# Supplementary material for: scEpiAge: an age predictor highlighting single-cell ageing heterogeneity in mouse blood
Source: Nat Commun. 2024 Aug 31;15:7567. doi: 10.1038/s41467-024-51833-5 (PMC11366017; doi:10.1038/s41467-024-51833-5)
Supplement: Supplementary file 4 — Supplementary Data 1 [file 41467_2024_51833_MOESM4_ESM.xlsx]

## Sheet: scInfo
Sample_ID	Sample_ID_short	sanger_id_rna	tissue	mouse	age_weeks	age_weeks.group	nCount_RNA	nFeature_RNA	hbProportion	CT_annotation	predictedAge	ageDeviation	medianRandomAge	IQR	IQR_Ratio	FDR
B01_Plate01_A01	B01_A01	EpiAge7680921.cram	blood	1	101.1	101	517273	3517	0	MemCD8T	140	39	100	65.25	0.613027	0.182
B01_Plate01_A02	B01_A02	EpiAge7680929.cram	blood	1	101.1	101	498671	2619	2	BCell
B01_Plate01_A03	B01_A03	EpiAge7680937.cram	blood	1	101.1	101	498018	3280	0	BCell
B01_Plate01_A04	B01_A04	EpiAge7680945.cram	blood	1	101.1	101	347521	2606	0	BCell
B01_Plate01_A05	B01_A05	EpiAge7680953.cram	blood	1	101.1	101	538600	3231	0	BCell
B01_Plate01_A06	B01_A06	EpiAge7680961.cram	blood	1	101.1	101	418844	2738	0	BCell	110	9	100	44	0.227273	0.387
B01_Plate01_A07	B01_A07	EpiAge7680969.cram	blood	1	101.1	101	401382	2951	0	BCell	106	5	100	49	0.122449	0.442
B01_Plate01_A08	B01_A08	EpiAge7680977.cram	blood	1	101.1	101	361514	2806	0	BCell	100	1	100	51	0	0.506
B01_Plate01_A09	B01_A09	EpiAge7680985.cram	blood	1	101.1	101	410788	3015	1	BCell	29	72	99	52.25	-1.33971	0.066
B01_Plate01_A10	B01_A10	EpiAge7680993.cram	blood	1	101.1	101	431124	2929	0	BCell	67	34	100	47	-0.702128	0.208
B01_Plate01_A11	B01_A11	EpiAge7681001.cram	blood	1	101.1	101	544723	3535	0	BCell	40	61	99	39	-1.51282	0.044
B01_Plate01_B01	B01_B01	EpiAge7680922.cram	blood	1	101.1	101	498525	3243	0	BCell	75	26	98	65	-0.353846	0.316
B01_Plate01_B02	B01_B02	EpiAge7680930.cram	blood	1	101.1	101	403491	2758	0	BCell	52	49	100	44	-1.09091	0.089
B01_Plate01_B03	B01_B03	EpiAge7680938.cram	blood	1	101.1	101	442644	3001	0	BCell	65	36	97	69	-0.463768	0.297
B01_Plate01_B04	B01_B04	EpiAge7680946.cram	blood	1	101.1	101	567435	3513	0	BCell	52	49	100	53	-0.90566	0.13
B01_Plate01_B05	B01_B05	EpiAge7680954.cram	blood	1	101.1	101	396807	2655	0	BCell	77	24	100.5	38	-0.618421	0.229
B01_Plate01_B06	B01_B06	EpiAge7680962.cram	blood	1	101.1	101	384500	2833	0	BCell	153	52	100	40.25	1.31677	0.014
B01_Plate01_B07	B01_B07	EpiAge7680970.cram	blood	1	101.1	101	372935	3040	0	BCell	68	33	100	39	-0.820513	0.157
B01_Plate01_B08	B01_B08	EpiAge7680978.cram	blood	1	101.1	101	395599	2863	1	NK	153	52	101	44.25	1.17514	0.026
B01_Plate01_B09	B01_B09	EpiAge7680986.cram	blood	1	101.1	101	372382	2794	0	BCell	42	59	100	40	-1.45	0.04
B01_Plate01_B10	B01_B10	EpiAge7680994.cram	blood	1	101.1	101	518718	3360	0	EffCD4T	153	52	100	43	1.23256	0.017
B01_Plate01_B11	B01_B11		blood	1	101.1	101					96	5	98	51.25	-0.0390244	0.483
B01_Plate01_B12	B01_B12	EpiAge7681010.cram	blood	1	101.1	101	400445	3024	0	BCell
B01_Plate01_C01	B01_C01	EpiAge7680923.cram	blood	1	101.1	101	308300	2425	0	BCell	128	27	100	46	0.608696	0.173
B01_Plate01_C02	B01_C02	EpiAge7680931.cram	blood	1	101.1	101	340635	2556	0	BCell	101	0	99	46.25	0.0432432	0.489
B01_Plate01_C03	B01_C03	EpiAge7680939.cram	blood	1	101.1	101	450451	3276	0	BCell	68	33	99	47	-0.659574	0.2
B01_Plate01_C04	B01_C04	EpiAge7680947.cram	blood	1	101.1	101	613137	3503	0	BCell	34	67	97	63.25	-0.996047	0.072
B01_Plate01_C05	B01_C05	EpiAge7680955.cram	blood	1	101.1	101	433631	2920	0	BCell	118	17	100	46	0.391304	0.298
B01_Plate01_C06	B01_C06	EpiAge7680963.cram	blood	1	101.1	101	462930	2984	0	BCell	105	4	100	46.25	0.108108	0.448
B01_Plate01_C07	B01_C07	EpiAge7680971.cram	blood	1	101.1	101	310782	2600	1	BCell	144	43	99	42	1.07143	0.059
B01_Plate01_C08	B01_C08	EpiAge7680979.cram	blood	1	101.1	101	429257	3030	0	BCell	116	15	101	53	0.283019	0.34
B01_Plate01_C09	B01_C09	EpiAge7680987.cram	blood	1	101.1	101	431192	2864	0	BCell	69	32	99	46	-0.652174	0.221
B01_Plate01_C10	B01_C10	EpiAge7680995.cram	blood	1	101.1	101	549261	3221	0	BCell	99	2	99	44	0	0.502
B01_Plate01_C11	B01_C11	EpiAge7681003.cram	blood	1	101.1	101	342758	2516	0	BCell	109	8	99	50	0.2	0.412
B01_Plate01_C12	B01_C12	EpiAge7681011.cram	blood	1	101.1	101	209682	2207	0	BCell	37	64	98	47.25	-1.29101	0.068
B01_Plate01_D01	B01_D01	EpiAge7680924.cram	blood	1	101.1	101	415236	2902	0	BCell
B01_Plate01_D02	B01_D02	EpiAge7680932.cram	blood	1	101.1	101	371573	2754	0	BCell	102	1	99	60	0.05	0.471
B01_Plate01_D03	B01_D03	EpiAge7680940.cram	blood	1	101.1	101	475588	2948	0	BCell	132	31	99	57	0.578947	0.181
B01_Plate01_D04	B01_D04	EpiAge7680948.cram	blood	1	101.1	101	480226	3069	0	BCell
B01_Plate01_D05	B01_D05	EpiAge7680956.cram	blood	1	101.1	101	639128	3160	2	BCell	44	57	101	38	-1.5	0.048
B01_Plate01_D06	B01_D06	EpiAge7680964.cram	blood	1	101.1	101	422963	2845	0	BCell	106	5	99	46	0.152174	0.417
B01_Plate01_D07	B01_D07	EpiAge7680972.cram	blood	1	101.1	101	684995	3884	0	EffCD4T	9	92	101	42	-2.19048	0.004
B01_Plate01_D08	B01_D08	EpiAge7680980.cram	blood	1	101.1	101	164410	1710	0	BCell	85	16	99	50	-0.28	0.373
B01_Plate01_D09	B01_D09		blood	1	101.1	101					104	3	98	47	0.12766	0.446
B01_Plate01_D10	B01_D10	EpiAge7680996.cram	blood	1	101.1	101	373474	2590	0	BCell	99	2	99	39	0	0.507
B01_Plate01_D11	B01_D11	EpiAge7681004.cram	blood	1	101.1	101	304969	2531	0	BCell	65	36	100	44.25	-0.79096	0.187
B01_Plate01_D12	B01_D12	EpiAge7681012.cram	blood	1	101.1	101	347729	2526	0	BCell	9	92	98	51	-1.7451	0.001
B01_Plate01_E01	B01_E01	EpiAge7680925.cram	blood	1	101.1	101	731189	3905	0	MemCD8T	153	52	98.5	44	1.23864	0.018
B01_Plate01_E02	B01_E02	EpiAge7680933.cram	blood	1	101.1	101	435570	2840	0	BCell	106	5	100	48	0.125	0.442
B01_Plate01_E03	B01_E03	EpiAge7680941.cram	blood	1	101.1	101	385991	2905	0	BCell	80	21	98	46	-0.391304	0.301
B01_Plate01_E04	B01_E04	EpiAge7680949.cram	blood	1	101.1	101	166210	2260	0	BCell
B01_Plate01_E05	B01_E05	EpiAge7680957.cram	blood	1	101.1	101	356475	2652	0	BCell	112	11	99	48	0.270833	0.343
B01_Plate01_E06	B01_E06	EpiAge7680965.cram	blood	1	101.1	101	388115	2681	0	BCell	94	7	101	38	-0.184211	0.424
B01_Plate01_E07	B01_E07	EpiAge7680973.cram	blood	1	101.1	101	537946	3468	0	MemCD8T	79	22	97	65	-0.276923	0.359
B01_Plate01_E08	B01_E08	EpiAge7680981.cram	blood	1	101.1	101	402185	2884	0	BCell	22	79	100	50	-1.56	0.019
B01_Plate01_E09	B01_E09	EpiAge7680989.cram	blood	1	101.1	101	1064335	4563	0	MemCD8T	4	97	100	48	-2	0.0009
B01_Plate01_E10	B01_E10	EpiAge7680997.cram	blood	1	101.1	101	661073	3851	0	MemCD8T	2	99	100	43	-2.27907	0.0009
B01_Plate01_E11	B01_E11	EpiAge7681005.cram	blood	1	101.1	101	364592	2555	0	BCell	50	51	97.5	61	-0.778689	0.173
B01_Plate01_E12	B01_E12	EpiAge7681013.cram	blood	1	101.1	101	362830	2670	0	BCell	60	41	98.5	46.25	-0.832432	0.17
B01_Plate01_F01	B01_F01	EpiAge7680926.cram	blood	1	101.1	101	376885	2764	0	BCell
B01_Plate01_F02	B01_F02	EpiAge7680934.cram	blood	1	101.1	101	463079	3107	0	BCell	123	22	100	57.25	0.401747	0.267
B01_Plate01_F03	B01_F03	EpiAge7680942.cram	blood	1	101.1	101	388779	2868	0	BCell
B01_Plate01_F04	B01_F04	EpiAge7680950.cram	blood	1	101.1	101	286402	2346	0	BCell	38	63	99	54	-1.12963	0.108
B01_Plate01_F05	B01_F05	EpiAge7680958.cram	blood	1	101.1	101	342771	2455	0	BCell	74	27	100	48	-0.541667	0.257
B01_Plate01_F06	B01_F06	EpiAge7680966.cram	blood	1	101.1	101	386612	3684	0	BCell	153	52	100	44.25	1.19774	0.012
B01_Plate01_F07	B01_F07	EpiAge7680974.cram	blood	1	101.1	101	369956	2669	0	BCell	30	71	100	42	-1.66667	0.03
B01_Plate01_F08	B01_F08		blood	1	101.1	101					80	21	100	40.25	-0.496894	0.27
B01_Plate01_F09	B01_F09		blood	1	101.1	101					79	22	99.5	49	-0.418367	0.312
B01_Plate01_F10	B01_F10	EpiAge7680998.cram	blood	1	101.1	101	255108	4162	1	MemCD8T	110	9	98	53	0.226415	0.382
B01_Plate01_F11	B01_F11	EpiAge7681006.cram	blood	1	101.1	101	347003	2432	0	BCell	140	39	98	52	0.807692	0.088
B01_Plate01_F12	B01_F12	EpiAge7681014.cram	blood	1	101.1	101	352073	2677	0	BCell	108	7	100	50	0.16	0.421
B01_Plate01_G01	B01_G01	EpiAge7680927.cram	blood	1	101.1	101	373866	2771	0	BCell	139	38	99	64.5	0.620155	0.149
B01_Plate01_G02	B01_G02	EpiAge7680935.cram	blood	1	101.1	101	280945	2424	0	BCell	84	17	98	52	-0.269231	0.372
B01_Plate01_G03	B01_G03	EpiAge7680943.cram	blood	1	101.1	101	403484	2776	0	BCell	102	1	98	52	0.0769231	0.462
B01_Plate01_G04	B01_G04	EpiAge7680951.cram	blood	1	101.1	101	795277	4194	0	MemCD8T	7	94	98	54	-1.68519	0.0009
B01_Plate01_G05	B01_G05	EpiAge7680959.cram	blood	1	101.1	101	375432	2747	0	BCell	122	21	100	40	0.55	0.222
B01_Plate01_G06	B01_G06	EpiAge7680967.cram	blood	1	101.1	101	643057	3523	0	BCell	104	3	101	42.25	0.0710059	0.454
B01_Plate01_G07	B01_G07	EpiAge7680975.cram	blood	1	101.1	101	330595	2553	0	BCell	63	38	100	41	-0.902439	0.121
B01_Plate01_G08	B01_G08	EpiAge7680983.cram	blood	1	101.1	101	511330	3272	0	BCell	71	30	99	45	-0.622222	0.218
B01_Plate01_G09	B01_G09	EpiAge7680991.cram	blood	1	101.1	101	439115	2997	0	BCell	106	5	98	50.25	0.159204	0.412
B01_Plate01_G10	B01_G10	EpiAge7680999.cram	blood	1	101.1	101	438557	2818	0	BCell	77	24	100	41	-0.560976	0.243
B01_Plate01_G11	B01_G11	EpiAge7681007.cram	blood	1	101.1	101	252265	2417	0	BCell	90	11	99	51	-0.176471	0.403
B01_Plate01_G12	B01_G12		blood	1	101.1	101					66	35	100	45	-0.755556	0.177
B01_Plate01_H01	B01_H01	EpiAge7680928.cram	blood	1	101.1	101	421360	3270	0	EffCD4T	105	4	100	49.25	0.101523	0.443
B01_Plate01_H02	B01_H02	EpiAge7680936.cram	blood	1	101.1	101	257755	2955	0	BCell
B01_Plate01_H03	B01_H03	EpiAge7680944.cram	blood	1	101.1	101	324217	2778	0	BCell	127	26	97	56	0.535714	0.217
B01_Plate01_H04	B01_H04	EpiAge7680952.cram	blood	1	101.1	101	440837	3025	0	BCell	101	0	101	55	0	0.508
B01_Plate01_H05	B01_H05	EpiAge7680960.cram	blood	1	101.1	101	270414	2381	0	BCell	65	36	99	44	-0.772727	0.164
B01_Plate01_H06	B01_H06	EpiAge7680968.cram	blood	1	101.1	101	498077	3341	0	BCell	152	51	100	62	0.83871	0.094
B01_Plate01_H07	B01_H07	EpiAge7680976.cram	blood	1	101.1	101	369573	2810	0	BCell	87	14	99	40	-0.3	0.344
B01_Plate01_H08	B01_H08	EpiAge7680984.cram	blood	1	101.1	101	286251	2347	0	BCell	98	3	100	41.25	-0.0484848	0.487
B01_Plate01_H09	B01_H09	EpiAge7680992.cram	blood	1	101.1	101	511876	3428	2	BCell	117	16	99	55	0.327273	0.315
B01_Plate01_H10	B01_H10	EpiAge7681000.cram	blood	1	101.1	101	289580	2278	0	BCell	92	9	100	38.25	-0.20915	0.406
B01_Plate01_H11	B01_H11	EpiAge7681008.cram	blood	1	101.1	101	608085	3001	0	BCell
B02_Plate01_A01	B02_A01	EpiAge7680825.cram	blood	2	101.1	101	331296	2708	0	MemCD8T
B02_Plate01_A02	B02_A02	EpiAge7680833.cram	blood	2	101.1	101	482314	3074	0	BCell	5	96	97	78	-1.17949	0.012
B02_Plate01_A03	B02_A03	EpiAge7680841.cram	blood	2	101.1	101	474467	3136	0	RegT	153	52	101	52	1	0.058
B02_Plate01_A04	B02_A04	EpiAge7680849.cram	blood	2	101.1	101	381618	2923	0	BCell	104	3	98	64.25	0.0933852	0.459
B02_Plate01_A05	B02_A05	EpiAge7680857.cram	blood	2	101.1	101	564927	3783	0	MemCD8T	7	94	96	69	-1.28986	0.002
B02_Plate01_A06	B02_A06		blood	2	101.1	101					101	0	95	86	0.0697674	0.458
B02_Plate01_A07	B02_A07	EpiAge7680873.cram	blood	2	101.1	101	556184	3510	0	RegT	12	89	98	60	-1.43333	0.022
B02_Plate01_A08	B02_A08	EpiAge7680881.cram	blood	2	101.1	101	445906	3110	0	BCell
B02_Plate01_A09	B02_A09	EpiAge7680889.cram	blood	2	101.1	101	425629	3011	0	NveCd8T
B02_Plate01_A10	B02_A10		blood	2	101.1	101					118	17	92.5	80	0.31875	0.334
B02_Plate01_A11	B02_A11	EpiAge7680905.cram	blood	2	101.1	101	264432	2245	0	BCell	67	34	94	97	-0.278351	0.358
B02_Plate01_B01	B02_B01	EpiAge7680826.cram	blood	2	101.1	101	423653	4106	0	MemCD8T	153	52	97	74	0.756757	0.088
B02_Plate01_B02	B02_B02	EpiAge7680834.cram	blood	2	101.1	101	391781	2813	0	BCell	78	23	94	75	-0.213333	0.398
B02_Plate01_B03	B02_B03	EpiAge7680842.cram	blood	2	101.1	101	360108	2711	0	BCell	28	73	97	60.25	-1.14523	0.089
B02_Plate01_B04	B02_B04	EpiAge7680850.cram	blood	2	101.1	101	303031	2352	0	BCell	84	17	90	90.25	-0.066482	0.468
B02_Plate01_B05	B02_B05	EpiAge7680858.cram	blood	2	101.1	101	322767	2406	0	BCell	153	52	96	79	0.721519	0.079
B02_Plate01_B06	B02_B06	EpiAge7680866.cram	blood	2	101.1	101	463379	3903	1	BCell
B02_Plate01_B07	B02_B07	EpiAge7680874.cram	blood	2	101.1	101	393112	2816	0	BCell
B02_Plate01_B08	B02_B08	EpiAge7680882.cram	blood	2	101.1	101	465753	3448	0	NveCd8T	30	71	97	71	-0.943662	0.144
B02_Plate01_B09	B02_B09		blood	2	101.1	101					136	35	98	74.25	0.511785	0.196
B02_Plate01_B10	B02_B10	EpiAge7680898.cram	blood	2	101.1	101	394101	3147	0	BCell	55	46	91	100	-0.36	0.332
B02_Plate01_B11	B02_B11	EpiAge7680906.cram	blood	2	101.1	101	702637	4267	0	MemCD8T
B02_Plate01_B12	B02_B12	EpiAge7680914.cram	blood	2	101.1	101	377553	2757	0	MemCD8T
B02_Plate01_C01	B02_C01	EpiAge7680827.cram	blood	2	101.1	101	270374	2642	0	BCell	153	52	99	72	0.75	0.1
B02_Plate01_C02	B02_C02	EpiAge7680835.cram	blood	2	101.1	101	427231	3439	0	MemCD8T	153	52	100	51.25	1.03415	0.045
B02_Plate01_C03	B02_C03	EpiAge7680843.cram	blood	2	101.1	101	277368	2365	0	BCell	126	25	97	76.25	0.380328	0.313
B02_Plate01_C04	B02_C04	EpiAge7680851.cram	blood	2	101.1	101	358723	3036	0	BCell	64	37	98	64	-0.53125	0.255
B02_Plate01_C05	B02_C05	EpiAge7680859.cram	blood	2	101.1	101	807255	4528	0	MemCD8T	153	52	93	107.25	0.559441	0.213
B02_Plate01_C06	B02_C06	EpiAge7680867.cram	blood	2	101.1	101	449585	2904	0	MemCD8T
B02_Plate01_C07	B02_C07	EpiAge7680875.cram	blood	2	101.1	101	612069	3923	0	MemCD8T	153	52	91	93	0.666667	0.11
B02_Plate01_C08	B02_C08	EpiAge7680883.cram	blood	2	101.1	101	907020	4921	0	MemCD8T	153	52	97	60	0.933333	0.059
B02_Plate01_C09	B02_C09	EpiAge7680891.cram	blood	2	101.1	101	800328	4454	0	MemCD8T
B02_Plate01_C10	B02_C10	EpiAge7680899.cram	blood	2	101.1	101	856225	4529	0	MemCD8T	5	96	94	97	-0.917526	0.07
B02_Plate01_C11	B02_C11	EpiAge7680907.cram	blood	2	101.1	101	486389	3192	0	NveCD4T
B02_Plate01_C12	B02_C12	EpiAge7680915.cram	blood	2	101.1	101	409048	2873	0	BCell
B02_Plate01_D01	B02_D01		blood	2	101.1	101					62	39	96	72	-0.472222	0.288
B02_Plate01_D02	B02_D02	EpiAge7680836.cram	blood	2	101.1	101	330121	2537	0	BCell	108	7	93	82.25	0.182371	0.407
B02_Plate01_D03	B02_D03	EpiAge7680844.cram	blood	2	101.1	101	400449	3038	0	BCell	153	52	96	79	0.721519	0.132
B02_Plate01_D04	B02_D04	EpiAge7680852.cram	blood	2	101.1	101	311067	2672	0	BCell	88	13	98	76	-0.131579	0.445
B02_Plate01_D05	B02_D05	EpiAge7680860.cram	blood	2	101.1	101	417902	3097	0	BCell	153	52	97	74.25	0.754209	0.172
B02_Plate01_D06	B02_D06	EpiAge7680868.cram	blood	2	101.1	101	294359	2803	0	BCell	41	60	91	92	-0.543478	0.227
B02_Plate01_D07	B02_D07	EpiAge7680876.cram	blood	2	101.1	101	340540	2907	0	EffCD4T	102	1	97	82.25	0.0607903	0.461
B02_Plate01_D08	B02_D08	EpiAge7680884.cram	blood	2	101.1	101	310933	2726	0	BCell	22	79	98	73.25	-1.03754	0.073
B02_Plate01_D09	B02_D09	EpiAge7680892.cram	blood	2	101.1	101	314279	3036	0	EffCD4T	7	94	97	79	-1.13924	0.057
B02_Plate01_D10	B02_D10	EpiAge7680900.cram	blood	2	101.1	101	261277	2234	0	BCell	112	11	94	91	0.197802	0.386
B02_Plate01_D11	B02_D11	EpiAge7680908.cram	blood	2	101.1	101	395561	3038	0	BCell	101	0	99	68.25	0.029304	0.484
B02_Plate01_D12	B02_D12	EpiAge7680916.cram	blood	2	101.1	101	322466	3894	0	MemCD8T
B02_Plate01_E01	B02_E01	EpiAge7680829.cram	blood	2	101.1	101	379882	2660	0	BCell	56	45	96	73	-0.547945	0.261
B02_Plate01_E02	B02_E02	EpiAge7680837.cram	blood	2	101.1	101	316868	2634	0	BCell	8	93	97	71	-1.25352	0.037
B02_Plate01_E03	B02_E03	EpiAge7680845.cram	blood	2	101.1	101	275615	2393	0	BCell	52	49	99	69	-0.681159	0.201
B02_Plate01_E04	B02_E04	EpiAge7680853.cram	blood	2	101.1	101	804233	4515	0	MemCD8T	153	52	94	90.25	0.65374	0.147
B02_Plate01_E05	B02_E05	EpiAge7680861.cram	blood	2	101.1	101	595971	3927	0	EffCD4T	36	65	95	74	-0.797297	0.157
B02_Plate01_E06	B02_E06	EpiAge7680869.cram	blood	2	101.1	101	286821	2449	0	BCell	47	54	98	78	-0.653846	0.198
B02_Plate01_E07	B02_E07	EpiAge7680877.cram	blood	2	101.1	101	314056	2690	0	BCell
B02_Plate01_E08	B02_E08	EpiAge7680885.cram	blood	2	101.1	101	270081	2372	0	BCell	18	83	92	98	-0.755102	0.173
B02_Plate01_E09	B02_E09	EpiAge7680893.cram	blood	2	101.1	101	451671	3043	0	MemCD8T	133	32	90	98	0.438776	0.251
B02_Plate01_E10	B02_E10	EpiAge7680901.cram	blood	2	101.1	101	541682	3738	0	MemCD8T	153	52	96	73	0.780822	0.081
B02_Plate01_E11	B02_E11	EpiAge7680909.cram	blood	2	101.1	101	402239	2865	0	MemCD8T	153	52	86	114	0.587719	0.23
B02_Plate01_E12	B02_E12	EpiAge7680917.cram	blood	2	101.1	101	558665	3392	0	BCell	61	40	96	65	-0.538462	0.265
B02_Plate01_F01	B02_F01	EpiAge7680830.cram	blood	2	101.1	101	944983	4737	0	MemCD8T	153	52	97	68	0.823529	0.111
B02_Plate01_F02	B02_F02	EpiAge7680838.cram	blood	2	101.1	101	295336	2450	0	BCell	122	21	95	79	0.341772	0.307
B02_Plate01_F03	B02_F03	EpiAge7680846.cram	blood	2	101.1	101	443954	3474	0	MemCD8T	13	88	94	81.25	-0.996923	0.045
B02_Plate01_F04	B02_F04	EpiAge7680854.cram	blood	2	101.1	101	769510	4362	0	MemCD8T	5	96	96	92.25	-0.98645	0.022
B02_Plate01_F05	B02_F05	EpiAge7680862.cram	blood	2	101.1	101	262099	2302	0	BCell	79	22	85	101	-0.0594059	0.47
B02_Plate01_F06	B02_F06	EpiAge7680870.cram	blood	2	101.1	101	310569	2565	0	BCell	134	33	97	73	0.506849	0.226
B02_Plate01_F07	B02_F07	EpiAge7680878.cram	blood	2	101.1	101	302672	2415	0	BCell
B02_Plate01_F08	B02_F08	EpiAge7680886.cram	blood	2	101.1	101	344614	2705	0	BCell	50	51	93	88	-0.488636	0.272
B02_Plate01_F09	B02_F09		blood	2	101.1	101					153	52	93	81	0.740741	0.104
B02_Plate01_F10	B02_F10	EpiAge7680902.cram	blood	2	101.1	101	381181	3032	0	NveCd8T	153	52	95.5	91.25	0.630137	0.109
B02_Plate01_F11	B02_F11	EpiAge7680910.cram	blood	2	101.1	101	408721	4089	0	BCell	125	24	97	75	0.373333	0.293
B02_Plate01_F12	B02_F12	EpiAge7680918.cram	blood	2	101.1	101	191268	2580	0	MemCD4T	153	52	94	109.25	0.540046	0.231
B02_Plate01_G01	B02_G01	EpiAge7680831.cram	blood	2	101.1	101	643741	3797	0	BCell
B02_Plate01_G02	B02_G02	EpiAge7680839.cram	blood	2	101.1	101	374862	3544	0	BCell	112	11	99	97.25	0.133676	0.434
B02_Plate01_G03	B02_G03	EpiAge7680847.cram	blood	2	101.1	101	357829	2909	0	RegT	153	52	96	85.25	0.668622	0.154
B02_Plate01_G04	B02_G04		blood	2	101.1	101					30	71	91.5	84.25	-0.72997	0.198
B02_Plate01_G05	B02_G05	EpiAge7680863.cram	blood	2	101.1	101	671918	4361	0	MemCD8T	140	39	96	74	0.594595	0.185
B02_Plate01_G06	B02_G06	EpiAge7680871.cram	blood	2	101.1	101	245784	2102	0	BCell	50	51	95	100	-0.45	0.297
B02_Plate01_G07	B02_G07	EpiAge7680879.cram	blood	2	101.1	101	244290	3190	0	MemCD8T
B02_Plate01_G08	B02_G08	EpiAge7680887.cram	blood	2	101.1	101	259961	2411	0	BCell	2	99	94	88.25	-1.04249	0.016
B02_Plate01_G09	B02_G09	EpiAge7680895.cram	blood	2	101.1	101	356369	2787	1	BCell	75	26	96	87	-0.241379	0.394
B02_Plate01_G10	B02_G10	EpiAge7680903.cram	blood	2	101.1	101	510172	3834	0	MemCD8T	142	41	97	78	0.576923	0.211
B02_Plate01_G11	B02_G11	EpiAge7680911.cram	blood	2	101.1	101	332445	2633	0	BCell
B02_Plate01_G12	B02_G12	EpiAge7680919.cram	blood	2	101.1	101	344087	2711	0	BCell	115	14	92	109	0.211009	0.408
B02_Plate01_H01	B02_H01	EpiAge7680832.cram	blood	2	101.1	101	395960	2948	0	BCell
B02_Plate01_H03	B02_H03	EpiAge7680848.cram	blood	2	101.1	101	367210	2744	0	BCell	153	52	97.5	71	0.78169	0.119
B02_Plate01_H04	B02_H04		blood	2	101.1	101					153	52	88	120.75	0.538302	0.226
B02_Plate01_H05	B02_H05	EpiAge7680864.cram	blood	2	101.1	101	867257	4924	1	MemCD8T	153	52	93	84	0.714286	0.104
B02_Plate01_H06	B02_H06	EpiAge7680872.cram	blood	2	101.1	101	317105	2590	0	BCell	145	44	89.5	97	0.572165	0.189
B02_Plate01_H07	B02_H07	EpiAge7680880.cram	blood	2	101.1	101	369420	2723	0	BCell
B02_Plate01_H08	B02_H08	EpiAge7680888.cram	blood	2	101.1	101	709872	4589	1	MemCD8T	2	99	76	112.25	-0.659243	0.094
B02_Plate01_H09	B02_H09	EpiAge7680896.cram	blood	2	101.1	101	190674	2574	0	BCell
B02_Plate01_H11	B02_H11	EpiAge7680912.cram	blood	2	101.1	101	746178	3359	0	NveCd8T
B03_Plate01_A01	B03_A01	EpiAge7680729.cram	blood	3	99.1	101	309400	2498	0	BCell
B03_Plate01_A02	B03_A02	EpiAge7680737.cram	blood	3	99.1	101	299798	2490	0	BCell
B03_Plate01_A03	B03_A03	EpiAge7680745.cram	blood	3	99.1	101	425782	2957	0	BCell	132	32	81	124	0.41129	0.256
B03_Plate01_A04	B03_A04	EpiAge7680753.cram	blood	3	99.1	101	503464	3168	0	BCell
B03_Plate01_A05	B03_A05	EpiAge7680761.cram	blood	3	99.1	101	672134	4110	0	EffCD4T	94	6	92	102	0.0196078	0.486
B03_Plate01_A06	B03_A06	EpiAge7680769.cram	blood	3	99.1	101	371052	2822	0	BCell	150	50	88	95	0.652632	0.145
B03_Plate01_A07	B03_A07	EpiAge7680777.cram	blood	3	99.1	101	301804	2460	0	BCell
B03_Plate01_A08	B03_A08	EpiAge7680785.cram	blood	3	99.1	101	364727	2774	0	BCell	141	41	87.5	112	0.477679	0.28
B03_Plate01_A09	B03_A09	EpiAge7680793.cram	blood	3	99.1	101	667027	4162	0	BCell
B03_Plate01_A10	B03_A10	EpiAge7680801.cram	blood	3	99.1	101	478402	2773	0	BCell
B03_Plate01_A11	B03_A11	EpiAge7680809.cram	blood	3	99.1	101	451078	2741	0	BCell
B03_Plate01_B01	B03_B01	EpiAge7680730.cram	blood	3	99.1	101	347118	2859	0	BCell
B03_Plate01_B02	B03_B02	EpiAge7680738.cram	blood	3	99.1	101	880813	4391	0	MemCD8T
B03_Plate01_B03	B03_B03	EpiAge7680746.cram	blood	3	99.1	101	394711	2630	0	BCell
B03_Plate01_B04	B03_B04	EpiAge7680754.cram	blood	3	99.1	101	536476	3224	0	BCell
B03_Plate01_B05	B03_B05	EpiAge7680762.cram	blood	3	99.1	101	410420	2791	0	BCell
B03_Plate01_B06	B03_B06	EpiAge7680770.cram	blood	3	99.1	101	906425	4496	0	MemCD8T
B03_Plate01_B07	B03_B07	EpiAge7680778.cram	blood	3	99.1	101	808643	4078	1	MemCD8T
B03_Plate01_B08	B03_B08	EpiAge7680786.cram	blood	3	99.1	101	533949	3220	1	Mono	133	33	91	86.25	0.486957	0.243
B03_Plate01_B09	B03_B09	EpiAge7680794.cram	blood	3	99.1	101	507081	3628	0	BCell
B03_Plate01_B10	B03_B10	EpiAge7680802.cram	blood	3	99.1	101	412223	2861	0	BCell
B03_Plate01_B11	B03_B11	EpiAge7680810.cram	blood	3	99.1	101	508288	3803	0	EffCD4T
B03_Plate01_B12	B03_B12	EpiAge7680818.cram	blood	3	99.1	101	290108	2325	0	BCell
B03_Plate01_C01	B03_C01	EpiAge7680731.cram	blood	3	99.1	101	236689	1900	0	BCell
B03_Plate01_C02	B03_C02	EpiAge7680739.cram	blood	3	99.1	101	395342	2672	0	BCell
B03_Plate01_C04	B03_C04	EpiAge7680755.cram	blood	3	99.1	101	406052	2634	0	BCell	2	98	77.5	123.5	-0.611336	0.219
B03_Plate01_C05	B03_C05	EpiAge7680763.cram	blood	3	99.1	101	388051	2779	0	BCell
B03_Plate01_C06	B03_C06	EpiAge7680771.cram	blood	3	99.1	101	430267	3041	0	BCell	2	98	75	126.5	-0.577075	0.288
B03_Plate01_C07	B03_C07	EpiAge7680779.cram	blood	3	99.1	101	649665	3833	0	NveCd8T
B03_Plate01_C08	B03_C08	EpiAge7680787.cram	blood	3	99.1	101	393232	2597	0	BCell	103	3	85	94	0.191489	0.415
B03_Plate01_C09	B03_C09	EpiAge7680795.cram	blood	3	99.1	101	504961	3227	0	BCell	91	9	91	99	0	0.749
B03_Plate01_C10	B03_C10	EpiAge7680803.cram	blood	3	99.1	101	333469	2671	0	BCell
B03_Plate01_C11	B03_C11	EpiAge7680811.cram	blood	3	99.1	101	344975	2624	0	BCell
B03_Plate01_C12	B03_C12	EpiAge7680819.cram	blood	3	99.1	101	350591	3238	0	BCell
B03_Plate01_D01	B03_D01	EpiAge7680732.cram	blood	3	99.1	101	231589	2333	0	BCell	34	66	93	91	-0.648352	0.233
B03_Plate01_D02	B03_D02	EpiAge7680740.cram	blood	3	99.1	101	309374	2286	0	BCell	37	63	91	114	-0.473684	0.243
B03_Plate01_D03	B03_D03	EpiAge7680748.cram	blood	3	99.1	101	353532	2581	1	BCell	75	25	97	114.5	-0.19214	0.403
B03_Plate01_D04	B03_D04	EpiAge7680756.cram	blood	3	99.1	101	258650	2357	0	BCell
B03_Plate01_D05	B03_D05	EpiAge7680764.cram	blood	3	99.1	101	341213	2725	0	BCell	15	85	86.5	90	-0.794444	0.148
B03_Plate01_D06	B03_D06	EpiAge7680772.cram	blood	3	99.1	101	273337	2479	0	BCell
B03_Plate01_D07	B03_D07	EpiAge7680780.cram	blood	3	99.1	101	262084	2451	0	BCell	153	53	93	89.25	0.672269	0.139
B03_Plate01_D08	B03_D08	EpiAge7680788.cram	blood	3	99.1	101	307928	2395	1	BCell	79	21	94.5	95.25	-0.16273	0.415
B03_Plate01_D09	B03_D09	EpiAge7680796.cram	blood	3	99.1	101	320438	2669	0	MemCD8T
B03_Plate01_D10	B03_D10	EpiAge7680804.cram	blood	3	99.1	101	363546	2709	0	BCell	75	25	91	101.25	-0.158025	0.418
B03_Plate01_D11	B03_D11	EpiAge7680812.cram	blood	3	99.1	101	373452	2678	2	BCell	54	46	91	97	-0.381443	0.35
B03_Plate01_E01	B03_E01	EpiAge7680733.cram	blood	3	99.1	101	609566	3882	0	MemCD8T
B03_Plate01_E02	B03_E02	EpiAge7680741.cram	blood	3	99.1	101	321152	2403	0	BCell	82	18	94	97	-0.123711	0.441
B03_Plate01_E03	B03_E03	EpiAge7680749.cram	blood	3	99.1	101	517447	2942	0	NK
B03_Plate01_E04	B03_E04	EpiAge7680757.cram	blood	3	99.1	101	320502	2567	0	BCell	27	73	89	109	-0.568807	0.245
B03_Plate01_E05	B03_E05	EpiAge7680765.cram	blood	3	99.1	101	354930	2801	0	BCell
B03_Plate01_E06	B03_E06	EpiAge7680773.cram	blood	3	99.1	101	461458	2888	0	BCell	105	5	95	86	0.116279	0.443
B03_Plate01_E07	B03_E07	EpiAge7680781.cram	blood	3	99.1	101	630310	3520	0	NK	153	53	92	91	0.67033	0.159
B03_Plate01_E08	B03_E08	EpiAge7680789.cram	blood	3	99.1	101	975889	5108	0	MemCD8T	153	53	100	78	0.679487	0.145
B03_Plate01_E09	B03_E09	EpiAge7680797.cram	blood	3	99.1	101	371474	2739	0	BCell	153	53	84	98	0.704082	0.218
B03_Plate01_E10	B03_E10	EpiAge7680805.cram	blood	3	99.1	101	867022	4350	0	MemCD8T	153	53	92	103	0.592233	0.215
B03_Plate01_E11	B03_E11	EpiAge7680813.cram	blood	3	99.1	101	384138	2649	0	BCell	27	73	68	109.25	-0.375286	0.316
B03_Plate01_E12	B03_E12	EpiAge7680821.cram	blood	3	99.1	101	429736	2959	0	BCell
B03_Plate01_F01	B03_F01	EpiAge7680734.cram	blood	3	99.1	101	467394	3210	0	BCell	123	23	89	87.75	0.387464	0.4
B03_Plate01_F02	B03_F02	EpiAge7680742.cram	blood	3	99.1	101	571848	3493	0	EffCD4T	139	39	96	68	0.632353	0.168
B03_Plate01_F03	B03_F03	EpiAge7680750.cram	blood	3	99.1	101	373604	2556	0	BCell	95	5	96	81.25	-0.0123077	0.497
B03_Plate01_F04	B03_F04	EpiAge7680758.cram	blood	3	99.1	101	442994	2926	0	BCell
B03_Plate01_F05	B03_F05	EpiAge7680766.cram	blood	3	99.1	101	622506	3726	0	NveCD4T	111	11	95	65	0.246154	0.386
B03_Plate01_F06	B03_F06	EpiAge7680774.cram	blood	3	99.1	101	367923	2742	0	BCell	2	98	82	120	-0.666667	0.071
B03_Plate01_F07	B03_F07	EpiAge7680782.cram	blood	3	99.1	101	361840	2789	0	BCell	56	44	93	80	-0.4625	0.288
B03_Plate01_F09	B03_F09	EpiAge7680798.cram	blood	3	99.1	101	392429	2792	0	BCell	142	42	96	65	0.707692	0.12
B03_Plate01_F10	B03_F10	EpiAge7680806.cram	blood	3	99.1	101	372794	2804	0	BCell	135	35	96	58	0.672414	0.149
B03_Plate01_F11	B03_F11	EpiAge7680814.cram	blood	3	99.1	101	357040	2467	0	BCell	19	81	92	86	-0.848837	0.098
B03_Plate01_F12	B03_F12	EpiAge7680822.cram	blood	3	99.1	101	339099	2580	0	BCell
B03_Plate01_G01	B03_G01	EpiAge7680735.cram	blood	3	99.1	101	477234	2969	0	BCell
B03_Plate01_G02	B03_G02	EpiAge7680743.cram	blood	3	99.1	101	317971	2349	0	BCell	95	5	98	66	-0.0454545	0.472
B03_Plate01_G03	B03_G03	EpiAge7680751.cram	blood	3	99.1	101	362830	2768	0	BCell	123	23	98	52.25	0.478469	0.238
B03_Plate01_G04	B03_G04	EpiAge7680759.cram	blood	3	99.1	101	437700	3226	0	MemCD4T	153	53	97	72	0.777778	0.081
B03_Plate01_G05	B03_G05	EpiAge7680767.cram	blood	3	99.1	101	464677	3236	0	BCell
B03_Plate01_G06	B03_G06	EpiAge7680775.cram	blood	3	99.1	101	759371	3999	2	MemCD4T	53	47	96	62	-0.693548	0.19
B03_Plate01_G07	B03_G07	EpiAge7680783.cram	blood	3	99.1	101	698547	4077	0	MemCD8T	2	98	94	78	-1.17949	0.011
B03_Plate01_G08	B03_G08	EpiAge7680791.cram	blood	3	99.1	101	330039	2831	0	BCell
B03_Plate01_G09	B03_G09	EpiAge7680799.cram	blood	3	99.1	101	415143	2898	1	BCell	153	53	98.5	69	0.789855	0.082
B03_Plate01_G10	B03_G10	EpiAge7680807.cram	blood	3	99.1	101	371727	2781	0	BCell	141	41	92	102	0.480392	0.2
B03_Plate01_G11	B03_G11	EpiAge7680815.cram	blood	3	99.1	101	373046	2723	0	BCell
B03_Plate01_G12	B03_G12	EpiAge7680823.cram	blood	3	99.1	101	197901	2056	0	BCell
B03_Plate01_H01	B03_H01	EpiAge7680736.cram	blood	3	99.1	101	235394	2384	0	BCell
B03_Plate01_H02	B03_H02	EpiAge7680744.cram	blood	3	99.1	101	367667	2642	0	BCell	132	32	91	90	0.455556	0.26
B03_Plate01_H03	B03_H03	EpiAge7680752.cram	blood	3	99.1	101	276506	2549	0	BCell	67	33	98	52	-0.596154	0.236
B03_Plate01_H04	B03_H04	EpiAge7680760.cram	blood	3	99.1	101	336303	2567	0	BCell	9	91	92	93	-0.892473	0.131
B03_Plate01_H05	B03_H05	EpiAge7680768.cram	blood	3	99.1	101	714751	3975	1	NveCd8T
B03_Plate01_H06	B03_H06	EpiAge7680776.cram	blood	3	99.1	101	399756	2851	0	BCell
B03_Plate01_H07	B03_H07	EpiAge7680784.cram	blood	3	99.1	101	667609	4054	0	NveCd8T	147	47	94.5	92.25	0.569106	0.219
B03_Plate01_H08	B03_H08	EpiAge7680792.cram	blood	3	99.1	101	772277	4318	0	MemCD8T	10	90	92	81	-1.01235	0.101
B03_Plate01_H09	B03_H09	EpiAge7680800.cram	blood	3	99.1	101	405703	2945	0	BCell	127	27	92.5	84	0.410714	0.3
B03_Plate01_H10	B03_H10	EpiAge7680808.cram	blood	3	99.1	101	350036	2928	0	BCell
B11_Plate01_A02	B11_A02	EpiAge7680641.cram	blood	11	36.1	36	299592	1983	1	BCell	39	3	34	46	0.108696	0.455
B11_Plate01_A03	B11_A03	EpiAge7680649.cram	blood	11	36.1	36	447221	2776	1	NveCd8T
B11_Plate01_A04	B11_A04	EpiAge7680657.cram	blood	11	36.1	36	367023	2337	0	BCell	12	24	35	49	-0.469388	0.136
B11_Plate01_A05	B11_A05	EpiAge7680665.cram	blood	11	36.1	36	286387	2128	0	NveCD4T	70	34	36	70	0.485714	0.303
B11_Plate01_A06	B11_A06	EpiAge7680673.cram	blood	11	36.1	36	302870	2171	1	BCell	5	31	37	42	-0.761905	0.042
B11_Plate01_A07	B11_A07	EpiAge7680681.cram	blood	11	36.1	36	333285	2380	1	BCell	55	19	37	40	0.45	0.301
B11_Plate01_A08	B11_A08	EpiAge7680689.cram	blood	11	36.1	36	396441	2764	1	MemCD4T	138	102	35	51	2.01961	0.023
B11_Plate01_A09	B11_A09	EpiAge7680697.cram	blood	11	36.1	36	319055	2207	0	BCell	63	27	36	51	0.529412	0.286
B11_Plate01_A10	B11_A10	EpiAge7680705.cram	blood	11	36.1	36	293853	2261	0	BCell	51	15	35	43.25	0.369942	0.339
B11_Plate01_A11	B11_A11	EpiAge7680713.cram	blood	11	36.1	36	451690	2747	0	NveCD4T	109	73	36	53.25	1.37089	0.099
B11_Plate01_B01	B11_B01	EpiAge7680634.cram	blood	11	36.1	36	354778	2236	2	BCell	57	21	35	42	0.52381	0.279
B11_Plate01_B02	B11_B02	EpiAge7680642.cram	blood	11	36.1	36	1009691	4282	1	MemCD8T	5	31	36	30	-1.03333	0.003
B11_Plate01_B03	B11_B03	EpiAge7680650.cram	blood	11	36.1	36	380288	2561	1	BCell	15	21	37	38.25	-0.575163	0.158
B11_Plate01_B04	B11_B04	EpiAge7680658.cram	blood	11	36.1	36	291992	2019	0	BCell	75	39	35	30	1.33333	0.097
B11_Plate01_B05	B11_B05	EpiAge7680666.cram	blood	11	36.1	36	548051	3027	2	BCell	11	25	35.5	26	-0.942308	0.016
B11_Plate01_B06	B11_B06	EpiAge7680674.cram	blood	11	36.1	36	302700	2216	0	BCell	62	26	36	34	0.764706	0.21
B11_Plate01_B07	B11_B07	EpiAge7680682.cram	blood	11	36.1	36	385994	2691	0	NveCd8T	45	9	37	40	0.2	0.401
B11_Plate01_B08	B11_B08	EpiAge7680690.cram	blood	11	36.1	36	732695	3579	1	MemCD8T	11	25	36.5	41.25	-0.618182	0.095
B11_Plate01_B09	B11_B09	EpiAge7680698.cram	blood	11	36.1	36	378649	2529	0	NveCD4T	6	30	35	40	-0.725	0.023
B11_Plate01_B10	B11_B10	EpiAge7680706.cram	blood	11	36.1	36	371227	2405	0	NveCD4T	25	11	36	41.25	-0.266667	0.35
B11_Plate01_B11	B11_B11	EpiAge7680714.cram	blood	11	36.1	36	486373	2934	0	NveCD4T	29	7	36	43	-0.162791	0.417
B11_Plate01_B12	B11_B12	EpiAge7680722.cram	blood	11	36.1	36	400842	2401	0	BCell	2	34	35.5	50	-0.67	0.013
B11_Plate01_C01	B11_C01	EpiAge7680635.cram	blood	11	36.1	36	280973	2056	0	BCell	38	2	37	35	0.0285714	0.491
B11_Plate01_C02	B11_C02	EpiAge7680643.cram	blood	11	36.1	36	641421	2808	2	NveCD4T	5	31	37	32	-1	0.005
B11_Plate01_C03	B11_C03	EpiAge7680651.cram	blood	11	36.1	36	217489	1901	1	BCell	34	2	35	43	-0.0232558	0.492
B11_Plate01_C04	B11_C04	EpiAge7680659.cram	blood	11	36.1	36	828302	3853	0	BCell	22	14	36	22	-0.636364	0.164
B11_Plate01_C05	B11_C05	EpiAge7680667.cram	blood	11	36.1	36	234212	1680	0	BCell	32	4	37	36	-0.138889	0.442
B11_Plate01_C06	B11_C06	EpiAge7680675.cram	blood	11	36.1	36	324546	2322	1	BCell	53	17	36	35	0.485714	0.288
B11_Plate01_C07	B11_C07	EpiAge7680683.cram	blood	11	36.1	36	224862	1767	0	BCell	37	1	35	43	0.0465116	0.487
B11_Plate01_C08	B11_C08	EpiAge7680691.cram	blood	11	36.1	36	592991	3238	0	BCell	3	33	37	35	-0.971429	0.006
B11_Plate01_C09	B11_C09	EpiAge7680699.cram	blood	11	36.1	36	316514	2071	0	BCell	26	10	36	44	-0.227273	0.36
B11_Plate01_C10	B11_C10	EpiAge7680707.cram	blood	11	36.1	36	313644	2265	1	BCell	10	26	37	51	-0.529412	0.167
B11_Plate01_C11	B11_C11	EpiAge7680715.cram	blood	11	36.1	36	313184	2224	0	BCell	3	33	36	45	-0.733333	0.015
B11_Plate01_C12	B11_C12	EpiAge7680723.cram	blood	11	36.1	36	182176	1963	0	NveCD4T	140	104	38	65.25	1.56322	0.052
B11_Plate01_D01	B11_D01	EpiAge7680636.cram	blood	11	36.1	36	352072	2307	1	BCell	2	34	36	40	-0.85	0.001
B11_Plate01_D02	B11_D02	EpiAge7680644.cram	blood	11	36.1	36	178075	1556	1	BCell	28	8	37	39	-0.230769	0.392
B11_Plate01_D03	B11_D03	EpiAge7680652.cram	blood	11	36.1	36	512269	2813	2	BCell	3	33	37	38	-0.894737	0.005
B11_Plate01_D04	B11_D04	EpiAge7680660.cram	blood	11	36.1	36	289544	2072	0	BCell	90	54	35	30	1.83333	0.05
B11_Plate01_D05	B11_D05		blood	11	36.1	36					89	53	37	38	1.36842	0.077
B11_Plate01_D06	B11_D06	EpiAge7680676.cram	blood	11	36.1	36	277022	2062	1	BCell	134	98	36	41	2.39024	0.007
B11_Plate01_D07	B11_D07	EpiAge7680684.cram	blood	11	36.1	36	550596	3026	0	NveCd8T	58	22	37	33	0.636364	0.229
B11_Plate01_D08	B11_D08	EpiAge7680692.cram	blood	11	36.1	36	262200	2042	0	NveCD4T	83	47	36	44	1.06818	0.132
B11_Plate01_D09	B11_D09	EpiAge7680700.cram	blood	11	36.1	36	220206	1655	0	BCell	32	4	36	40	-0.1	0.446
B11_Plate01_D10	B11_D10		blood	11	36.1	36					118	82	35	49	1.69388	0.046
B11_Plate01_D11	B11_D11	EpiAge7680716.cram	blood	11	36.1	36	447522	2614	0	BCell	16	20	35.5	37.25	-0.52349	0.175
B11_Plate01_D12	B11_D12	EpiAge7680724.cram	blood	11	36.1	36	221836	2103	0	BCell	16	20	36	47	-0.425532	0.234
B11_Plate01_E01	B11_E01	EpiAge7680637.cram	blood	11	36.1	36	277366	1911	1	BCell	50	14	36	45	0.311111	0.358
B11_Plate01_E02	B11_E02	EpiAge7680645.cram	blood	11	36.1	36	745692	3674	0	MemCD8T	3	33	36	30	-1.1	0.001
B11_Plate01_E03	B11_E03	EpiAge7680653.cram	blood	11	36.1	36	254009	1907	0	BCell	20	16	36	32.25	-0.496124	0.196
B11_Plate01_E04	B11_E04	EpiAge7680661.cram	blood	11	36.1	36	437255	2815	1	NveCD4T	19	17	35	32	-0.5	0.196
B11_Plate01_E05	B11_E05	EpiAge7680669.cram	blood	11	36.1	36	665117	3607	0	DC	55	19	36	48.25	0.393782	0.339
B11_Plate01_E06	B11_E06	EpiAge7680677.cram	blood	11	36.1	36	252750	1860	0	NveCd8T	18	18	36	34	-0.529412	0.169
B11_Plate01_E07	B11_E07	EpiAge7680685.cram	blood	11	36.1	36	417394	2648	0	NK
B11_Plate01_E08	B11_E08	EpiAge7680693.cram	blood	11	36.1	36	378657	2622	0	NveCD4T	13	23	37	42	-0.571429	0.15
B11_Plate01_E09	B11_E09	EpiAge7680701.cram	blood	11	36.1	36	326373	2233	0	BCell	53	17	35	43	0.418605	0.332
B11_Plate01_E10	B11_E10	EpiAge7680709.cram	blood	11	36.1	36	270565	2032	1	BCell	6	30	36	61.25	-0.489796	0.128
B11_Plate01_E11	B11_E11	EpiAge7680717.cram	blood	11	36.1	36	289732	2019	0	BCell	99	63	36.5	42	1.4881	0.075
B11_Plate01_E12	B11_E12	EpiAge7680725.cram	blood	11	36.1	36	547044	3205	0	MemCD8T	2	34	35	41.25	-0.8	0.014
B11_Plate01_F01	B11_F01	EpiAge7680638.cram	blood	11	36.1	36	353054	2427	1	BCell	21	15	37	38.25	-0.418301	0.272
B11_Plate01_F02	B11_F02	EpiAge7680646.cram	blood	11	36.1	36	359425	2363	0	BCell	15	21	36	35	-0.6	0.136
B11_Plate01_F03	B11_F03	EpiAge7680654.cram	blood	11	36.1	36	338652	2322	0	NveCd8T	7	29	36	40	-0.725	0.035
B11_Plate01_F04	B11_F04	EpiAge7680662.cram	blood	11	36.1	36	282054	2238	1	BCell	3	33	37	34	-1	0.002
B11_Plate01_F05	B11_F05	EpiAge7680670.cram	blood	11	36.1	36	390795	2520	0	BCell	5	31	36	41	-0.756098	0.017
B11_Plate01_F06	B11_F06	EpiAge7680678.cram	blood	11	36.1	36	275333	1978	0	BCell	4	32	36	40	-0.8	0.008
B11_Plate01_F07	B11_F07	EpiAge7680686.cram	blood	11	36.1	36	334985	2100	1	NK	70	34	36	40	0.85	0.175
B11_Plate01_F08	B11_F08	EpiAge7680694.cram	blood	11	36.1	36	387418	2564	0	BCell	65	29	35	46	0.652174	0.24
B11_Plate01_F09	B11_F09	EpiAge7680702.cram	blood	11	36.1	36	243554	1890	0	BCell	17	19	35	38	-0.473684	0.192
B11_Plate01_F10	B11_F10	EpiAge7680710.cram	blood	11	36.1	36	539611	3103	1	NveCD4T	20	16	36	48	-0.333333	0.289
B11_Plate01_F11	B11_F11	EpiAge7680718.cram	blood	11	36.1	36	410724	2611	0	NveCd8T	36	0	37	42	-0.0238095	0.496
B11_Plate01_F12	B11_F12	EpiAge7680726.cram	blood	11	36.1	36	286891	2224	1	NveCD4T	100	64	36	57	1.12281	0.094
B11_Plate01_G01	B11_G01	EpiAge7680639.cram	blood	11	36.1	36	379945	2192	1	BCell	101	65	37	49	1.30612	0.083
B11_Plate01_G02	B11_G02	EpiAge7680647.cram	blood	11	36.1	36	298663	2116	0	BCell	10	26	35	38.25	-0.653595	0.071
B11_Plate01_G03	B11_G03	EpiAge7680655.cram	blood	11	36.1	36	329586	2329	0	BCell	115	79	38	48	1.60417	0.035
B11_Plate01_G04	B11_G04	EpiAge7680663.cram	blood	11	36.1	36	438439	2734	0	NveCd8T	25	11	35.5	43	-0.244186	0.359
B11_Plate01_G05	B11_G05	EpiAge7680671.cram	blood	11	36.1	36	279144	2026	0	BCell	47	11	36	30	0.366667	0.336
B11_Plate01_G06	B11_G06	EpiAge7680679.cram	blood	11	36.1	36	272796	2094	1	BCell	17	19	37	35	-0.571429	0.162
B11_Plate01_G07	B11_G07	EpiAge7680687.cram	blood	11	36.1	36	284922	2140	0	MemCD8T	13	23	37	42	-0.571429	0.137
B11_Plate01_G08	B11_G08	EpiAge7680695.cram	blood	11	36.1	36	300037	2081	0	BCell	17	19	37	49	-0.408163	0.268
B11_Plate01_G09	B11_G09	EpiAge7680703.cram	blood	11	36.1	36	345047	2297	0	BCell	51	15	37	45	0.311111	0.354
B11_Plate01_G10	B11_G10	EpiAge7680711.cram	blood	11	36.1	36	285151	2062	1	BCell	16	20	36	41	-0.487805	0.212
B11_Plate01_G11	B11_G11	EpiAge7680719.cram	blood	11	36.1	36	185427	1719	1		26	10	35	33	-0.272727	0.339
B11_Plate01_G12	B11_G12	EpiAge7680727.cram	blood	11	36.1	36	368990	2246	0	BCell	27	9	39	83	-0.144578	0.438
B11_Plate01_H01	B11_H01	EpiAge7680640.cram	blood	11	36.1	36	219680	1772	0	NveCD4T	42	6	36	52	0.115385	0.443
B11_Plate01_H02	B11_H02	EpiAge7680648.cram	blood	11	36.1	36	431827	2601	0	BCell	2	34	37	43	-0.813953	0.006
B11_Plate01_H03	B11_H03	EpiAge7680656.cram	blood	11	36.1	36	297785	2225	0	BCell	11	25	35	29	-0.827586	0.038
B11_Plate01_H04	B11_H04	EpiAge7680664.cram	blood	11	36.1	36	302884	2058	1	BCell	51	15	36	33	0.454545	0.305
B11_Plate01_H05	B11_H05	EpiAge7680672.cram	blood	11	36.1	36	271225	1850	0	NK	6	30	35	41	-0.707317	0.056
B11_Plate01_H06	B11_H06	EpiAge7680680.cram	blood	11	36.1	36	294034	2015	1	BCell	61	25	36	39	0.641026	0.232
B11_Plate01_H07	B11_H07	EpiAge7680688.cram	blood	11	36.1	36	378874	2451	0	BCell	49	13	36	52	0.25	0.387
B11_Plate01_H08	B11_H08	EpiAge7680696.cram	blood	11	36.1	36	339558	2352	0	BCell	97	61	38	51	1.15686	0.113
B11_Plate01_H09	B11_H09	EpiAge7680704.cram	blood	11	36.1	36	355457	2336	0	BCell	33	3	36	38	-0.0789474	0.452
B11_Plate01_H10	B11_H10	EpiAge7680712.cram	blood	11	36.1	36	271562	1978	0	RegT	38	2	35	53	0.0566038	0.477
B11_Plate01_H11	B11_H11	EpiAge7680720.cram	blood	11	36.1	36	283303	2102	0	NveCd8T	3	33	35	43	-0.744186	0.013
B11_Plate01_H12	B11_H12	EpiAge7680728.cram	blood	11	36.1	36	253539	2059	0	BCell	24	12	36	54	-0.222222	0.375
B12_Plate01_A01	B12_A01	EpiAge7680537.cram	blood	12	9.6	10	358321	2654	1	NveCD4T	4	6	9	24	-0.208333	0.354
B12_Plate01_A02	B12_A02	EpiAge7680545.cram	blood	12	9.6	10	608601	3319	2	BCell
B12_Plate01_A03	B12_A03		blood	12	9.6	10					2	8	10	19	-0.421053	0.19
B12_Plate01_A04	B12_A04	EpiAge7680561.cram	blood	12	9.6	10	452686	2362	2	BCell	2	8	10	15	-0.533333	0.101
B12_Plate01_A05	B12_A05	EpiAge7680569.cram	blood	12	9.6	10	525723	3420	0	NveCD4T
B12_Plate01_A07	B12_A07	EpiAge7680585.cram	blood	12	9.6	10	270200	2220	1	BCell
B12_Plate01_A08	B12_A08	EpiAge7680593.cram	blood	12	9.6	10	385425	2519	1	RegT
B12_Plate01_A09	B12_A09	EpiAge7680601.cram	blood	12	9.6	10	297836	2210	1	NK	2	8	10	19.25	-0.415584	0.186
B12_Plate01_A10	B12_A10	EpiAge7680609.cram	blood	12	9.6	10	299816	2378	1	NveCd8T
B12_Plate01_A11	B12_A11	EpiAge7680617.cram	blood	12	9.6	10	596730	3621	0	MemCD8T
B12_Plate01_A12	B12_A12	EpiAge7680625.cram	blood	12	9.6	10	435057	2808	0	NveCD4T	3	7	8	28	-0.178571	0.338
B12_Plate01_B01	B12_B01	EpiAge7680538.cram	blood	12	9.6	10	282927	2157	2	BCell
B12_Plate01_B02	B12_B02	EpiAge7680546.cram	blood	12	9.6	10	297800	2160	0	BCell
B12_Plate01_B03	B12_B03	EpiAge7680554.cram	blood	12	9.6	10	222454	1911	0	BCell
B12_Plate01_B04	B12_B04	EpiAge7680562.cram	blood	12	9.6	10	338912	2447	1	BCell
B12_Plate01_B05	B12_B05	EpiAge7680570.cram	blood	12	9.6	10	667280	3224	2	NveCd8T
B12_Plate01_B06	B12_B06		blood	12	9.6	10					26	16	10	22	0.727273	0.253
B12_Plate01_B08	B12_B08	EpiAge7680594.cram	blood	12	9.6	10	319916	2384	1	BCell	6	4	10	17	-0.235294	0.363
B12_Plate01_B09	B12_B09	EpiAge7680602.cram	blood	12	9.6	10	502364	2997	0	MemCD8T
B12_Plate01_B10	B12_B10	EpiAge7680610.cram	blood	12	9.6	10	305383	2411	0	NveCd8T
B12_Plate01_B11	B12_B11	EpiAge7680618.cram	blood	12	9.6	10	445124	2822	0	NveCD4T	12	2	10	25	0.08	0.469
B12_Plate01_B12	B12_B12	EpiAge7680626.cram	blood	12	9.6	10	352751	2658	1	NveCD4T
B12_Plate01_C01	B12_C01	EpiAge7680539.cram	blood	12	9.6	10	374991	2742	1	NveCd8T	6	4	10	19	-0.210526	0.348
B12_Plate01_C02	B12_C02	EpiAge7680547.cram	blood	12	9.6	10	335845	2393	1	BCell	2	8	10	16	-0.5	0.107
B12_Plate01_C04	B12_C04	EpiAge7680563.cram	blood	12	9.6	10	305697	2326	0	NveCD4T	3	7	10	15	-0.466667	0.191
B12_Plate01_C05	B12_C05	EpiAge7680571.cram	blood	12	9.6	10	242774	2037	1	BCell
B12_Plate01_C06	B12_C06	EpiAge7680579.cram	blood	12	9.6	10	234119	2184	0	NveCd8T
B12_Plate01_C07	B12_C07	EpiAge7680587.cram	blood	12	9.6	10	454932	2986	1	NveCD4T
B12_Plate01_C08	B12_C08	EpiAge7680595.cram	blood	12	9.6	10	243694	2077	0	BCell	13	3	10	23	0.130435	0.438
B12_Plate01_C09	B12_C09	EpiAge7680603.cram	blood	12	9.6	10	533004	2496	2	BCell
B12_Plate01_C10	B12_C10	EpiAge7680611.cram	blood	12	9.6	10	230294	1647	1	NK
B12_Plate01_C11	B12_C11	EpiAge7680619.cram	blood	12	9.6	10	273317	2240	1	NveCD4T
B12_Plate01_C12	B12_C12	EpiAge7680627.cram	blood	12	9.6	10	272651	2012	1	BCell	44	34	9	27	1.2963	0.171
B12_Plate01_D01	B12_D01		blood	12	9.6	10					11	1	11	22	0	0.517
B12_Plate01_D02	B12_D02	EpiAge7680548.cram	blood	12	9.6	10	312940	2247	1	BCell	15	5	10	14	0.357143	0.346
B12_Plate01_D03	B12_D03	EpiAge7680556.cram	blood	12	9.6	10	301177	2182	0	BCell	2	8	10	41	-0.195122	0.284
B12_Plate01_D04	B12_D04	EpiAge7680564.cram	blood	12	9.6	10	239249	2152	1	NK	5	5	10	13	-0.384615	0.26
B12_Plate01_D05	B12_D05	EpiAge7680572.cram	blood	12	9.6	10	266459	2067	0	BCell	3	7	10	17	-0.411765	0.194
B12_Plate01_D06	B12_D06	EpiAge7680580.cram	blood	12	9.6	10	531701	3011	1	Mono
B12_Plate01_D07	B12_D07	EpiAge7680588.cram	blood	12	9.6	10	327659	2588	1	BCell	18	8	10	16	0.5	0.3
B12_Plate01_D08	B12_D08	EpiAge7680596.cram	blood	12	9.6	10	323860	2508	1	MemCD8T	7	3	10	19	-0.157895	0.414
B12_Plate01_D09	B12_D09		blood	12	9.6	10					3	7	9	21	-0.285714	0.263
B12_Plate01_D10	B12_D10	EpiAge7680612.cram	blood	12	9.6	10	331682	2360	1	BCell	2	8	10	15	-0.533333	0.092
B12_Plate01_D11	B12_D11	EpiAge7680620.cram	blood	12	9.6	10	292294	2306	1	NveCD4T	2	8	10	24	-0.333333	0.174
B12_Plate01_D12	B12_D12	EpiAge7680628.cram	blood	12	9.6	10	237673	1987	0	BCell
B12_Plate01_E01	B12_E01	EpiAge7680541.cram	blood	12	9.6	10	530510	3105	1	NveCd8T
B12_Plate01_E02	B12_E02	EpiAge7680549.cram	blood	12	9.6	10	604866	3423	0	MemCD8T	5	5	10	15	-0.333333	0.291
B12_Plate01_E03	B12_E03	EpiAge7680557.cram	blood	12	9.6	10	534526	3229	1	NveCd8T	3	7	10	18	-0.388889	0.209
B12_Plate01_E04	B12_E04	EpiAge7680565.cram	blood	12	9.6	10	411604	2693	1	NveCD4T	2	8	10	20	-0.4	0.152
B12_Plate01_E05	B12_E05	EpiAge7680573.cram	blood	12	9.6	10	318138	2293	1	BCell	3	7	9	18	-0.333333	0.232
B12_Plate01_E06	B12_E06	EpiAge7680581.cram	blood	12	9.6	10	362690	2759	1	NveCD4T	9	1	10	15	-0.0666667	0.495
B12_Plate01_E07	B12_E07	EpiAge7680589.cram	blood	12	9.6	10	316912	2421	1	NveCd8T
B12_Plate01_E08	B12_E08	EpiAge7680597.cram	blood	12	9.6	10	301961	2323	1	NveCd8T	2	8	10	20	-0.4	0.138
B12_Plate01_E09	B12_E09	EpiAge7680605.cram	blood	12	9.6	10	390781	2737	1	NveCd8T	2	8	10	18	-0.444444	0.218
B12_Plate01_E10	B12_E10	EpiAge7680613.cram	blood	12	9.6	10	276315	2133	0	BCell	2	8	10	16	-0.5	0.123
B12_Plate01_E11	B12_E11	EpiAge7680621.cram	blood	12	9.6	10	776957	3659	2	BCell	5	5	9	14	-0.285714	0.304
B12_Plate01_E12	B12_E12	EpiAge7680629.cram	blood	12	9.6	10	509677	3044	1	NveCD4T
B12_Plate01_F01	B12_F01	EpiAge7680542.cram	blood	12	9.6	10	403361	2721	1	MemCD8T	29	19	10	18	1.05556	0.174
B12_Plate01_F02	B12_F02	EpiAge7680550.cram	blood	12	9.6	10	302357	2185	1	NveCD4T	21	11	10	17	0.647059	0.261
B12_Plate01_F03	B12_F03		blood	12	9.6	10					25	15	10	15	1	0.188
B12_Plate01_F04	B12_F04	EpiAge7680566.cram	blood	12	9.6	10	252362	2150	1	NveCd8T	12	2	10	23	0.0869565	0.467
B12_Plate01_F05	B12_F05	EpiAge7680574.cram	blood	12	9.6	10	301530	2449	0	NveCd8T	3	7	10	16	-0.4375	0.171
B12_Plate01_F06	B12_F06	EpiAge7680582.cram	blood	12	9.6	10	426503	2990	1	MemCD8T	2	8	9	28	-0.25	0.245
B12_Plate01_F07	B12_F07	EpiAge7680590.cram	blood	12	9.6	10	239734	1967	0	NveCD4T	3	7	10	15	-0.466667	0.151
B12_Plate01_F08	B12_F08	EpiAge7680598.cram	blood	12	9.6	10	352193	2720	1	NveCd8T	13	3	9.5	16	0.21875	0.42
B12_Plate01_F09	B12_F09	EpiAge7680606.cram	blood	12	9.6	10	354490	2675	0	NveCd8T	2	8	10	21	-0.380952	0.158
B12_Plate01_F10	B12_F10	EpiAge7680614.cram	blood	12	9.6	10	403459	2827	1	MemCD8T	28	18	10	24	0.75	0.244
B12_Plate01_F11	B12_F11	EpiAge7680622.cram	blood	12	9.6	10	334032	2879	0	NveCd8T	2	8	9	24	-0.291667	0.207
B12_Plate01_F12	B12_F12	EpiAge7680630.cram	blood	12	9.6	10	408050	2281	2	BCell	9	1	10	17.25	-0.057971	0.476
B12_Plate01_G01	B12_G01	EpiAge7680543.cram	blood	12	9.6	10	226996	2077	1	NK
B12_Plate01_G02	B12_G02	EpiAge7680551.cram	blood	12	9.6	10	263728	2262	0	BCell	16	6	10	15.25	0.393443	0.339
B12_Plate01_G03	B12_G03	EpiAge7680559.cram	blood	12	9.6	10	441395	2905	0	NveCD4T	2	8	10	14	-0.571429	0.098
B12_Plate01_G04	B12_G04	EpiAge7680567.cram	blood	12	9.6	10	388084	2768	1	NveCd8T	22	12	10	18	0.666667	0.264
B12_Plate01_G05	B12_G05	EpiAge7680575.cram	blood	12	9.6	10	338010	2794	1	NveCD4T	2	8	10	20	-0.4	0.184
B12_Plate01_G06	B12_G06	EpiAge7680583.cram	blood	12	9.6	10	292340	2366	0	BCell	2	8	10	12	-0.666667	0.067
B12_Plate01_G07	B12_G07	EpiAge7680591.cram	blood	12	9.6	10	315622	2711	0	NveCd8T	2	8	10	23	-0.347826	0.198
B12_Plate01_G08	B12_G08	EpiAge7680599.cram	blood	12	9.6	10	646169	3090	2	NveCD4T	2	8	10	17	-0.470588	0.139
B12_Plate01_G09	B12_G09	EpiAge7680607.cram	blood	12	9.6	10	297764	2782	1	NveCD4T	10	0	10	16	0	0.52
B12_Plate01_G10	B12_G10	EpiAge7680615.cram	blood	12	9.6	10	517963	3371	1	MemCD8T	3	7	10	16	-0.4375	0.21
B12_Plate01_G11	B12_G11	EpiAge7680623.cram	blood	12	9.6	10	325933	2961	1	BCell
B12_Plate01_G12	B12_G12	EpiAge7680631.cram	blood	12	9.6	10	493480	2997	0	NveCd8T	52	42	10	22	1.90909	0.127
B12_Plate01_H02	B12_H02	EpiAge7680552.cram	blood	12	9.6	10	173618	1556	1	BCell
B12_Plate01_H03	B12_H03	EpiAge7680560.cram	blood	12	9.6	10	449240	2657	1	NK	7	3	10	15	-0.2	0.414
B12_Plate01_H04	B12_H04	EpiAge7680568.cram	blood	12	9.6	10	179063	1534	0	BCell	30	20	10	20	1	0.201
B12_Plate01_H05	B12_H05	EpiAge7680576.cram	blood	12	9.6	10	286593	2073	0	BCell	27	17	10	16	1.0625	0.188
B12_Plate01_H06	B12_H06	EpiAge7680584.cram	blood	12	9.6	10	394834	2688	1	NveCd8T	2	8	10	14	-0.571429	0.091
B12_Plate01_H07	B12_H07	EpiAge7680592.cram	blood	12	9.6	10	313056	2270	0	NveCD4T	6	4	10	14	-0.285714	0.318
B12_Plate01_H08	B12_H08	EpiAge7680600.cram	blood	12	9.6	10	243307	2039	1	NveCD4T	2	8	10	15	-0.533333	0.13
B12_Plate01_H09	B12_H09	EpiAge7680608.cram	blood	12	9.6	10	469889	2876	1	NK	26	16	9	21	0.809524	0.234
B12_Plate01_H10	B12_H10		blood	12	9.6	10					2	8	10	14	-0.571429	0.093
B12_Plate01_H11	B12_H11	EpiAge7680624.cram	blood	12	9.6	10	849668	3871	2	MemCD8T
B14_Plate02_A01	B14_A01	EpiAge7680441.cram	blood	14	36.1	36	336250	2363	0	NveCD4T
B14_Plate02_A02	B14_A02	EpiAge7680449.cram	blood	14	36.1	36	362952	2344	0	BCell	38	2	37	45	0.0222222	0.494
B14_Plate02_A03	B14_A03	EpiAge7680457.cram	blood	14	36.1	36	484282	2688	1	BCell	22	14	35	43	-0.302326	0.318
B14_Plate02_A04	B14_A04	EpiAge7680465.cram	blood	14	36.1	36	397874	2922	0	MemCD8T	2	34	37	31	-1.12903	0.0009
B14_Plate02_A05	B14_A05	EpiAge7680473.cram	blood	14	36.1	36	306633	2185	1	EffCD4T	4	32	35	35	-0.885714	0.009
B14_Plate02_A06	B14_A06	EpiAge7680481.cram	blood	14	36.1	36	365490	2457	0	BCell	63	27	37	30.25	0.859504	0.159
B14_Plate02_A07	B14_A07	EpiAge7680489.cram	blood	14	36.1	36	399378	2719	0	NveCD4T	9	27	36	38	-0.710526	0.072
B14_Plate02_A08	B14_A08	EpiAge7680497.cram	blood	14	36.1	36	481688	3040	1	NveCD4T	36	0	35	34.25	0.0291971	0.491
B14_Plate02_A09	B14_A09	EpiAge7680505.cram	blood	14	36.1	36	270653	2189	0	BCell
B14_Plate02_A10	B14_A10	EpiAge7680513.cram	blood	14	36.1	36	328726	2421	0	BCell	26	10	35	40	-0.225	0.364
B14_Plate02_A11	B14_A11	EpiAge7680521.cram	blood	14	36.1	36	518873	2854	1	BCell
B14_Plate02_A12	B14_A12	EpiAge7680529.cram	blood	14	36.1	36	306468	2201	0	BCell
B14_Plate02_B01	B14_B01	EpiAge7680442.cram	blood	14	36.1	36	276923	2082	0	BCell	23	13	36	41	-0.317073	0.353
B14_Plate02_B02	B14_B02	EpiAge7680450.cram	blood	14	36.1	36	325770	2145	0	BCell	29	7	36	31	-0.225806	0.394
B14_Plate02_B03	B14_B03	EpiAge7680458.cram	blood	14	36.1	36	490557	2989	0	BCell	6	30	36	39	-0.769231	0.037
B14_Plate02_B04	B14_B04	EpiAge7680466.cram	blood	14	36.1	36	269545	2423	0	BCell	2	34	36	41	-0.829268	0.012
B14_Plate02_B05	B14_B05	EpiAge7680474.cram	blood	14	36.1	36	352380	2718	0	NveCD4T	63	27	36.5	38.25	0.69281	0.22
B14_Plate02_B06	B14_B06	EpiAge7680482.cram	blood	14	36.1	36	277935	2504	0	NveCD4T	41	5	37	39	0.102564	0.444
B14_Plate02_B07	B14_B07	EpiAge7680490.cram	blood	14	36.1	36	500291	3017	0	Mono	48	12	37	25	0.44	0.298
B14_Plate02_B08	B14_B08	EpiAge7680498.cram	blood	14	36.1	36	603967	3167	0	NveCd8T	4	32	36	34.25	-0.934307	0.006
B14_Plate02_B09	B14_B09	EpiAge7680506.cram	blood	14	36.1	36	329934	2350	1	BCell	4	32	36	35	-0.914286	0.009
B14_Plate02_B10	B14_B10	EpiAge7680514.cram	blood	14	36.1	36	303182	2363	0	BCell	6	30	35	47.25	-0.613757	0.058
B14_Plate02_B12	B14_B12	EpiAge7680530.cram	blood	14	36.1	36	361505	2611	0	MemCD8T
B14_Plate02_C01	B14_C01	EpiAge7680443.cram	blood	14	36.1	36	393443	2641	1	NveCD4T	4	32	35	49	-0.632653	0.04
B14_Plate02_C02	B14_C02	EpiAge7680451.cram	blood	14	36.1	36	590315	3208	1	NveCd8T	29	7	36	31.25	-0.224	0.381
B14_Plate02_C04	B14_C04	EpiAge7680467.cram	blood	14	36.1	36	250490	2142	1	BCell	49	13	37	31	0.387097	0.319
B14_Plate02_C05	B14_C05	EpiAge7680475.cram	blood	14	36.1	36	308663	2832	1	BCell	4	32	36	41	-0.780488	0.01
B14_Plate02_C06	B14_C06	EpiAge7680483.cram	blood	14	36.1	36	238244	2153	1	BCell	37	1	36	33.25	0.0300752	0.491
B14_Plate02_C07	B14_C07	EpiAge7680491.cram	blood	14	36.1	36	215948	2162	1	BCell	2	34	35	36	-0.916667	0.003
B14_Plate02_C08	B14_C08	EpiAge7680499.cram	blood	14	36.1	36	629954	3807	1	MemCD8T	13	23	36	31	-0.741935	0.085
B14_Plate02_C09	B14_C09	EpiAge7680507.cram	blood	14	36.1	36	268116	2087	1	BCell	57	21	35	29	0.758621	0.207
B14_Plate02_C10	B14_C10	EpiAge7680515.cram	blood	14	36.1	36	604933	3565	1	BCell	5	31	35	42	-0.714286	0.033
B14_Plate02_C11	B14_C11	EpiAge7680523.cram	blood	14	36.1	36	183495	1989	1	NveCd8T	22	14	35	33	-0.393939	0.246
B14_Plate02_C12	B14_C12	EpiAge7680531.cram	blood	14	36.1	36	474971	3035	1	BCell	8	28	35	54	-0.5	0.178
B14_Plate02_D01	B14_D01	EpiAge7680444.cram	blood	14	36.1	36	341047	2511	0	BCell	28	8	35	54	-0.12963	0.432
B14_Plate02_D04	B14_D04	EpiAge7680468.cram	blood	14	36.1	36	282629	2476	0	BCell	10	26	36	41	-0.634146	0.098
B14_Plate02_D05	B14_D05	EpiAge7680476.cram	blood	14	36.1	36	395635	3043	1	MemCD8T	3	33	36	43	-0.767442	0.019
B14_Plate02_D06	B14_D06	EpiAge7680484.cram	blood	14	36.1	36	733884	3707	1	BCell	10	26	36	37.25	-0.697987	0.075
B14_Plate02_D07	B14_D07	EpiAge7680492.cram	blood	14	36.1	36	321806	2959	1	NveCd8T	65	29	35.5	43	0.686047	0.212
B14_Plate02_D08	B14_D08	EpiAge7680500.cram	blood	14	36.1	36	244075	2168	0	BCell	9	27	37	37	-0.756757	0.079
B14_Plate02_D09	B14_D09	EpiAge7680508.cram	blood	14	36.1	36	417148	2713	1	NveCd8T	33	3	36	41	-0.0731707	0.463
B14_Plate02_D10	B14_D10	EpiAge7680516.cram	blood	14	36.1	36	815088	3489	2	Mono	8	28	36	39	-0.717949	0.045
B14_Plate02_D11	B14_D11	EpiAge7680524.cram	blood	14	36.1	36	228179	1863	1	BCell	9	27	35	32	-0.8125	0.037
B14_Plate02_D12	B14_D12	EpiAge7680532.cram	blood	14	36.1	36	537361	3264	1	BCell
B14_Plate02_E01	B14_E01	EpiAge7680445.cram	blood	14	36.1	36	398358	2706	1	BCell	17	19	35	38	-0.473684	0.213
B14_Plate02_E02	B14_E02	EpiAge7680453.cram	blood	14	36.1	36	289278	2371	1	BCell	23	13	35	34	-0.352941	0.279
B14_Plate02_E04	B14_E04	EpiAge7680469.cram	blood	14	36.1	36	250442	2363	1	NveCD4T	56	20	35	39	0.538462	0.28
B14_Plate02_E05	B14_E05	EpiAge7680477.cram	blood	14	36.1	36	245958	1852	2	BCell	2	34	36	39	-0.871795	0.002
B14_Plate02_E06	B14_E06	EpiAge7680485.cram	blood	14	36.1	36	245957	2303	0	BCell	24	12	36	41	-0.292683	0.333
B14_Plate02_E07	B14_E07	EpiAge7680493.cram	blood	14	36.1	36	442122	2607	1	EffCD4T	136	100	36	42	2.38095	0.005
B14_Plate02_E08	B14_E08	EpiAge7680501.cram	blood	14	36.1	36	194875	2405	1	BCell	44	8	36	36.25	0.22069	0.405
B14_Plate02_E09	B14_E09	EpiAge7680509.cram	blood	14	36.1	36	191489	1827	1	BCell	31	5	36.5	39.25	-0.140127	0.44
B14_Plate02_E10	B14_E10	EpiAge7680517.cram	blood	14	36.1	36	315733	2376	1	NveCD4T	30	6	35	37.25	-0.134228	0.421
B14_Plate02_E11	B14_E11	EpiAge7680525.cram	blood	14	36.1	36	444684	3253	1	NveCd8T	8	28	36	37	-0.756757	0.064
B14_Plate02_E12	B14_E12	EpiAge7680533.cram	blood	14	36.1	36	292347	2520	1	BCell
B14_Plate02_F01	B14_F01	EpiAge7680446.cram	blood	14	36.1	36	346827	2343	1	BCell	41	5	37	38	0.105263	0.456
B14_Plate02_F02	B14_F02	EpiAge7680454.cram	blood	14	36.1	36	438397	2885	1	BCell	64	28	36	28	1	0.144
B14_Plate02_F03	B14_F03	EpiAge7680462.cram	blood	14	36.1	36	415375	2852	1	Mono	43	7	35	30	0.266667	0.374
B14_Plate02_F04	B14_F04	EpiAge7680470.cram	blood	14	36.1	36	228184	2156	1	BCell	98	62	35	32	1.96875	0.031
B14_Plate02_F05	B14_F05	EpiAge7680478.cram	blood	14	36.1	36	271325	2282	0	BCell	3	33	35	31	-1.03226	0.001
B14_Plate02_F06	B14_F06	EpiAge7680486.cram	blood	14	36.1	36	226128	2057	1	BCell	79	43	37	34	1.23529	0.097
B14_Plate02_F07	B14_F07	EpiAge7680494.cram	blood	14	36.1	36	406680	3105	1	MemCD8T	2	34	35	37	-0.891892	0.004
B14_Plate02_F09	B14_F09	EpiAge7680510.cram	blood	14	36.1	36	273194	2377	2	BCell	6	30	36	39	-0.769231	0.027
B14_Plate02_F10	B14_F10	EpiAge7680518.cram	blood	14	36.1	36	346119	2849	1	BCell	51	15	35	45	0.355556	0.346
B14_Plate02_F11	B14_F11	EpiAge7680526.cram	blood	14	36.1	36	210287	2103	1	BCell	32	4	35	42	-0.0714286	0.468
B14_Plate02_F12	B14_F12	EpiAge7680534.cram	blood	14	36.1	36	294963	2728	1	NveCD4T	35	1	37	49.25	-0.0406091	0.487
B14_Plate02_G01	B14_G01	EpiAge7680447.cram	blood	14	36.1	36	322565	2386	1	BCell
B14_Plate02_G02	B14_G02	EpiAge7680455.cram	blood	14	36.1	36	345557	2688	1	NveCD4T	4	32	35	31	-1	0.001
B14_Plate02_G03	B14_G03	EpiAge7680463.cram	blood	14	36.1	36	296215	2335	1	BCell	54	18	36	29	0.62069	0.236
B14_Plate02_G04	B14_G04	EpiAge7680471.cram	blood	14	36.1	36	247597	2072	1	BCell	53	17	36	34.25	0.49635	0.28
B14_Plate02_G05	B14_G05	EpiAge7680479.cram	blood	14	36.1	36	227382	2123	1	RegT	11	25	37	32	-0.8125	0.061
B14_Plate02_G06	B14_G06	EpiAge7680487.cram	blood	14	36.1	36	348563	2595	1	NveCD4T	16	20	36	37	-0.540541	0.171
B14_Plate02_G07	B14_G07	EpiAge7680495.cram	blood	14	36.1	36	205572	1526	1	Neut	31	5	36	36	-0.138889	0.431
B14_Plate02_G08	B14_G08	EpiAge7680503.cram	blood	14	36.1	36	459476	3199	1	NveCd8T	3	33	36	45	-0.733333	0.019
B14_Plate02_G09	B14_G09	EpiAge7680511.cram	blood	14	36.1	36	216085	2169	1	BCell	2	34	37	32	-1.09375	0.0009
B14_Plate02_G11	B14_G11	EpiAge7680527.cram	blood	14	36.1	36	461271	3597	1	MemCD4T	2	34	32	75.5	-0.397351	0.177
B14_Plate02_G12	B14_G12	EpiAge7680535.cram	blood	14	36.1	36	383010	2800	1	BCell
B14_Plate02_H02	B14_H02	EpiAge7680456.cram	blood	14	36.1	36	432656	3109	1	EffCD4T	7	29	36	41	-0.707317	0.057
B14_Plate02_H03	B14_H03	EpiAge7680464.cram	blood	14	36.1	36	221533	2162	1	BCell	20	16	35	32	-0.46875	0.202
B14_Plate02_H04	B14_H04	EpiAge7680472.cram	blood	14	36.1	36	284097	2336	1	BCell	77	41	36	45	0.911111	0.164
B14_Plate02_H05	B14_H05	EpiAge7680480.cram	blood	14	36.1	36	229932	2167	1	BCell	5	31	35	35	-0.857143	0.019
B14_Plate02_H06	B14_H06	EpiAge7680488.cram	blood	14	36.1	36	547925	3475	1	MemCD8T	62	26	36	38	0.684211	0.219
B14_Plate02_H07	B14_H07	EpiAge7680496.cram	blood	14	36.1	36	299842	2286	1	BCell	74	38	34.5	45	0.877778	0.169
B14_Plate02_H08	B14_H08	EpiAge7680504.cram	blood	14	36.1	36	347620	2677	1	BCell	17	19	36	42.25	-0.449704	0.225
B14_Plate02_H09	B14_H09	EpiAge7680512.cram	blood	14	36.1	36	239218	2272	1	BCell	80	44	36	43	1.02326	0.131
B14_Plate02_H10	B14_H10	EpiAge7680520.cram	blood	14	36.1	36	293745	2489	1	BCell	5	31	37	35	-0.914286	0.015
B14_Plate02_H11	B14_H11	EpiAge7680528.cram	blood	14	36.1	36	384505	2415	1	BCell
B15_Plate01_A01	B15_A01	EpiAge7680345.cram	blood	15	36.1	36	378884	2583	1	Mono	69	33	36	33	1	0.143
B15_Plate01_A02	B15_A02	EpiAge7680353.cram	blood	15	36.1	36	334199	2323	0	BCell	5	31	36	31	-1	0.006
B15_Plate01_A03	B15_A03	EpiAge7680361.cram	blood	15	36.1	36	165380	1799	1	BCell	19	17	36	36	-0.472222	0.227
B15_Plate01_A04	B15_A04	EpiAge7680369.cram	blood	15	36.1	36	289906	2066	1	BCell	33	3	36.5	35	-0.1	0.455
B15_Plate01_A05	B15_A05	EpiAge7680377.cram	blood	15	36.1	36	420439	2490	1	Mono	20	16	35	37	-0.405405	0.251
B15_Plate01_A06	B15_A06	EpiAge7680385.cram	blood	15	36.1	36	411613	2518	1	BCell	46	10	36	43	0.232558	0.372
B15_Plate01_A07	B15_A07	EpiAge7680393.cram	blood	15	36.1	36	461781	2382	2	BCell	4	32	36	35	-0.914286	0.007
B15_Plate01_A08	B15_A08	EpiAge7680401.cram	blood	15	36.1	36	359190	2065	1	BCell	67	31	36	40	0.775	0.201
B15_Plate01_A09	B15_A09	EpiAge7680409.cram	blood	15	36.1	36	288039	1863	1	BCell	19	17	36	33	-0.515152	0.2
B15_Plate01_A10	B15_A10	EpiAge7680417.cram	blood	15	36.1	36	417974	2598	0	MemCD8T
B15_Plate01_A11	B15_A11	EpiAge7680425.cram	blood	15	36.1	36	399506	2585	1	BCell
B15_Plate01_A12	B15_A12	EpiAge7680433.cram	blood	15	36.1	36	408266	2237	0	BCell
B15_Plate01_B01	B15_B01	EpiAge7680346.cram	blood	15	36.1	36	479294	2978	1	EffCD4T	10	26	36.5	36	-0.736111	0.054
B15_Plate01_B02	B15_B02	EpiAge7680354.cram	blood	15	36.1	36	202982	1521	1	BCell	69	33	36	33	1	0.138
B15_Plate01_B03	B15_B03	EpiAge7680362.cram	blood	15	36.1	36	249292	2006	1	NveCD4T	47	11	36	30.25	0.363636	0.348
B15_Plate01_B04	B15_B04	EpiAge7680370.cram	blood	15	36.1	36	294408	2123	0	BCell	63	27	37	42	0.619048	0.242
B15_Plate01_B05	B15_B05	EpiAge7680378.cram	blood	15	36.1	36	227985	1905	0	BCell	15	21	35	33	-0.606061	0.126
B15_Plate01_B06	B15_B06	EpiAge7680386.cram	blood	15	36.1	36	348891	2183	1	BCell	27	9	36	22	-0.409091	0.277
B15_Plate01_B07	B15_B07	EpiAge7680394.cram	blood	15	36.1	36	360178	2302	0	BCell
B15_Plate01_B08	B15_B08	EpiAge7680402.cram	blood	15	36.1	36	270528	2150	0	BCell	17	19	37	28	-0.714286	0.115
B15_Plate01_B09	B15_B09	EpiAge7680410.cram	blood	15	36.1	36	264291	2140	1	BCell	24	12	35	36	-0.305556	0.304
B15_Plate01_B10	B15_B10		blood	15	36.1	36					102	66	35	30	2.23333	0.024
B15_Plate01_B11	B15_B11	EpiAge7680426.cram	blood	15	36.1	36	487186	2910	0	NveCD4T	31	5	35	57	-0.0701754	0.457
B15_Plate01_B12	B15_B12	EpiAge7680434.cram	blood	15	36.1	36	447538	2441	1	BCell	71	35	36	42	0.833333	0.193
B15_Plate01_C01	B15_C01	EpiAge7680347.cram	blood	15	36.1	36	337360	2227	1	BCell	92	56	35	33	1.72727	0.063
B15_Plate01_C02	B15_C02	EpiAge7680355.cram	blood	15	36.1	36	321207	2022	1	BCell
B15_Plate01_C03	B15_C03	EpiAge7680363.cram	blood	15	36.1	36	430821	2504	1	NK	21	15	36	33.25	-0.451128	0.245
B15_Plate01_C04	B15_C04	EpiAge7680371.cram	blood	15	36.1	36	397263	2573	1	RegT	9	27	36	31	-0.870968	0.02
B15_Plate01_C05	B15_C05	EpiAge7680379.cram	blood	15	36.1	36	257814	2033	1	BCell	19	17	36	31	-0.548387	0.159
B15_Plate01_C06	B15_C06	EpiAge7680387.cram	blood	15	36.1	36	337142	2473	1	BCell	27	9	36	31	-0.290323	0.339
B15_Plate01_C07	B15_C07	EpiAge7680395.cram	blood	15	36.1	36	319804	2491	1	BCell	110	74	36	40	1.85	0.04
B15_Plate01_C08	B15_C08	EpiAge7680403.cram	blood	15	36.1	36	267840	1929	1	BCell	51	15	37	35	0.4	0.308
B15_Plate01_C09	B15_C09	EpiAge7680411.cram	blood	15	36.1	36	384682	2503	0	BCell	85	49	36	37	1.32432	0.115
B15_Plate01_C10	B15_C10	EpiAge7680419.cram	blood	15	36.1	36	311066	2255	1	BCell	17	19	36	32.25	-0.589147	0.166
B15_Plate01_C11	B15_C11	EpiAge7680427.cram	blood	15	36.1	36	261365	1915	0	BCell
B15_Plate01_C12	B15_C12	EpiAge7680435.cram	blood	15	36.1	36	297327	1964	1		4	32	35	55.25	-0.561086	0.066
B15_Plate01_D01	B15_D01	EpiAge7680348.cram	blood	15	36.1	36	512728	2860	0	BCell	35	1	36	30	-0.0333333	0.486
B15_Plate01_D02	B15_D02	EpiAge7680356.cram	blood	15	36.1	36	687957	3419	0	MemCD8T	2	34	36	48.25	-0.704663	0.01
B15_Plate01_D03	B15_D03	EpiAge7680364.cram	blood	15	36.1	36	369841	2562	0	BCell	9	27	36	36	-0.75	0.059
B15_Plate01_D04	B15_D04	EpiAge7680372.cram	blood	15	36.1	36	308196	2128	0	BCell	58	22	36	30	0.733333	0.212
B15_Plate01_D05	B15_D05	EpiAge7680380.cram	blood	15	36.1	36	337134	2378	1	BCell	16	20	36	33	-0.606061	0.149
B15_Plate01_D06	B15_D06	EpiAge7680388.cram	blood	15	36.1	36	353529	2347	1	BCell	11	25	36	31	-0.806452	0.053
B15_Plate01_D07	B15_D07	EpiAge7680396.cram	blood	15	36.1	36	523264	2507	2	BCell
B15_Plate01_D08	B15_D08	EpiAge7680404.cram	blood	15	36.1	36	372285	2354	1	BCell	30	6	36	33	-0.181818	0.396
B15_Plate01_D09	B15_D09	EpiAge7680412.cram	blood	15	36.1	36	374820	2407	2	NveCD4T	20	16	36	42.25	-0.378698	0.25
B15_Plate01_D10	B15_D10	EpiAge7680420.cram	blood	15	36.1	36	367347	2370	1	BCell	7	29	35	45	-0.622222	0.086
B15_Plate01_D11	B15_D11	EpiAge7680428.cram	blood	15	36.1	36	545715	2947	1	MemCD8T	110	74	37	50	1.46	0.066
B15_Plate01_D12	B15_D12	EpiAge7680436.cram	blood	15	36.1	36	670152	3207	0	EffCD4T	3	33	36	29	-1.13793	0.0009
B15_Plate01_E01	B15_E01	EpiAge7680349.cram	blood	15	36.1	36	388961	2306	1	EffCD4T	2	34	36	33	-1.0303	0.001
B15_Plate01_E02	B15_E02	EpiAge7680357.cram	blood	15	36.1	36	426054	2350	1	BCell	11	25	37	40	-0.65	0.113
B15_Plate01_E03	B15_E03	EpiAge7680365.cram	blood	15	36.1	36	334684	2092	1	BCell	26	10	37	37	-0.297297	0.347
B15_Plate01_E04	B15_E04	EpiAge7680373.cram	blood	15	36.1	36	365185	2416	1	BCell	33	3	36	38	-0.0789474	0.466
B15_Plate01_E05	B15_E05	EpiAge7680381.cram	blood	15	36.1	36	534074	3166	1	EffCD4T	5	31	36	33	-0.939394	0.011
B15_Plate01_E06	B15_E06	EpiAge7680389.cram	blood	15	36.1	36	566389	2406	2	BCell	35	1	36	32	-0.03125	0.484
B15_Plate01_E07	B15_E07	EpiAge7680397.cram	blood	15	36.1	36	327644	2186	1	BCell	14	22	36	46.25	-0.475676	0.203
B15_Plate01_E08	B15_E08	EpiAge7680405.cram	blood	15	36.1	36	439806	3025	1	NveCD4T	25	11	38	38.25	-0.339869	0.332
B15_Plate01_E09	B15_E09	EpiAge7680413.cram	blood	15	36.1	36	294740	2106	1	BCell	29	7	36	44	-0.159091	0.409
B15_Plate01_E10	B15_E10	EpiAge7680421.cram	blood	15	36.1	36	512995	2707	1	Mono	83	47	37	42	1.09524	0.137
B15_Plate01_E11	B15_E11	EpiAge7680429.cram	blood	15	36.1	36	158477	1493	2	BCell	5	31	35	53	-0.566038	0.075
B15_Plate01_E12	B15_E12	EpiAge7680437.cram	blood	15	36.1	36	465537	2589	0	BCell	79	43	37	36.25	1.15862	0.104
B15_Plate01_F01	B15_F01	EpiAge7680350.cram	blood	15	36.1	36	486390	2741	1	BCell	39	3	36	31	0.0967742	0.461
B15_Plate01_F02	B15_F02	EpiAge7680358.cram	blood	15	36.1	36	330866	1973	0	BCell	95	59	35	42.25	1.42012	0.074
B15_Plate01_F03	B15_F03	EpiAge7680366.cram	blood	15	36.1	36	554029	3000	0	MemCD8T	13	23	35	48	-0.458333	0.201
B15_Plate01_F04	B15_F04	EpiAge7680374.cram	blood	15	36.1	36	313711	1701	2	BCell	53	17	35	37	0.486486	0.3
B15_Plate01_F05	B15_F05	EpiAge7680382.cram	blood	15	36.1	36	337089	2279	1	BCell	17	19	37	31	-0.645161	0.145
B15_Plate01_F06	B15_F06	EpiAge7680390.cram	blood	15	36.1	36	300290	2147	1	BCell	60	24	35	40	0.625	0.257
B15_Plate01_F07	B15_F07	EpiAge7680398.cram	blood	15	36.1	36	452612	2643	1	BCell	76	40	36	38	1.05263	0.133
B15_Plate01_F08	B15_F08	EpiAge7680406.cram	blood	15	36.1	36	325716	2247	1	MemCD8T	148	112	35.5	41	2.7439	0.003
B15_Plate01_F09	B15_F09	EpiAge7680414.cram	blood	15	36.1	36	398902	2403	1	BCell	101	65	36	48.25	1.34715	0.072
B15_Plate01_F10	B15_F10	EpiAge7680422.cram	blood	15	36.1	36	641919	2929	2	NK	28	8	36	44	-0.181818	0.401
B15_Plate01_F11	B15_F11	EpiAge7680430.cram	blood	15	36.1	36	477429	2762	0	NveCD4T	54	18	35	37	0.513514	0.278
B15_Plate01_F12	B15_F12	EpiAge7680438.cram	blood	15	36.1	36	427531	2388	1	BCell	106	70	35	42.25	1.68047	0.037
B15_Plate01_G01	B15_G01	EpiAge7680351.cram	blood	15	36.1	36	374195	2375	1	EffCD4T	95	59	36	40	1.475	0.074
B15_Plate01_G02	B15_G02	EpiAge7680359.cram	blood	15	36.1	36	387513	2561	1	BCell	10	26	36	37.25	-0.697987	0.075
B15_Plate01_G03	B15_G03	EpiAge7680367.cram	blood	15	36.1	36	418803	2546	0	RegT	49	13	35	46.25	0.302703	0.374
B15_Plate01_G04	B15_G04	EpiAge7680375.cram	blood	15	36.1	36	336721	2127	1	BCell	64	28	36	38	0.736842	0.198
B15_Plate01_G05	B15_G05	EpiAge7680383.cram	blood	15	36.1	36	622572	3192	1	MemCD4T	23	13	36	34	-0.382353	0.277
B15_Plate01_G06	B15_G06	EpiAge7680391.cram	blood	15	36.1	36	360990	2615	1	MemCD8T	44	8	36	38.25	0.20915	0.401
B15_Plate01_G07	B15_G07	EpiAge7680399.cram	blood	15	36.1	36	638736	3183	1	NveCD4T	39	3	35.5	40	0.0875	0.452
B15_Plate01_G08	B15_G08	EpiAge7680407.cram	blood	15	36.1	36	372046	2302	1	BCell	11	25	37	46	-0.565217	0.121
B15_Plate01_G09	B15_G09	EpiAge7680415.cram	blood	15	36.1	36	351101	2312	1	BCell	18	18	36	43	-0.418605	0.251
B15_Plate01_G10	B15_G10	EpiAge7680423.cram	blood	15	36.1	36	311699	2279	1	BCell	3	33	37	42	-0.809524	0.008
B15_Plate01_G11	B15_G11	EpiAge7680431.cram	blood	15	36.1	36	687513	3372	1	EffCD4T	15	21	35.5	45	-0.455556	0.228
B15_Plate01_G12	B15_G12	EpiAge7680439.cram	blood	15	36.1	36	468597	2554	1	BCell	74	38	35	47.25	0.825397	0.197
B15_Plate01_H02	B15_H02	EpiAge7680360.cram	blood	15	36.1	36	537495	2768	1	BCell
B15_Plate01_H03	B15_H03	EpiAge7680368.cram	blood	15	36.1	36	276250	2005	1	RegT	51	15	34	44	0.386364	0.333
B15_Plate01_H04	B15_H04	EpiAge7680376.cram	blood	15	36.1	36	326719	2197	0	BCell	11	25	37	36	-0.722222	0.088
B15_Plate01_H05	B15_H05		blood	15	36.1	36					27	9	36	41	-0.219512	0.378
B15_Plate01_H06	B15_H06	EpiAge7680392.cram	blood	15	36.1	36	461803	2363	1	Mono	37	1	36	32	0.03125	0.484
B15_Plate01_H07	B15_H07	EpiAge7680400.cram	blood	15	36.1	36	339736	2321	1	BCell	41	5	36	34	0.147059	0.443
B15_Plate01_H08	B15_H08	EpiAge7680408.cram	blood	15	36.1	36	387998	2285	1	BCell	27	9	36	37	-0.243243	0.374
B15_Plate01_H09	B15_H09	EpiAge7680416.cram	blood	15	36.1	36	320945	2035	1	BCell	130	94	36	46.25	2.03243	0.016
B15_Plate01_H10	B15_H10		blood	15	36.1	36					136	100	37	36	2.75	0.0009
B15_Plate01_H11	B15_H11	EpiAge7680432.cram	blood	15	36.1	36	695896	3233	1	MemCD8T	3	33	36	34	-0.970588	0.0009
B21_Plate06_A02	B21_A02	EpiAge7849267.cram	blood	21	77.4	77	578291	2661	0	Baso	122	45	70	79.25	0.656151	0.205
B21_Plate06_A03	B21_A03	EpiAge7849275.cram	blood	21	77.4	77	350365	2241	1	BCell	153	76	76	51	1.5098	0.003
B21_Plate06_A04	B21_A04	EpiAge7849283.cram	blood	21	77.4	77	426273	2444	1	BCell	45	32	76	57.25	-0.541485	0.248
B21_Plate06_A05	B21_A05	EpiAge7849291.cram	blood	21	77.4	77	367681	2340	0	NveCD4T	55	22	77	52	-0.423077	0.311
B21_Plate06_A06	B21_A06	EpiAge7849299.cram	blood	21	77.4	77	424157	2587	1	RegT	139	62	76	43.25	1.45665	0.006
B21_Plate06_A07	B21_A07	EpiAge7849307.cram	blood	21	77.4	77	455633	2845	1	NveCD4T	22	55	75	49	-1.08163	0.053
B21_Plate06_A08	B21_A08	EpiAge7849315.cram	blood	21	77.4	77	413613	2331	0	BCell	99	22	75	54	0.444444	0.272
B21_Plate06_A09	B21_A09	EpiAge7849323.cram	blood	21	77.4	77	405246	2297	2	BCell	79	2	75	73	0.0547945	0.47
B21_Plate06_A10	B21_A10	EpiAge7849331.cram	blood	21	77.4	77	324706	1967	1	BCell	116	39	73	70	0.614286	0.192
B21_Plate06_A11	B21_A11	EpiAge7849339.cram	blood	21	77.4	77	353558	2278	0	BCell
B21_Plate06_A12	B21_A12	EpiAge7849347.cram	blood	21	77.4	77	365459	2285	1	BCell	39	38	75	57.25	-0.628821	0.203
B21_Plate06_B01	B21_B01	EpiAge7849260.cram	blood	21	77.4	77	321769	2086	0	BCell	153	76	75	65.25	1.1954	0.021
B21_Plate06_B02	B21_B02	EpiAge7849268.cram	blood	21	77.4	77	373539	2265	1	NveCD4T	40	37	74	55.25	-0.615385	0.21
B21_Plate06_B03	B21_B03	EpiAge7849276.cram	blood	21	77.4	77	458228	2486	1	NveCD4T	135	58	75	49	1.22449	0.043
B21_Plate06_B04	B21_B04	EpiAge7849284.cram	blood	21	77.4	77	374931	2181	1	BCell	132	55	73.5	63	0.928571	0.086
B21_Plate06_B05	B21_B05	EpiAge7849292.cram	blood	21	77.4	77	479569	2553	1	Neut	125	48	74	51	1	0.064
B21_Plate06_B06	B21_B06	EpiAge7849300.cram	blood	21	77.4	77	395855	2574	1	BCell	153	76	74	57	1.38596	0.003
B21_Plate06_B07	B21_B07	EpiAge7849308.cram	blood	21	77.4	77	186915	1763	0	BCell	105	28	76.5	57	0.5	0.255
B21_Plate06_B08	B21_B08	EpiAge7849316.cram	blood	21	77.4	77	522704	2960	0	MemCD8T	153	76	75.5	52	1.49038	0.002
B21_Plate06_B09	B21_B09	EpiAge7849324.cram	blood	21	77.4	77	258059	1997	1	BCell	41	36	75	59	-0.576271	0.227
B21_Plate06_B10	B21_B10	EpiAge7849332.cram	blood	21	77.4	77	391707	2639	0	NveCD4T	96	19	75	62.25	0.337349	0.328
B21_Plate06_B11	B21_B11	EpiAge7849340.cram	blood	21	77.4	77	291651	2040	0	MemCD8T	138	61	73	60	1.08333	0.03
B21_Plate06_B12	B21_B12	EpiAge7849348.cram	blood	21	77.4	77	728624	3675	1	MemCD8T
B21_Plate06_C01	B21_C01	EpiAge7849261.cram	blood	21	77.4	77	308078	1986	0	BCell
B21_Plate06_C02	B21_C02	EpiAge7849269.cram	blood	21	77.4	77	348969	2112	1	BCell	91	14	76	54	0.277778	0.352
B21_Plate06_C03	B21_C03	EpiAge7849277.cram	blood	21	77.4	77	428851	2716	0	NK	77	0	76	44	0.0227273	0.497
B21_Plate06_C04	B21_C04	EpiAge7849285.cram	blood	21	77.4	77	303355	2092	0	BCell	72	5	76	50	-0.08	0.468
B21_Plate06_C05	B21_C05	EpiAge7849293.cram	blood	21	77.4	77	593663	3163	0	EffCD4T	128	51	75	59	0.898305	0.087
B21_Plate06_C06	B21_C06	EpiAge7849301.cram	blood	21	77.4	77	455370	3103	0	MemCD8T	153	76	75	48	1.625	0.004
B21_Plate06_C07	B21_C07	EpiAge7849309.cram	blood	21	77.4	77	359026	2332	1	BCell	23	54	76	54	-0.981481	0.084
B21_Plate06_C08	B21_C08	EpiAge7849317.cram	blood	21	77.4	77	483132	3020	0	MemCD8T	2	75	72	71	-0.985915	0.049
B21_Plate06_C09	B21_C09	EpiAge7849325.cram	blood	21	77.4	77	480341	2885	0	NveCD4T	23	54	76	47.25	-1.12169	0.064
B21_Plate06_C10	B21_C10	EpiAge7849333.cram	blood	21	77.4	77	477317	2779	0	BCell	153	76	77	61	1.2459	0.001
B21_Plate06_C11	B21_C11	EpiAge7849341.cram	blood	21	77.4	77	446275	2529	0	BCell	100	23	76.5	49.25	0.477157	0.266
B21_Plate06_C12	B21_C12	EpiAge7849349.cram	blood	21	77.4	77	201500	2106	0	BCell
B21_Plate06_D01	B21_D01	EpiAge7849262.cram	blood	21	77.4	77	488434	2856	1	EffCD4T	43	34	76	53	-0.622642	0.224
B21_Plate06_D02	B21_D02	EpiAge7849270.cram	blood	21	77.4	77	347854	2190	0	BCell	89	12	72	68	0.25	0.385
B21_Plate06_D03	B21_D03	EpiAge7849278.cram	blood	21	77.4	77	584015	2563	2	BCell	61	16	73	70	-0.171429	0.41
B21_Plate06_D04	B21_D04	EpiAge7849286.cram	blood	21	77.4	77	394613	2679	0	EffCD4T	96	19	76	50	0.4	0.306
B21_Plate06_D05	B21_D05	EpiAge7849294.cram	blood	21	77.4	77	313797	2247	0	BCell	76	1	75.5	55.25	0.00904977	0.5
B21_Plate06_D06	B21_D06	EpiAge7849302.cram	blood	21	77.4	77	591271	2712	2	MemCD8T	3	74	75.5	59.25	-1.22363	0.001
B21_Plate06_D07	B21_D07	EpiAge7849310.cram	blood	21	77.4	77	329636	2243	0	BCell	79	2	76	45.25	0.0662983	0.468
B21_Plate06_D08	B21_D08	EpiAge7849318.cram	blood	21	77.4	77	298346	2270	1	BCell	132	55	75.5	60	0.941667	0.07
B21_Plate06_D10	B21_D10	EpiAge7849334.cram	blood	21	77.4	77	736790	3657	1	NveCd8T	51	26	71	76.25	-0.262295	0.376
B21_Plate06_D11	B21_D11	EpiAge7849342.cram	blood	21	77.4	77	260126	1999	0	BCell	116	39	74	61	0.688525	0.139
B21_Plate06_D12	B21_D12	EpiAge7849350.cram	blood	21	77.4	77	434258	2494	0	BCell	19	58	74.5	56.25	-0.986667	0.081
B21_Plate06_E01	B21_E01	EpiAge7849263.cram	blood	21	77.4	77	278312	1994	0	BCell	89	12	76	58	0.224138	0.392
B21_Plate06_E02	B21_E02	EpiAge7849271.cram	blood	21	77.4	77	408627	2409	0	BCell	11	66	70	70	-0.842857	0.093
B21_Plate06_E03	B21_E03	EpiAge7849279.cram	blood	21	77.4	77	741958	3186	2	NveCD4T	114	37	72	54	0.777778	0.124
B21_Plate06_E04	B21_E04	EpiAge7849287.cram	blood	21	77.4	77	533007	2916	0	NveCd8T	121	44	76	53	0.849057	0.105
B21_Plate06_E05	B21_E05	EpiAge7849295.cram	blood	21	77.4	77	333611	2377	0	BCell	117	40	73	68	0.647059	0.178
B21_Plate06_E06	B21_E06	EpiAge7849303.cram	blood	21	77.4	77	316625	2244	1	BCell	127	50	73.5	80	0.66875	0.175
B21_Plate06_E07	B21_E07	EpiAge7849311.cram	blood	21	77.4	77	446434	2919	0	NveCD4T	39	38	75	53	-0.679245	0.18
B21_Plate06_E08	B21_E08	EpiAge7849319.cram	blood	21	77.4	77	368949	2510	1	EffCD4T	5	72	73	67	-1.01493	0.012
B21_Plate06_E09	B21_E09	EpiAge7849327.cram	blood	21	77.4	77	192760	1674	0	BCell	102	25	76	53	0.490566	0.262
B21_Plate06_E10	B21_E10	EpiAge7849335.cram	blood	21	77.4	77	519794	3102	0	EffCD4T	146	69	75	54	1.31481	0.006
B21_Plate06_E11	B21_E11	EpiAge7849343.cram	blood	21	77.4	77	336204	2402	0	BCell	104	27	75	61	0.47541	0.248
B21_Plate06_E12	B21_E12	EpiAge7849351.cram	blood	21	77.4	77	338567	2524	1	NveCD4T
B21_Plate06_F01	B21_F01	EpiAge7849264.cram	blood	21	77.4	77	947817	3882	0	Mono
B21_Plate06_F02	B21_F02	EpiAge7849272.cram	blood	21	77.4	77	316958	2301	0	NveCD4T	95	18	76.5	43	0.430233	0.283
B21_Plate06_F03	B21_F03	EpiAge7849280.cram	blood	21	77.4	77	264940	1900	0	BCell	74	3	77	55	-0.0545455	0.48
B21_Plate06_F04	B21_F04	EpiAge7849288.cram	blood	21	77.4	77	175670	1545	0	BCell	59	18	76	56	-0.303571	0.355
B21_Plate06_F05	B21_F05	EpiAge7849296.cram	blood	21	77.4	77	304395	2074	0	BCell	127	50	77.5	57.25	0.864629	0.077
B21_Plate06_F06	B21_F06	EpiAge7849304.cram	blood	21	77.4	77	345363	2333	0	BCell	37	40	77	58	-0.689655	0.194
B21_Plate06_F07	B21_F07	EpiAge7849312.cram	blood	21	77.4	77	298802	2100	0	BCell	54	23	75	64.25	-0.326848	0.341
B21_Plate06_F08	B21_F08	EpiAge7849320.cram	blood	21	77.4	77	492373	2374	2	BCell	47	30	77	47.25	-0.634921	0.222
B21_Plate06_F09	B21_F09	EpiAge7849328.cram	blood	21	77.4	77	367642	2590	1	EffCD4T	121	44	75.5	61	0.745902	0.116
B21_Plate06_F10	B21_F10	EpiAge7849336.cram	blood	21	77.4	77	254096	2031	1	BCell	32	45	74	60	-0.7	0.16
B21_Plate06_F11	B21_F11	EpiAge7849344.cram	blood	21	77.4	77	412849	2458	0	BCell	66	11	75	56	-0.160714	0.424
B21_Plate06_F12	B21_F12	EpiAge7849352.cram	blood	21	77.4	77	335800	2186	1	BCell
B21_Plate06_G01	B21_G01	EpiAge7849265.cram	blood	21	77.4	77	439883	2770	1	MemCD8T
B21_Plate06_G02	B21_G02	EpiAge7849273.cram	blood	21	77.4	77	279937	2068	0	BCell	72	5	76	49	-0.0816327	0.46
B21_Plate06_G03	B21_G03	EpiAge7849281.cram	blood	21	77.4	77	303437	2151	1	BCell	125	48	73	63.25	0.822134	0.111
B21_Plate06_G04	B21_G04	EpiAge7849289.cram	blood	21	77.4	77	172096	1712	0	BCell	125	48	73	67.25	0.773234	0.13
B21_Plate06_G05	B21_G05	EpiAge7849297.cram	blood	21	77.4	77	492828	2880	1	NveCd8T	115	38	76	45	0.866667	0.108
B21_Plate06_G06	B21_G06	EpiAge7849305.cram	blood	21	77.4	77	484103	3024	1	NveCD4T	18	59	75	54	-1.05556	0.032
B21_Plate06_G07	B21_G07	EpiAge7849313.cram	blood	21	77.4	77	270096	2008	0	BCell	103	26	75	62	0.451613	0.277
B21_Plate06_G08	B21_G08	EpiAge7849321.cram	blood	21	77.4	77	236423	1919	0	BCell	124	47	77	45.25	1.03867	0.061
B21_Plate06_G09	B21_G09	EpiAge7849329.cram	blood	21	77.4	77	391481	2403	0	BCell	100	23	73	60	0.45	0.279
B21_Plate06_G10	B21_G10	EpiAge7849337.cram	blood	21	77.4	77	381563	2596	0	BCell	131	54	76	54	1.01852	0.074
B21_Plate06_G11	B21_G11	EpiAge7849345.cram	blood	21	77.4	77	264269	1948	1	BCell	23	54	75	74	-0.702703	0.171
B21_Plate06_G12	B21_G12	EpiAge7849353.cram	blood	21	77.4	77	261124	1841	0	BCell	83	6	74	54	0.166667	0.431
B21_Plate06_H02	B21_H02	EpiAge7849274.cram	blood	21	77.4	77	324820	1935	0	BCell	122	45	75	58	0.810345	0.122
B21_Plate06_H03	B21_H03	EpiAge7849282.cram	blood	21	77.4	77	253859	1856	1	BCell	88	11	77	50	0.22	0.395
B21_Plate06_H04	B21_H04	EpiAge7849290.cram	blood	21	77.4	77	430484	2823	0	NveCd8T	4	73	73	73.25	-0.94198	0.036
B21_Plate06_H05	B21_H05	EpiAge7849298.cram	blood	21	77.4	77	459214	2939	1	MemCD8T
B21_Plate06_H06	B21_H06	EpiAge7849306.cram	blood	21	77.4	77	603003	3248	0	BCell	68	9	74	81	-0.0740741	0.46
B21_Plate06_H07	B21_H07	EpiAge7849314.cram	blood	21	77.4	77	351150	2218	0	BCell	19	58	72.5	64	-0.835938	0.112
B21_Plate06_H08	B21_H08	EpiAge7849322.cram	blood	21	77.4	77	329571	2437	0	NveCD4T	11	66	74	63	-1	0.07
B21_Plate06_H09	B21_H09	EpiAge7849330.cram	blood	21	77.4	77	396260	2612	0	MemCD4T
B21_Plate06_H10	B21_H10	EpiAge7849338.cram	blood	21	77.4	77	685655	3652	0	MemCD8T	33	44	73	69.25	-0.577617	0.208
B22_Plate01_A01	B22_A01	EpiAge7680153.cram	blood	22	77	77	307204	2889	0	EffCD4T
B22_Plate01_A02	B22_A02	EpiAge7680161.cram	blood	22	77	77	233355	2041	0	BCell
B22_Plate01_A03	B22_A03	EpiAge7680169.cram	blood	22	77	77	288934	2167	0	Baso	105	28	75	70.25	0.427046	0.272
B22_Plate01_A04	B22_A04	EpiAge7680177.cram	blood	22	77	77	331394	2687	1	BCell	57	20	69.5	71	-0.176056	0.399
B22_Plate01_A05	B22_A05	EpiAge7680185.cram	blood	22	77	77	302945	2498	1	BCell	98	21	75	64	0.359375	0.307
B22_Plate01_A06	B22_A06	EpiAge7680193.cram	blood	22	77	77	190491	2058	0	BCell	62	15	76	51	-0.27451	0.364
B22_Plate01_A07	B22_A07	EpiAge7680201.cram	blood	22	77	77	282020	2571	1	BCell	138	61	74	78.25	0.817891	0.092
B22_Plate01_A08	B22_A08		blood	22	77	77					26	51	75	56	-0.875	0.115
B22_Plate01_A09	B22_A09	EpiAge7680217.cram	blood	22	77	77	159712	1659	0	BCell	8	69	76	78.25	-0.86901	0.061
B22_Plate01_A10	B22_A10	EpiAge7680225.cram	blood	22	77	77	367895	2947	0	MemCD8T	70	7	75	70	-0.0714286	0.468
B22_Plate01_A11	B22_A11	EpiAge7680233.cram	blood	22	77	77	369833	2796	1	NveCD4T
B22_Plate01_A12	B22_A12	EpiAge7680241.cram	blood	22	77	77	268902	2617	1	MemCD8T	153	76	71	78	1.05128	0.033
B22_Plate01_B01	B22_B01	EpiAge7680154.cram	blood	22	77	77	208901	2193	0	BCell
B22_Plate01_B02	B22_B02	EpiAge7680162.cram	blood	22	77	77	298930	2598	0	NveCd8T
B22_Plate01_B03	B22_B03	EpiAge7680170.cram	blood	22	77	77	279013	2552	1	BCell	66	11	76	61	-0.163934	0.422
B22_Plate01_B04	B22_B04	EpiAge7680178.cram	blood	22	77	77	521135	3559	0	EffCD4T	153	76	74	73	1.08219	0.045
B22_Plate01_B05	B22_B05	EpiAge7680186.cram	blood	22	77	77	368606	2844	1	Mono	2	75	69.5	80	-0.84375	0.049
B22_Plate01_B06	B22_B06	EpiAge7680194.cram	blood	22	77	77	653639	3493	2	MemCD8T	153	76	72	75	1.08	0.04
B22_Plate01_B07	B22_B07	EpiAge7680202.cram	blood	22	77	77	489854	3123	2	BCell	138	61	71	78	0.858974	0.105
B22_Plate01_B08	B22_B08	EpiAge7680210.cram	blood	22	77	77	250789	2330	1	NveCD4T	4	73	67	85	-0.741176	0.124
B22_Plate01_B09	B22_B09	EpiAge7680218.cram	blood	22	77	77	329758	2658	0	BCell	94	17	73	76	0.276316	0.369
B22_Plate01_B10	B22_B10	EpiAge7680226.cram	blood	22	77	77	454484	2918	2	NveCD4T	73	4	76	67.25	-0.0446097	0.479
B22_Plate01_B11	B22_B11	EpiAge7680234.cram	blood	22	77	77	237436	2337	1	MemCD8T
B22_Plate01_B12	B22_B12	EpiAge7680242.cram	blood	22	77	77	249954	2301	1	BCell	153	76	75	75	1.04	0.06
B22_Plate01_C01	B22_C01	EpiAge7680155.cram	blood	22	77	77	364747	2962	0	BCell	106	29	75.5	69	0.442029	0.272
B22_Plate01_C03	B22_C03	EpiAge7680171.cram	blood	22	77	77	810464	4099	1	Mono	84	7	74.5	78	0.121795	0.442
B22_Plate01_C04	B22_C04	EpiAge7680179.cram	blood	22	77	77	455885	2551	2	BCell	143	66	75	83	0.819277	0.105
B22_Plate01_C05	B22_C05	EpiAge7680187.cram	blood	22	77	77	205734	1917	0	BCell
B22_Plate01_C06	B22_C06	EpiAge7680195.cram	blood	22	77	77	302657	2445	0	NveCD4T
B22_Plate01_C07	B22_C07	EpiAge7680203.cram	blood	22	77	77	199493	1757	1	Baso	78	1	76	67.25	0.0297398	0.494
B22_Plate01_C08	B22_C08	EpiAge7680211.cram	blood	22	77	77	345800	2764	0	Mono	92	15	75	71.25	0.238596	0.376
B22_Plate01_C09	B22_C09	EpiAge7680219.cram	blood	22	77	77	241598	2217	1	BCell	30	47	77	69	-0.681159	0.194
B22_Plate01_C10	B22_C10	EpiAge7680227.cram	blood	22	77	77	312976	2563	0	NveCd8T	114	37	73	70	0.585714	0.218
B22_Plate01_C11	B22_C11	EpiAge7680235.cram	blood	22	77	77	522360	3452	0	MemCD8T	5	72	75	87.25	-0.802292	0.029
B22_Plate01_C12	B22_C12	EpiAge7680243.cram	blood	22	77	77	194586	1927	1	MemCD8T	153	76	76	74	1.04054	0.071
B22_Plate01_D01	B22_D01	EpiAge7680156.cram	blood	22	77	77	215738	2272	0	EffCD4T	11	66	69	95	-0.610526	0.155
B22_Plate01_D02	B22_D02	EpiAge7680164.cram	blood	22	77	77	215947	2094	0	BCell
B22_Plate01_D04	B22_D04	EpiAge7680180.cram	blood	22	77	77	573866	3935	1	MemCD8T
B22_Plate01_D05	B22_D05	EpiAge7680188.cram	blood	22	77	77	371568	2938	0	EffCD4T
B22_Plate01_D06	B22_D06	EpiAge7680196.cram	blood	22	77	77	332357	2674	0	BCell	138	61	73	105	0.619048	0.18
B22_Plate01_D07	B22_D07	EpiAge7680204.cram	blood	22	77	77	415115	3142	0	MemCD8T	153	76	72	83	0.975904	0.092
B22_Plate01_D08	B22_D08	EpiAge7680212.cram	blood	22	77	77	352591	2901	2	BCell	2	75	72	68	-1.02941	0.011
B22_Plate01_D09	B22_D09	EpiAge7680220.cram	blood	22	77	77	384497	3281	0	NveCd8T	2	75	74	84	-0.857143	0.029
B22_Plate01_D10	B22_D10	EpiAge7680228.cram	blood	22	77	77	246833	2119	0	BCell	44	33	75	74.25	-0.417508	0.294
B22_Plate01_D11	B22_D11	EpiAge7680236.cram	blood	22	77	77	225522	2145	0	BCell	153	76	70	89	0.932584	0.144
B22_Plate01_D12	B22_D12	EpiAge7680244.cram	blood	22	77	77	245015	2650	0	EffCD4T
B22_Plate01_E01	B22_E01	EpiAge7680157.cram	blood	22	77	77	443979	3309	1	EffCD4T	41	36	69	90	-0.311111	0.338
B22_Plate01_E02	B22_E02	EpiAge7680165.cram	blood	22	77	77	347544	2369	1	BCell	153	76	75	83.25	0.936937	0.089
B22_Plate01_E03	B22_E03	EpiAge7680173.cram	blood	22	77	77	979975	5185	1	MemCD8T	25	52	74	75.25	-0.651163	0.219
B22_Plate01_E04	B22_E04	EpiAge7680181.cram	blood	22	77	77	415517	3139	0	NveCd8T	28	49	69	78	-0.525641	0.229
B22_Plate01_E05	B22_E05	EpiAge7680189.cram	blood	22	77	77	608674	3738	2	MemCD8T	4	73	73	68.25	-1.01099	0.021
B22_Plate01_E06	B22_E06	EpiAge7680197.cram	blood	22	77	77	256339	2366	1	BCell	66	11	74	99	-0.0808081	0.452
B22_Plate01_E07	B22_E07	EpiAge7680205.cram	blood	22	77	77	184979	1960	0	BCell	2	75	64	87.5	-0.708571	0.034
B22_Plate01_E08	B22_E08	EpiAge7680213.cram	blood	22	77	77	233979	2515	0	MemCD8T	3	74	75	59	-1.22034	0.001
B22_Plate01_E09	B22_E09	EpiAge7680221.cram	blood	22	77	77	313014	2635	0	BCell	153	76	70	92	0.902174	0.086
B22_Plate01_E10	B22_E10	EpiAge7680229.cram	blood	22	77	77	291535	2438	1	BCell	102	25	72.5	97	0.304124	0.334
B22_Plate01_E11	B22_E11	EpiAge7680237.cram	blood	22	77	77	548318	2571	2	Mono	137	60	70	89.25	0.7507	0.154
B22_Plate01_E12	B22_E12	EpiAge7680245.cram	blood	22	77	77	325548	2799	1	NveCd8T
B22_Plate01_F01	B22_F01	EpiAge7680158.cram	blood	22	77	77	488478	3338	0	NveCd8T
B22_Plate01_F02	B22_F02	EpiAge7680166.cram	blood	22	77	77	383680	2898	1	BCell
B22_Plate01_F03	B22_F03	EpiAge7680174.cram	blood	22	77	77	310707	2504	1	NveCD4T	107	30	75	72.25	0.442907	0.26
B22_Plate01_F04	B22_F04	EpiAge7680182.cram	blood	22	77	77	297653	2551	0	BCell	4	73	74	83	-0.843373	0.063
B22_Plate01_F05	B22_F05	EpiAge7680190.cram	blood	22	77	77	440472	3067	0	NK	60	17	73	78.5	-0.165605	0.442
B22_Plate01_F06	B22_F06	EpiAge7680198.cram	blood	22	77	77	222964	2203	1	BCell	125	48	64	92	0.663043	0.151
B22_Plate01_F07	B22_F07	EpiAge7680206.cram	blood	22	77	77	248676	2229	1	BCell	84	7	72	78.25	0.153355	0.419
B22_Plate01_F08	B22_F08	EpiAge7680214.cram	blood	22	77	77	496323	3359	0	NveCd8T	7	70	74	69.25	-0.967509	0.014
B22_Plate01_F09	B22_F09	EpiAge7680222.cram	blood	22	77	77	330256	2492	0	BCell	132	55	75	83	0.686747	0.164
B22_Plate01_F10	B22_F10	EpiAge7680230.cram	blood	22	77	77	620511	3869	2	NveCd8T	30	47	75	81.25	-0.553846	0.227
B22_Plate01_F11	B22_F11		blood	22	77	77					153	76	74	81.25	0.972308	0.103
B22_Plate01_F12	B22_F12	EpiAge7680246.cram	blood	22	77	77	452451	2643	2	BCell
B22_Plate01_G01	B22_G01	EpiAge7680159.cram	blood	22	77	77	247283	2239	0	BCell
B22_Plate01_G02	B22_G02	EpiAge7680167.cram	blood	22	77	77	260555	2223	1	BCell
B22_Plate01_G03	B22_G03	EpiAge7680175.cram	blood	22	77	77	434704	2365	2	BCell	105	28	74	96.25	0.322078	0.349
B22_Plate01_G04	B22_G04	EpiAge7680183.cram	blood	22	77	77	258967	2191	0	MemCD8T
B22_Plate01_G05	B22_G05	EpiAge7680191.cram	blood	22	77	77	368424	2112	2	BCell	57	20	76.5	71	-0.274648	0.374
B22_Plate01_G06	B22_G06	EpiAge7680199.cram	blood	22	77	77	661907	4001	1	MemCD8T	2	75	70	79.25	-0.858044	0.026
B22_Plate01_G07	B22_G07	EpiAge7680207.cram	blood	22	77	77	802091	3617	2	Mono	74	3	73	86	0.0116279	0.497
B22_Plate01_G08	B22_G08	EpiAge7680215.cram	blood	22	77	77	307952	2375	1	BCell	12	65	73	70	-0.871429	0.057
B22_Plate01_G09	B22_G09	EpiAge7680223.cram	blood	22	77	77	289336	2251	1	BCell	11	66	70	81	-0.728395	0.121
B22_Plate01_G10	B22_G10	EpiAge7680231.cram	blood	22	77	77	330678	2644	0	NveCD4T	46	31	71	88.25	-0.283286	0.352
B22_Plate01_G11	B22_G11	EpiAge7680239.cram	blood	22	77	77	230332	2212	0	BCell	136	59	68.5	95.25	0.708661	0.144
B22_Plate01_G12	B22_G12	EpiAge7680247.cram	blood	22	77	77	201697	1985	0	BCell
B22_Plate01_H02	B22_H02	EpiAge7680168.cram	blood	22	77	77	366698	2652	1	BCell
B22_Plate01_H03	B22_H03	EpiAge7680176.cram	blood	22	77	77	279655	2348	1	BCell	77	0	74.5	81.25	0.0307692	0.489
B22_Plate01_H04	B22_H04	EpiAge7680184.cram	blood	22	77	77	235633	2234	0	BCell	111	34	72	78	0.5	0.243
B22_Plate01_H05	B22_H05	EpiAge7680192.cram	blood	22	77	77	276011	2382	1	BCell	117	40	75	72	0.583333	0.189
B22_Plate01_H06	B22_H06	EpiAge7680200.cram	blood	22	77	77	418966	3271	0	MemCD8T	3	74	72	68	-1.01471	0.027
B22_Plate01_H07	B22_H07	EpiAge7680208.cram	blood	22	77	77	292933	2515	0	NveCD4T	22	55	73	62.25	-0.819277	0.124
B22_Plate01_H08	B22_H08	EpiAge7680216.cram	blood	22	77	77	310808	2791	1	NveCD4T	129	52	70	90	0.655556	0.197
B22_Plate01_H09	B22_H09	EpiAge7680224.cram	blood	22	77	77	377267	2734	0	NveCd8T	18	59	72.5	69.5	-0.784173	0.14
B22_Plate01_H10	B22_H10	EpiAge7680232.cram	blood	22	77	77	156817	2662	2	EffCD4T	44	33	75	82.25	-0.3769	0.325
B22_Plate01_H11	B22_H11	EpiAge7680240.cram	blood	22	77	77	382965	2867	0	BCell
B23_Plate01_A01	B23_A01	EpiAge7680057.cram	blood	23	77	77	277293	2218	0	BCell	153	76	72.5	97	0.829897	0.117
B23_Plate01_A02	B23_A02	EpiAge7680065.cram	blood	23	77	77	376144	2547	0	EffCD4T	51	26	75	60.25	-0.39834	0.312
B23_Plate01_A03	B23_A03	EpiAge7680073.cram	blood	23	77	77	349984	2520	0	EffCD4T	153	76	75	72.25	1.07958	0.046
B23_Plate01_A04	B23_A04	EpiAge7680081.cram	blood	23	77	77	603312	2531	2	BCell	115	38	70	77	0.584416	0.214
B23_Plate01_A05	B23_A05	EpiAge7680089.cram	blood	23	77	77	238379	2002	1	BCell	125	48	60.5	101	0.638614	0.251
B23_Plate01_A06	B23_A06	EpiAge7680097.cram	blood	23	77	77	337285	2264	1	BCell	153	76	79	63	1.1746	0.038
B23_Plate01_A07	B23_A07	EpiAge7680105.cram	blood	23	77	77	306157	2256	0	BCell	6	71	75.5	65	-1.06923	0.024
B23_Plate01_A08	B23_A08	EpiAge7680113.cram	blood	23	77	77	546736	3053	0	EffCD4T	138	61	70	82	0.829268	0.121
B23_Plate01_A09	B23_A09	EpiAge7680121.cram	blood	23	77	77	173105	1570	0	BCell	50	27	70	84	-0.238095	0.38
B23_Plate01_A10	B23_A10	EpiAge7680129.cram	blood	23	77	77	179178	1607	0	BCell	32	45	72	77	-0.519481	0.21
B23_Plate01_A11	B23_A11	EpiAge7680137.cram	blood	23	77	77	230932	1782	1	NK	119	42	73	78.25	0.587859	0.207
B23_Plate01_A12	B23_A12	EpiAge7680145.cram	blood	23	77	77	341183	2373	0	MemCD8T	153	76	64	111	0.801802	0.097
B23_Plate01_B01	B23_B01	EpiAge7680058.cram	blood	23	77	77	467348	3018	0	EffCD4T	153	76	72	73	1.10959	0.054
B23_Plate01_B02	B23_B02	EpiAge7680066.cram	blood	23	77	77	286284	1931	1	MemCD8T	113	36	77	68	0.529412	0.223
B23_Plate01_B03	B23_B03	EpiAge7680074.cram	blood	23	77	77	284926	1959	1	BCell	96	19	73	70	0.328571	0.349
B23_Plate01_B04	B23_B04	EpiAge7680082.cram	blood	23	77	77	333941	2264	0	BCell	146	69	78	87	0.781609	0.139
B23_Plate01_B05	B23_B05	EpiAge7680090.cram	blood	23	77	77	325115	1937	2	BCell	65	12	74	73	-0.123288	0.426
B23_Plate01_B06	B23_B06	EpiAge7680098.cram	blood	23	77	77	231103	1697	0	BCell	45	32	72	84	-0.321429	0.351
B23_Plate01_B07	B23_B07	EpiAge7680106.cram	blood	23	77	77	254441	1884	0	BCell	2	75	74	94	-0.765957	0.038
B23_Plate01_B08	B23_B08	EpiAge7680114.cram	blood	23	77	77	284099	2090	1	BCell	65	12	73	66	-0.121212	0.425
B23_Plate01_B09	B23_B09	EpiAge7680122.cram	blood	23	77	77	225932	1769	0	BCell	65	12	72	95	-0.0736842	0.478
B23_Plate01_B10	B23_B10	EpiAge7680130.cram	blood	23	77	77	212132	1729	1	BCell	2	75	66	103.25	-0.619855	0.226
B23_Plate01_B11	B23_B11	EpiAge7680138.cram	blood	23	77	77	358507	2494	0	NveCD4T	113	36	76	63.25	0.58498	0.224
B23_Plate01_B12	B23_B12	EpiAge7680146.cram	blood	23	77	77	610581	2962	2	NveCd8T	9	68	66	100	-0.57	0.205
B23_Plate01_C01	B23_C01	EpiAge7680059.cram	blood	23	77	77	178973	1595	0	BCell	81	4	75	83	0.0722892	0.463
B23_Plate01_C02	B23_C02	EpiAge7680067.cram	blood	23	77	77	228419	1439	1	Neut	99	22	76	74	0.310811	0.339
B23_Plate01_C03	B23_C03	EpiAge7680075.cram	blood	23	77	77	305237	2197	1	BCell	22	55	73	79.25	-0.643533	0.183
B23_Plate01_C04	B23_C04	EpiAge7680083.cram	blood	23	77	77	287894	2060	0	BCell	99	22	77	84	0.261905	0.369
B23_Plate01_C05	B23_C05	EpiAge7680091.cram	blood	23	77	77	290060	2140	1	BCell	25	52	73.5	80.25	-0.604361	0.203
B23_Plate01_C06	B23_C06	EpiAge7680099.cram	blood	23	77	77	275884	2054	0	BCell	18	59	73	67	-0.820896	0.126
B23_Plate01_C07	B23_C07	EpiAge7680107.cram	blood	23	77	77	269855	1953	0	BCell	102	25	75	70.25	0.384342	0.308
B23_Plate01_C08	B23_C08	EpiAge7680115.cram	blood	23	77	77	317590	2131	0	BCell	153	76	73	83	0.963855	0.082
B23_Plate01_C09	B23_C09	EpiAge7680123.cram	blood	23	77	77	561498	3043	1	MemCD8T	153	76	75.5	56	1.38393	0.012
B23_Plate01_C10	B23_C10	EpiAge7680131.cram	blood	23	77	77	279139	1872	0	BCell	133	56	74	67	0.880597	0.092
B23_Plate01_C11	B23_C11	EpiAge7680139.cram	blood	23	77	77	368275	1910	2	BCell	11	66	73	85	-0.729412	0.078
B23_Plate01_C12	B23_C12	EpiAge7680147.cram	blood	23	77	77	451086	2677	2	MemCD8T	153	76	67	97	0.886598	0.101
B23_Plate01_D01	B23_D01	EpiAge7680060.cram	blood	23	77	77	246394	2085	0	BCell	34	43	76	70	-0.6	0.199
B23_Plate01_D02	B23_D02	EpiAge7680068.cram	blood	23	77	77	256258	1791	0	BCell	109	32	76	61	0.540984	0.226
B23_Plate01_D03	B23_D03	EpiAge7680076.cram	blood	23	77	77	282808	2073	1	BCell	10	67	72	82	-0.756098	0.093
B23_Plate01_D04	B23_D04	EpiAge7680084.cram	blood	23	77	77	429316	2756	1	MemCD8T	8	69	73.5	65.25	-1.00383	0.061
B23_Plate01_D05	B23_D05	EpiAge7680092.cram	blood	23	77	77	373467	2489	1	NveCD4T	21	56	74	56	-0.946429	0.063
B23_Plate01_D06	B23_D06	EpiAge7680100.cram	blood	23	77	77	1031017	4605	0	MemCD8T	134	57	74	61	0.983607	0.066
B23_Plate01_D07	B23_D07	EpiAge7680108.cram	blood	23	77	77	479914	3065	0	MemCD8T	135	58	77	73	0.794521	0.098
B23_Plate01_D08	B23_D08	EpiAge7680116.cram	blood	23	77	77	170565	1549	0	BCell	151	74	75	69	1.10145	0.032
B23_Plate01_D09	B23_D09	EpiAge7680124.cram	blood	23	77	77	325876	2373	0	EffCD4T	61	16	80	62	-0.306452	0.366
B23_Plate01_D10	B23_D10	EpiAge7680132.cram	blood	23	77	77	497494	2993	0	MemCD8T	19	58	77	74	-0.783784	0.058
B23_Plate01_D11	B23_D11	EpiAge7680140.cram	blood	23	77	77	245606	2010	0	BCell	64	13	76	69	-0.173913	0.416
B23_Plate01_D12	B23_D12	EpiAge7680148.cram	blood	23	77	77	228913	1839	0	BCell	79	2	59	103	0.194175	0.408
B23_Plate01_E01	B23_E01	EpiAge7680061.cram	blood	23	77	77	446531	2787	0	EffCD4T	48	29	75	109	-0.247706	0.377
B23_Plate01_E02	B23_E02	EpiAge7680069.cram	blood	23	77	77	428873	2844	0	NK	99	22	76	67	0.343284	0.338
B23_Plate01_E03	B23_E03	EpiAge7680077.cram	blood	23	77	77	602380	3369	1	NveCd8T	119	42	76	68.25	0.630037	0.187
B23_Plate01_E04	B23_E04	EpiAge7680085.cram	blood	23	77	77	222287	1725	0	BCell	20	57	73	86.25	-0.614493	0.167
B23_Plate01_E05	B23_E05	EpiAge7680093.cram	blood	23	77	77	294868	2091	0	BCell	78	1	71	83.25	0.0840841	0.455
B23_Plate01_E06	B23_E06	EpiAge7680101.cram	blood	23	77	77	306779	2291	0	BCell	148	71	75	70.25	1.03915	0.056
B23_Plate01_E07	B23_E07	EpiAge7680109.cram	blood	23	77	77	628416	3430	0	Mono	117	40	74	75	0.573333	0.231
B23_Plate01_E08	B23_E08	EpiAge7680117.cram	blood	23	77	77	493480	2992	0	MemCD4T	127	50	73	72	0.75	0.139
B23_Plate01_E09	B23_E09	EpiAge7680125.cram	blood	23	77	77	543386	2988	0	MemCD8T	68	9	76	66	-0.121212	0.444
B23_Plate01_E10	B23_E10	EpiAge7680133.cram	blood	23	77	77	409791	2540	0	BCell	153	76	74	76	1.03947	0.06
B23_Plate01_E11	B23_E11	EpiAge7680141.cram	blood	23	77	77	262567	2150	0	BCell	121	44	66	96	0.572917	0.249
B23_Plate01_E12	B23_E12	EpiAge7680149.cram	blood	23	77	77	323837	2228	0	BCell	3	74	68.5	101	-0.648515	0.057
B23_Plate01_F01	B23_F01	EpiAge7680062.cram	blood	23	77	77	243432	1854	0	NveCD4T	18	59	67	118	-0.415254	0.27
B23_Plate01_F02	B23_F02	EpiAge7680070.cram	blood	23	77	77	271227	2002	0	BCell	112	35	74	64	0.59375	0.208
B23_Plate01_F03	B23_F03	EpiAge7680078.cram	blood	23	77	77	393922	2607	0	EffCD4T	3	74	72.5	90	-0.772222	0.079
B23_Plate01_F04	B23_F04	EpiAge7680086.cram	blood	23	77	77	388672	2479	0	EffCD4T	150	73	71	73.25	1.0785	0.036
B23_Plate01_F06	B23_F06	EpiAge7680102.cram	blood	23	77	77	523314	2375	2	BCell	42	35	75.5	59	-0.567797	0.245
B23_Plate01_F07	B23_F07	EpiAge7680110.cram	blood	23	77	77	660946	3275	0	NK	107	30	73	80.25	0.423676	0.291
B23_Plate01_F08	B23_F08	EpiAge7680118.cram	blood	23	77	77	311079	2083	1	RegT	90	13	73	64	0.265625	0.354
B23_Plate01_F09	B23_F09	EpiAge7680126.cram	blood	23	77	77	870231	3846	0	MemCD8T	150	73	74.5	71	1.06338	0.028
B23_Plate01_F10	B23_F10	EpiAge7680134.cram	blood	23	77	77	303187	2115	0	BCell	107	30	72	69	0.507246	0.226
B23_Plate01_F11	B23_F11	EpiAge7680142.cram	blood	23	77	77	446721	2618	0	Mono	128	51	71.5	85	0.664706	0.175
B23_Plate01_F12	B23_F12	EpiAge7680150.cram	blood	23	77	77	241717	1725	0	BCell	17	60	76	70.25	-0.839858	0.083
B23_Plate01_G01	B23_G01	EpiAge7680063.cram	blood	23	77	77	297128	2093	0	NveCd8T	5	72	56	107	-0.476636	0.352
B23_Plate01_G02	B23_G02	EpiAge7680071.cram	blood	23	77	77	369914	2343	1	NveCd8T	107	30	70	87	0.425287	0.289
B23_Plate01_G03	B23_G03	EpiAge7680079.cram	blood	23	77	77	294184	2130	0	BCell	86	9	70	105	0.152381	0.432
B23_Plate01_G04	B23_G04	EpiAge7680087.cram	blood	23	77	77	378279	2469	0	EffCD4T	137	60	75	75	0.826667	0.106
B23_Plate01_G05	B23_G05	EpiAge7680095.cram	blood	23	77	77	318243	2129	0	BCell	71	6	74	70	-0.0428571	0.485
B23_Plate01_G06	B23_G06	EpiAge7680103.cram	blood	23	77	77	699520	3568	0	MemCD8T	33	44	76	54	-0.796296	0.113
B23_Plate01_G07	B23_G07	EpiAge7680111.cram	blood	23	77	77	545770	3131	1	MemCD8T	3	74	75	60	-1.2	0.007
B23_Plate01_G08	B23_G08	EpiAge7680119.cram	blood	23	77	77	376605	2385	0	BCell	153	76	74	71	1.11268	0.063
B23_Plate01_G09	B23_G09	EpiAge7680127.cram	blood	23	77	77	806456	3003	2	BCell	96	19	74	66	0.333333	0.34
B23_Plate01_G10	B23_G10	EpiAge7680135.cram	blood	23	77	77	249848	1897	0	BCell	103	26	72	78	0.397436	0.315
B23_Plate01_G11	B23_G11	EpiAge7680143.cram	blood	23	77	77	185580	1534	0	BCell	73	4	73	81	0	0.501
B23_Plate01_G12	B23_G12	EpiAge7680151.cram	blood	23	77	77	705944	3164	2	EffCD4T	33	44	75	76	-0.552632	0.244
B23_Plate01_H03	B23_H03	EpiAge7680080.cram	blood	23	77	77	335068	2331	0	EffCD4T	90	13	74	81.25	0.196923	0.394
B23_Plate01_H04	B23_H04	EpiAge7680088.cram	blood	23	77	77	299440	2056	0	BCell	116	39	71	91	0.494505	0.24
B23_Plate01_H05	B23_H05	EpiAge7680096.cram	blood	23	77	77	451443	2490	1	BCell	153	76	71.5	97	0.840206	0.147
B23_Plate01_H06	B23_H06	EpiAge7680104.cram	blood	23	77	77	262035	1885	1	BCell	94	17	73	68	0.308824	0.355
B23_Plate01_H07	B23_H07	EpiAge7680112.cram	blood	23	77	77	253362	1941	0	BCell	116	39	74.5	62.25	0.666667	0.175
B23_Plate01_H08	B23_H08	EpiAge7680120.cram	blood	23	77	77	260785	2039	0	NK	109	32	76	71	0.464789	0.248
B23_Plate01_H09	B23_H09	EpiAge7680128.cram	blood	23	77	77	207879	2010	1	BCell	114	37	77	133.5	0.277154	0.372
B23_Plate01_H10	B23_H10	EpiAge7680136.cram	blood	23	77	77	404773	2465	0	BCell	153	76	71	95.25	0.860892	0.109
B23_Plate01_H11	B23_H11	EpiAge7680144.cram	blood	23	77	77	224578	1872	2	NveCD4T	97	20	71	86	0.302326	0.378
B24_Plate01_A01	B24_A01	EpiAge7679961.cram	blood	24	9.7	10	226847	2115	1	BCell	6	4	10	11	-0.363636	0.296
B24_Plate01_A02	B24_A02	EpiAge7679969.cram	blood	24	9.7	10	317898	2368	1	NveCd8T	2	8	10	12	-0.666667	0.035
B24_Plate01_A03	B24_A03	EpiAge7679977.cram	blood	24	9.7	10	156690	2059	1	BCell	2	8	10	9.25	-0.864865	0.024
B24_Plate01_A04	B24_A04	EpiAge7679985.cram	blood	24	9.7	10	194383	1972	0		11	1	10	18	0.0555556	0.485
B24_Plate01_A05	B24_A05	EpiAge7679993.cram	blood	24	9.7	10	278167	2457	0	NveCd8T	3	7	10	12	-0.583333	0.12
B24_Plate01_A06	B24_A06	EpiAge7680001.cram	blood	24	9.7	10	205980	2019	0	BCell	2	8	10	11	-0.727273	0.053
B24_Plate01_A07	B24_A07	EpiAge7680009.cram	blood	24	9.7	10	361921	2609	2	BCell	37	27	10	13	2.07692	0.071
B24_Plate01_A08	B24_A08	EpiAge7680017.cram	blood	24	9.7	10	265369	2140	1	BCell	2	8	10	13	-0.615385	0.093
B24_Plate01_A09	B24_A09	EpiAge7680025.cram	blood	24	9.7	10	344779	2672	1	BCell	2	8	10	12	-0.666667	0.05
B24_Plate01_A10	B24_A10	EpiAge7680033.cram	blood	24	9.7	10	379098	2680	1	NveCD4T	2	8	10	14	-0.571429	0.065
B24_Plate01_A11	B24_A11	EpiAge7680041.cram	blood	24	9.7	10	223304	1957	1	BCell	27	17	10	14	1.21429	0.15
B24_Plate01_A12	B24_A12	EpiAge7680049.cram	blood	24	9.7	10	194720	1929	0	NveCD4T	17	7	10	18	0.388889	0.344
B24_Plate01_B01	B24_B01	EpiAge7679962.cram	blood	24	9.7	10	256718	2410	1	NveCd8T	2	8	9.5	15	-0.5	0.184
B24_Plate01_B02	B24_B02	EpiAge7679970.cram	blood	24	9.7	10	388316	2754	1	NK	19	9	10	9	1	0.171
B24_Plate01_B03	B24_B03	EpiAge7679978.cram	blood	24	9.7	10	329945	2489	0	NveCd8T	2	8	10	10	-0.8	0.036
B24_Plate01_B04	B24_B04	EpiAge7679986.cram	blood	24	9.7	10	1215535	4938	1	BCell	2	8	10	10	-0.8	0.029
B24_Plate01_B05	B24_B05	EpiAge7679994.cram	blood	24	9.7	10	297722	2417	1	EffCD4T	2	8	10	7	-1.14286	0.014
B24_Plate01_B06	B24_B06	EpiAge7680002.cram	blood	24	9.7	10	202609	1961	0	NK	4	6	10	10	-0.6	0.13
B24_Plate01_B07	B24_B07	EpiAge7680010.cram	blood	24	9.7	10	286721	2454	1	NveCD4T	5	5	10	10	-0.5	0.226
B24_Plate01_B08	B24_B08	EpiAge7680018.cram	blood	24	9.7	10	263448	2318	1	BCell	4	6	10	10	-0.6	0.142
B24_Plate01_B09	B24_B09	EpiAge7680026.cram	blood	24	9.7	10	202855	1818	1	BCell	5	5	10	10	-0.5	0.233
B24_Plate01_B10	B24_B10	EpiAge7680034.cram	blood	24	9.7	10	232174	2149	1	BCell	2	8	10	17.25	-0.463768	0.13
B24_Plate01_B11	B24_B11	EpiAge7680042.cram	blood	24	9.7	10	264031	2084	1	BCell	10	0	10	14	0	0.513
B24_Plate01_B12	B24_B12	EpiAge7680050.cram	blood	24	9.7	10	329051	2288	2	BCell	13	3	10	14	0.214286	0.413
B24_Plate01_C01	B24_C01	EpiAge7679963.cram	blood	24	9.7	10	225724	1761	0	EffCD4T	5	5	10	10	-0.5	0.207
B24_Plate01_C02	B24_C02	EpiAge7679971.cram	blood	24	9.7	10	719165	3357	2	MemCD8T	4	6	10	13	-0.461538	0.184
B24_Plate01_C03	B24_C03	EpiAge7679979.cram	blood	24	9.7	10	320385	2469	1	RegT	7	3	10	9	-0.333333	0.329
B24_Plate01_C04	B24_C04	EpiAge7679987.cram	blood	24	9.7	10	225647	1870	2	BCell	6	4	10	8	-0.5	0.244
B24_Plate01_C05	B24_C05	EpiAge7679995.cram	blood	24	9.7	10	357267	2578	1	MemCD8T	12	2	10	11	0.181818	0.409
B24_Plate01_C06	B24_C06	EpiAge7680003.cram	blood	24	9.7	10	237082	2068	0	BCell	15	5	10	9	0.555556	0.288
B24_Plate01_C07	B24_C07	EpiAge7680011.cram	blood	24	9.7	10	415582	2925	1	BCell	24	14	10	11	1.27273	0.144
B24_Plate01_C08	B24_C08	EpiAge7680019.cram	blood	24	9.7	10	310266	2566	0	NveCD4T	7	3	10	11	-0.272727	0.35
B24_Plate01_C09	B24_C09	EpiAge7680027.cram	blood	24	9.7	10	210745	1853	0	BCell	2	8	10	15.25	-0.52459	0.109
B24_Plate01_C10	B24_C10	EpiAge7680035.cram	blood	24	9.7	10	375033	2826	0	NveCD4T	13	3	10	10	0.3	0.39
B24_Plate01_C11	B24_C11	EpiAge7680043.cram	blood	24	9.7	10	289227	2161	1	BCell	36	26	10	10	2.6	0.044
B24_Plate01_C12	B24_C12	EpiAge7680051.cram	blood	24	9.7	10	341033	2550	0	BCell	2	8	10	14	-0.571429	0.098
B24_Plate01_D01	B24_D01		blood	24	9.7	10					60	50	9.5	11.25	4.48889	0.014
B24_Plate01_D02	B24_D02	EpiAge7679972.cram	blood	24	9.7	10	312409	2240	0	BCell	6	4	10	11	-0.363636	0.301
B24_Plate01_D03	B24_D03	EpiAge7679980.cram	blood	24	9.7	10	287535	2284	0	NveCd8T	2	8	10	14	-0.571429	0.073
B24_Plate01_D04	B24_D04	EpiAge7679988.cram	blood	24	9.7	10	395845	2245	0	BCell	2	8	10	14	-0.571429	0.077
B24_Plate01_D05	B24_D05	EpiAge7679996.cram	blood	24	9.7	10	215333	2020	1	BCell	2	8	10	11	-0.727273	0.048
B24_Plate01_D06	B24_D06	EpiAge7680004.cram	blood	24	9.7	10	544449	2753	2	BCell	12	2	10	10	0.2	0.422
B24_Plate01_D07	B24_D07	EpiAge7680012.cram	blood	24	9.7	10	327493	2518	0	BCell	2	8	9	13	-0.538462	0.1
B24_Plate01_D08	B24_D08	EpiAge7680020.cram	blood	24	9.7	10	380015	2818	1	NveCd8T	8	2	10	10	-0.2	0.419
B24_Plate01_D09	B24_D09		blood	24	9.7	10					7	3	10	11	-0.272727	0.365
B24_Plate01_D10	B24_D10	EpiAge7680036.cram	blood	24	9.7	10	264150	2143	1	BCell	2	8	10	10	-0.8	0.053
B24_Plate01_D11	B24_D11	EpiAge7680044.cram	blood	24	9.7	10	385212	2381	2	BCell	3	7	10	13	-0.538462	0.11
B24_Plate01_D12	B24_D12	EpiAge7680052.cram	blood	24	9.7	10	259771	2175	0	BCell	14	4	10	16	0.25	0.39
B24_Plate01_E01	B24_E01	EpiAge7679965.cram	blood	24	9.7	10	211981	1939	1	BCell	4	6	10	9	-0.666667	0.101
B24_Plate01_E02	B24_E02	EpiAge7679973.cram	blood	24	9.7	10	418589	2206	2	BCell	2	8	10	11	-0.727273	0.05
B24_Plate01_E03	B24_E03	EpiAge7679981.cram	blood	24	9.7	10	182154	1746	0	BCell	5	5	10	14	-0.357143	0.27
B24_Plate01_E04	B24_E04	EpiAge7679989.cram	blood	24	9.7	10	503949	2657	0	BCell	44	34	9	29	1.2069	0.195
B24_Plate01_E05	B24_E05	EpiAge7679997.cram	blood	24	9.7	10	241744	2099	0	BCell	2	8	10	10	-0.8	0.03
B24_Plate01_E06	B24_E06	EpiAge7680005.cram	blood	24	9.7	10	285776	2089	1	NK	11	1	10	8	0.125	0.478
B24_Plate01_E07	B24_E07	EpiAge7680013.cram	blood	24	9.7	10	581556	3228	2	NveCD4T	14	4	10	16	0.25	0.383
B24_Plate01_E08	B24_E08	EpiAge7680021.cram	blood	24	9.7	10	246940	2055	2	BCell	10	0	10	9	0	0.543
B24_Plate01_E09	B24_E09	EpiAge7680029.cram	blood	24	9.7	10	230265	2075	1	BCell	10	0	10	13	0	0.522
B24_Plate01_E10	B24_E10	EpiAge7680037.cram	blood	24	9.7	10	306629	2324	2	BCell	3	7	10	14	-0.5	0.148
B24_Plate01_E11	B24_E11		blood	24	9.7	10					15	5	10	9.25	0.540541	0.282
B24_Plate01_E12	B24_E12	EpiAge7680053.cram	blood	24	9.7	10	244536	2103	2	BCell	2	8	10	13	-0.615385	0.057
B24_Plate01_F01	B24_F01	EpiAge7679966.cram	blood	24	9.7	10	555416	2903	1	MemCD8T
B24_Plate01_F02	B24_F02	EpiAge7679974.cram	blood	24	9.7	10	383665	2824	1	NveCd8T	3	7	10	11	-0.636364	0.091
B24_Plate01_F03	B24_F03	EpiAge7679982.cram	blood	24	9.7	10	269580	1646	0	BCell	14	4	10	11	0.363636	0.359
B24_Plate01_F04	B24_F04	EpiAge7679990.cram	blood	24	9.7	10	503764	2540	0	BCell	5	5	10	10	-0.5	0.206
B24_Plate01_F05	B24_F05	EpiAge7679998.cram	blood	24	9.7	10	383393	2696	0	NveCd8T	11	1	10	8	0.125	0.468
B24_Plate01_F06	B24_F06	EpiAge7680006.cram	blood	24	9.7	10	627763	3339	1	BCell	10	0	10	9.25	0	0.523
B24_Plate01_F07	B24_F07	EpiAge7680014.cram	blood	24	9.7	10	626122	3344	1	NveCd8T	3	7	10	12	-0.583333	0.111
B24_Plate01_F08	B24_F08		blood	24	9.7	10					64	54	10	13	4.15385	0.014
B24_Plate01_F09	B24_F09	EpiAge7680030.cram	blood	24	9.7	10	380274	2704	1	BCell	3	7	10	14	-0.5	0.139
B24_Plate01_F10	B24_F10	EpiAge7680038.cram	blood	24	9.7	10	326630	2371	1	NveCd8T	10	0	9	14	0.0714286	0.495
B24_Plate01_F11	B24_F11	EpiAge7680046.cram	blood	24	9.7	10	212660	1952	1	BCell	3	7	10	20	-0.35	0.199
B24_Plate01_F12	B24_F12	EpiAge7680054.cram	blood	24	9.7	10	392705	2680	1	NK	8	2	10	14	-0.142857	0.449
B24_Plate01_G01	B24_G01		blood	24	9.7	10					2	8	11	22	-0.409091	0.176
B24_Plate01_G02	B24_G02	EpiAge7679975.cram	blood	24	9.7	10	509544	2875	1	BCell	2	8	10	12	-0.666667	0.045
B24_Plate01_G03	B24_G03	EpiAge7679983.cram	blood	24	9.7	10	187184	1721	2	BCell	7	3	10	14	-0.214286	0.387
B24_Plate01_G04	B24_G04	EpiAge7679991.cram	blood	24	9.7	10	302126	2301	1	BCell	2	8	10	14	-0.571429	0.093
B24_Plate01_G05	B24_G05	EpiAge7679999.cram	blood	24	9.7	10	325397	2110	1	BCell	5	5	10	11	-0.454545	0.242
B24_Plate01_G06	B24_G06	EpiAge7680007.cram	blood	24	9.7	10	390707	2837	1	NveCD4T	2	8	10	10	-0.8	0.022
B24_Plate01_G07	B24_G07	EpiAge7680015.cram	blood	24	9.7	10	245233	2116	1	BCell	5	5	10	12.25	-0.408163	0.25
B24_Plate01_G08	B24_G08	EpiAge7680023.cram	blood	24	9.7	10	393770	2904	0	BCell	22	12	10	17	0.705882	0.258
B24_Plate01_G09	B24_G09	EpiAge7680031.cram	blood	24	9.7	10	598261	3631	1	EffCD4T	2	8	10	14	-0.571429	0.081
B24_Plate01_G10	B24_G10	EpiAge7680039.cram	blood	24	9.7	10	327782	2568	1	NveCd8T	3	7	10	11	-0.636364	0.088
B24_Plate01_G11	B24_G11	EpiAge7680047.cram	blood	24	9.7	10	277180	2235	1	BCell	14	4	10	11	0.363636	0.357
B24_Plate01_G12	B24_G12	EpiAge7680055.cram	blood	24	9.7	10	334512	2576	0	NveCD4T	6	4	10	19	-0.210526	0.371
B24_Plate01_H02	B24_H02	EpiAge7679976.cram	blood	24	9.7	10	610047	3030	1	NveCd8T	4	6	10	18	-0.333333	0.273
B24_Plate01_H03	B24_H03	EpiAge7679984.cram	blood	24	9.7	10	197040	1599	1	BCell	3	7	10	13	-0.538462	0.113
B24_Plate01_H04	B24_H04	EpiAge7679992.cram	blood	24	9.7	10	409760	2522	1	RegT	2	8	10	10	-0.8	0.047
B24_Plate01_H05	B24_H05	EpiAge7680000.cram	blood	24	9.7	10	294840	2557	1	NveCd8T	9	1	10	11	-0.0909091	0.458
B24_Plate01_H06	B24_H06	EpiAge7680008.cram	blood	24	9.7	10	408745	2292	2	BCell	5	5	10	9	-0.555556	0.189
B24_Plate01_H07	B24_H07	EpiAge7680016.cram	blood	24	9.7	10	171983	1615	0	BCell	3	7	10	12	-0.583333	0.116
B24_Plate01_H08	B24_H08	EpiAge7680024.cram	blood	24	9.7	10	276704	2367	1	NveCd8T	19	9	10	15	0.6	0.284
B24_Plate01_H09	B24_H09	EpiAge7680032.cram	blood	24	9.7	10	205595	1953	1	NK	2	8	10	11	-0.727273	0.048
B24_Plate01_H10	B24_H10	EpiAge7680040.cram	blood	24	9.7	10	497813	2650	2	NveCD4T	6	4	10	10	-0.4	0.289
B24_Plate01_H11	B24_H11	EpiAge7680048.cram	blood	24	9.7	10	271685	2239	1	BCell	6	4	10	11	-0.363636	0.28
