# Supplementary material for: scEpiAge: an age predictor highlighting single-cell ageing heterogeneity in mouse blood
Source: Nat Commun. 2024 Aug 31;15:7567. doi: 10.1038/s41467-024-51833-5 (PMC11366017; doi:10.1038/s41467-024-51833-5)
Supplement: Supplementary file 5 — Supplementary Data 2 [file 41467_2024_51833_MOESM5_ESM.xlsx]

## Sheet: Table_S2A
TabulaMuris_SS2
	Estimate	Std. Error	t value	Pr(>|t|)
All	420.5	29.72	-14.148	< 2e-16
Spleen	88.69	19.89	-4.458	8.51e-06
Liver	316.3	81.69	-3.872	0.00011

## Sheet: Table_S2B
TabulaMuris_10X
	Estimate	Std. Error	t value	Pr(>|t|)
All	-165	21.22	-7.775	9.2e-15

## Sheet: Table_S2C
OneK1K
	Estimate	Std. Error	t value	Pr(>|t|)
Old_versus_Young	3.699	0.2791	-13.254	< 2e-16
