# Supplementary material for: scEpiAge: an age predictor highlighting single-cell ageing heterogeneity in mouse blood
Source: Nat Commun. 2024 Aug 31;15:7567. doi: 10.1038/s41467-024-51833-5 (PMC11366017; doi:10.1038/s41467-024-51833-5)
Supplement: Supplementary file 6 — Supplementary Data 3 [file 41467_2024_51833_MOESM6_ESM.xlsx]

## Sheet: A_CD8_Cont_Age
gene	age.logFC	age.logFC_z	age.H_p	age.D.coef	age.D_z	age.D_p	age.C.coef	age.C_z	age.C_p	mean	detected	age.H_fdr	age.D_fdr	age.C_fdr
ENSMUSG00000025651	-0.0815262	-2.43637	1.20683e-06	-0.0160856	-1.33661	0.172786	-0.0734488	-5.24626	4.66785e-07	129.046	38.6018	0.00214696	0.977293	0.000831344
ENSMUSG00000040325	0.0544439	4.26308	1.16756e-05	-0.0129286	-0.891699	0.40499	0.060472	4.75051	2.69466e-06	12.2188	77.2036	0.0103855	1	0.00239959
ENSMUSG00000029152	-0.0322529	-2.00755	4.42924e-05	-0.0467958	-3.58388	4.42924e-05	-0.00999992	-0.893973	1	96.8389	46.8085	0.0262654	0.0788847	1
ENSMUSG00000035868	0.0130208	1.147	NA	0.0236067	1.78715	0.0309661	-0.0933865	-3.57434	0.000256627	11.2857	31.307	NA	0.977293	0.152351
ENSMUSG00000035021	0.00253522	0.350249	0.000560585	0.0444872	2.84356	0.000560585	0.0623351	0.74491	1	40.003	31.6109	0.24932	0.499201	1
ENSMUSG00000023089	0.00103876	0.057178	0.00374169	0.00831702	0.672945	1	-0.0399175	-3.27124	0.000788165	54.7842	39.5137	0.693461	1	0.35093
ENSMUSG00000026832	0.0133272	1.03329	0.00149093	0.0198648	1.58131	0.0960303	-0.075874	-3.13795	0.00136948	138.167	58.0547	0.442622	0.977293	0.371334
ENSMUSG00000090258	-0.0586425	-2.20768	0.00262809	-0.0154758	-1.29184	0.141639	-0.0578503	-3.03703	0.00181983	45.7447	47.4164	0.66791	0.977293	0.371334
ENSMUSG00000000194	0.032791	2.86022	0.0149912	0.00788585	0.381474	0.57184	0.0337474	2.8011	0.00447325	17.4498	95.4407	0.693461	1	0.371334
ENSMUSG00000006360	0.0621446	2.16967	0.00573934	0.0264661	1.49774	0.192829	0.0325989	2.88813	0.00331589	534.9	86.3222	0.693461	0.977293	0.371334
ENSMUSG00000020530	-0.0303482	-0.901984	0.0202845	-0.00201859	-0.170531	0.747372	-0.0687939	-2.67841	0.00554647	109.009	43.769	0.693461	1	0.371334
ENSMUSG00000020982	0.00993396	0.46445	0.00677701	0.015277	1.19823	0.161077	-0.0606289	-2.72104	0.00461525	83.9331	40.7295	0.693461	0.977293	0.371334
ENSMUSG00000021302	-0.0323399	-0.858326	0.0261168	-0.00205904	-0.172562	1	-0.0596608	-2.56781	0.00667192	47.2827	31.9149	0.693461	1	0.371334
ENSMUSG00000021840	0.0147696	1.61904	0.0135658	0.0131482	1.01227	0.32247	0.0645931	2.6096	0.00576763	26.0912	27.3556	0.693461	0.980773	0.371334
ENSMUSG00000022811	-0.0150883	-0.504462	0.0108197	0.00432135	0.348909	0.863692	-0.102874	-2.8842	0.00266558	91.2736	35.5623	0.693461	1	0.371334
ENSMUSG00000024975	0.0374608	2.85823	0.0129235	0.00495265	0.27469	0.74133	0.0391592	2.88746	0.003383	187.091	94.2249	0.693461	1	0.371334
ENSMUSG00000027706	0.0365476	2.82514	0.00723599	0.018649	1.37327	0.153735	0.0422556	2.73316	0.00515974	126.979	65.3495	0.693461	0.977293	0.371334
ENSMUSG00000028692	0.0284203	1.84052	0.0162185	0.00621823	0.48887	0.667726	0.0820528	2.6778	0.004528	51.6809	34.6505	0.693461	1	0.371334
ENSMUSG00000029076	-0.0075243	-0.275413	0.0233115	0.00401085	0.327912	0.74722	-0.0505334	-2.6039	0.00647277	106.109	41.3374	0.693461	1	0.371334
ENSMUSG00000029465	0.0390719	2.12967	0.00874374	0.0122709	0.889896	0.317306	0.0362642	2.84362	0.00359306	215.626	68.997	0.693461	0.980773	0.371334
ENSMUSG00000030432	-0.0460239	-2.35924	0.00572622	-0.0100214	-0.764583	0.410626	-0.042627	-3.05541	0.00189515	120.809	76.2918	0.693461	1	0.371334
ENSMUSG00000030742	-0.0539135	-2.45269	0.00594953	-0.0121365	-0.906153	0.307485	-0.0444843	-2.98116	0.00241034	282.419	73.2523	0.693461	0.980773	0.371334
ENSMUSG00000030744	-0.0129475	-1.07476	0.018017	0.0196046	0.701984	0.499398	-0.0170793	-2.71081	0.00591288	1140.08	98.4802	0.693461	1	0.371334
ENSMUSG00000032238	0.0294521	1.80274	0.0161898	0.00514571	0.415607	0.488519	0.0684716	2.65934	0.00532105	48.2158	33.4347	0.693461	1	0.371334
ENSMUSG00000038332	-0.0557979	-1.04851	0.0143707	-0.00766128	-0.609605	0.613226	-0.101303	-2.69432	0.00412121	NA	NA	0.693461	1	0.371334
ENSMUSG00000041028	-0.0264728	-0.795056	0.0143786	0.00380676	0.283161	0.636479	-0.0504632	-2.79766	0.00405136	106.532	54.1033	0.693461	1	0.371334
ENSMUSG00000045160	0.0105251	1.59827	0.0190649	0.00562564	0.434325	0.738351	0.0608671	2.63613	0.00520088	33.6201	30.6991	0.693461	1	0.371334
ENSMUSG00000052040	-0.0479509	-1.39412	0.0100289	-0.00336228	-0.27711	0.632032	-0.0762275	-2.93825	0.00273662	114.043	66.5653	0.693461	1	0.371334
ENSMUSG00000057236	-0.00894874	-0.43347	0.0237995	0.00243675	0.193366	0.925925	-0.0695403	-2.58084	0.00628213	56.769	33.4347	0.693461	1	0.371334
ENSMUSG00000062169	-0.0135604	-0.502287	0.0226686	0.00304672	0.238889	0.796608	-0.0746207	-2.56623	0.00614556	37.3495	25.5319	0.693461	1	0.371334
ENSMUSG00000063856	-0.0284791	-0.989932	0.0144571	-0.00192001	-0.152248	0.79882	-0.0376792	-2.82769	0.00373537	209.973	59.5745	0.693461	1	0.371334
ENSMUSG00000066406	-0.0493141	-1.92917	0.0246853	-0.00133859	-0.0862986	1	-0.0565863	-2.67268	0.00641179	229.486	81.155	0.693461	1	0.371334
ENSMUSG00000068220	0.0425191	2.39152	0.0111006	0.0153953	1.17754	0.232654	0.0410466	2.65715	0.00591194	317.009	54.7112	0.693461	0.980773	0.371334
ENSMUSG00000071072	0.0423144	2.67387	0.0113377	0.00752644	0.533464	0.556817	0.0471686	2.88306	0.00333589	148.225	77.8116	0.693461	1	0.371334
ENSMUSG00000025825	0.00281399	0.317018	0.0148654	0.0139787	1.04945	0.285305	-0.0837672	-2.5119	0.006989	NA	NA	0.693461	0.980773	0.372776
ENSMUSG00000030846	-0.00245361	-0.122897	0.025232	0.00921663	0.738539	0.733481	-0.085569	-2.56152	0.00711644	44.6201	37.386	0.693461	1	0.372776
ENSMUSG00000025223	0.0247027	1.79112	0.0267575	0.00173225	0.144597	0.790219	0.0615767	2.5356	0.0074087	16.2644	31.307	0.700024	1	0.376997
ENSMUSG00000024181	0.000897268	0.0403692	0.0249217	0.00780624	0.621919	0.507136	-0.0527331	-2.47734	0.00840978	55.0699	26.1398	0.693461	1	0.394229
ENSMUSG00000028106	-0.0276535	-0.816027	0.0276902	-0.00401916	-0.318339	0.674126	-0.0765338	-2.46929	0.00816674	41.2553	28.8754	0.703982	1	0.394229
ENSMUSG00000038095	0.0411477	2.09396	0.0307118	-0.00148942	-0.123394	0.879332	0.0693554	2.54735	0.00841398	92.2796	53.1915	0.723516	1	0.394229
ENSMUSG00000058690	0.0322391	1.8087	0.0315128	0.00324784	0.264083	0.894888	0.0836235	2.5007	0.00863276	38.4255	35.5623	0.728068	1	0.394229
ENSMUSG00000039997	-0.0709439	-2.79356	0.00857326	-0.0184244	-1.48445	0.0909476	-0.0624762	-2.52034	0.00985625	182.356	73.2523	0.693461	0.977293	0.43885
ENSMUSG00000024260	0.0205664	2.05391	0.0308407	-0.00663924	-0.524782	0.55123	0.0292796	2.50653	0.0101823	8.96049	71.1246	0.723516	1	0.44231
ENSMUSG00000029823	-0.0509121	-2.63005	0.00149282	-0.0339304	-2.62319	0.00149282	-0.0201577	-1.3725	1	109.903	56.231	0.442622	0.886238	1
ENSMUSG00000030603	-0.00344546	-0.145009	0.0232772	0.00822444	0.666405	0.321566	-0.0486714	-2.37998	0.0105594	56.3617	30.0912	0.693461	0.980773	0.443445
ENSMUSG00000034613	0.00513905	0.462643	0.0212018	0.0160616	1.24895	0.274538	-0.0781431	-2.42033	0.0107064	33.6505	41.9453	0.693461	0.980773	0.443445
ENSMUSG00000078921	0.0179014	1.29139	0.0443369	9.94705e-05	0.00825118	0.9724	0.0417444	2.37887	0.0125556	92.7386	45.5927	0.774646	1	0.508215
ENSMUSG00000026864	0.0385993	1.95988	0.0277002	0.0117068	0.852618	0.285404	0.0394356	2.38741	0.0140532	253.526	65.3495	0.703982	0.980773	0.512257
ENSMUSG00000034158	0.0233357	2.5203	0.03516	0.0126542	0.794	0.410249	0.0255167	2.40154	0.0141638	20.7386	86.6261	0.7628	1	0.512257
ENSMUSG00000020415	0.0121134	0.819948	0.0428659	-0.00576436	-0.472558	0.584	0.0476706	2.28592	0.0143096	59.3951	31.307	0.774646	1	0.512257
ENSMUSG00000026009	-0.0169248	-0.506375	0.0468422	0.00310178	0.243022	0.914698	-0.0709976	-2.31661	0.0134383	NA	NA	0.774646	1	0.512257
ENSMUSG00000029221	0.02043	1.25942	0.0434674	0.00468351	0.377518	0.596212	0.07586	2.33169	0.0143811	23.8967	34.9544	0.774646	1	0.512257
ENSMUSG00000053819	-0.0128021	-0.508835	0.048854	0.00205538	0.161897	1	-0.082397	-2.27233	0.0138785	48.69	26.7477	0.774646	1	0.512257
ENSMUSG00000001289	-0.0118998	-0.390435	0.0466762	0.00793792	0.511058	0.60387	-0.0302161	-2.3629	0.0154902	238.842	79.9392	0.774646	1	0.518964
ENSMUSG00000008333	-0.028454	-0.656757	0.0528231	-0.00130814	-0.103896	0.824174	-0.0805443	-2.30942	0.015735	72.8116	40.7295	0.774646	1	0.518964
ENSMUSG00000037270	-0.0142778	-0.437427	0.0500622	0.00355554	0.294898	0.756509	-0.0506735	-2.34326	0.0152026	161.012	54.4073	0.774646	1	0.518964
ENSMUSG00000064109	0.0325076	1.37431	0.0365121	0.011601	0.797533	0.403334	0.0227725	2.3634	0.0149542	177.897	75.076	0.774646	1	0.518964
ENSMUSG00000024014	0.0390153	3.06398	0.0214024	0.0248376	1.53288	0.154773	0.0427818	2.32867	0.0173172	71.5714	87.8419	0.693461	0.977293	0.522744
ENSMUSG00000000600	0.0288098	1.37293	0.0505488	-0.00596346	-0.482147	0.59334	0.0797609	2.22092	0.0171157	97.5866	33.4347	0.774646	1	0.522744
ENSMUSG00000027937	-0.00624016	-0.301539	0.0545494	0.00435022	0.341005	0.748494	-0.0621744	-2.20274	0.0168254	64.6565	27.6596	0.774646	1	0.522744
ENSMUSG00000032294	-0.0255547	-0.875394	0.05592	-0.00120718	-0.0986323	0.92144	-0.0437067	-2.30218	0.0164143	111.298	45.5927	0.774646	1	0.522744
ENSMUSG00000056763	-0.0201555	-0.686379	0.0579134	0.00391678	0.329839	1	-0.0793173	-2.29335	0.016883	28.2523	47.7204	0.774646	1	0.522744
ENSMUSG00000026083	-0.0711726	-2.68743	0.00928034	-0.0218507	-1.79278	0.0511237	-0.0601616	-2.27386	0.0184227	78.541	57.1429	0.693461	0.977293	0.536261
ENSMUSG00000024991	-0.0391407	-1.36682	0.0577474	-0.00744796	-0.613276	0.621855	-0.0476836	-2.22563	0.0194557	103.669	46.5046	0.774646	1	0.536261
ENSMUSG00000049550	-0.0323264	-0.902247	0.0554332	-0.00419454	-0.339062	0.656436	-0.0701673	-2.19623	0.0180914	67.9666	26.4438	0.774646	1	0.536261
ENSMUSG00000054611	0.0110762	1.3198	0.0373552	0.00964791	0.778733	0.28879	0.0607818	2.18323	0.0195761	40.693	34.6505	0.774646	0.980773	0.536261
ENSMUSG00000057530	0.0202081	1.92743	0.05756	-0.0140843	-1.0086	0.589791	0.0244927	2.25859	0.0199167	NA	NA	0.774646	1	0.536261
ENSMUSG00000074781	0.00273382	0.123813	0.0412091	0.0094185	0.748422	0.325171	-0.0364784	-2.19668	0.0200199	46.8328	34.0426	0.774646	0.980773	0.536261
ENSMUSG00000026989	-0.0133027	-0.55732	0.0694316	0.000408628	0.0311784	0.904422	-0.0677358	-2.17099	0.0210771	147.851	34.3465	0.811021	1	0.536261
ENSMUSG00000027692	0.0269922	1.5593	0.0682362	-0.00214624	-0.18053	1	0.0596746	2.18904	0.0194571	38.7021	30.6991	0.811021	1	0.536261
ENSMUSG00000060032	0.0259863	1.70013	0.0676638	0.00535799	0.430378	0.869288	0.0372918	2.24252	0.0206117	74.5957	64.7416	0.811021	1	0.536261
ENSMUSG00000062328	-0.0199544	-1.47041	0.0679873	0.00541171	0.235345	0.815267	-0.0224688	-2.26237	0.0210544	516.289	98.1763	0.811021	1	0.536261
ENSMUSG00000078427	0.0239013	2.03774	0.0706898	0.00749182	0.577432	1	0.0445764	2.23593	0.0206772	130.304	62.31	0.811021	1	0.536261
ENSMUSG00000042312	0.0198373	2.2431	0.0075186	0.025674	1.8993	0.031508	0.0241836	2.15797	0.0231704	85.693	45.5927	0.693461	0.977293	0.544071
ENSMUSG00000005696	0.00986482	0.560715	0.0671586	-0.00464281	-0.389997	0.631884	0.0412811	2.16542	0.0229553	161.584	45.8967	0.811021	1	0.544071
ENSMUSG00000022820	0.00920371	0.576641	0.0756643	-0.000328459	-0.0268952	0.944464	0.0178406	2.19528	0.0231389	53.6687	64.1337	0.811021	1	0.544071
ENSMUSG00000034868	0.0218665	1.91596	0.0751866	0.0035765	0.214586	0.83075	0.0229863	2.21504	0.0235174	80.9392	90.2736	0.811021	1	0.544071
ENSMUSG00000038608	0.0460952	2.17891	0.0700875	-0.00540222	-0.28268	0.752893	0.0485835	2.23712	0.0223683	167.337	92.7052	0.811021	1	0.544071
ENSMUSG00000047675	-0.0175062	-2.16078	0.0780924	-0.00211859	-0.0899524	1	-0.0174938	-2.2209	0.0235224	542.933	97.8723	0.811021	1	0.544071
ENSMUSG00000054091	0.00404012	0.217635	0.0748677	-0.00342316	-0.285095	0.84349	0.0186337	2.16981	0.0233123	102.696	53.4954	0.811021	1	0.544071
ENSMUSG00000027091	-0.00751313	-0.381519	0.0765854	0.00553861	0.451484	0.840189	-0.06188	-2.14535	0.023953	47.4742	38.6018	0.811021	1	0.546926
ENSMUSG00000031683	0.00774253	1.34837	0.0655922	0.0089731	0.67201	0.538336	0.0500618	2.10145	0.0243439	52.2401	34.0426	0.811021	1	0.548816
ENSMUSG00000028580	0.0108688	0.976944	0.0677272	0.00889723	0.64598	0.535081	0.079244	2.0505	0.0253502	54.5289	34.3465	0.811021	1	0.564359
ENSMUSG00000030798	0.0141365	1.036	0.0202813	0.0183931	1.42346	0.0877331	-0.0485201	-2.04812	0.0271597	56.4286	27.9635	0.693461	0.977293	0.584848
ENSMUSG00000068923	0.0141348	1.54185	0.0346823	0.0144018	1.12895	0.178079	0.0475618	2.09497	0.0267098	21.4134	41.9453	0.7628	0.977293	0.584848
ENSMUSG00000021290	-0.000218542	-0.0136749	0.0462154	-0.0106208	-0.892374	0.255127	0.024115	2.12386	0.0275841	103.629	59.8784	0.774646	0.980773	0.584848
ENSMUSG00000070372	0.0206529	1.03154	0.0801176	0.00249583	0.19479	0.666066	0.027499	2.13306	0.02745	151.763	62.31	0.814453	1	0.584848
ENSMUSG00000018666	-0.0259955	-0.863213	0.0882128	-0.000800674	-0.0679408	0.876548	-0.0592142	-2.11118	0.0279383	58.8571	54.1033	0.825951	1	0.585389
ENSMUSG00000028837	-0.0146835	-0.45485	0.0914765	0.000853035	0.0703017	0.941232	-0.041089	-2.07979	0.028827	87.9757	41.6413	0.830289	1	0.596988
ENSMUSG00000024910	0.0207219	1.98505	0.0773632	0.0111302	0.872888	0.546019	0.0574198	2.04132	0.0292304	174.474	50.152	0.811021	1	0.598384
ENSMUSG00000069833	0.0400642	2.47752	0.0419073	0.0207597	1.41316	0.202941	0.0412944	2.07095	0.029753	278.122	53.7994	0.774646	0.977293	0.602159
ENSMUSG00000025357	-0.0580406	-1.73338	0.056387	-0.0113051	-0.947981	0.30259	-0.0627248	-2.0927	0.0303689	125.073	66.2614	0.774646	0.980773	0.607719
ENSMUSG00000058013	0.00833714	1.30293	0.0509148	0.0157218	1.24325	0.237323	0.0556556	2.01556	0.0327504	31.5319	43.1611	0.774646	0.980773	0.62933
ENSMUSG00000061518	0.0224813	1.34215	0.0726859	0.0080343	0.627071	0.414708	0.0227125	2.0265	0.0323859	55.5258	50.152	0.811021	1	0.62933
ENSMUSG00000005687	-0.0185852	-0.605058	0.0972978	-0.00172589	-0.141406	0.743565	-0.0516972	-2.00689	0.0328623	79.9331	33.7386	0.835666	1	0.62933
ENSMUSG00000041203	-0.016763	-0.620295	0.101922	-0.00107166	-0.0856045	1	-0.0572223	-1.97142	0.0323846	53.31	30.6991	0.835666	1	0.62933
ENSMUSG00000035851	0.0116745	0.826	0.0900842	-0.0045288	-0.380679	0.587183	0.040421	2.03318	0.0335154	86.4559	53.7994	0.827133	1	0.63501
ENSMUSG00000014504	-0.0374279	-1.11552	0.0858156	-0.00777949	-0.64404	0.489111	-0.0485623	-1.97082	0.0352582	69.9878	35.8663	0.821421	1	0.65077
ENSMUSG00000041954	0.00980138	0.524007	0.086157	-0.00807672	-0.667308	0.48083	0.0437501	1.94057	0.0358088	48.5866	27.0517	0.821421	1	0.65077
ENSMUSG00000012535	0.0357681	1.63767	0.0986724	-0.00564652	-0.466866	0.671266	0.058499	2.02267	0.034865	48.0669	48.3283	0.835666	1	0.65077
ENSMUSG00000022855	-0.0259504	-0.829281	0.106312	-0.00365669	-0.28646	0.788256	-0.0565152	-1.95838	0.035716	43.7933	30.3951	0.835666	1	0.65077
ENSMUSG00000028410	0.0265493	2.64528	0.0169254	0.0251256	1.89321	0.0474154	0.0418842	1.97189	0.0397788	123.538	63.2219	0.693461	0.977293	0.65913
ENSMUSG00000029344	0.0121718	1.46579	0.0249223	0.0203133	1.4982	0.0783553	0.0540067	1.89441	0.0384435	94.4681	34.3465	0.693461	0.977293	0.65913
ENSMUSG00000052837	0.0888891	1.62929	0.022519	0.0348608	1.77245	0.0652878	0.0224684	2.00256	0.0406846	1409.45	93.3131	0.693461	0.977293	0.65913
ENSMUSG00000055204	0.00352055	0.296504	0.042134	0.015883	1.28437	0.156596	-0.0580726	-1.94616	0.0375122	45.0973	31.9149	0.774646	0.977293	0.65913
ENSMUSG00000058174	0.00367129	0.132875	0.037969	0.0392012	1.49601	0.113547	-0.0170987	-1.96678	0.044491	16.0365	97.8723	0.774646	0.977293	0.65913
ENSMUSG00000052707	0.00479786	0.200584	0.0634155	0.012508	0.977663	0.226886	-0.0351071	-1.94299	0.0440194	82.0517	55.3191	0.811021	0.980773	0.65913
ENSMUSG00000003161	0.0310944	1.43909	0.0837933	0.0118163	0.847613	0.399336	0.0229291	1.99285	0.0392854	192.191	66.5653	0.821421	1	0.65913
ENSMUSG00000079018	-0.00387345	-0.12452	0.0812952	0.010089	0.774748	0.372355	-0.0424543	-1.96982	0.0398667	60.6049	55.9271	0.821421	0.997629	0.65913
ENSMUSG00000019471	0.0237543	1.26054	0.0901988	-0.0097514	-0.790581	0.444821	0.048321	1.96446	0.0397701	52.7386	52.5836	0.827133	1	0.65913
ENSMUSG00000000782	-0.0464058	-2.22588	0.102761	-0.0131768	-0.976258	0.463381	-0.0377458	-1.94686	0.0451509	187.134	78.1155	0.835666	1	0.65913
ENSMUSG00000017132	0.0151384	0.98502	0.114104	-0.00593412	-0.465338	0.595962	0.0601614	1.84127	0.0439064	39.8267	28.2675	0.835666	1	0.65913
ENSMUSG00000025246	-0.00833977	-0.335017	0.114915	0.0052601	0.423192	0.693279	-0.0707291	-1.90938	0.0411076	57.5258	34.0426	0.835666	1	0.65913
ENSMUSG00000046364	-0.0159529	-2.14988	0.101429	-0.016276	-0.692683	0.534739	-0.0147374	-2.00344	0.0406294	480.422	97.5684	0.835666	1	0.65913
ENSMUSG00000059040	0.0185803	1.37619	0.118729	-0.000834602	-0.0624741	1	0.0255592	1.997	0.0385042	28.7964	59.8784	0.835666	1	0.65913
ENSMUSG00000089847	0.00411864	0.285637	0.101293	-0.00886325	-0.716282	0.485959	0.0270166	1.8908	0.0430351	12.8359	34.9544	0.835666	1	0.65913
ENSMUSG00000095041	-0.0105585	-0.360489	0.107267	0.00509345	0.422885	0.74556	-0.0479385	-1.99975	0.0368015	78.9666	61.7021	0.835666	1	0.65913
ENSMUSG00000113061	-0.0143271	-2.02118	0.117804	-0.0135681	-0.437717	0.72806	-0.0141609	-1.99648	0.0414732	118.596	99.0881	0.835666	1	0.65913
ENSMUSG00000000088	-0.00472641	-0.199645	0.13187	0.00128421	0.106865	1	-0.0226734	-1.9168	0.0425767	74.5502	46.8085	0.840059	1	0.65913
ENSMUSG00000025724	0.0137457	0.787573	0.133806	0.00303211	0.252206	1	0.0258967	1.88411	0.0446216	95.6201	37.69	0.840059	1	0.65913
ENSMUSG00000028906	0.0126627	0.801979	0.12953	-0.00496127	-0.385393	0.819876	0.0689462	1.86887	0.0445435	48.6535	27.6596	0.840059	1	0.65913
ENSMUSG00000033499	-0.0171257	-0.642656	0.123732	-0.000890848	-0.072259	0.864289	-0.0621266	-1.92388	0.041633	79.6748	40.4255	0.840059	1	0.65913
ENSMUSG00000037926	0.0387953	1.66999	0.13643	-0.00459959	-0.32929	1	0.0521665	1.94812	0.0443278	196.954	68.997	0.840059	1	0.65913
ENSMUSG00000050310	-0.0188281	-0.644243	0.126022	0.000648327	0.053373	0.893125	-0.056133	-1.90365	0.0422653	59.1641	38.9058	0.840059	1	0.65913
ENSMUSG00000075415	0.0298386	1.96302	0.134119	2.55307e-18	6.74171e-17	1	0.0298537	1.96305	0.0450154	76.1094	100	0.840059	1	0.65913
ENSMUSG00000020340	0.0121686	1.51537	NA	0.0256545	1.97504	0.0285601	-0.0476761	-1.85674	0.0461016	72.9757	36.4742	NA	0.977293	0.667536
ENSMUSG00000026341	0.000330112	0.00828219	0.107115	0.00927853	0.631629	0.472726	-0.0318665	-1.92847	0.0468128	302.541	74.4681	0.835666	1	0.672367
ENSMUSG00000027472	0.00891783	1.72376	0.0244232	0.023922	1.80919	0.0609239	0.040609	1.80571	0.0479314	78.0061	30.3951	0.693461	0.977293	0.68065
ENSMUSG00000002820	-0.00371626	-0.208852	0.0988588	0.00946688	0.774037	0.390689	-0.0535345	-1.82197	0.048536	12.1368	35.5623	0.835666	1	0.68065
ENSMUSG00000032657	-0.00551856	-0.195748	0.142426	0.0033837	0.277995	0.980132	-0.031547	-1.87821	0.0483654	173.681	55.9271	0.840059	1	0.68065
ENSMUSG00000022800	-0.0300686	-0.921374	0.119975	-0.00764929	-0.610148	0.53693	-0.0644286	-1.80211	0.0494596	40.8267	27.0517	0.835666	1	0.681003
ENSMUSG00000027763	0.0290724	1.9106	0.132287	0.00806779	0.392435	0.659915	0.028007	1.91883	0.0496884	842.237	93.921	0.840059	1	0.681003
ENSMUSG00000040710	0.0230238	1.44104	0.14786	0.00200528	0.16824	1	0.0654838	1.85488	0.0497083	61.5167	31.6109	0.843086	1	0.681003
ENSMUSG00000056116	-0.00937957	-0.320571	0.127197	0.00685591	0.564315	0.587416	-0.074582	-1.85318	0.050354	73.2584	47.7204	0.840059	1	0.684584
ENSMUSG00000001025	0.0121739	1.4886	0.0171939	0.0329915	2.18937	0.0219413	0.0289319	1.56673	0.0899111	206.015	39.2097	0.693461	0.977293	0.773198
ENSMUSG00000002395	-0.0302949	-1.6982	0.0134491	-0.0255722	-2.07423	0.0134491	0.0131229	1.14229	1	132.897	51.6717	0.693461	0.977293	1
ENSMUSG00000002580	0.0228204	2.44259	0.0191871	0.029143	2.28263	0.00906254	-0.0174986	-0.967257	0.295019	32.9939	33.7386	0.693461	0.977293	0.950638
ENSMUSG00000019362	0.0192081	1.32974	0.0237803	0.0212561	1.70355	0.0459665	-0.0320472	-1.76965	0.0615553	48.3283	44.6809	0.693461	0.977293	0.742597
ENSMUSG00000020372	-0.0347505	-1.42777	0.0195294	-0.032112	-2.37611	0.00593961	-0.0124449	-0.529499	0.581925	295.492	77.2036	0.693461	0.977293	1
ENSMUSG00000025809	0.00882088	1.21649	0.0110473	0.031151	2.28524	0.0128432	0.0503449	1.54164	0.0930643	103.799	36.7781	0.693461	0.977293	0.773198
ENSMUSG00000025979	-0.0232786	-0.881556	0.00954784	-0.0302544	-2.30646	0.00954784	0.00513826	0.204204	1	40.8723	32.5228	0.693461	0.977293	1
ENSMUSG00000028676	0.0172088	1.80351	0.0113984	0.0277411	2.08533	0.0141425	0.0434546	1.58427	0.0870392	68.4772	32.5228	0.693461	0.977293	0.773198
ENSMUSG00000030082	0.025316	1.87992	0.0111787	0.0377264	2.43857	0.00891246	-0.0349661	-1.4149	0.142831	51.4043	73.2523	0.693461	0.977293	0.814581
ENSMUSG00000030336	-0.0798426	-3.00512	0.0145423	-0.0267806	-2.13365	0.0145423	-0.0511988	-2.38368	1	82.0334	44.6809	0.693461	0.977293	1
ENSMUSG00000030647	0.00550252	1.0684	0.0253974	0.0281628	1.90756	0.0253974	0.0433701	0.777996	1	60.7386	32.2188	0.693461	0.977293	1
ENSMUSG00000037111	-0.00192225	-0.226465	0.0217423	0.0279023	1.88384	0.0217423	0.0742616	0.733402	1	NA	NA	0.693461	0.977293	1
ENSMUSG00000037944	-0.0485186	-2.26819	0.0225644	-0.0298137	-2.22816	0.0225644	-0.000517459	-0.0371044	1	382.116	55.0152	0.693461	0.977293	1
ENSMUSG00000047412	0.00680408	1.16319	0.0190209	0.0288527	2.23014	0.00620063	-0.0202306	-0.603947	0.510333	23.9514	30.6991	0.693461	0.977293	1
ENSMUSG00000048546	0.00879545	1.3618	0.0233918	0.0273123	1.92913	0.0203541	0.0364439	1.3311	0.144491	36.3252	29.7872	0.693461	0.977293	0.814581
ENSMUSG00000054203	0.00451148	1.30884	0.0257716	0.0308088	2.22614	0.00714673	0.00360198	0.260527	0.775611	2.07903	34.6505	0.693461	0.977293	1
ENSMUSG00000056429	0.0293496	1.50779	0.00524432	0.0354888	2.31703	0.00524432	-0.158266	-1.90376	1	79.1641	42.5532	0.693461	0.977293	1
ENSMUSG00000057388	-0.0546732	-2.08	0.0114146	-0.0310587	-2.27231	0.0114146	0.0018319	0.111074	1	49.1702	27.3556	0.693461	0.977293	1
ENSMUSG00000062604	-0.0614024	-1.86334	0.0236396	-0.0266491	-2.06363	0.0236396	-0.0328152	-1.01954	1	67.7964	34.9544	0.693461	0.977293	1
ENSMUSG00000018377	-0.0526054	-1.90006	0.0282945	-0.0220626	-1.76595	0.0282945	-0.0268411	-1.39057	1	49.1884	31.9149	0.708956	0.977293	1
ENSMUSG00000037999	0.0101224	0.871991	0.0288708	0.0179731	1.44753	0.062721	-0.0408489	-1.78998	0.0568862	76.845	36.1702	0.711685	0.977293	0.738516
ENSMUSG00000041959	0.0711267	3.09605	0.0292035	0.0393371	2.32689	0.0294316	0.0223079	1.47832	0.127331	360.143	79.3313	0.711685	0.977293	0.814581
ENSMUSG00000068823	-0.00516786	-0.14304	0.118892	0.00867537	0.587337	0.472484	-0.0304532	-1.87907	0.0530318	297.353	77.2036	0.835666	1	0.713771
ENSMUSG00000032381	-0.00401822	-0.141728	0.139894	0.00374147	0.312321	0.655261	-0.0345434	-1.80257	0.0533024	105.693	37.9939	0.840059	1	0.713771
ENSMUSG00000026374	-0.0564036	-1.92376	0.0309091	-0.0229827	-1.84931	0.0309091	-0.0232136	-0.974412	1	74.8389	44.0729	0.723516	0.977293	1
ENSMUSG00000025132	0.00851349	0.390593	0.13063	0.0112576	0.891109	0.518852	-0.0432927	-1.8054	0.0559149	129.964	47.4164	0.840059	1	0.738516
ENSMUSG00000079808	0.010279	1.61405	0.134729	0.00665613	0.55313	0.530782	0.0210104	1.80728	0.0572236	6.02736	50.152	0.840059	1	0.738516
ENSMUSG00000045165	-0.0222969	-0.727695	0.165669	-0.00111808	-0.0922194	1	-0.0453932	-1.77794	0.0563515	NA	NA	0.848461	1	0.738516
ENSMUSG00000062270	0.0209818	1.31836	0.157298	-0.00172775	-0.132021	0.805703	0.0301212	1.85738	0.0564504	107.681	82.0669	0.848461	1	0.738516
ENSMUSG00000020477	0.0124702	2.10447	0.0536966	0.017123	1.32439	0.131611	0.0285559	1.72241	0.058641	55.696	33.4347	0.774646	0.977293	0.742597
ENSMUSG00000020134	-0.0606891	-2.09223	0.0821937	-0.0141652	-1.08589	0.22848	-0.0530502	-1.83264	0.0596513	286.809	79.0274	0.821421	0.980773	0.742597
ENSMUSG00000031902	0.00669866	0.320168	0.104061	-0.0134891	-1.09247	0.313082	0.0496378	1.72235	0.0610756	63.9027	31.9149	0.835666	0.980773	0.742597
ENSMUSG00000079941	0.0163139	1.72517	0.10368	0.0112284	0.868838	0.29813	0.0174874	1.74684	0.0632384	5.82371	47.4164	0.835666	0.980773	0.742597
ENSMUSG00000025878	0.01811	1.60614	0.135134	0.00676883	0.541947	0.461058	0.041758	1.71721	0.0628833	46.9757	30.6991	0.840059	1	0.742597
ENSMUSG00000029064	-0.0279869	-0.989506	0.141463	-0.00519617	-0.434699	0.505307	-0.0398816	-1.76418	0.0625798	63.7872	45.5927	0.840059	1	0.742597
ENSMUSG00000042772	0.0162818	1.77823	0.132709	0.00996215	0.822308	0.441468	0.0276641	1.74792	0.0633772	40.7021	40.4255	0.840059	1	0.742597
ENSMUSG00000030220	0.0165421	1.7598	0.146966	-0.0138518	-0.511517	0.598682	0.017315	1.84503	0.0592547	1168.53	98.4802	0.843086	1	0.742597
ENSMUSG00000020863	-0.0181552	-0.65138	0.165305	-0.00100101	-0.0819111	0.850522	-0.0689631	-1.79091	0.0590305	91.6991	48.6322	0.848461	1	0.742597
ENSMUSG00000031708	-0.0186126	-0.537961	0.174786	0.0011149	0.092696	1	-0.0575326	-1.77229	0.0604272	50.7234	33.4347	0.848461	1	0.742597
ENSMUSG00000033335	0.0249604	1.29614	0.17953	-0.00215313	-0.181352	1	0.0488682	1.78541	0.0608126	55.9027	53.1915	0.848461	1	0.742597
ENSMUSG00000042323	-0.0129136	-0.403025	0.170301	0.00203264	0.172104	0.810383	-0.0338935	-1.78763	0.0620095	80.617	50.7599	0.848461	1	0.742597
ENSMUSG00000059534	0.00696311	0.368546	0.151061	-0.0037638	-0.287394	0.639099	0.0196958	1.82166	0.05918	132.578	69.3009	0.848461	1	0.742597
ENSMUSG00000018442	0.0181666	1.41798	0.156802	0.00513068	0.424422	0.599107	0.0397493	1.69822	0.064053	67.4863	27.0517	0.848461	1	0.742913
ENSMUSG00000020611	0.01529	1.07204	0.158062	0.00666872	0.539197	0.592534	0.0625739	1.72311	0.0650727	58.0608	36.4742	0.848461	1	0.742913
ENSMUSG00000024604	-0.0359923	-1.12872	0.152613	-0.0084084	-0.688224	0.553555	-0.04597	-1.70738	0.0648528	48.2249	36.1702	0.848461	1	0.742913
ENSMUSG00000031207	-0.0111562	-0.2807	0.186083	0.00401418	0.309423	1	-0.0456366	-1.78312	0.0645477	273.179	66.5653	0.848461	1	0.742913
ENSMUSG00000021262	-0.00214988	-0.143815	0.0340314	-0.0211592	-1.74164	0.0340314	0.0355286	3.18112	1	122.012	57.4468	0.7628	0.977293	1
ENSMUSG00000027109	-0.019967	-1.00554	0.0341621	-0.0244257	-1.90989	0.0341621	0.00957396	0.554104	1	86.1976	49.2401	0.7628	0.977293	1
ENSMUSG00000030417	-0.0284214	-1.3041	0.0347551	-0.0227973	-1.81957	0.0347551	0.0135322	0.877931	1	63.6201	39.8176	0.7628	0.977293	1
ENSMUSG00000063524	0.0188943	1.03827	0.191952	-0.00422289	-0.30658	1	0.0286984	1.75741	0.0684251	198.274	63.8298	0.848461	1	0.771298
ENSMUSG00000090553	0.00618399	0.346421	0.187539	-0.00200807	-0.166076	0.87557	0.0170604	1.75007	0.0683163	130.544	61.0942	0.848461	1	0.771298
ENSMUSG00000016921	0.0134748	1.59459	0.0463601	0.0218626	1.62746	0.0731059	-0.0559277	-1.57901	0.0869065	84.2219	33.7386	0.774646	0.977293	0.773198
ENSMUSG00000026305	0.026853	2.38337	0.0523282	0.0194195	1.48658	0.0920233	0.0406358	1.66612	0.0801518	121.602	48.3283	0.774646	0.977293	0.773198
ENSMUSG00000054405	0.0372705	2.27973	0.0768585	0.0163123	1.24554	0.172218	0.0349548	1.74105	0.0706416	148.547	63.2219	0.811021	0.977293	0.773198
ENSMUSG00000071533	0.0258673	2.37846	0.0710468	0.016018	1.25321	0.146912	0.0350229	1.69744	0.0743258	60.462	52.8875	0.811021	0.977293	0.773198
ENSMUSG00000035042	0.031664	2.34746	0.0796511	0.0196299	1.47106	0.153846	0.0373975	1.65326	0.0819144	1888.7	47.4164	0.814453	0.977293	0.773198
ENSMUSG00000029405	0.0144877	0.708937	0.0914412	0.0143114	1.10732	0.15696	-0.0342856	-1.54802	0.0953976	82.3465	39.2097	0.830289	0.977293	0.773198
ENSMUSG00000020463	0.0189492	2.3058	0.106644	0.0169282	1.36138	0.202793	0.0304997	1.59518	0.0911255	107.605	44.3769	0.835666	0.977293	0.773198
ENSMUSG00000021728	0.0181237	0.795846	0.114021	-0.0117412	-0.963363	0.266259	0.0522714	1.69968	0.0779645	203.319	71.7325	0.835666	0.980773	0.773198
ENSMUSG00000022635	-0.0471357	-1.53348	0.120253	-0.0139656	-1.16244	0.225074	-0.0429493	-1.55693	0.0963715	62.6778	37.69	0.835666	0.980773	0.773198
ENSMUSG00000027639	0.0144139	0.480654	0.103062	0.0138725	1.08452	0.191351	-0.0338096	-1.60027	0.092078	132.146	54.4073	0.835666	0.977293	0.773198
ENSMUSG00000030557	0.0104299	0.708925	0.117597	0.0150499	1.15621	0.206265	-0.0552644	-1.51428	0.10139	62.231	29.4833	0.835666	0.977293	0.773198
ENSMUSG00000021242	0.0168918	0.516929	0.121576	0.0125418	0.962685	0.229846	-0.016287	-1.60968	0.0958891	321.936	72.3404	0.838307	0.980773	0.773198
ENSMUSG00000010608	0.00822555	0.23724	0.141313	0.0150316	0.990439	0.319971	-0.0273858	-1.66191	0.0872445	222.389	82.3708	0.840059	0.980773	0.773198
ENSMUSG00000024669	0.00768379	0.454016	0.138631	0.0107113	0.881858	0.28766	-0.0395543	-1.5902	0.093019	100.76	38.9058	0.840059	0.980773	0.773198
ENSMUSG00000034173	0.0225707	1.18479	0.140354	0.0117776	0.803093	0.393314	0.0128085	1.73859	0.0737056	67.5562	83.2827	0.840059	1	0.773198
ENSMUSG00000070493	0.0382168	1.46831	0.124033	0.0181359	1.20325	0.226058	0.0114261	1.59956	0.0997881	232.742	85.1064	0.840059	0.980773	0.773198
ENSMUSG00000071644	0.00907592	0.229163	0.141897	0.0114893	0.758476	0.405633	-0.0245005	-1.74055	0.0730221	408.805	85.1064	0.840059	1	0.773198
ENSMUSG00000068391	0.0107941	1.77418	0.145359	0.0118967	0.903178	0.411264	0.0310318	1.61601	0.0744557	47.7842	27.3556	0.842324	1	0.773198
ENSMUSG00000003380	0.0252085	1.13395	0.158057	0.0104559	0.806354	0.337203	0.0130875	1.59116	0.0961323	170.997	61.7021	0.848461	0.980773	0.773198
ENSMUSG00000007739	0.0208799	1.14829	0.206611	0.00581204	0.489278	0.530908	0.0293053	1.55791	0.0965772	174.611	45.2888	0.848461	1	0.773198
ENSMUSG00000008200	-0.0156161	-0.596996	0.194445	0.0010498	0.0879252	1	-0.0516149	-1.70666	0.0699939	72.0699	42.8571	0.848461	1	0.773198
ENSMUSG00000015165	0.024424	1.31689	0.19578	0.00412711	0.30148	0.628002	0.0300412	1.68229	0.0819022	45.9483	72.6444	0.848461	1	0.773198
ENSMUSG00000016427	0.00518805	0.340083	0.236278	-0.00390006	-0.316965	0.674088	0.0153304	1.57878	0.0998064	94.5775	64.7416	0.848461	1	0.773198
ENSMUSG00000017485	0.0191153	1.44971	0.198876	0.00532322	0.435191	0.618296	0.0408161	1.63124	0.0842015	107.884	48.0243	0.848461	1	0.773198
ENSMUSG00000017760	-0.00384545	-0.266468	0.221764	0.00462472	0.363531	1	-0.047276	-1.60111	0.0801553	93.0365	29.7872	0.848461	1	0.773198
ENSMUSG00000018583	-0.0399086	-1.33955	0.162653	-0.00765389	-0.628454	0.533214	-0.0405385	-1.71729	0.0716848	117.502	54.4073	0.848461	1	0.773198
ENSMUSG00000020143	-0.019012	-0.634423	0.236856	-0.000291222	-0.0238705	0.951178	-0.0391672	-1.58903	0.0898611	95.1246	42.2492	0.848461	1	0.773198
ENSMUSG00000020368	0.000814633	0.0299399	0.211485	0.00706126	0.579357	0.635171	-0.0341664	-1.62591	0.0895699	132.45	60.1824	0.848461	1	0.773198
ENSMUSG00000020523	-0.010251	-0.341709	0.233839	0.00232373	0.185371	0.918071	-0.0644604	-1.56271	0.0888183	NA	NA	0.848461	1	0.773198
ENSMUSG00000021270	0.0251614	1.56099	0.22195	0.0072992	0.539304	1	0.035395	1.72455	0.074619	195.629	72.3404	0.848461	1	0.773198
ENSMUSG00000022186	0.013658	0.986168	0.200709	0.00377484	0.275041	0.736302	0.0725416	1.59376	0.0783698	NA	NA	0.848461	1	0.773198
ENSMUSG00000022604	0.0120401	1.02005	0.234351	-0.00473172	-0.377702	0.815188	0.0376056	1.53815	0.0915311	38.845	25.5319	0.848461	1	0.773198
ENSMUSG00000024661	0.0362446	1.11846	0.161324	0.0199018	1.01158	0.371301	0.0160306	1.64558	0.0914096	549.532	88.7538	0.848461	0.997629	0.773198
ENSMUSG00000026516	-0.035505	-1.05719	0.201975	-0.0100672	-0.799928	0.478334	-0.0607202	-1.52125	0.100565	41.31	28.2675	0.848461	1	0.773198
ENSMUSG00000027940	-0.0181224	-0.864996	0.237579	0.00719135	0.398558	0.676526	-0.0254021	-1.59993	0.10032	279.055	87.8419	0.848461	1	0.773198
ENSMUSG00000028180	0.0180024	0.920225	0.18425	-0.00609622	-0.506188	0.530195	0.0534044	1.5951	0.0838366	51.1489	29.4833	0.848461	1	0.773198
ENSMUSG00000028800	-0.0206509	-0.642465	0.197986	-0.000609085	-0.0514458	1	-0.0439226	-1.68412	0.0711824	68.6444	35.2584	0.848461	1	0.773198
ENSMUSG00000028809	-0.010377	-0.325647	0.222354	0.00378696	0.283627	1	-0.0402148	-1.67595	0.0801281	140.021	53.4954	0.848461	1	0.773198
ENSMUSG00000028821	0.0188124	0.921257	0.212301	0.00147826	0.121774	1	0.0352505	1.68951	0.0779242	139.526	53.4954	0.848461	1	0.773198
ENSMUSG00000030779	-0.00415853	-0.18465	0.221496	0.0058061	0.464596	0.754391	-0.060059	-1.61601	0.0876602	57.7356	43.769	0.848461	1	0.773198
ENSMUSG00000031068	0.00873366	1.34651	0.200904	0.00667452	0.513641	0.649059	0.046272	1.58112	0.0831223	65.3708	30.3951	0.848461	1	0.773198
ENSMUSG00000031600	-0.0219864	-1.05034	0.233801	0.00165481	0.131214	0.731065	-0.0336192	-1.594	0.0949468	26.1216	47.4164	0.848461	1	0.773198
ENSMUSG00000031954	-0.0271939	-0.856616	0.214216	-0.00700687	-0.565591	0.592517	-0.0357536	-1.51069	0.0945524	49.3617	27.6596	0.848461	1	0.773198
ENSMUSG00000032011	0.0294608	1.44548	0.186798	0.00970186	0.683439	0.497371	0.0273633	1.64043	0.0888595	165.708	72.9483	0.848461	1	0.773198
ENSMUSG00000032582	0.0128188	0.602037	0.180747	-0.00947281	-0.758104	0.389378	0.0610455	1.50277	0.101588	48.2857	30.0912	0.848461	1	0.773198
ENSMUSG00000032594	-0.0213977	-0.607249	0.197685	-0.000731628	-0.0573478	1	-0.0699409	-1.63358	0.0714837	NA	NA	0.848461	1	0.773198
ENSMUSG00000035597	-0.00911458	-0.377808	0.210909	0.00286794	0.233295	0.833711	-0.0574179	-1.64655	0.079819	96.2766	44.0729	0.848461	1	0.773198
ENSMUSG00000036372	0.0115524	0.69274	0.202263	-0.00102607	-0.0769529	1	0.0202624	1.71622	0.0725979	81.5805	55.3191	0.848461	1	0.773198
ENSMUSG00000036461	-0.0018047	-0.057539	0.173584	0.011702	0.783416	0.43317	-0.0318187	-1.65052	0.0892487	242.046	76.5957	0.848461	1	0.773198
ENSMUSG00000037110	0.0122292	0.796775	0.22994	-0.00883978	-0.686168	0.757566	0.0452642	1.60311	0.0916817	9.6079	38.9058	0.848461	1	0.773198
ENSMUSG00000037563	-0.00963415	-1.64978	0.224934	0.00241119	0.0727899	1	-0.00973043	-1.6902	0.0837867	NA	NA	0.848461	1	0.773198
ENSMUSG00000038039	-0.0372956	-1.06248	0.166493	-0.00721983	-0.595107	0.574831	-0.0626241	-1.6744	0.0705174	31.7903	28.5714	0.848461	1	0.773198
ENSMUSG00000038717	0.0132557	1.03427	0.191481	-0.007127	-0.496882	0.440934	0.0198944	1.6005	0.0995912	109.812	87.538	0.848461	1	0.773198
ENSMUSG00000038965	-0.0168069	-0.652048	0.233973	-0.00204973	-0.171106	0.876281	-0.0244135	-1.61744	0.089638	56.9453	49.2401	0.848461	1	0.773198
ENSMUSG00000041408	-0.0145021	-0.458982	0.205966	0.00166576	0.139041	0.802594	-0.0418358	-1.65452	0.0784084	89.3404	45.8967	0.848461	1	0.773198
ENSMUSG00000044894	0.0151859	0.829711	0.199827	0.0019972	0.158566	1	0.0224006	1.73345	0.0710707	84.5897	56.535	0.848461	1	0.773198
ENSMUSG00000049744	0.0129707	0.658298	0.168092	-0.0129399	-1.04401	0.422589	0.0333522	1.63951	0.0873045	177.052	56.8389	0.848461	1	0.773198
ENSMUSG00000056851	0.00461715	0.235033	0.194152	0.00860077	0.695038	0.453156	-0.0361398	-1.53636	0.0993789	58.4347	38.2979	0.848461	1	0.773198
ENSMUSG00000058558	-0.0122599	-1.6887	0.216498	-0.0135362	-0.418602	0.713826	-0.0121384	-1.67183	0.0871708	1436.98	99.696	0.848461	1	0.773198
ENSMUSG00000058927	0.0125773	1.22698	0.232703	0.00509552	0.424772	0.862833	0.028739	1.60875	0.089345	35.769	50.152	0.848461	1	0.773198
ENSMUSG00000063694	0.0144352	1.2329	0.210167	0.00509552	0.424772	0.862833	0.0328378	1.66586	0.0787816	75.3313	51.3678	0.848461	1	0.773198
ENSMUSG00000068227	-0.0201812	-0.576044	0.207839	-0.00375753	-0.289457	0.517678	-0.052162	-1.54283	0.098883	190.1	42.8571	0.848461	1	0.773198
ENSMUSG00000069729	0.0112986	1.45017	0.240163	0.00716688	0.583495	0.973184	0.0484856	1.59748	0.0912748	23.8359	45.8967	0.848461	1	0.773198
ENSMUSG00000075701	0.0121445	0.721039	0.218888	0.00134505	0.102615	0.777095	0.0327146	1.5855	0.0854409	48.8146	29.7872	0.848461	1	0.773198
ENSMUSG00000079641	0.0135231	1.42875	0.242187	-0.00655604	-0.300067	0.742961	0.0149562	1.61088	0.0985687	395.252	94.2249	0.848461	1	0.773198
ENSMUSG00000003038	-0.0125837	-0.416114	0.247268	0.00227321	0.187031	0.984434	-0.0392229	-1.58644	0.0946067	73.6353	44.6809	0.848562	1	0.773198
ENSMUSG00000019920	0.0163601	1.16009	0.246404	0.00202048	0.161903	0.871313	0.0584618	1.51793	0.0957272	66.1155	29.1793	0.848562	1	0.773198
ENSMUSG00000078671	0.0113063	0.832702	0.245723	-0.00281153	-0.226298	0.795835	0.0447267	1.53633	0.0978555	49.5319	35.2584	0.848562	1	0.773198
ENSMUSG00000025794	-0.0117541	-1.54823	0.257033	0.00383512	0.117147	0.980267	-0.0119672	-1.61034	0.0993161	919.857	99.696	0.854581	1	0.773198
ENSMUSG00000028639	-0.0269062	-1.52456	0.256795	-0.00715844	-0.458228	1	-0.0238125	-1.60754	0.0974409	247.635	84.4985	0.854581	1	0.773198
ENSMUSG00000029328	-0.0183622	-0.574715	0.259124	0.000604335	0.0497589	0.936984	-0.0404937	-1.55472	0.100686	102.021	45.8967	0.854581	1	0.773198
ENSMUSG00000033228	-0.0173402	-0.553053	0.255077	0.00139494	0.114243	0.915036	-0.0343289	-1.58835	0.099036	87.7751	65.3495	0.854581	1	0.773198
ENSMUSG00000035202	-0.0151484	-0.800557	0.258229	0.0010156	0.0754566	0.891712	-0.0250378	-1.55826	0.101025	22.2067	56.8389	0.854581	1	0.773198
ENSMUSG00000034252	0.0168873	2.02662	0.123994	0.0140649	1.13561	0.22038	0.0391292	1.52622	0.102054	36.0547	38.6018	0.840059	0.980773	0.773436
ENSMUSG00000016559	-0.0197763	-1.66491	0.0388271	-0.0352283	-1.84218	0.0364327	-0.0162441	-1.4177	0.145335	455.283	88.1459	0.774646	0.977293	0.814581
ENSMUSG00000018168	0.0191384	2.13191	0.0560139	0.0211912	1.60593	0.0519711	0.0345289	1.2988	0.158591	51.462	34.0426	0.774646	0.977293	0.829334
ENSMUSG00000019158	-0.0516535	-1.95753	0.0442009	-0.0218482	-1.72668	0.0442009	-0.0148542	-1.88736	1	51.8085	38.2979	0.774646	0.977293	1
ENSMUSG00000020267	0.0420421	2.31148	0.0561244	0.0226502	1.65029	0.0778068	0.0134913	1.56659	0.103534	176.116	62.9179	0.774646	0.977293	0.781332
ENSMUSG00000020780	0.0129459	0.600751	0.0463913	-0.0232589	-1.80962	0.0463913	0.0327712	1.40795	1	18.9635	26.7477	0.774646	0.977293	1
ENSMUSG00000022136	0.0233163	1.89993	0.0506672	0.0330073	2.41508	0.0148716	-0.0050024	-0.170658	0.855127	135.565	44.3769	0.774646	0.977293	1
ENSMUSG00000022354	-0.0391223	-1.45347	0.0488002	-0.02176	-1.69292	0.0488002	-0.00361526	-0.393712	1	54.7568	37.9939	0.774646	0.977293	1
ENSMUSG00000022462	0.0244855	2.29284	0.046346	0.0270103	2.12262	0.0146461	-0.0108196	-0.403228	0.667366	111.93	51.0638	0.774646	0.977293	1
ENSMUSG00000024006	-0.0152475	-0.721685	0.0558196	-0.0210579	-1.67879	0.0558196	0.0270349	1.3925	1	120.976	52.5836	0.774646	0.977293	1
ENSMUSG00000025261	-0.0559533	-1.7161	0.0465511	-0.0211334	-1.69373	0.0465511	-0.041709	-1.49126	1	79.3587	40.1216	0.774646	0.977293	1
ENSMUSG00000026778	0.0234535	2.40019	0.0577712	0.0214836	1.68429	0.0443095	0.020354	1.18849	0.197901	86.5745	41.0334	0.774646	0.977293	0.876768
ENSMUSG00000027660	-0.0288499	-1.28529	0.0523234	-0.0207665	-1.65491	0.0523234	0.00588757	0.342435	1	68.6049	34.0426	0.774646	0.977293	1
ENSMUSG00000031403	-0.0297936	-1.12415	0.0515497	-0.023314	-1.7837	0.0515497	-0.001006	-0.0358468	1	117.067	39.5137	0.774646	0.977293	1
ENSMUSG00000031537	-0.0391217	-1.4058	0.0433007	-0.0213595	-1.71316	0.0433007	0.0016499	0.0789069	1	104.319	45.5927	0.774646	0.977293	1
ENSMUSG00000037408	0.00836194	1.64969	0.0501791	0.0181367	1.46349	0.0650854	0.030854	1.50326	0.108119	12.0061	36.1702	0.774646	0.977293	0.799003
ENSMUSG00000037857	0.0191029	2.10396	0.0411033	0.0219079	1.72695	0.0372866	0.0376906	1.35146	0.1526	83.6869	50.4559	0.774646	0.977293	0.823276
ENSMUSG00000039756	-0.0419423	-1.3141	0.0465479	-0.0220689	-1.69901	0.0465479	0.00224154	0.101557	1	75.4711	32.2188	0.774646	0.977293	1
ENSMUSG00000040746	-0.0601	-1.69583	0.0402696	-0.0243283	-1.87071	0.0402696	-0.0249723	-0.936805	1	64.7204	42.8571	0.774646	0.977293	1
ENSMUSG00000046516	0.0201624	2.23089	0.0420538	0.0334663	2.37182	0.0125214	-0.00486799	-0.302586	0.749322	19.4316	59.2705	0.774646	0.977293	1
ENSMUSG00000048076	0.0119395	1.64294	0.0553681	0.0309135	2.24835	0.0176159	0.0116457	0.355143	0.695164	65.1003	32.8267	0.774646	0.977293	1
ENSMUSG00000048170	0.0198382	2.19406	0.0571851	0.0261809	2.07897	0.0168547	0.00235712	0.100889	0.914643	50.386	46.8085	0.774646	0.977293	1
ENSMUSG00000072235	0.0358427	2.68016	0.0514397	0.0225386	1.666	0.0673345	0.0310597	1.5442	0.107686	86.7751	59.8784	0.774646	0.977293	0.799003
ENSMUSG00000079419	0.0149966	2.00176	0.0549038	0.0252983	2.00974	0.0159873	-0.000183687	-0.00788231	0.993247	15.1337	43.1611	0.774646	0.977293	1
ENSMUSG00000098274	0.0101732	1.14357	0.0404063	-0.0309471	-1.57659	0.0384727	0.0123951	1.42264	0.144107	44.4954	93.921	0.774646	0.977293	0.814581
ENSMUSG00000022601	0.00902312	1.33794	0.187521	0.0125094	0.905449	0.391724	0.0562519	1.45921	0.105914	34.6109	27.6596	0.848461	1	0.794867
ENSMUSG00000060036	-0.0187341	-0.886965	0.275942	-0.00142364	-0.0893342	1	-0.0203275	-1.56806	0.10622	415.012	85.7143	0.854581	1	0.794867
ENSMUSG00000030663	-0.0287261	-1.00119	0.212064	-0.00707115	-0.589063	0.473786	-0.045493	-1.5013	0.107635	61.1581	38.6018	0.848461	1	0.799003
ENSMUSG00000026020	0.0295307	2.51986	0.0602044	0.0201463	1.54902	0.065821	0.0310258	1.40528	0.134852	94.0547	44.9848	0.799281	0.977293	0.814581
ENSMUSG00000021910	-0.0621326	-1.47389	0.0615973	-0.0207344	-1.61237	0.0615973	-0.046677	-1.40075	1	74.766	36.1702	0.802255	0.977293	1
ENSMUSG00000066839	0.00620433	1.10979	0.0617813	0.0235297	1.57936	0.0617813	-0.20797	-1.65775	1	7.56839	28.5714	0.802255	0.977293	1
ENSMUSG00000068798	0.0164299	2.15588	0.0612886	0.0222078	1.69281	0.0452773	0.0241101	1.178	0.209332	125.748	44.9848	0.802255	0.977293	0.891627
ENSMUSG00000029390	0.0240096	1.12279	0.0674036	0.0191124	1.49226	0.0927278	-0.0321729	-1.50642	0.109063	56.2614	41.3374	0.811021	0.977293	0.80265
ENSMUSG00000022205	0.0163737	0.908385	0.280324	-0.000256078	-0.0152974	1	0.0196845	1.54963	0.110528	342.067	81.7629	0.854581	1	0.806377
ENSMUSG00000029649	0.0098762	0.570154	0.272808	-0.00192701	-0.156687	0.811275	0.0261654	1.5075	0.110928	126.377	49.848	0.854581	1	0.806377
ENSMUSG00000031622	-0.00965792	-0.416671	0.279129	0.000142723	0.0110103	1	-0.0476775	-1.46516	0.110133	45.8146	26.4438	0.854581	1	0.806377
ENSMUSG00000035697	-0.0414713	-1.97961	0.11687	-0.0163207	-1.13386	0.174027	-0.0310491	-1.51257	0.117864	191.222	75.6839	0.835666	0.977293	0.810261
ENSMUSG00000045996	0.0209465	2.17156	0.0981724	0.016835	1.23369	0.140386	0.0258302	1.41656	0.116161	31.1246	27.6596	0.835666	0.977293	0.810261
ENSMUSG00000060739	-0.0381735	-1.42415	0.135458	-0.0122214	-1.00233	0.219721	-0.0410388	-1.51778	0.114427	51.1277	65.9574	0.840059	0.980773	0.810261
ENSMUSG00000010095	-0.0270207	-0.957192	0.213368	-0.00742956	-0.607408	0.438789	-0.0500671	-1.44576	0.11457	48.8389	31.003	0.848461	1	0.810261
ENSMUSG00000041846	0.0151982	1.47369	0.238594	0.00810125	0.647582	0.540538	0.046523	1.48503	0.114467	41.9787	47.1125	0.848461	1	0.810261
ENSMUSG00000000682	0.0114539	1.51842	0.291139	0.00103007	0.0387134	1	0.0114617	1.53444	0.11597	1106.4	97.8723	0.854581	1	0.810261
ENSMUSG00000002477	0.0110457	0.588724	0.283266	0.00186054	0.154472	0.845167	0.0203343	1.46346	0.114965	65.4438	35.8663	0.854581	1	0.810261
ENSMUSG00000012848	-0.0119062	-0.901539	0.290826	0.00228383	0.11141	0.902928	-0.0135128	-1.52843	0.117137	1029.86	97.2644	0.854581	1	0.810261
ENSMUSG00000019210	0.0110747	0.970158	0.28584	0.00440835	0.354915	0.790173	0.0291205	1.44568	0.118741	63.0456	36.4742	0.854581	1	0.810261
ENSMUSG00000020949	0.00623249	0.429164	0.307686	-0.00613753	-0.445832	1	0.0158262	1.5101	0.117842	196.948	67.4772	0.854581	1	0.810261
ENSMUSG00000023286	-0.0322335	-1.11546	0.278638	-0.00702604	-0.582513	0.853611	-0.0388436	-1.45517	0.112294	45.9483	30.3951	0.854581	1	0.810261
ENSMUSG00000031231	0.0128434	0.836445	0.283263	-0.0068447	-0.47892	0.849288	0.0218512	1.52439	0.114816	193.742	76.8997	0.854581	1	0.810261
ENSMUSG00000040699	-0.0238044	-1.6871	0.260281	-0.0105971	-0.567476	0.622857	-0.0203647	-1.52512	0.117516	466.872	89.3617	0.854581	1	0.810261
ENSMUSG00000042165	-0.00783797	-0.504158	0.296866	0.000345811	0.0265071	1	-0.0413522	-1.41903	0.118606	7.65957	30.3951	0.854581	1	0.810261
ENSMUSG00000043505	0.0221282	1.20239	0.290314	0.000458691	0.0380457	1	0.0383527	1.50662	0.115646	79.7933	61.3982	0.854581	1	0.810261
ENSMUSG00000060657	-0.0249321	-1.0416	0.280068	-0.00329851	-0.273678	0.761544	-0.0353411	-1.49353	0.117273	48.152	50.4559	0.854581	1	0.810261
ENSMUSG00000001158	-0.0110885	-0.63317	0.0724706	-0.0174745	-1.40931	0.0724706	0.0189262	1.2924	1	29.386	34.0426	0.811021	0.977293	1
ENSMUSG00000002015	-0.042189	-1.46633	0.0722809	-0.0176573	-1.44179	0.0722809	-0.00360781	-0.349857	1	158.116	43.1611	0.811021	0.977293	1
ENSMUSG00000003039	-0.00568711	-0.283733	0.0682746	-0.0192127	-1.47559	0.0682746	0.0393072	1.68867	1	67.535	34.0426	0.811021	0.977293	1
ENSMUSG00000008730	-0.0330397	-1.25053	0.071822	-0.0178219	-1.43779	0.071822	-0.00983121	-0.434685	1	74.2036	39.8176	0.811021	0.977293	1
ENSMUSG00000020994	-0.0240367	-0.870276	0.0757415	-0.0188728	-1.50854	0.0757415	0.0103016	0.348896	1	82.6535	40.7295	0.811021	0.977293	1
ENSMUSG00000024308	-0.0373426	-1.34987	0.0720613	-0.0160453	-1.32904	0.0720613	-0.0171116	-0.85448	1	123.264	62.31	0.811021	0.977293	1
ENSMUSG00000027907	0.0251597	2.43717	0.0784124	0.0252575	1.86442	0.0585713	0.0188044	1.15305	0.218505	87.0608	49.5441	0.811021	0.977293	0.901822
ENSMUSG00000030157	-0.0316852	-1.29859	0.0678622	-0.0172638	-1.4243	0.0678622	-0.00474776	-0.245374	1	70.4894	41.6413	0.811021	0.977293	1
ENSMUSG00000032178	0.0109105	1.65332	0.0761826	0.0201433	1.52411	0.0909368	0.0281592	1.45398	0.130081	34.6383	64.4377	0.811021	0.977293	0.814581
ENSMUSG00000033364	0.00519844	0.20707	0.076612	-0.0233663	-1.65996	0.076612	0.0506785	1.29027	1	26.5836	27.0517	0.811021	0.977293	1
ENSMUSG00000043263	0.000770491	0.0296794	0.0649355	-0.0221297	-1.78452	0.0631485	0.0408071	1.34486	0.155647	122.52	55.0152	0.811021	0.977293	0.823276
ENSMUSG00000058835	-0.0277528	-0.861967	0.0778622	-0.0227417	-1.70883	0.0778622	0.0164165	0.497955	1	73.5866	32.8267	0.811021	0.977293	1
ENSMUSG00000061755	-0.0165729	-0.6763	0.071913	-0.0192617	-1.55571	0.071913	0.0164216	0.665647	1	87.6991	44.6809	0.811021	0.977293	1
ENSMUSG00000064065	-0.0363496	-1.26932	0.0632662	-0.0185762	-1.50885	0.0632662	-0.00810235	-0.344159	1	103.471	41.3374	0.811021	0.977293	1
ENSMUSG00000087260	-0.0278956	-1.27334	0.0777262	-0.0178653	-1.43265	0.0777262	0.00649046	0.618883	1	70.4985	35.2584	0.811021	0.977293	1
ENSMUSG00000028484	-0.00256894	-0.124242	0.0799488	-0.0172145	-1.41154	0.0799488	0.0285315	1.30995	1	58.6049	43.465	0.814453	0.977293	1
ENSMUSG00000002897	-0.0361745	-1.59237	0.108139	-0.0202937	-1.47257	0.125254	-0.0326978	-1.39997	0.147463	51.538	74.4681	0.835666	0.977293	0.814581
ENSMUSG00000024576	-0.0544471	-1.73662	0.0973301	-0.0154969	-1.24049	0.130045	-0.0508334	-1.48593	0.123899	163.711	71.4286	0.835666	0.977293	0.814581
ENSMUSG00000027843	0.0269916	1.20671	0.111242	0.021768	1.52568	0.130125	-0.0312794	-1.38148	0.147194	160.696	66.8693	0.835666	0.977293	0.814581
ENSMUSG00000040842	0.0151981	2.02348	0.0953672	0.018551	1.45939	0.110776	0.03845	1.33309	0.141929	NA	NA	0.835666	0.977293	0.814581
ENSMUSG00000024870	0.0166355	1.88004	0.136437	0.0153922	1.18083	0.182435	0.0356093	1.35545	0.137465	49.2188	30.6991	0.840059	0.977293	0.814581
ENSMUSG00000026430	0.0114803	1.08594	0.13012	0.0164268	1.26838	0.167687	-0.0394525	-1.3574	0.140261	85.3009	35.8663	0.840059	0.977293	0.814581
ENSMUSG00000002028	0.0350869	1.67593	0.174889	0.0117658	0.890085	0.298342	0.030957	1.48575	0.1209	114.897	58.6626	0.848461	0.980773	0.814581
ENSMUSG00000002379	0.0167022	2.00221	0.194222	0.0148024	1.13113	0.3122	0.0217738	1.38824	0.133084	48.8784	38.2979	0.848461	0.980773	0.814581
ENSMUSG00000002748	0.00389451	0.92653	0.200226	0.0158427	1.15022	0.299524	0.0491838	1.35077	0.143474	33.6444	27.6596	0.848461	0.980773	0.814581
ENSMUSG00000020124	0.0198958	1.6435	0.208258	0.00955886	0.792988	0.320639	0.042674	1.35249	0.142419	45.2827	31.003	0.848461	0.980773	0.814581
ENSMUSG00000021116	-0.0280487	-1.03612	0.230392	-0.0082066	-0.680199	0.43299	-0.0370235	-1.40857	0.127625	84.3647	34.0426	0.848461	1	0.814581
ENSMUSG00000022052	0.0107638	0.756051	0.184263	0.0125879	0.969877	0.270619	-0.0347725	-1.32941	0.140802	40.9544	27.0517	0.848461	0.980773	0.814581
ENSMUSG00000025220	0.016652	0.678691	0.233018	-0.00712391	-0.589888	0.471489	0.0494319	1.44666	0.12174	76.3556	41.9453	0.848461	1	0.814581
ENSMUSG00000030805	0.00958936	1.19111	0.195999	0.0104866	0.838294	0.327025	0.044369	1.36966	0.129486	34.2736	31.6109	0.848461	0.980773	0.814581
ENSMUSG00000032423	0.00484344	0.44992	0.232464	0.010976	0.816456	0.409266	-0.0448988	-1.36519	0.134733	67.3465	31.9149	0.848461	1	0.814581
ENSMUSG00000034349	-0.052522	-1.46098	0.227766	-0.00868094	-0.677472	0.437776	-0.0531793	-1.49053	0.12474	338.699	85.4103	0.848461	1	0.814581
ENSMUSG00000094103	0.0188774	1.4846	0.241045	0.00789126	0.627834	0.430388	0.043278	1.36101	0.135901	40.1125	37.0821	0.848461	1	0.814581
ENSMUSG00000022336	0.00181811	0.0891779	0.248511	-0.011117	-0.883117	0.406499	0.0253253	1.39094	0.147731	279.122	68.997	0.848562	1	0.814581
ENSMUSG00000025630	0.0101664	1.06636	0.245588	0.00667419	0.526743	0.525313	0.0229767	1.42321	0.120967	122.386	35.2584	0.848562	1	0.814581
ENSMUSG00000030291	0.0232485	1.20614	0.248473	-0.00985206	-0.751221	0.462813	0.0327661	1.44975	0.133981	33.2067	77.2036	0.848562	1	0.814581
ENSMUSG00000001774	-0.0176306	-0.591477	0.308958	-0.000411896	-0.0321507	0.917021	-0.0620473	-1.38176	0.126231	83.304	31.307	0.854581	1	0.814581
ENSMUSG00000019850	-0.021815	-0.694409	0.302739	-0.00268793	-0.225869	0.654073	-0.0343993	-1.40447	0.139003	123.745	49.5441	0.854581	1	0.814581
ENSMUSG00000020152	0.0211438	1.03545	0.294596	0.00922047	0.542988	0.565272	0.0149037	1.41449	0.145991	437.435	90.2736	0.854581	1	0.814581
ENSMUSG00000020153	0.0180457	1.46857	0.261111	0.00690441	0.572997	0.546927	0.0477304	1.42963	0.127493	62.2766	47.1125	0.854581	1	0.814581
ENSMUSG00000021549	0.0138019	1.10329	0.304319	0.00237314	0.189032	1	0.0492135	1.41318	0.121014	37.0638	25.5319	0.854581	1	0.814581
ENSMUSG00000024188	0.0138667	1.49902	0.2623	0.00809196	0.637214	0.580756	0.0411809	1.40997	0.123567	69.1641	33.1307	0.854581	1	0.814581
ENSMUSG00000029614	-0.0148759	-1.52783	0.261865	-0.0148315	-0.552649	0.566317	-0.0145762	-1.49642	0.125205	778.994	98.7842	0.854581	1	0.814581
ENSMUSG00000029826	0.0110294	0.423782	0.288644	0.0109696	0.869423	0.567223	-0.0235559	-1.42032	0.14185	201.772	76.5957	0.854581	1	0.814581
ENSMUSG00000031167	0.0150119	0.921028	0.288604	0.00410187	0.345641	0.607662	0.0227707	1.41513	0.136074	121.62	51.0638	0.854581	1	0.814581
ENSMUSG00000036199	0.0247398	1.11379	0.258363	0.00994032	0.719668	0.496182	0.0155469	1.43853	0.13416	141.444	68.997	0.854581	1	0.814581
ENSMUSG00000036246	-0.0162985	-0.519239	0.305761	-0.00134234	-0.108948	1	-0.0374609	-1.42459	0.122095	42.234	30.3951	0.854581	1	0.814581
ENSMUSG00000036533	0.00923069	1.2864	0.303759	0.00711466	0.54503	0.748032	0.0463341	1.36388	0.131065	43.9939	28.5714	0.854581	1	0.814581
ENSMUSG00000037318	0.0161271	1.52615	0.271293	0.00787664	0.644999	0.524227	0.0324826	1.39494	0.137694	86.0912	44.0729	0.854581	1	0.814581
ENSMUSG00000038393	0.0224882	0.990966	0.282786	-0.0045873	-0.383671	0.646251	0.0438741	1.46363	0.128092	242.845	66.5653	0.854581	1	0.814581
ENSMUSG00000039221	0.00216241	0.0828944	0.265081	0.00787475	0.533527	0.492329	-0.0123492	-1.43079	0.139451	238.444	83.2827	0.854581	1	0.814581
ENSMUSG00000042351	-0.00326297	-0.109905	0.294817	0.00510971	0.422374	0.722758	-0.0323562	-1.45612	0.127972	111.596	58.6626	0.854581	1	0.814581
ENSMUSG00000042670	0.0122121	1.08924	0.27973	0.00670385	0.544743	0.524297	0.0199978	1.32096	0.143275	56.076	27.6596	0.854581	1	0.814581
ENSMUSG00000045817	0.0260453	1.13645	0.286942	-0.00429472	-0.324388	0.644907	0.0364281	1.46235	0.130667	241.331	72.9483	0.854581	1	0.814581
ENSMUSG00000059796	0.0268396	1.37491	0.296714	0.00582393	0.400079	0.610592	0.0276366	1.4246	0.140666	277.137	77.2036	0.854581	1	0.814581
ENSMUSG00000062825	0.023198	1.1198	0.306423	0.00180195	0.135182	0.775891	0.0316189	1.45306	0.130669	137.733	65.9574	0.854581	1	0.814581
ENSMUSG00000064354	0.0107396	1.16105	0.25232	-0.0187207	-1.12506	0.421765	0.0131571	1.40955	0.146461	6.96049	83.2827	0.854581	1	0.814581
ENSMUSG00000073702	-0.0164179	-1.56451	0.281427	-0.00922758	-0.506613	0.519266	-0.0140942	-1.41932	0.145348	289.997	95.1368	0.854581	1	0.814581
ENSMUSG00000076441	-0.0153188	-0.603013	0.283677	0.00198184	0.162235	0.668373	-0.0322777	-1.44943	0.126387	23.9027	49.5441	0.854581	1	0.814581
ENSMUSG00000014226	0.0178992	1.21496	0.313155	0.00643112	0.519078	0.653608	0.0332023	1.34252	0.145317	101.881	36.4742	0.855516	1	0.814581
ENSMUSG00000067274	-0.0125711	-1.48866	0.312638	2.55307e-18	6.74171e-17	1	-0.0125775	-1.4892	0.127276	2669.44	99.3921	0.855516	1	0.814581
ENSMUSG00000029014	0.00892196	0.92462	0.314853	0.00313749	0.238965	0.827623	0.0556387	1.38077	0.132422	50.003	29.1793	0.856117	1	0.814581
ENSMUSG00000034438	-0.0113476	-0.452179	0.31617	0.00180972	0.146606	1	-0.056377	-1.42072	0.128426	58.4255	41.9453	0.857419	1	0.814581
ENSMUSG00000039630	0.0210246	1.06894	0.317745	-0.000133181	-0.0102981	0.949512	0.0312636	1.46034	0.130294	181.571	73.2523	0.85907	1	0.814581
ENSMUSG00000071337	-0.0207055	-0.71692	0.321907	-0.00175094	-0.143905	0.800725	-0.046891	-1.36637	0.137718	56.1337	30.3951	0.862792	1	0.814581
ENSMUSG00000040025	0.0130585	0.88759	0.325942	-0.00127349	-0.10168	0.867464	0.0465013	1.37247	0.136744	73.8267	40.7295	0.864645	1	0.814581
ENSMUSG00000039356	-0.0158108	-1.46015	0.326862	2.55307e-18	6.74171e-17	1	-0.0158188	-1.46021	0.134792	34.5046	99.696	0.865309	1	0.814581
ENSMUSG00000019818	0.015336	0.828772	0.347264	0.000307832	0.0259155	0.964246	0.0298278	1.35906	0.146021	108.231	41.6413	0.871926	1	0.814581
ENSMUSG00000021156	-0.0134541	-0.651739	0.337322	0.000185459	0.0150989	1	-0.0495031	-1.37891	0.13982	67.6717	39.5137	0.871926	1	0.814581
ENSMUSG00000039218	-0.0158629	-0.476159	0.353484	0.00598525	0.350084	1	-0.028315	-1.45719	0.135059	472.733	95.7447	0.875832	1	0.814581
ENSMUSG00000052146	-0.014715	-1.50819	0.358613	-0.00871329	-0.598879	1	-0.0135439	-1.42621	0.140826	8.54103	82.6748	0.882031	1	0.814581
ENSMUSG00000021178	-0.0164045	-0.703068	0.351723	-0.0012158	-0.0990707	0.909698	-0.0305656	-1.34156	0.149538	55.2705	37.9939	0.873835	1	0.82058
ENSMUSG00000096768	-0.00941756	-0.394858	0.354331	9.12141e-05	0.00754779	0.98988	-0.0237679	-1.37926	0.149741	38.1793	56.8389	0.87671	1	0.82058
ENSMUSG00000018585	0.0257084	2.51888	0.0856748	0.0229583	1.78383	0.0385933	0.00777166	0.747007	0.425267	63.3252	44.0729	0.821421	0.977293	1
ENSMUSG00000022228	-0.0161753	-0.788981	0.0821369	-0.0184819	-1.4588	0.0821369	0.0080061	0.37904	1	21.4255	28.2675	0.821421	0.977293	1
ENSMUSG00000028266	0.0114645	1.61518	0.0863439	0.0217443	1.60052	0.0696247	0.0321461	1.1584	0.204916	NA	NA	0.821421	0.977293	0.888819
ENSMUSG00000030435	0.0237	2.38365	0.0836307	0.0183364	1.46898	0.0730356	0.0204921	1.22349	0.185972	36.152	34.9544	0.821421	0.977293	0.859316
ENSMUSG00000041355	-0.0212006	-0.848797	0.084251	-0.0179742	-1.44201	0.084251	0.00148348	0.0603573	1	56.1155	41.0334	0.821421	0.977293	1
ENSMUSG00000054302	0.023996	2.34075	0.0846181	0.0238758	1.85849	0.0322087	0.0122052	0.540658	0.553062	56.5988	35.8663	0.821421	0.977293	1
ENSMUSG00000061904	0.0227316	2.23714	0.0854504	0.0238363	1.87255	0.0267026	0.00207446	0.092443	0.921542	114.964	46.2006	0.821421	0.977293	1
ENSMUSG00000001687	0.022375	2.15232	0.0869612	0.0242844	1.85107	0.0272253	-0.00208198	-0.0828012	0.928197	68.6444	34.6505	0.822894	0.977293	1
ENSMUSG00000005103	0.0117553	0.490879	0.143711	0.0129185	1.03621	0.173619	-0.0344485	-1.34676	0.154375	78.2766	48.9362	0.840059	0.977293	0.823276
ENSMUSG00000003037	0.026661	1.69895	0.190824	0.0123896	0.941666	0.258626	0.0264287	1.34165	0.153542	106.979	48.0243	0.848461	0.980773	0.823276
ENSMUSG00000031059	0.0187372	1.98477	0.206664	0.0158045	1.21505	0.293129	0.017344	1.35336	0.152394	116.854	52.8875	0.848461	0.980773	0.823276
ENSMUSG00000017376	0.0163854	1.59741	0.29493	0.00996189	0.782089	0.529849	0.0476154	1.32981	0.152471	40.6109	34.3465	0.854581	1	0.823276
ENSMUSG00000060216	0.000897253	0.0463634	0.288258	-0.00774077	-0.628289	0.492427	0.02249	1.34927	0.15559	107.705	53.4954	0.854581	1	0.823276
ENSMUSG00000063015	-0.011122	-0.483476	0.309992	0.00504487	0.379846	0.572159	-0.0294555	-1.36391	0.154899	27.766	62.31	0.854581	1	0.823276
ENSMUSG00000028234	-0.0132208	-1.47856	0.345935	-0.0077144	-0.371368	0.794787	-0.0116601	-1.39721	0.151672	755.164	95.4407	0.871926	1	0.823276
ENSMUSG00000021427	0.016642	1.00231	0.367327	0.000391408	0.0318118	1	0.0535222	1.30781	0.15578	55.541	34.9544	0.882601	1	0.823276
ENSMUSG00000036781	-0.00642369	-0.305869	0.362405	0.00241707	0.200838	1	-0.0322885	-1.34111	0.152325	68.3191	40.4255	0.882601	1	0.823276
ENSMUSG00000064368	0.0189992	1.28635	0.368255	-0.00609483	-0.33389	1	0.0208447	1.38251	0.155512	173.787	91.4894	0.882601	1	0.823276
ENSMUSG00000043008	-0.044277	-1.37764	0.0876942	-0.0184333	-1.45016	0.0876942	-0.00929768	-0.641176	1	137.222	46.8085	0.825439	0.977293	1
ENSMUSG00000022641	-0.00302946	-0.124852	0.0895507	-0.0179585	-1.39438	0.0895507	0.0332692	1.12377	1	40.2584	25.5319	0.827133	0.977293	1
ENSMUSG00000033543	-0.0601443	-1.79397	0.0894487	-0.0167519	-1.36264	0.0894487	-0.0493471	-2.349	1	67.3617	39.8176	0.827133	0.977293	1
ENSMUSG00000073491	-0.043809	-1.30333	0.211642	-0.00929533	-0.764825	0.293133	-0.047648	-1.35252	0.157243	67.0638	61.7021	0.848461	0.980773	0.82855
ENSMUSG00000026895	0.000276224	0.0153216	0.34024	-0.00656263	-0.538087	0.684659	0.0228028	1.30243	0.158207	82.6018	34.9544	0.871926	1	0.829334
ENSMUSG00000024048	0.0213739	1.26373	0.369135	-0.00190232	-0.105471	0.93115	0.0232646	1.37068	0.158789	185.359	92.0973	0.882601	1	0.829334
ENSMUSG00000059447	0.00957912	1.54947	0.0919595	0.0277305	1.99628	0.0330443	-0.0177919	-0.425433	0.632018	42.6444	27.9635	0.830436	0.977293	1
ENSMUSG00000000787	0.0248717	1.86021	0.0961782	0.0217728	1.73257	0.0399257	-0.0145821	-0.627021	0.496661	88.7903	39.8176	0.835666	0.977293	1
ENSMUSG00000003348	0.0162764	2.04315	0.117062	0.0196841	1.43306	0.125526	0.0286471	1.27316	0.16333	52.5897	34.3465	0.835666	0.977293	0.841227
ENSMUSG00000004207	-0.0317238	-0.886224	0.104246	-0.0197036	-1.44321	0.104246	0.00202298	0.0579635	1	74.3252	31.307	0.835666	0.977293	1
ENSMUSG00000005763	-0.0203801	-0.835784	0.0949683	-0.0182049	-1.44852	0.0949683	0.0208791	1.07329	1	136.897	45.2888	0.835666	0.977293	1
ENSMUSG00000020156	0.0155532	1.10761	0.119951	-0.01392	-1.12897	0.119951	0.027037	1.73933	1	19.5775	63.8298	0.835666	0.977293	1
ENSMUSG00000020423	-0.0280801	-1.11736	0.111594	-0.0139979	-1.16333	0.111594	-0.00637004	-0.345052	1	88.9848	48.6322	0.835666	0.977293	1
ENSMUSG00000021520	0.0337635	2.01806	0.104677	0.0244739	1.83455	0.062388	-0.0116677	-0.972287	0.307583	108.985	58.0547	0.835666	0.977293	0.95096
ENSMUSG00000024208	0.0160175	1.96635	0.105936	0.0261527	1.81958	0.0343304	-0.00152564	-0.0967519	0.913996	38.1672	30.6991	0.835666	0.977293	1
ENSMUSG00000024339	0.0196465	2.08377	0.110552	0.0228309	1.77824	0.0446581	-0.0107707	-0.557931	0.541357	77.3343	36.1702	0.835666	0.977293	1
ENSMUSG00000024587	0.0143726	1.36134	0.108269	0.0179962	1.37676	0.100098	-0.023213	-1.22102	0.186848	63.9058	36.7781	0.835666	0.977293	0.859316
ENSMUSG00000025503	-0.0552562	-1.43016	0.106327	-0.0181875	-1.39432	0.106327	-0.0427518	-2.2126	1	67.6049	31.9149	0.835666	0.977293	1
ENSMUSG00000025647	-0.0209241	-0.950925	0.108737	-0.0238324	-1.76202	0.0352359	0.00128091	0.0606424	0.949999	397.359	85.1064	0.835666	0.977293	1
ENSMUSG00000025917	-0.0261739	-0.884397	0.106562	-0.0173543	-1.36324	0.106562	-0.0193689	-0.555609	1	34.6809	29.1793	0.835666	0.977293	1
ENSMUSG00000026031	-0.0136207	-0.643814	0.113617	-0.015603	-1.26439	0.113617	0.013398	0.691905	1	54.1216	36.4742	0.835666	0.977293	1
ENSMUSG00000026103	0.0266314	1.41045	0.107509	0.0214855	1.62304	0.0770115	-0.0233235	-1.09381	0.248183	67.2432	53.7994	0.835666	0.977293	0.912437
ENSMUSG00000027009	0.0207277	2.23583	0.109048	0.023688	1.87331	0.0479496	0.0170968	0.676859	0.470766	177.398	43.769	0.835666	0.977293	1
ENSMUSG00000028760	0.00593792	0.201514	0.112979	-0.0211831	-1.73773	0.075741	0.0345616	1.02699	0.271906	53.1824	41.0334	0.835666	0.977293	0.929523
ENSMUSG00000031165	-0.0352025	-1.19022	0.0948953	-0.0244774	-1.97943	0.0302448	0.003516	0.11332	0.903706	84.6322	44.6809	0.835666	0.977293	1
ENSMUSG00000035278	-0.0383646	-1.15445	0.1197	-0.0165683	-1.27868	0.1197	-0.0197969	-1.0294	1	49.1398	34.3465	0.835666	0.977293	1
ENSMUSG00000037533	-0.0252272	-0.976713	0.104653	-0.0257422	-1.92672	0.0347116	-0.00583573	-0.225781	0.814746	331.398	76.5957	0.835666	0.977293	1
ENSMUSG00000038538	0.0228127	1.15187	0.112864	-0.0180976	-1.38418	0.112864	0.0551338	2.22062	1	43.0182	35.5623	0.835666	0.977293	1
ENSMUSG00000039701	-0.0157481	-0.694057	0.119965	-0.0169896	-1.34885	0.119965	-0.00763414	-0.278929	1	23.0486	40.7295	0.835666	0.977293	1
ENSMUSG00000041417	0.0209772	2.11956	0.0984065	0.0246297	1.87709	0.0390397	0.0176185	0.573552	0.53859	76.7781	38.6018	0.835666	0.977293	1
ENSMUSG00000056268	0.00853915	1.46573	0.0941963	0.0207934	1.57129	0.0434242	-0.0179454	-0.73545	0.421569	45.69	27.9635	0.835666	0.977293	1
ENSMUSG00000056342	0.0155296	0.988106	0.100671	0.019073	1.48957	0.0588975	-0.0276413	-0.934203	0.31166	63.1064	32.5228	0.835666	0.977293	0.95096
ENSMUSG00000057551	0.0102706	1.62127	0.119558	0.0230093	1.65896	0.0716844	0.0155145	0.956918	0.316372	11.8967	58.3587	0.835666	0.977293	0.95096
ENSMUSG00000058301	0.00691293	1.24228	0.0993068	0.021808	1.57618	0.101427	0.0369938	1.27081	0.164089	11.076	35.5623	0.835666	0.977293	0.841227
ENSMUSG00000061613	-0.0268766	-1.0976	0.114521	-0.0154354	-1.24002	0.114521	-0.00111559	-0.0619962	1	63.4802	37.9939	0.835666	0.977293	1
ENSMUSG00000078606	0.0450662	2.36332	0.114095	0.0273469	1.7424	0.0795564	0.0276528	1.08635	0.260236	210.641	77.2036	0.835666	0.977293	0.920366
ENSMUSG00000118346	-0.0331041	-1.16604	0.114842	-0.0159557	-1.25711	0.114842	-0.0098636	-0.676794	1	52.7204	32.2188	0.835666	0.977293	1
ENSMUSG00000032413	0.00803391	1.42364	0.121191	0.0252199	1.85873	0.0401271	0.00355979	0.0821949	0.927499	51.9362	34.0426	0.838307	0.977293	1
ENSMUSG00000007850	-0.00803089	-0.344754	0.345064	0.00854398	0.662282	0.683827	-0.0341499	-1.34083	0.161278	88.6839	62.614	0.871926	1	0.839871
ENSMUSG00000000244	-0.0552589	-1.72968	0.143494	-0.0161129	-1.25182	0.143494	-0.0376941	-2.53814	1	NA	NA	0.840059	0.977293	1
ENSMUSG00000002107	0.0131933	0.52098	0.128453	-0.0148112	-1.18452	0.131737	0.0367123	1.30565	0.175837	175.383	69.9088	0.840059	0.977293	0.848686
ENSMUSG00000006494	-0.0351028	-1.00477	0.143697	-0.0194131	-1.37862	0.143697	-0.0034698	-0.108	1	49.4772	26.1398	0.840059	0.977293	1
ENSMUSG00000021114	-0.00359332	-0.18179	0.12249	-0.0177603	-1.36059	0.12249	0.0410834	1.52182	1	60.4498	34.6505	0.840059	0.977293	1
ENSMUSG00000021413	0.0328481	1.94388	0.128959	0.0232126	1.82493	0.0466196	-0.00630199	-0.35256	0.710828	86.9574	57.1429	0.840059	0.977293	1
ENSMUSG00000024073	0.0342234	1.67749	0.128073	0.0233722	1.78393	0.0454412	-0.00740358	-0.316075	0.742301	177.547	71.1246	0.840059	0.977293	1
ENSMUSG00000024456	-0.0324477	-1.13743	0.140259	-0.01391	-1.11509	0.140259	-0.0181226	-0.768274	1	65.9119	34.3465	0.840059	0.977293	1
ENSMUSG00000024695	-0.0066535	-0.310434	0.131379	-0.0158368	-1.23909	0.131379	0.0249373	0.992637	1	36.5532	31.003	0.840059	0.977293	1
ENSMUSG00000025880	-0.0234813	-0.86524	0.14176	-0.0171479	-1.30557	0.14176	0.00237556	0.0833209	1	30.2644	27.6596	0.840059	0.977293	1
ENSMUSG00000027993	-0.00054212	-0.140004	0.128022	0.0212308	1.4329	0.128022	0.0409402	0.459693	1	9.22796	34.0426	0.840059	0.977293	1
ENSMUSG00000028053	0.0123226	1.47015	0.130735	0.0196893	1.51609	0.0657433	-0.0198454	-0.765496	0.408578	82.1398	40.1216	0.840059	0.977293	1
ENSMUSG00000028691	0.0493202	2.34571	0.129164	0.0249862	1.775	0.0636464	0.0101611	0.775287	0.418818	316.86	70.2128	0.840059	0.977293	1
ENSMUSG00000038679	0.000857138	0.194736	0.131331	0.0237767	1.57325	0.131331	0.0340877	0.361818	1	8.85714	33.7386	0.840059	0.977293	1
ENSMUSG00000039128	-0.0359578	-1.08764	0.144024	-0.0152859	-1.19351	0.144024	-0.0166571	-0.630578	1	42.5805	26.1398	0.840059	0.977293	1
ENSMUSG00000041328	-0.0217247	-0.80505	0.139888	-0.0145864	-1.16068	0.139888	0.00674284	0.28088	1	54.7629	37.69	0.840059	0.977293	1
ENSMUSG00000041459	-0.0155299	-0.655623	0.13154	-0.0156078	-1.18383	0.13154	0.00627428	0.234049	1	54.8663	31.307	0.840059	0.977293	1
ENSMUSG00000055044	-0.027595	-1.30625	0.137921	-0.0212863	-1.63067	0.0907314	-0.0227057	-1.01201	0.294091	33.4347	70.5167	0.840059	0.977293	0.950638
ENSMUSG00000056211	-0.0314454	-0.969485	0.136471	-0.0157718	-1.21217	0.136471	-0.00743757	-0.27685	1	41.9058	25.8359	0.840059	0.977293	1
ENSMUSG00000056917	-0.00436237	-0.248801	0.140225	-0.0129792	-1.03452	0.140225	0.0231211	1.20731	1	33.5015	32.8267	0.840059	0.977293	1
ENSMUSG00000063406	-0.0162153	-0.686126	0.143496	-0.0122207	-1.00413	0.143496	0.000273791	0.0115952	1	124.787	51.0638	0.840059	0.977293	1
ENSMUSG00000093904	0.0225127	1.99036	0.138037	0.0148887	1.15111	0.154938	0.0292334	1.31577	0.163939	94.6839	52.2796	0.840059	0.977293	0.841227
ENSMUSG00000020705	0.00809698	0.660989	0.164747	0.0131636	1.03373	0.196061	-0.0398781	-1.28121	0.164189	42.9666	31.6109	0.848461	0.977293	0.841227
ENSMUSG00000035674	0.003691	0.365618	0.374098	-0.00890058	-0.591333	0.881802	0.0105816	1.35163	0.163195	118.52	81.459	0.882601	1	0.841227
ENSMUSG00000057982	-0.0114181	-0.537886	0.376345	0.000579213	0.0480842	0.884879	-0.0345198	-1.30374	0.164372	24.2644	46.2006	0.882601	1	0.841227
ENSMUSG00000005378	-0.0387126	-1.43675	0.176976	-0.0170558	-1.38885	0.212886	-0.0401072	-1.2708	0.166764	32.459	31.9149	0.848461	0.980773	0.841505
ENSMUSG00000038646	0.00564284	0.29715	0.214305	-0.0110652	-0.924765	0.281497	0.0341125	1.30232	0.165762	90.9574	41.6413	0.848461	0.980773	0.841505
ENSMUSG00000020717	-0.0327302	-1.39836	0.269422	-0.0101741	-0.798615	0.399584	-0.0321414	-1.33023	0.166588	38.0699	62.614	0.854581	1	0.841505
ENSMUSG00000043535	-0.00187273	-0.0693409	0.307905	0.00577357	0.490695	0.510414	-0.0319307	-1.30435	0.165558	83.3191	39.5137	0.854581	1	0.841505
ENSMUSG00000035530	0.0123764	1.33916	0.386995	0.00521561	0.213399	1	0.0119987	1.34786	0.166789	475.784	97.2644	0.889745	1	0.841505
ENSMUSG00000034614	-0.0457563	-1.61633	0.235977	-0.018089	-1.44747	0.314282	-0.0385558	-1.29423	0.170853	55.1368	51.0638	0.848461	0.980773	0.841677
ENSMUSG00000037772	0.0142975	1.9175	0.209151	0.0153821	1.18494	0.262665	0.0213074	1.27147	0.170933	58.2036	45.8967	0.848461	0.980773	0.841677
ENSMUSG00000042682	0.0342865	2.14745	0.179474	0.0173701	1.42499	0.212513	0.0176761	1.31394	0.170196	170.112	58.6626	0.848461	0.980773	0.841677
ENSMUSG00000031447	0.00461738	0.419408	0.286503	0.0108699	0.796225	0.430922	-0.0347075	-1.24564	0.170371	36.8632	29.7872	0.854581	1	0.841677
ENSMUSG00000073468	0.00699491	0.303548	0.305238	0.00728117	0.594236	0.47957	-0.0204403	-1.24354	0.171076	60.2249	34.6505	0.854581	1	0.841677
ENSMUSG00000039067	0.0178639	1.53714	0.343063	0.00935387	0.735064	0.623527	0.041895	1.27565	0.168219	77.4195	34.0426	0.871926	1	0.841677
ENSMUSG00000024844	-0.0148009	-0.526851	0.352187	-0.00301954	-0.254187	0.662996	-0.0186145	-1.28973	0.168383	88.0973	42.2492	0.873835	1	0.841677
ENSMUSG00000038056	-0.0201788	-0.664469	0.370413	-0.00178613	-0.15194	0.756656	-0.0341685	-1.31275	0.169173	132.833	57.1429	0.882601	1	0.841677
ENSMUSG00000060373	0.0154842	0.891501	0.383654	0.000899064	0.0750849	0.903826	0.0306591	1.31247	0.167918	118.976	58.0547	0.886389	1	0.841677
ENSMUSG00000037935	-0.0251856	-0.960936	0.144849	-0.0152153	-1.19632	0.144849	-0.0133799	-0.510268	1	51.7264	33.7386	0.84211	0.977293	1
ENSMUSG00000016344	-0.045242	-1.47116	0.146607	-0.0148595	-1.17946	0.146607	-0.0274946	-2.40261	1	74.6444	37.9939	0.843086	0.977293	1
ENSMUSG00000035649	-0.0108297	-0.451731	0.146474	-0.0145508	-1.11839	0.146474	0.0241952	0.856728	1	44.921	33.4347	0.843086	0.977293	1
ENSMUSG00000050002	0.0251176	2.21151	0.147617	0.0218741	1.69433	0.0583723	0.00913432	0.465405	0.621882	93.2067	48.0243	0.843086	0.977293	1
ENSMUSG00000011960	-0.0264455	-0.888102	0.370334	-0.00589454	-0.480759	0.723253	-0.0432897	-1.2483	0.172475	25.152	28.5714	0.882601	1	0.846219
ENSMUSG00000001248	-0.0298824	-1.00568	0.182926	-0.0131681	-1.04808	0.182926	-0.0128937	-0.55922	1	74.7781	33.7386	0.848461	0.977293	1
ENSMUSG00000001383	-0.0384099	-1.11407	0.177021	-0.0139383	-1.08144	0.177021	-0.0427587	-1.88788	1	43.9088	32.5228	0.848461	0.977293	1
ENSMUSG00000001700	-0.00572005	-0.296424	0.227905	-0.0103171	-0.845348	0.227905	0.0222386	1.32757	1	216.571	58.3587	0.848461	0.980773	1
ENSMUSG00000002416	-0.015065	-0.793361	0.177295	-0.0142044	-1.11196	0.177295	0.007158	0.50601	1	22.2128	36.7781	0.848461	0.977293	1
ENSMUSG00000004364	0.00618154	0.318969	0.180734	-0.014688	-1.11254	0.180734	0.0325726	0.971057	1	36.3161	26.7477	0.848461	0.977293	1
ENSMUSG00000004612	0.034629	2.05897	0.229977	0.0223617	1.61475	0.128507	-0.0117646	-0.746512	0.427686	680.024	62.9179	0.848461	0.977293	1
ENSMUSG00000004642	0.0197235	1.97065	0.151316	0.0215001	1.66862	0.0519717	-0.000253115	-0.00843391	0.992531	54.1884	30.0912	0.848461	0.977293	1
ENSMUSG00000004707	0.0268969	2.18641	0.153452	0.0212035	1.65358	0.0529843	0.00105956	0.0614219	0.9476	124.021	46.5046	0.848461	0.977293	1
ENSMUSG00000005054	0.0228812	1.84234	0.215367	0.0170809	1.38449	0.079987	0.00105899	0.0680191	0.940051	45.1793	29.1793	0.848461	0.977293	1
ENSMUSG00000005846	-0.0219923	-0.858142	0.152344	-0.0150685	-1.18999	0.152344	0.00217443	0.0857699	1	112.495	47.4164	0.848461	0.977293	1
ENSMUSG00000006782	-0.0126909	-0.542495	0.168125	-0.0132575	-1.05068	0.168125	0.0184371	0.788232	1	72.7021	37.386	0.848461	0.977293	1
ENSMUSG00000015092	-0.0253217	-0.98929	0.222653	-0.0101451	-0.823906	0.222653	-0.0134119	-1.68514	1	111.781	55.6231	0.848461	0.980773	1
ENSMUSG00000015355	0.0402445	2.19014	0.177772	0.0207593	1.6119	0.0726251	0.0067104	0.449364	0.630162	248.036	49.5441	0.848461	0.977293	1
ENSMUSG00000017686	-0.0246736	-0.912244	0.240965	-0.0129537	-0.968486	0.240965	-0.0410341	-1.16397	1	24.1337	27.3556	0.848461	0.980773	1
ENSMUSG00000017707	0.0200899	1.96002	0.15566	0.0152604	1.19692	0.163975	0.0285747	1.27131	0.181784	43.9453	51.0638	0.848461	0.977293	0.857802
ENSMUSG00000020721	-0.0257595	-0.828718	0.230158	-0.0179152	-1.47422	0.10803	-0.0215117	-0.55647	0.551197	45.9088	44.6809	0.848461	0.977293	1
ENSMUSG00000020936	-0.0227497	-1.03192	0.150192	-0.0152216	-1.19899	0.150192	-0.0074919	-0.397425	1	19.4468	37.0821	0.848461	0.977293	1
ENSMUSG00000021024	-0.0170731	-0.643549	0.243149	-0.0115407	-0.908703	0.243149	0.0121376	0.703264	1	97.3374	36.7781	0.848461	0.980773	1
ENSMUSG00000021068	0.00621932	0.341703	0.240522	0.0106454	0.858079	0.286829	-0.0397912	-1.19182	0.19028	57.386	27.0517	0.848461	0.980773	0.863292
ENSMUSG00000021488	0.0177247	1.75456	0.223461	0.0114082	0.95357	0.261978	0.0316994	1.23231	0.187296	97.4073	38.2979	0.848461	0.980773	0.859316
ENSMUSG00000021843	-0.0145907	-0.684204	0.22986	-0.011597	-0.907351	0.22986	-0.00141556	-0.0686198	1	28.2128	27.9635	0.848461	0.980773	1
ENSMUSG00000021917	-0.0385175	-1.48673	0.230834	-0.0147136	-1.22836	0.20053	-0.0178288	-1.06354	0.255384	99.0304	44.0729	0.848461	0.977293	0.918184
ENSMUSG00000021969	0.00555072	0.984918	0.228458	0.0200689	1.49985	0.178119	0.0434333	0.990892	0.285745	105.897	38.9058	0.848461	0.977293	0.947694
ENSMUSG00000022013	0.0216745	0.961405	0.214986	0.0146388	1.13286	0.186458	-0.0161317	-1.07402	0.248986	212.295	58.3587	0.848461	0.977293	0.912437
ENSMUSG00000022119	0.002471	0.0826018	0.234096	-0.0156396	-1.30492	0.151679	0.0310606	0.863872	0.356903	54.2401	41.6413	0.848461	0.977293	0.992648
ENSMUSG00000022403	-0.0195246	-0.744768	0.164954	-0.0225297	-1.83906	0.0580132	-0.00287216	-0.0982921	0.916906	84.6261	47.1125	0.848461	0.977293	1
ENSMUSG00000022708	0.0141854	1.08073	0.196286	0.0158801	1.28356	0.088278	-0.0163818	-0.538692	0.553621	61.4894	30.3951	0.848461	0.977293	1
ENSMUSG00000023048	0.0342461	2.17738	0.194858	0.0227169	1.70425	0.0705342	0.000415724	0.0191016	0.983546	98.7447	41.9453	0.848461	0.977293	1
ENSMUSG00000023977	-0.0468105	-1.41579	0.242772	-0.0140378	-1.16426	0.233984	-0.0368231	-1.10705	0.234264	91.4407	41.3374	0.848461	0.980773	0.912437
ENSMUSG00000024096	-0.0302295	-1.08518	0.203096	-0.0115019	-0.930749	0.203096	-0.0323879	-1.92492	1	64.0973	43.1611	0.848461	0.977293	1
ENSMUSG00000024146	0.00155378	0.0829975	0.150868	-0.0145901	-1.11836	0.150868	0.0440977	1.88482	1	62.4772	29.1793	0.848461	0.977293	1
ENSMUSG00000024293	-0.0245342	-0.885079	0.185964	-0.0122854	-0.977419	0.185964	-0.00417803	-0.278048	1	77.6839	28.5714	0.848461	0.977293	1
ENSMUSG00000024491	-0.0146773	-0.605218	0.15858	-0.0156654	-1.19826	0.15858	0.00961077	0.336191	1	NA	NA	0.848461	0.977293	1
ENSMUSG00000025050	0.00704745	1.16622	0.218618	0.0182435	1.34223	0.185438	-0.0394257	-1.04345	0.256534	17.3647	36.4742	0.848461	0.977293	0.918184
ENSMUSG00000025228	-0.00745898	-0.313084	0.241466	-0.011331	-0.859739	0.241466	0.0168056	0.482845	1	39.997	27.3556	0.848461	0.980773	1
ENSMUSG00000025241	-0.00925595	-0.501835	0.161267	-0.0157736	-1.21984	0.161267	0.0033528	0.161517	1	12.2006	30.6991	0.848461	0.977293	1
ENSMUSG00000025326	-0.00121594	-0.0651021	0.154839	-0.0124601	-0.999571	0.154839	0.0282	1.05734	1	56.4438	40.4255	0.848461	0.977293	1
ENSMUSG00000026360	-0.00421927	-0.184265	0.170035	-0.0129688	-1.04918	0.170035	0.0279491	0.944178	1	87.4833	30.3951	0.848461	0.977293	1
ENSMUSG00000026511	-0.0201081	-0.842422	0.243105	-0.0100658	-0.823933	0.243105	-0.00294833	-0.277442	1	95.2462	47.7204	0.848461	0.980773	1
ENSMUSG00000026655	0.0227294	1.71281	0.235099	0.0149666	1.21369	0.123253	0.0127776	0.660571	0.470839	87.8997	35.5623	0.848461	0.977293	1
ENSMUSG00000026701	-0.0253533	-0.839173	0.230546	-0.0100992	-0.822444	0.230546	-0.0139099	-1.10926	1	138.878	42.5532	0.848461	0.980773	1
ENSMUSG00000026721	-0.0230811	-0.69738	0.204871	-0.0110355	-0.882069	0.204871	-0.00642201	-0.216261	1	94.7264	39.5137	0.848461	0.977293	1
ENSMUSG00000026970	0.0304069	1.71954	0.221651	0.0213071	1.60158	0.089536	-0.00711092	-0.344489	0.717804	85.3769	51.9757	0.848461	0.977293	1
ENSMUSG00000027215	0.0338006	2.12065	0.186625	0.0192954	1.41183	0.140991	0.0202144	1.01713	0.275289	190.237	47.7204	0.848461	0.977293	0.937458
ENSMUSG00000027679	-0.00510856	-0.284023	0.161717	-0.0138368	-1.0955	0.161717	0.0287195	1.58484	1	50.9271	38.9058	0.848461	0.977293	1
ENSMUSG00000027942	0.0123784	1.16742	0.207446	0.0178448	1.32951	0.108652	-0.0192173	-0.687073	0.449447	48.921	29.7872	0.848461	0.977293	1
ENSMUSG00000027947	-0.000436986	-0.0216943	0.20502	-0.0149968	-1.15947	0.20502	0.0333326	1.21802	1	64.0912	38.2979	0.848461	0.977293	1
ENSMUSG00000027985	-0.0379669	-1.56674	0.231919	-0.0188664	-1.48753	0.154021	-0.0229198	-0.908595	0.34527	216.55	71.1246	0.848461	0.977293	0.985457
ENSMUSG00000028398	0.00589138	1.29834	0.243712	0.0164452	1.14451	0.243712	0.0364748	0.617413	1	65.845	34.3465	0.848461	0.980773	1
ENSMUSG00000028648	-0.0124163	-0.601969	0.208258	-0.0130718	-1.07819	0.253857	0.0178795	1.23961	0.17542	39.6231	34.3465	0.848461	0.980773	0.848686
ENSMUSG00000029672	-0.0674917	-1.4765	0.192651	-0.0148002	-1.14313	0.192651	-0.0932366	-2.65895	1	46.1003	26.7477	0.848461	0.977293	1
ENSMUSG00000030707	-0.00449443	-0.29892	0.209395	-0.0216237	-1.41309	0.100742	0.00876543	0.63604	0.510371	387.821	77.2036	0.848461	0.977293	1
ENSMUSG00000030793	-0.0154336	-0.723447	0.237381	-0.0123631	-0.954437	0.237381	0.00613091	0.537613	1	45.7751	31.003	0.848461	0.980773	1
ENSMUSG00000031021	0.0189448	2.1226	0.243488	0.0199684	1.55381	0.0990324	-0.00439161	-0.296378	0.746707	99.9544	34.9544	0.848461	0.977293	1
ENSMUSG00000031311	-0.033113	-1.02357	0.162799	-0.0128682	-1.01694	0.162799	-0.0176997	-0.79715	1	66.462	34.6505	0.848461	0.977293	1
ENSMUSG00000031392	-0.0168517	-0.766046	0.154961	-0.0179132	-1.30506	0.154961	0.00187381	0.08175	1	24.2827	31.6109	0.848461	0.977293	1
ENSMUSG00000032094	0.00250162	0.250307	0.179534	-0.0299526	-1.4436	0.0735466	0.00458758	0.468761	0.629498	640.614	95.4407	0.848461	0.977293	1
ENSMUSG00000032525	0.0214654	1.96897	0.182254	0.0165066	1.26338	0.146227	0.0248639	1.08114	0.255397	120.441	50.4559	0.848461	0.977293	0.918184
ENSMUSG00000033808	-0.0413592	-1.43004	0.176449	-0.0156309	-1.28772	0.169293	-0.0373229	-1.15781	0.208725	16.9878	38.6018	0.848461	0.977293	0.891627
ENSMUSG00000034042	0.0211527	1.47677	0.226274	0.0207667	1.53466	0.100988	-0.00994799	-0.506547	0.595296	56.2979	60.4863	0.848461	0.977293	1
ENSMUSG00000035199	0.0385102	1.49358	0.234193	0.0156476	1.10765	0.303384	0.0188434	1.30779	0.174488	281.216	72.9483	0.848461	0.980773	0.848686
ENSMUSG00000035227	0.0386962	2.01578	0.180677	0.0189307	1.41269	0.143969	0.0197475	1.08873	0.256588	246.881	65.9574	0.848461	0.977293	0.918184
ENSMUSG00000035247	0.0167372	1.91327	0.223572	0.0196245	1.44564	0.143299	0.02006	0.870813	0.355459	106.21	47.7204	0.848461	0.977293	0.992648
ENSMUSG00000036712	0.0314724	1.89798	0.210433	0.0191392	1.50423	0.0820635	0.00731871	0.28607	0.759617	115.307	42.5532	0.848461	0.977293	1
ENSMUSG00000037174	0.0180794	1.88446	0.190747	0.0166017	1.29124	0.108338	0.0156972	0.781471	0.391167	24.6079	31.9149	0.848461	0.977293	1
ENSMUSG00000037876	0.01376	1.53363	0.157315	0.0201567	1.51574	0.0599369	-0.0120792	-0.367013	0.689266	53.1854	34.6505	0.848461	0.977293	1
ENSMUSG00000037894	0.0325375	1.49435	0.211518	0.0141917	1.0698	0.24559	0.0169791	1.26998	0.18479	248.055	73.2523	0.848461	0.980773	0.859297
ENSMUSG00000037940	-0.0428214	-1.5777	0.216497	-0.0165604	-1.36567	0.110576	-0.0168325	-0.685866	0.473245	200.213	50.7599	0.848461	0.977293	1
ENSMUSG00000038155	-0.0116367	-0.849392	0.175928	-0.01697	-1.39584	0.0976564	0.00996278	0.797117	0.39225	7.79331	43.769	0.848461	0.977293	1
ENSMUSG00000038384	0.0175102	2.13006	0.193936	0.0215819	1.73902	0.0863906	0.0131625	0.554183	0.559785	23.6687	60.1824	0.848461	0.977293	1
ENSMUSG00000038642	-0.00236917	-0.0834232	0.221885	-0.0146903	-1.10865	0.221885	0.0428469	1.09227	1	86.1003	36.1702	0.848461	0.980773	1
ENSMUSG00000038762	0.0175835	1.82362	0.172737	0.0155232	1.24778	0.114621	0.0261885	0.928743	0.311892	50.6231	34.6505	0.848461	0.977293	0.95096
ENSMUSG00000039483	0.00463197	0.379992	0.212633	0.011754	0.929894	0.206325	-0.0155964	-1.16553	0.220772	11.1094	54.4073	0.848461	0.977293	0.901822
ENSMUSG00000040433	0.0159635	1.45113	0.236439	0.0203016	1.45843	0.116415	0.0148605	0.620234	0.517324	40.7356	62.0061	0.848461	0.977293	1
ENSMUSG00000040481	-0.0482053	-1.43024	0.186268	-0.0142908	-1.2017	0.163849	-0.0427461	-1.13275	0.232943	86.0122	51.9757	0.848461	0.977293	0.912437
ENSMUSG00000041560	-0.00259244	-0.156942	0.22572	-0.0248551	-1.63866	0.110231	0.00987733	0.630844	0.513951	264.17	85.7143	0.848461	0.977293	1
ENSMUSG00000041645	0.0255644	1.85212	0.198897	0.0182378	1.4787	0.074096	0.00323231	0.187307	0.841351	102.392	47.7204	0.848461	0.977293	1
ENSMUSG00000041736	0.043683	1.82761	0.237797	0.0226971	1.62096	0.0944931	-0.00339171	-0.264569	0.782006	152.696	62.9179	0.848461	0.977293	1
ENSMUSG00000041777	-0.0158437	-0.720682	0.169733	-0.0143258	-1.11868	0.169733	0.00966307	0.493635	1	26.7082	34.3465	0.848461	0.977293	1
ENSMUSG00000041997	-0.0134023	-0.548955	0.195311	-0.014126	-1.09968	0.195311	0.017234	0.699543	1	44.1733	31.307	0.848461	0.977293	1
ENSMUSG00000042043	-0.00969686	-0.411222	0.229475	-0.0110492	-0.882141	0.229475	0.00535392	0.163132	1	48.2523	44.6809	0.848461	0.980773	1
ENSMUSG00000042133	0.0194367	1.87197	0.173313	0.0209009	1.51246	0.088078	0.0226715	0.724064	0.440046	62.8541	46.8085	0.848461	0.977293	1
ENSMUSG00000042625	0.00645471	1.20242	0.20672	0.0131935	1.00891	0.149639	0.0303359	0.952038	0.299403	25.0578	27.6596	0.848461	0.977293	0.950638
ENSMUSG00000042675	-0.0299295	-1.66638	0.205073	-0.0216315	-1.6725	0.11065	-0.01299	-0.750261	0.429614	105.024	55.9271	0.848461	0.977293	1
ENSMUSG00000042699	0.0103716	1.86435	0.227103	0.0151086	1.17989	0.193237	0.0220387	1.02556	0.259404	44.7416	29.7872	0.848461	0.977293	0.920366
ENSMUSG00000042742	-0.0240295	-1.06604	0.239847	-0.0122144	-0.955415	0.239847	-0.0341647	-1.53081	1	20.3465	34.9544	0.848461	0.980773	1
ENSMUSG00000043091	0.0105795	0.612941	0.229149	0.0145645	1.11784	0.197196	-0.0148718	-1.08114	0.257204	47.4711	59.2705	0.848461	0.977293	0.918184
ENSMUSG00000044167	-0.0484192	-1.24942	0.195118	-0.0142392	-1.09321	0.195118	-0.0683836	-2.1096	1	40.8693	29.1793	0.848461	0.977293	1
ENSMUSG00000046718	-0.0318933	-0.933911	0.156818	-0.0158862	-1.15927	0.156818	-0.0125315	-0.762883	1	57.465	27.3556	0.848461	0.977293	1
ENSMUSG00000047459	0.0324078	2.0905	0.222721	0.0199728	1.48506	0.113188	0.00840807	0.658495	0.481911	91.4286	45.8967	0.848461	0.977293	1
ENSMUSG00000048163	0.0478073	1.94403	0.214122	0.0224578	1.61176	0.100877	0.00826832	0.59599	0.531883	241.267	68.693	0.848461	0.977293	1
ENSMUSG00000050628	-0.00669468	-0.391291	0.206477	-0.0116078	-0.930283	0.206477	0.0162214	0.970313	1	35.9757	43.769	0.848461	0.977293	1
ENSMUSG00000055435	0.0177857	1.63977	0.175845	0.0208155	1.60179	0.0711889	-0.0133401	-0.432317	0.638344	NA	NA	0.848461	0.977293	1
ENSMUSG00000056941	0.0230614	1.63701	0.167518	0.0177755	1.38639	0.0834351	-0.0121993	-0.68059	0.44763	NA	NA	0.848461	0.977293	1
ENSMUSG00000057181	0.00489384	0.973908	0.163124	0.0214837	1.61112	0.0598096	0.00673048	0.2666	0.77217	11.0638	34.0426	0.848461	0.977293	1
ENSMUSG00000060803	-0.0305268	-1.55437	0.220941	-0.0180936	-1.49514	0.0835825	-0.00226393	-0.150059	0.872153	76.6109	47.4164	0.848461	0.977293	1
ENSMUSG00000061665	-0.0211578	-0.714995	0.183507	-0.0153235	-1.17024	0.183507	0.00646427	0.201184	1	44.3131	28.8754	0.848461	0.977293	1
ENSMUSG00000062234	0.0129341	2.00555	0.191881	0.0210122	1.64748	0.073827	0.00692861	0.297534	0.744809	39.5836	38.2979	0.848461	0.977293	1
ENSMUSG00000062939	0.0136444	1.86241	0.18227	0.0219935	1.69353	0.0773469	0.0154613	0.482786	0.593604	84.693	37.9939	0.848461	0.977293	1
ENSMUSG00000063870	0.00327148	0.133103	0.233828	-0.0131237	-1.09205	0.261333	0.0368932	1.20869	0.199687	76.7933	46.2006	0.848461	0.980773	0.880304
ENSMUSG00000064181	-0.0264412	-0.881894	0.207047	-0.0177318	-1.22394	0.207047	0.00951166	0.365472	1	NA	NA	0.848461	0.977293	1
ENSMUSG00000068479	-0.02906	-1.01448	0.197699	-0.0121917	-0.980695	0.197699	-0.0270501	-1.2673	1	46.9909	52.2796	0.848461	0.977293	1
ENSMUSG00000068523	0.0323279	1.94078	0.220301	0.0210619	1.6178	0.0823752	0.00095882	0.0859736	0.928228	121.702	66.2614	0.848461	0.977293	1
ENSMUSG00000071014	0.0236327	1.86022	0.213281	0.0170299	1.39073	0.0863582	0.00385463	0.352568	0.699198	46.8511	34.0426	0.848461	0.977293	1
ENSMUSG00000073125	-0.00159425	-0.101242	0.192301	-0.0134623	-0.992897	0.192301	0.00934223	0.3033	1	12.2523	25.8359	0.848461	0.977293	1
ENSMUSG00000074151	0.0162997	1.83693	0.14995	0.0241904	1.76804	0.0798131	0.025218	0.785737	0.394116	42.997	42.5532	0.848461	0.977293	1
ENSMUSG00000078348	-0.0210962	-0.869974	0.155655	-0.0150784	-1.17438	0.155655	0.00986031	0.810532	1	61.693	36.1702	0.848461	0.977293	1
ENSMUSG00000078763	-0.0280305	-1.14914	0.227166	-0.0116705	-0.934572	0.227166	-0.011556	-0.851641	1	125.805	47.7204	0.848461	0.980773	1
ENSMUSG00000079426	0.0260324	2.26791	0.153485	0.0213666	1.6245	0.0949071	0.0204022	0.93064	0.32739	82.3222	54.1033	0.848461	0.977293	0.965367
ENSMUSG00000079435	0.000668392	0.0709162	0.165571	-0.0346781	-1.46582	0.059907	0.00214486	0.231509	0.811698	610.033	96.6565	0.848461	0.977293	1
ENSMUSG00000079845	-0.0377138	-1.34875	0.223224	-0.0118046	-0.994686	0.247216	-0.0372303	-1.22708	0.197578	47.6383	53.7994	0.848461	0.980773	0.876768
ENSMUSG00000087687	0.00246534	0.150397	0.215736	-0.0117198	-0.983714	0.249793	0.0245503	1.23683	0.186767	26.0851	37.69	0.848461	0.980773	0.859316
ENSMUSG00000096472	0.0166996	1.87416	0.216989	0.0189157	1.52571	0.1031	0.0228902	0.58142	0.527663	58.7964	44.9848	0.848461	0.977293	1
ENSMUSG00000109324	-0.0269421	-0.954338	0.208455	-0.0222078	-1.777	0.0799599	0.00764541	0.241382	0.790835	30.9271	39.2097	0.848461	0.977293	1
ENSMUSG00000110206	0.00614897	0.807686	0.211875	0.0149896	1.16487	0.227594	-0.0259671	-1.18043	0.199274	23.3769	28.2675	0.848461	0.980773	0.880304
ENSMUSG00000018340	0.0173122	2.05291	0.246363	0.0163453	1.30445	0.205464	0.0198885	1.00247	0.273562	129.973	41.6413	0.848562	0.977293	0.93336
ENSMUSG00000037152	-0.0273643	-1.24271	0.247527	-0.0206066	-1.66417	0.094734	0.000420125	0.0190558	0.983251	52.8146	38.2979	0.848562	0.977293	1
ENSMUSG00000055762	-0.0198692	-0.857034	0.244993	-0.0175051	-1.43358	0.128938	0.0148148	0.662427	0.476087	97.5319	45.5927	0.848562	0.977293	1
ENSMUSG00000063882	-0.00481779	-0.424278	0.247588	-0.0217264	-1.36825	0.101906	0.00349027	0.330703	0.732839	320.106	89.0578	0.848562	0.977293	1
ENSMUSG00000024608	-0.00613162	-1.07978	0.376372	0.0140819	0.434722	0.732124	-0.00678698	-1.32237	0.175282	NA	NA	0.882601	1	0.848686
ENSMUSG00000024483	0.00943607	0.965803	0.389598	0.00336246	0.259053	0.819286	0.0387903	1.22307	0.175763	43.155	29.4833	0.889745	1	0.848686
ENSMUSG00000039968	0.0205971	1.22888	0.396251	0.00180056	0.14972	0.94706	0.0336289	1.29824	0.174132	48.2705	54.7112	0.895738	1	0.848686
ENSMUSG00000042594	0.0074615	1.48279	0.249527	0.018657	1.4579	0.129659	-0.0146679	-0.636784	0.488515	4.57447	37.9939	0.850399	0.977293	1
ENSMUSG00000024338	-0.00884175	-0.32381	0.37879	0.00396935	0.263369	0.728612	-0.0180744	-1.30948	0.177176	396.331	86.3222	0.885503	1	0.852838
ENSMUSG00000000275	-0.0119035	-0.579713	0.290827	-0.0225216	-1.72836	0.131609	-0.00889373	-0.417651	0.65746	17.2584	44.0729	0.854581	0.977293	1
ENSMUSG00000000594	0.0141419	0.843002	0.280487	0.0138062	1.10253	0.194029	-0.0247393	-0.861847	0.354946	52.304	34.0426	0.854581	0.977293	0.992648
ENSMUSG00000003402	0.00655761	1.28971	0.308243	0.0142161	1.1728	0.203285	0.0185863	0.809787	0.39123	13.0608	49.2401	0.854581	0.977293	1
ENSMUSG00000005161	-0.0292404	-1.10408	0.293903	-0.0180991	-1.47544	0.119672	-0.00426194	-0.150265	0.868534	55.538	26.4438	0.854581	0.977293	1
ENSMUSG00000008475	-0.00135269	-0.0742452	0.251728	-0.0168275	-1.15686	0.15637	0.0145585	0.835699	0.38653	293.979	75.076	0.854581	0.977293	1
ENSMUSG00000014956	-0.0060275	-0.377342	0.269159	-0.0104318	-0.834441	0.269159	0.00689958	0.310714	1	41.8663	42.8571	0.854581	0.980773	1
ENSMUSG00000017421	0.00587828	0.234843	0.305131	-0.0124019	-1.0298	0.315516	0.0383886	1.08929	0.242399	87.234	44.6809	0.854581	0.980773	0.912437
ENSMUSG00000018286	0.0222296	0.888422	0.260736	0.0138943	1.1061	0.196546	-0.0128922	-0.954318	0.312368	109.733	48.0243	0.854581	0.977293	0.95096
ENSMUSG00000019132	0.0195627	1.94715	0.298937	0.0177661	1.45902	0.156863	0.0159823	0.608003	0.521547	52.2644	52.8875	0.854581	0.977293	1
ENSMUSG00000019179	-0.0284402	-0.852347	0.258848	-0.00981459	-0.782837	0.258848	-0.0152312	-1.29269	1	106.392	37.9939	0.854581	0.980773	1
ENSMUSG00000020190	0.00147455	0.0970135	0.290292	0.0104146	0.829296	0.286829	-0.0210993	-1.06252	0.247159	10.4802	32.2188	0.854581	0.980773	0.912437
ENSMUSG00000020272	0.00340301	1.05058	0.258406	0.0175695	1.3234	0.155998	-0.0201066	-0.744751	0.404859	47.234	25.228	0.854581	0.977293	1
ENSMUSG00000020395	0.00650865	0.318898	0.290834	0.00889572	0.74815	0.408473	-0.0221847	-1.25671	0.181321	108.438	46.2006	0.854581	1	0.857802
ENSMUSG00000020516	-0.0205636	-0.717707	0.284221	-0.0114391	-0.871476	0.284221	-0.00714283	-0.262731	1	56.0851	31.6109	0.854581	0.980773	1
ENSMUSG00000020585	0.0211374	1.51405	0.28858	0.0120747	0.975718	0.19742	0.0221984	0.821826	0.363952	59.5137	27.9635	0.854581	0.977293	0.992648
ENSMUSG00000020608	-0.00514339	-0.263287	0.276733	-0.00968005	-0.79944	0.276733	0.0137672	0.733486	1	122.219	54.1033	0.854581	0.980773	1
ENSMUSG00000020640	0.0274714	1.64738	0.263161	0.0179277	1.38268	0.105459	0.00486999	0.209423	0.824815	99.7112	51.3678	0.854581	0.977293	1
ENSMUSG00000020737	0.0266423	1.33842	0.294815	0.0122119	0.994634	0.207071	0.0119148	0.864082	0.356262	169.462	54.1033	0.854581	0.977293	0.992648
ENSMUSG00000020738	0.0415322	1.98325	0.257517	0.0228455	1.65992	0.106891	0.00437751	0.32395	0.73592	189.888	72.0365	0.854581	0.977293	1
ENSMUSG00000021182	0.016653	1.79176	0.252896	0.0169212	1.2999	0.145721	0.0177344	0.736852	0.426232	66.152	39.8176	0.854581	0.977293	1
ENSMUSG00000021264	0.00560032	1.1943	0.295189	0.0206101	1.48241	0.124563	0.00906692	0.259379	0.77556	24.8055	26.7477	0.854581	0.977293	1
ENSMUSG00000021431	0.00969261	1.23145	0.282775	0.0162642	1.26982	0.166519	-0.0199343	-0.714147	0.43396	76.3343	38.9058	0.854581	0.977293	1
ENSMUSG00000021606	-0.0133211	-1.00645	0.31038	-0.0178863	-1.38515	0.146367	0.00498281	0.454194	0.631375	68.2888	48.0243	0.854581	0.977293	1
ENSMUSG00000021945	-0.0173719	-0.664541	0.287736	-0.0105863	-0.828873	0.287736	-0.00831709	-0.288737	1	49.3495	33.4347	0.854581	0.980773	1
ENSMUSG00000022051	0.0043667	0.192795	0.291284	-0.00962075	-0.805248	0.322756	0.0327392	1.15741	0.222345	124.514	51.0638	0.854581	0.980773	0.902249
ENSMUSG00000022106	-0.00484217	-0.167524	0.292711	-0.0109584	-0.878159	0.248548	0.0350449	0.981557	0.288696	NA	NA	0.854581	0.980773	0.950076
ENSMUSG00000022108	0.0367422	1.23819	0.308498	0.0175844	1.14476	0.294292	0.0138536	1.08311	0.263133	446.66	80.5471	0.854581	0.980773	0.92252
ENSMUSG00000022185	-0.0286014	-1.03116	0.302078	-0.015816	-1.29387	0.133771	-0.0108242	-0.366536	0.702429	100.271	71.1246	0.854581	0.977293	1
ENSMUSG00000022193	-0.0193816	-0.764849	0.279672	-0.00973383	-0.773198	0.279672	-0.0106639	-1.17833	1	67.6869	37.386	0.854581	0.980773	1
ENSMUSG00000022450	-0.0235018	-1.72901	0.276511	-0.0165136	-1.23955	0.172149	-0.00844289	-0.805616	0.400482	157.553	70.2128	0.854581	0.977293	1
ENSMUSG00000022521	0.0104214	0.639709	0.30296	0.0123502	1.01295	0.237054	-0.0249953	-0.932617	0.319673	79.4377	47.4164	0.854581	0.980773	0.958482
ENSMUSG00000022536	0.00397823	0.245972	0.277415	0.00972327	0.781411	0.349822	-0.0373631	-1.17676	0.193551	42.1884	30.3951	0.854581	0.980773	0.868297
ENSMUSG00000022771	0.0128658	1.81584	0.295811	0.0165827	1.29075	0.168969	0.0173	0.669915	0.460779	85.4316	34.6505	0.854581	0.977293	1
ENSMUSG00000023004	0.0170296	0.701625	0.256847	0.0158218	1.14909	0.192602	-0.0137605	-0.968986	0.312294	68.4012	65.3495	0.854581	0.977293	0.95096
ENSMUSG00000024190	-0.0161482	-0.572434	0.296315	-0.00795687	-0.630875	0.296315	-0.0109911	-0.376485	1	96.924	34.0426	0.854581	0.980773	1
ENSMUSG00000024613	-0.00862809	-0.436375	0.258946	-0.00992097	-0.812715	0.258946	0.00930611	0.47474	1	70.3587	43.1611	0.854581	0.980773	1
ENSMUSG00000024677	0.0337651	0.859206	0.301689	0.0247104	1.31505	0.131113	0.00420441	0.332913	0.73183	809.432	94.2249	0.854581	0.977293	1
ENSMUSG00000024858	-0.0363647	-0.921703	0.279602	-0.0109269	-0.826454	0.279602	-0.0384025	-1.3477	1	39.0426	27.9635	0.854581	0.980773	1
ENSMUSG00000026843	0.00982354	1.47505	0.258761	0.0155779	1.18471	0.155755	0.0111409	0.797287	0.406594	13.4103	72.9483	0.854581	0.977293	1
ENSMUSG00000027133	-0.0267345	-1.66542	0.28905	-0.015661	-1.13961	0.199279	-0.0110804	-0.876893	0.360928	185.83	72.3404	0.854581	0.977293	0.992648
ENSMUSG00000027170	-0.00904966	-0.383802	0.288757	-0.010802	-0.845798	0.288757	0.0191746	0.976479	1	122.894	42.2492	0.854581	0.980773	1
ENSMUSG00000027752	-0.0247689	-0.786605	0.309931	-0.00937542	-0.725237	0.309931	-0.0133399	-0.82041	1	59.7356	32.5228	0.854581	0.980773	1
ENSMUSG00000028382	0.030621	1.32154	0.261813	0.0209924	1.5034	0.117271	-0.00929423	-0.456855	0.633865	180.222	67.1733	0.854581	0.977293	1
ENSMUSG00000028413	0.0169807	0.754837	0.311512	0.0165605	1.19094	0.231576	-0.0157614	-0.904395	0.342387	71.6991	60.1824	0.854581	0.980773	0.982257
ENSMUSG00000028649	0.0411137	1.47528	0.304337	0.0210933	1.42297	0.124858	0.00266704	0.149432	0.877028	409.149	82.9787	0.854581	0.977293	1
ENSMUSG00000028788	0.0371566	1.14624	0.310394	0.0249193	1.36295	0.168558	0.00991197	0.646938	0.505146	326.641	90.5775	0.854581	0.977293	1
ENSMUSG00000028797	-0.040871	-1.30714	0.283737	-0.0111914	-0.937949	0.342667	-0.0327667	-1.20545	0.203234	100.872	57.4468	0.854581	0.980773	0.888819
ENSMUSG00000028932	-0.0390439	-0.990644	0.260341	-0.0114204	-0.869923	0.260341	-0.0499073	-2.1785	1	62.9362	28.8754	0.854581	0.980773	1
ENSMUSG00000029004	0.0279333	1.14041	0.278126	0.0196765	1.43013	0.113692	-0.00464865	-0.229359	0.810935	156.757	66.8693	0.854581	0.977293	1
ENSMUSG00000029038	-0.0392594	-1.48441	0.288705	-0.0144805	-1.19415	0.236869	-0.0237061	-0.982703	0.297455	79.9088	43.1611	0.854581	0.980773	0.950638
ENSMUSG00000030042	-0.00535744	-0.227291	0.311761	-0.0122164	-1.01787	0.2795	0.0262546	1.00843	0.281151	82.535	37.0821	0.854581	0.980773	0.943938
ENSMUSG00000030126	0.0327328	1.63834	0.284522	0.0173889	1.28434	0.182577	0.0113354	0.822085	0.390504	121.179	75.6839	0.854581	0.977293	1
ENSMUSG00000030365	0.00692414	1.24727	0.275831	0.0199222	1.5236	0.144004	-0.022359	-0.604425	0.506502	93.7994	35.5623	0.854581	0.977293	1
ENSMUSG00000030615	-0.0144554	-0.58065	0.253761	-0.0119866	-0.917634	0.253761	0.0080535	0.3375	1	40.4438	27.3556	0.854581	0.980773	1
ENSMUSG00000031715	0.00740924	0.427268	0.294531	0.0134167	1.04003	0.390162	-0.0325705	-1.24499	0.191466	65.7447	55.0152	0.854581	1	0.863292
ENSMUSG00000032376	-0.00293485	-0.141855	0.285238	-0.0111375	-0.845735	0.285238	0.0336806	1.16508	1	43.5046	29.7872	0.854581	0.980773	1
ENSMUSG00000032946	0.00544174	0.270166	0.294861	0.00941606	0.754581	0.381581	-0.0349849	-1.20386	0.195337	59.0547	39.5137	0.854581	1	0.872532
ENSMUSG00000033685	0.0208985	2.06076	0.258407	0.0193165	1.54175	0.114724	0.0125887	0.425782	0.64016	64.8328	36.4742	0.854581	0.977293	1
ENSMUSG00000034028	0.0252957	1.73027	0.290318	0.016939	1.2851	0.141842	0.01558	0.521868	0.574206	143.821	41.9453	0.854581	0.977293	1
ENSMUSG00000034484	-0.00550931	-0.243104	0.276139	-0.0126395	-0.945971	0.276139	0.0395017	1.39078	1	62.1489	25.228	0.854581	0.980773	1
ENSMUSG00000035215	-0.016218	-0.747271	0.31016	-0.00850861	-0.685866	0.31016	-0.00781686	-0.867532	1	40.8875	44.6809	0.854581	0.980773	1
ENSMUSG00000037058	0.0432956	1.69226	0.284919	0.020473	1.5062	0.119601	0.00476816	0.285939	0.766018	218.614	69.9088	0.854581	0.977293	1
ENSMUSG00000037266	0.0506572	1.28141	0.279872	0.0253715	1.61834	0.122841	-0.00726792	-0.394179	0.683579	380.255	84.4985	0.854581	0.977293	1
ENSMUSG00000037475	0.00971667	0.31569	0.295683	-0.0132079	-1.09343	0.224952	0.0352618	0.939338	0.326071	166.62	64.1337	0.854581	0.980773	0.965367
ENSMUSG00000039202	0.00553837	0.730848	0.295135	0.0155114	1.22103	0.174457	-0.0202692	-0.706306	0.439945	19.5805	36.1702	0.854581	0.977293	1
ENSMUSG00000040028	-0.014298	-0.491006	0.304827	-0.0110958	-0.833489	0.304827	0.0175282	0.551374	1	64.7325	27.9635	0.854581	0.980773	1
ENSMUSG00000040048	-0.0048982	-0.255653	0.306229	-0.00777082	-0.642661	0.427066	0.0176083	1.2167	0.18764	86.2158	43.465	0.854581	1	0.859316
ENSMUSG00000041697	0.0489363	1.64304	0.303174	0.0255472	1.58914	0.142075	0.00471607	0.462524	0.630373	201.243	78.4195	0.854581	0.977293	1
ENSMUSG00000041881	0.0292956	1.66458	0.302022	0.0175455	1.32322	0.128623	0.00443253	0.278474	0.77002	123.353	65.6535	0.854581	0.977293	1
ENSMUSG00000049866	0.0161593	1.42681	0.310933	0.0115131	0.930307	0.202714	0.016455	0.776091	0.398237	67.7356	44.3769	0.854581	0.977293	1
ENSMUSG00000053560	0.032007	1.23927	0.292586	0.0132956	0.957989	0.30936	0.0153701	1.15433	0.232649	415.827	74.772	0.854581	0.980773	0.912437
ENSMUSG00000054408	0.0151657	1.47118	0.304209	0.0153458	1.15352	0.125341	0.00414465	0.155721	0.860674	NA	NA	0.854581	0.977293	1
ENSMUSG00000054693	-0.0112836	-0.516789	0.306193	-0.0098372	-0.779101	0.306193	0.00626586	0.291364	1	96.3982	43.769	0.854581	0.980773	1
ENSMUSG00000058446	-0.0320476	-1.16178	0.289429	-0.0125923	-1.04385	0.227683	-0.0301712	-0.951681	0.311475	97.0942	49.848	0.854581	0.980773	0.95096
ENSMUSG00000062753	0.0157276	1.96172	0.289768	0.0161964	1.2842	0.162586	0.00961118	0.673197	0.467726	56.4802	37.0821	0.854581	0.977293	1
ENSMUSG00000068328	-3.82404e-05	-0.00159436	0.300155	-0.011926	-0.996277	0.256351	0.0280063	0.990578	0.290229	59.3465	44.3769	0.854581	0.980773	0.950076
ENSMUSG00000090862	-0.00496093	-0.567361	0.299975	-0.0213811	-1.06362	0.123357	-0.00149189	-0.1789	0.853841	579.055	97.2644	0.854581	0.977293	1
ENSMUSG00000018412	0.0122974	1.08984	0.313545	0.015906	1.28935	0.187096	-0.0201052	-0.706751	0.446592	39.0426	39.5137	0.855516	0.977293	1
ENSMUSG00000018379	0.0114153	1.32338	0.315099	0.0151403	1.25202	0.179513	0.0235991	0.655381	0.475968	63.0729	39.8176	0.856117	0.977293	1
ENSMUSG00000058587	0.0138582	1.65468	0.315209	0.0156404	1.25694	0.133032	0.00575076	0.207596	0.819147	76.3191	33.7386	0.856117	0.977293	1
ENSMUSG00000025907	0.0134468	1.3207	0.335102	0.0080078	0.629093	0.535488	0.0483838	1.24237	0.17939	60.6201	33.7386	0.87156	1	0.857802
ENSMUSG00000034647	0.000915957	0.0370704	0.343684	0.00614764	0.513622	0.560377	-0.0281976	-1.26294	0.180074	121.429	45.8967	0.871926	1	0.857802
ENSMUSG00000039159	0.000683242	0.037745	0.349733	0.00695889	0.568775	0.564387	-0.0246533	-1.25292	0.183505	88.9027	44.6809	0.872317	1	0.857802
ENSMUSG00000018293	0.0141802	1.26595	0.403569	0.00780797	0.345283	0.874765	0.0128538	1.30278	0.18093	700.125	94.2249	0.895738	1	0.857802
ENSMUSG00000021248	-0.0121926	-0.443679	0.409639	-0.000648569	-0.0526277	1	-0.0300566	-1.22659	0.17894	57.6049	32.8267	0.895738	1	0.857802
ENSMUSG00000021998	0.02171	1.04603	0.402384	0.00255095	0.163434	0.831503	0.0228537	1.29002	0.182713	529.003	82.6748	0.895738	1	0.857802
ENSMUSG00000025616	0.0118166	0.864036	0.40219	0.00167291	0.124631	0.860881	0.0460741	1.22114	0.180811	29.2371	27.9635	0.895738	1	0.857802
ENSMUSG00000040725	-0.00729568	-0.341196	0.411276	0.00232242	0.190799	0.938051	-0.0396807	-1.23703	0.183266	30.5988	43.769	0.895738	1	0.857802
ENSMUSG00000064210	0.0083511	0.771895	0.411574	9.08621e-06	0.000671631	0.98587	0.0450737	1.24495	0.182738	30.2097	28.5714	0.895738	1	0.857802
ENSMUSG00000030987	-0.0240324	-0.757926	0.317676	-0.011236	-0.831799	0.317676	-0.0100725	-0.394681	1	49.4407	29.1793	0.85907	0.980773	1
ENSMUSG00000019978	0.0135164	0.952304	0.347492	-0.0098781	-0.81006	0.551994	0.0217563	1.26921	0.184591	16.8267	55.0152	0.871926	1	0.859297
ENSMUSG00000055302	-0.0180495	-0.729652	0.400013	-0.00155719	-0.131611	0.755646	-0.0406911	-1.2466	0.187689	50.5866	51.6717	0.895738	1	0.859316
ENSMUSG00000026104	0.0104457	1.21345	0.409721	0.00590644	0.482671	0.815062	0.0288786	1.24231	0.18843	72.2766	44.9848	0.895738	1	0.859387
ENSMUSG00000029198	0.00979556	0.84591	0.411728	0.00447069	0.347282	0.828714	0.0294696	1.19625	0.188669	50.5106	26.1398	0.895738	1	0.859387
ENSMUSG00000002885	0.0125914	1.80931	0.319448	0.0185256	1.43481	0.181321	0.0195884	0.652501	0.481459	64.234	41.3374	0.862364	0.977293	1
ENSMUSG00000020720	-0.0344785	-0.866804	0.323002	-0.00898936	-0.702619	0.323002	-0.0617729	-1.7852	1	51.7386	38.6018	0.862792	0.980773	1
ENSMUSG00000021134	-0.0110305	-0.585395	0.322002	-0.0195838	-1.30716	0.140101	0.00518982	0.288932	0.764756	370.334	80.2432	0.862792	0.977293	1
ENSMUSG00000022048	0.00700665	0.755705	0.322626	0.0152509	1.23086	0.214926	-0.025146	-0.796002	0.394642	37.8298	45.5927	0.862792	0.980773	1
ENSMUSG00000022114	0.00594726	0.944584	0.322982	0.0154928	1.20657	0.134127	-0.00230064	-0.117498	0.898596	6.1307	35.8663	0.862792	0.977293	1
ENSMUSG00000025016	0.0104475	0.484369	0.322767	-0.00842274	-0.700903	0.405467	0.0404169	1.15383	0.210266	38.769	34.6505	0.862792	1	0.891627
ENSMUSG00000071528	-0.0132015	-0.99078	0.322777	-0.0142056	-1.12073	0.144024	0.00343789	0.342919	0.721406	104.152	75.076	0.862792	0.977293	1
ENSMUSG00000020022	-0.00134982	-0.0821472	0.392916	0.00393436	0.31975	0.687635	-0.0236923	-1.19937	0.191419	41.848	36.7781	0.892717	1	0.863292
ENSMUSG00000039262	0.00228833	0.135389	0.396285	-0.00564048	-0.45294	0.708045	0.0233981	1.1772	0.190855	23.0395	25.5319	0.895738	1	0.863292
ENSMUSG00000028792	-0.0164764	-0.672329	0.326125	-0.00939179	-0.709678	0.326125	-0.0202969	-0.833637	1	51.3647	30.3951	0.864645	0.980773	1
ENSMUSG00000041629	0.00872157	0.583726	0.325828	0.0104144	0.848219	0.320536	-0.0226898	-1.03929	0.262407	41.3313	35.8663	0.864645	0.980773	0.92252
ENSMUSG00000078853	-0.0177813	-0.583351	0.325146	-0.00908279	-0.696891	0.325146	-0.00320193	-0.127848	1	63.4894	26.7477	0.864645	0.980773	1
ENSMUSG00000115987	0.0301508	1.61667	0.325448	0.0166446	1.26344	0.165925	0.00699366	0.540847	0.568183	136.985	55.0152	0.864645	0.977293	1
ENSMUSG00000057193	0.0214783	1.00684	0.328137	0.0278569	1.53582	0.136542	0.00197337	0.106899	0.912247	66.9058	94.2249	0.867392	0.977293	1
ENSMUSG00000007880	0.020633	1.5657	0.371648	0.00958478	0.774512	0.592131	0.0319484	1.23912	0.19326	69.155	54.4073	0.882601	1	0.868297
ENSMUSG00000048154	0.0153152	1.77662	0.329561	0.0138724	1.13776	0.288276	0.0221721	0.991442	0.295955	45.9088	52.8875	0.869238	0.980773	0.950638
ENSMUSG00000059119	0.01584	1.82249	0.329812	0.0137882	1.09947	0.329183	0.0259534	1.05579	0.260452	86.4681	45.5927	0.869238	0.980773	0.920366
ENSMUSG00000027620	0.0377094	1.12588	0.330324	0.0261379	1.33925	0.210015	0.0104516	0.779688	0.422253	516.641	94.5289	0.869301	0.980773	1
ENSMUSG00000004266	-0.015779	-0.624746	0.331025	-0.00879776	-0.673011	0.331025	-0.0182966	-0.666218	1	68.2371	31.003	0.869709	0.980773	1
ENSMUSG00000024925	0.0151238	1.80279	0.331887	0.0180493	1.38457	0.141823	-0.0046607	-0.195411	0.826842	47.6839	32.5228	0.869709	0.977293	1
ENSMUSG00000052331	0.0105501	1.63221	0.331946	0.014319	1.10676	0.275012	0.0246666	0.926495	0.313949	62.8997	40.4255	0.869709	0.980773	0.95096
ENSMUSG00000070501	-0.0172573	-0.747226	0.332578	-0.0177022	-1.45166	0.13796	-0.000897188	-0.0323012	0.972489	46.1398	52.5836	0.870083	0.977293	1
ENSMUSG00000069769	0.0181839	1.74702	0.333461	0.0150527	1.2471	0.195899	0.0187423	0.674565	0.46924	49.5228	42.2492	0.871113	0.977293	1
ENSMUSG00000034377	0.00751714	1.58545	0.334508	0.0194811	1.41913	0.139293	0.00186561	0.0598263	0.946908	11.1793	27.9635	0.871288	0.977293	1
ENSMUSG00000036299	0.00743481	1.80289	0.334123	0.0219299	1.6026	0.138847	-0.000654753	-0.0384092	0.966167	66.4924	30.3951	0.871288	0.977293	1
ENSMUSG00000048865	-0.0117671	-0.460281	0.335602	-0.0083428	-0.655331	0.335602	-0.00283006	-0.079086	1	54.4073	36.4742	0.871586	0.980773	1
ENSMUSG00000005698	0.00718608	1.47728	0.343845	0.0207761	1.60922	0.144915	0.00351066	0.0952432	0.91974	65.8723	44.6809	0.871926	0.977293	1
ENSMUSG00000020130	0.0164592	1.47305	0.346745	0.0112416	0.906912	0.266471	0.0227618	0.838641	0.347243	NA	NA	0.871926	0.980773	0.986347
ENSMUSG00000020315	-0.0164954	-0.573209	0.337876	-0.0170819	-1.38474	0.166249	0.0148407	0.467712	0.614475	102.851	37.0821	0.871926	0.977293	1
ENSMUSG00000021807	-0.0177945	-0.619755	0.347496	-0.00901027	-0.694636	0.347496	-0.00933858	-0.415186	1	96.3556	33.7386	0.871926	0.980773	1
ENSMUSG00000022587	-0.0253133	-0.964991	0.343131	-0.0103575	-0.790195	0.189182	-0.0167971	-0.623034	0.519287	263.76	79.3313	0.871926	0.977293	1
ENSMUSG00000024240	-0.0170884	-0.708039	0.344305	-0.00989739	-0.757505	0.344305	-0.0139821	-0.641946	1	37.2553	31.6109	0.871926	0.980773	1
ENSMUSG00000026393	0.0151017	1.60918	0.339555	0.0188616	1.48146	0.181795	-0.0149419	-0.57677	0.539025	66.5046	38.9058	0.871926	0.977293	1
ENSMUSG00000027433	-0.0343502	-1.22998	0.340008	-0.0110136	-0.929489	0.296918	-0.0281475	-0.982402	0.301039	134.328	63.2219	0.871926	0.980773	0.95096
ENSMUSG00000029687	0.00542763	0.748598	0.339622	0.0175911	1.32151	0.146028	-0.00325128	-0.206033	0.829115	12.8815	65.3495	0.871926	0.977293	1
ENSMUSG00000033760	-0.0150961	-0.846781	0.337545	-0.00767766	-0.625985	0.337545	-0.0198437	-1.01011	1	13.6413	44.9848	0.871926	0.980773	1
ENSMUSG00000040407	-0.0420428	-1.30382	0.344937	-0.0157359	-1.27654	0.247821	-0.0258886	-0.80813	0.373123	67.1246	28.8754	0.871926	0.980773	1
ENSMUSG00000043424	0.00509556	1.09684	0.343235	0.0157292	1.22342	0.144877	-0.00233956	-0.103321	0.908182	5.0152	31.003	0.871926	0.977293	1
ENSMUSG00000048490	0.0070123	1.22734	0.347288	0.0186164	1.34444	0.181296	-0.0245546	-0.511039	0.566698	NA	NA	0.871926	0.977293	1
ENSMUSG00000048758	2.08966e-05	0.00133674	0.338921	-0.014151	-0.914703	0.230186	0.0120258	0.823974	0.394749	325.304	84.8024	0.871926	0.980773	1
ENSMUSG00000059005	0.00567371	0.187813	0.337733	0.0097141	0.692769	0.405315	-0.0179015	-1.16851	0.22401	105.213	67.1733	0.871926	1	0.904676
ENSMUSG00000064023	-0.0400565	-1.06796	0.34352	-0.00858117	-0.660976	0.34352	-0.0930363	-7.28046	1	77.228	32.5228	0.871926	0.980773	1
ENSMUSG00000004880	0.0175421	0.5815	0.35019	0.0135616	1.0398	0.477591	-0.0222938	-1.21711	0.206728	235.839	73.8602	0.872317	1	0.888819
ENSMUSG00000022584	0.0147799	1.31976	0.348612	0.00954214	0.769593	0.299815	0.0211421	0.93671	0.309554	399.471	46.8085	0.872317	0.980773	0.95096
ENSMUSG00000026029	-0.00674701	-0.374812	0.350594	-0.00960723	-0.727463	0.350594	0.00550036	0.193441	1	42.8055	27.3556	0.872317	0.980773	1
ENSMUSG00000026547	0.0101588	1.45918	0.34991	0.0165644	1.28369	0.160974	-0.00926626	-0.331403	0.713195	110.535	39.2097	0.872317	0.977293	1
ENSMUSG00000032215	-0.00168007	-0.108229	0.349158	-0.00930075	-0.695094	0.349158	0.0129552	0.57962	1	12.1368	32.5228	0.872317	0.980773	1
ENSMUSG00000057666	0.0142484	0.685206	0.439751	0.00241702	0.197616	1	0.0206537	1.2257	0.195475	71.462	50.4559	0.895738	1	0.872532
ENSMUSG00000040128	0.0184525	1.30329	0.388025	0.0061527	0.507991	0.636642	0.0351118	1.21932	0.19623	72.3921	47.4164	0.889745	1	0.873716
ENSMUSG00000024399	-0.0197885	-0.844253	0.358185	-0.014888	-1.08183	0.151876	-0.00022085	-0.00984913	0.991878	402.216	86.0182	0.882031	0.977293	1
ENSMUSG00000027835	-0.0339265	-1.48082	0.357397	-0.0127739	-1.04918	0.397632	-0.0185352	-1.09747	0.246621	151.201	50.7599	0.882031	1	0.912437
ENSMUSG00000028522	0.0255582	1.26976	0.35896	0.0111959	0.887958	0.251266	0.0173017	0.809197	0.391966	138.55	51.3678	0.882031	0.980773	1
ENSMUSG00000044791	-0.0247475	-0.849128	0.358895	-0.0125845	-0.975906	0.25705	-0.0281856	-0.7823	0.381807	52.9787	33.4347	0.882031	0.980773	1
ENSMUSG00000001525	0.0356074	1.25844	0.367297	0.0198815	1.36364	0.16894	0.00697252	0.320855	0.739186	222.568	83.2827	0.882601	0.977293	1
ENSMUSG00000017548	0.00774717	0.566031	0.36245	0.0117817	0.940661	0.232555	-0.0215416	-0.706464	0.436838	39.6413	29.4833	0.882601	0.980773	1
ENSMUSG00000018209	0.0217876	1.70427	0.371146	0.0142218	1.17541	0.239613	0.0187102	0.73587	0.438788	127.103	58.9666	0.882601	0.980773	1
ENSMUSG00000020009	0.0228975	0.822432	0.366623	0.0149157	1.08265	0.269049	-0.0223116	-0.837092	0.375539	219.334	59.2705	0.882601	0.980773	1
ENSMUSG00000020846	-0.041631	-1.41587	0.363901	-0.0173716	-1.4333	0.199561	-0.0163436	-0.578041	0.539664	101.486	41.3374	0.882601	0.977293	1
ENSMUSG00000022961	0.0120141	0.347551	0.36512	0.0172797	0.898132	0.336947	-0.0108183	-1.01592	0.295797	355.31	90.5775	0.882601	0.980773	0.950638
ENSMUSG00000026032	0.0172744	1.27761	0.360778	0.0110571	0.916411	0.250439	0.00767339	0.782633	0.396758	49.9271	35.2584	0.882601	0.980773	1
ENSMUSG00000026222	-0.0244938	-1.20993	0.366998	-0.0155049	-1.1174	0.203586	-0.0118668	-0.601516	0.533177	384.736	82.3708	0.882601	0.977293	1
ENSMUSG00000026238	0.0151016	0.470808	0.372722	0.0319694	1.11297	0.160045	6.44781e-05	0.00672465	0.994484	575.866	99.3921	0.882601	0.977293	1
ENSMUSG00000026755	-0.0217864	-0.672784	0.362463	-0.00741137	-0.603264	0.362463	-0.0140509	-0.593368	1	109.103	47.7204	0.882601	0.997629	1
ENSMUSG00000028080	0.0179098	1.35032	0.375605	0.0174333	1.27328	0.161684	-9.22864e-05	-0.00482927	0.995951	13.9149	64.4377	0.882601	0.977293	1
ENSMUSG00000030315	0.00897563	1.27327	0.373427	0.0157337	1.21128	0.246455	-0.0212873	-0.72417	0.42854	98.1429	37.386	0.882601	0.980773	1
ENSMUSG00000031839	0.0210848	1.1692	0.365578	0.00882262	0.744192	0.409274	0.0157592	1.09033	0.248513	89.6657	44.6809	0.882601	1	0.912437
ENSMUSG00000032093	-0.00608768	-0.33566	0.367592	-0.015705	-1.16335	0.193044	0.00966767	0.533157	0.579323	106.003	70.8207	0.882601	0.977293	1
ENSMUSG00000033020	0.0137423	1.52234	0.377053	0.0116895	0.924086	0.331095	0.022325	0.895674	0.315832	41.6109	31.307	0.882601	0.980773	0.95096
ENSMUSG00000033107	0.0103948	1.75314	0.371543	0.0196467	1.4303	0.18067	0.0130347	0.391132	0.664519	76.7994	34.6505	0.882601	0.977293	1
ENSMUSG00000036550	-0.0348945	-0.955691	0.375272	-0.00889793	-0.7343	0.41102	-0.0441215	-1.04599	0.257089	59.4833	34.3465	0.882601	1	0.918184
ENSMUSG00000041235	0.0114034	1.58794	0.36677	0.0149553	1.1745	0.176703	0.0114147	0.388151	0.670596	47.8419	35.5623	0.882601	0.977293	1
ENSMUSG00000044408	-0.0115535	-0.445674	0.37703	-0.00609265	-0.484561	0.37703	-0.00310596	-0.168011	1	135.231	35.5623	0.882601	1	1
ENSMUSG00000045624	0.00139828	0.156833	0.37486	0.0103791	0.78218	0.408994	-0.0316544	-1.01235	0.257772	59.0942	28.8754	0.882601	1	0.918184
ENSMUSG00000045868	0.0363676	1.44941	0.375459	0.0198979	1.26062	0.214189	0.0161938	0.619194	0.518775	245.559	72.9483	0.882601	0.980773	1
ENSMUSG00000047735	-0.00987361	-0.42323	0.362638	-0.0125741	-1.01399	0.268817	0.0227359	0.833268	0.369327	116.033	43.769	0.882601	0.980773	0.999654
ENSMUSG00000052031	-0.0134744	-0.696376	0.368485	-0.00886794	-0.685124	0.368485	-0.0125048	-0.620788	1	22.4833	39.2097	0.882601	0.997629	1
ENSMUSG00000052684	-0.0338505	-1.11389	0.362981	-0.0167408	-1.3655	0.156183	-0.00345012	-0.117041	0.899303	78.1581	27.3556	0.882601	0.977293	1
ENSMUSG00000060073	0.0304899	1.22406	0.367349	0.0135414	1.03923	0.2464	0.00958184	0.777554	0.416812	231.422	69.6049	0.882601	0.980773	1
ENSMUSG00000060475	0.019386	1.30728	0.376288	0.011767	0.670058	0.434422	0.0186897	1.12791	0.24636	41.6657	93.617	0.882601	1	0.912437
ENSMUSG00000044147	-0.00766415	-0.267365	0.438006	0.00263455	0.219374	0.896436	-0.0280009	-1.20809	0.201136	37.0669	48.9362	0.895738	1	0.884503
ENSMUSG00000006673	-0.0052626	-0.360441	0.380511	-0.00689492	-0.553102	0.380511	-0.00351839	-0.152811	1	35.7538	43.769	0.885875	1	1
ENSMUSG00000020255	-0.0212053	-0.922736	0.382022	-0.00983517	-0.737317	0.382022	-0.0375796	-1.44097	1	17.3739	28.2675	0.885875	1	1
ENSMUSG00000023274	0.0114994	0.894231	0.382186	0.0127265	1.05199	0.227346	-0.0146998	-0.634667	0.49469	NA	NA	0.885875	0.980773	1
ENSMUSG00000029911	0.00687476	0.441358	0.380771	0.00973937	0.816025	0.33806	-0.018541	-0.93654	0.314104	70.3739	40.4255	0.885875	0.980773	0.95096
ENSMUSG00000040242	-0.0117231	-0.453395	0.381022	-0.00685661	-0.554834	0.381022	0.002662	0.15088	1	115.991	45.2888	0.885875	1	1
ENSMUSG00000047126	0.00333632	0.271522	0.379772	0.0117067	0.918705	0.229652	-0.0176248	-0.631091	0.482434	26.8693	26.7477	0.885875	0.980773	1
ENSMUSG00000064367	0.00202339	0.115141	0.382435	-0.0216809	-1.10201	0.179168	0.0058448	0.333398	0.731345	655.313	94.8328	0.885875	0.977293	1
ENSMUSG00000022400	-0.0168461	-0.809999	0.383494	-0.0134246	-1.12482	0.177227	0.00558342	0.295525	0.756516	134.116	63.8298	0.886389	0.977293	1
ENSMUSG00000026434	-0.0208586	-0.722405	0.386479	-0.00578965	-0.472171	0.577784	-0.0373038	-1.15749	0.207108	36.6778	32.8267	0.889745	1	0.888819
ENSMUSG00000002699	-0.0162146	-0.585342	0.434989	-0.00147763	-0.124744	0.822794	-0.0305526	-1.19256	0.20383	98.4407	39.5137	0.895738	1	0.888819
ENSMUSG00000006299	-0.00242354	-0.0878014	0.428681	0.00372308	0.306544	0.757123	-0.0266261	-1.17928	0.206124	77.4954	37.386	0.895738	1	0.888819
ENSMUSG00000025451	-0.00725829	-0.392206	0.449413	0.00558383	0.462403	1	-0.046548	-1.18703	0.204341	22.7903	40.1216	0.895738	1	0.888819
ENSMUSG00000038213	0.00956457	0.491572	0.425997	-0.00288081	-0.234899	0.740791	0.0420903	1.15959	0.206298	81.8815	35.8663	0.895738	1	0.888819
ENSMUSG00000045983	0.00810579	0.401801	0.405128	-0.00571673	-0.475696	0.661818	0.0369623	1.17895	0.203681	58.0486	41.6413	0.895738	1	0.888819
ENSMUSG00000069045	0.0137658	0.779111	0.434887	-0.00135953	-0.114644	0.793865	0.0409442	1.19717	0.20632	139.225	48.3283	0.895738	1	0.888819
ENSMUSG00000027347	0.00805008	0.345578	0.389751	-0.00857543	-0.714344	0.576786	0.0318203	1.18176	0.209767	72.5015	36.4742	0.889745	1	0.891627
ENSMUSG00000030059	0.0111725	0.82475	0.389935	0.0145294	1.119	0.189803	-0.00709825	-0.387177	0.685133	24.386	55.6231	0.889745	0.977293	1
ENSMUSG00000032026	-0.0186603	-0.666333	0.390108	-0.0102649	-0.754699	0.390108	-0.00804453	-0.392361	1	73.1033	37.386	0.889745	1	1
ENSMUSG00000041126	0.0199273	1.35532	0.388223	0.0113897	0.959094	0.251826	0.011047	0.712083	0.446623	86.8267	49.5441	0.889745	0.980773	1
ENSMUSG00000050608	-0.00894008	-0.43557	0.387733	-0.00671108	-0.540467	0.387733	0.00323542	0.344226	1	112.362	51.6717	0.889745	1	1
ENSMUSG00000072772	0.0161546	0.843087	0.387679	0.00820548	0.549588	0.520899	0.00948116	1.17683	0.223299	69.079	74.772	0.889745	1	0.903855
ENSMUSG00000037958	0.00845676	1.10048	0.42577	0.0061018	0.473356	0.711374	0.0366657	1.1366	0.21009	42.5228	28.5714	0.895738	1	0.891627
ENSMUSG00000007041	0.0429831	1.49098	0.392027	0.0202025	1.4149	0.171766	-0.000681692	-0.070232	0.941491	286.116	68.693	0.891836	0.977293	1
ENSMUSG00000045098	0.0171246	0.633154	0.391687	0.01015	0.810117	0.229554	-0.0167307	-0.592902	0.51152	30.0334	25.8359	0.891836	0.980773	1
ENSMUSG00000040785	-0.0110219	-0.413924	0.445761	-0.0020918	-0.168394	0.819613	-0.0277712	-1.12441	0.211089	61.845	33.1307	0.895738	1	0.892992
ENSMUSG00000054387	0.0185248	0.916778	0.458925	0.00161058	0.130504	0.976347	0.038412	1.15316	0.212126	70.4985	35.8663	0.895738	1	0.895252
ENSMUSG00000000171	-0.00780021	-0.349302	0.432935	-0.0111385	-0.898895	0.445189	0.0209024	0.939371	0.296148	64.1793	25.5319	0.895738	1	0.950638
ENSMUSG00000000290	0.0281417	1.49571	0.408495	0.0184234	1.32112	0.204686	-0.00752402	-0.398915	0.669716	115.407	45.2888	0.895738	0.977293	1
ENSMUSG00000000568	0.00722335	1.39611	0.440528	0.015652	1.20282	0.20401	0.00384603	0.14482	0.871588	37.5714	33.1307	0.895738	0.977293	1
ENSMUSG00000001281	0.0300334	1.29225	0.400139	0.0135973	1.03039	0.254509	0.0129882	0.689959	0.465137	108.778	43.465	0.895738	0.980773	1
ENSMUSG00000001833	0.0315715	1.10366	0.423831	0.0125648	0.885817	0.31567	0.0128348	0.809562	0.399432	246.918	68.693	0.895738	0.980773	1
ENSMUSG00000001847	0.0217395	0.931146	0.46548	0.0118544	0.941698	0.227538	-0.00321702	-0.25345	0.786758	126.438	46.8085	0.895738	0.980773	1
ENSMUSG00000002524	0.0096369	0.743016	0.415023	-0.00740517	-0.570964	0.415023	0.0540891	1.66006	1	59.7021	36.7781	0.895738	1	1
ENSMUSG00000003882	-0.00561033	-0.193721	0.47705	0.0058217	0.451142	0.793082	-0.0238234	-1.14862	0.234814	482.234	76.5957	0.895738	1	0.912437
ENSMUSG00000004535	0.0229345	1.18647	0.414885	0.0132829	1.04251	0.20119	0.00724245	0.335638	0.722833	130.83	56.231	0.895738	0.977293	1
ENSMUSG00000005625	0.0197343	1.38386	0.436503	0.0145601	1.08342	0.209189	0.00399624	0.26559	0.77609	114.532	44.9848	0.895738	0.980773	1
ENSMUSG00000006024	0.0167954	0.862303	0.473161	0.00574348	0.467054	0.574593	0.020199	0.990819	0.277034	91.9422	31.003	0.895738	1	0.938019
ENSMUSG00000006649	-0.0230972	-1.14767	0.487523	-0.0102074	-0.850765	0.548417	-0.0178382	-0.961432	0.299443	14.9696	44.3769	0.895738	1	0.950638
ENSMUSG00000008450	0.0211089	1.50067	0.441567	0.0125648	1.0079	0.302271	0.0200808	0.700462	0.44998	39.3252	40.4255	0.895738	0.980773	1
ENSMUSG00000008496	0.00119367	0.371107	0.474477	0.0150205	1.08663	0.227406	-0.00587731	-0.169067	0.853557	7.92401	30.6991	0.895738	0.980773	1
ENSMUSG00000008892	-0.00409974	-0.222078	0.433867	-0.00604297	-0.474643	0.433867	1.64942e-05	0.000491459	1	40.6839	32.5228	0.895738	1	1
ENSMUSG00000010609	-0.00899771	-0.427423	0.471125	0.00116797	0.0941176	1	-0.0451204	-1.13907	0.216067	39.9909	25.5319	0.895738	1	0.901822
ENSMUSG00000011884	0.00940773	1.26317	0.418204	0.0136071	1.04259	0.217086	0.0115923	0.416701	0.639007	NA	NA	0.895738	0.980773	1
ENSMUSG00000014294	0.0104289	0.575625	0.472787	0.00323909	0.212994	0.747112	0.00864766	1.14155	0.237689	134.717	75.076	0.895738	1	0.912437
ENSMUSG00000015013	0.0138553	1.12752	0.477438	0.00894394	0.742379	0.335476	0.0153324	0.672598	0.45791	NA	NA	0.895738	0.980773	1
ENSMUSG00000015143	-0.03058	-0.958485	0.497952	-0.00724983	-0.559118	0.497952	-0.0467754	-1.77293	1	61.0638	48.6322	0.895738	1	1
ENSMUSG00000015937	0.0106252	0.48356	0.484361	0.012594	0.910334	0.335393	-0.0126937	-0.692528	0.470038	43.4286	68.0851	0.895738	0.980773	1
ENSMUSG00000016319	0.0140261	0.403155	0.425385	0.0130108	0.810789	0.447937	-0.0104957	-1.03226	0.286997	603.742	84.1945	0.895738	1	0.948864
ENSMUSG00000016833	0.00216446	0.144956	0.484218	-0.00348313	-0.27853	0.730201	0.0202635	1.04766	0.248536	36.5957	35.5623	0.895738	1	0.912437
ENSMUSG00000017188	0.0168067	1.21404	0.438493	0.0108179	0.841013	0.287429	0.0127164	0.642267	0.472039	57.4833	31.6109	0.895738	0.980773	1
ENSMUSG00000017428	0.00770356	1.28342	0.49242	0.0161684	1.21602	0.249572	0.0137552	0.277525	0.762718	50.462	34.3465	0.895738	0.980773	1
ENSMUSG00000018008	0.0145002	1.24763	0.455097	0.00892032	0.673903	0.565822	0.0266914	1.00982	0.264555	76.7903	34.9544	0.895738	1	0.923867
ENSMUSG00000018567	0.0194417	0.986471	0.448991	0.0133628	1.05997	0.20598	0.000871279	0.0430501	0.9639	121.356	60.7903	0.895738	0.977293	1
ENSMUSG00000018770	0.0267446	1.28524	0.420247	0.0149758	1.14359	0.191276	-0.00167641	-0.152496	0.871739	136.754	58.9666	0.895738	0.977293	1
ENSMUSG00000018819	-0.0142433	-0.680181	0.487551	-0.01444	-1.10781	0.263236	0.0075507	0.410128	0.667058	215.845	63.8298	0.895738	0.980773	1
ENSMUSG00000019943	0.0173053	1.40523	0.473283	0.0111512	0.916253	0.368142	0.0178826	0.777086	0.407462	182.927	49.5441	0.895738	0.997629	1
ENSMUSG00000020074	0.00766597	0.890411	0.497096	0.00741796	0.598274	0.481798	0.0265249	0.875484	0.341938	61.5714	39.8176	0.895738	1	0.982257
ENSMUSG00000020076	0.0042601	0.194082	0.43828	0.0079148	0.603474	0.362603	-0.028534	-0.815712	0.364906	42.3526	32.8267	0.895738	0.997629	0.993728
ENSMUSG00000020180	-0.0198218	-0.968389	0.440572	-0.0115073	-0.931745	0.201885	-0.00145374	-0.0992387	0.917691	180.693	71.1246	0.895738	0.977293	1
ENSMUSG00000020390	0.0156237	0.878719	0.460817	0.00390841	0.312644	0.883674	0.0196185	1.1881	0.216398	162.088	65.9574	0.895738	1	0.901822
ENSMUSG00000020460	-0.00868537	-1.16356	0.493712	-0.00983502	-0.307777	0.80219	-0.00844664	-1.13215	0.24548	974.848	99.696	0.895738	1	0.912437
ENSMUSG00000020561	-0.0282747	-0.896019	0.439543	-0.011513	-0.961674	0.3033	-0.0290705	-0.710868	0.444589	63.4164	40.1216	0.895738	0.980773	1
ENSMUSG00000020745	0.0050318	0.242735	0.472073	-0.00561226	-0.475461	0.553681	0.0251217	1.01367	0.283449	91.1094	51.0638	0.895738	1	0.945361
ENSMUSG00000020849	0.0147324	1.44566	0.44104	0.0160779	1.29601	0.207421	-0.00527861	-0.204113	0.82675	84.4225	47.7204	0.895738	0.977293	1
ENSMUSG00000020962	-0.0159778	-0.614434	0.474329	-0.000789518	-0.066072	0.872277	-0.0446818	-1.13157	0.226	41.7812	37.69	0.895738	1	0.90859
ENSMUSG00000021171	0.0161481	1.30158	0.465793	0.00927671	0.769148	0.429358	0.0257089	0.891468	0.341854	85.6018	41.0334	0.895738	1	0.982257
ENSMUSG00000021537	-0.00939507	-0.458257	0.498424	-0.00554537	-0.423967	0.498424	-0.0136583	-0.624087	1	84.6109	37.69	0.895738	1	1
ENSMUSG00000021754	0.0120499	0.848344	0.495774	0.000157688	0.0131671	1	0.035937	1.12537	0.235282	58.307	43.769	0.895738	1	0.912437
ENSMUSG00000022014	-0.0256651	-0.934941	0.49844	-0.0119742	-0.995014	0.248825	-0.00523211	-0.230056	0.80235	131.404	52.5836	0.895738	0.980773	1
ENSMUSG00000022255	0.0295362	1.00901	0.435969	0.0163676	1.08394	0.216029	0.00823226	0.34923	0.718632	131.626	87.8419	0.895738	0.980773	1
ENSMUSG00000022338	-0.0359305	-1.39354	0.487652	-0.0166559	-1.3301	0.275486	-0.00868513	-0.460229	0.619139	52.1824	30.0912	0.895738	0.980773	1
ENSMUSG00000022378	-0.0311501	-1.00967	0.436153	-0.00423852	-0.324201	0.59313	-0.0367838	-1.12305	0.241119	156.274	65.3495	0.895738	1	0.912437
ENSMUSG00000022443	0.0227026	0.814543	0.424867	0.0188633	1.23781	0.202206	-0.00521336	-0.283118	0.769863	114.945	87.234	0.895738	0.977293	1
ENSMUSG00000022812	0.0178087	1.50422	0.39534	0.0118736	0.991637	0.296731	0.0205352	0.833981	0.381088	74.2979	52.8875	0.895738	0.980773	1
ENSMUSG00000022967	0.00976721	0.718655	0.496421	0.0106765	0.856112	0.299627	-0.013722	-0.511537	0.568734	74.6353	32.2188	0.895738	0.980773	1
ENSMUSG00000023010	0.0227117	0.9488	0.421206	0.00734376	0.536972	0.543501	0.0176835	1.11245	0.243507	197.34	59.8784	0.895738	1	0.912437
ENSMUSG00000023932	-0.0129888	-0.506504	0.399188	-0.0114194	-0.788299	0.399188	0.00727523	0.22354	1	47.9787	32.2188	0.895738	1	1
ENSMUSG00000024002	0.0102278	0.795487	0.483205	0.0135799	1.13437	0.272784	-0.0119926	-0.473269	0.615716	59.0729	49.848	0.895738	0.980773	1
ENSMUSG00000024038	-0.00953635	-0.557406	0.472593	-0.0129553	-1.05357	0.309887	0.0094473	0.647036	0.493962	81.8754	51.6717	0.895738	0.980773	1
ENSMUSG00000024099	0.0058135	0.278404	0.467857	-0.00208303	-0.172259	0.765205	0.0257938	1.11458	0.231766	109.483	43.769	0.895738	1	0.912437
ENSMUSG00000024121	-0.00872523	-0.407126	0.478775	-0.00624965	-0.465607	0.478775	-0.00105359	-0.0689275	1	48.2705	28.8754	0.895738	1	1
ENSMUSG00000024248	0.00737557	0.499352	0.477685	-0.0117704	-0.834252	1	0.0171281	1.18177	0.220114	170.109	74.1641	0.895738	1	0.901822
ENSMUSG00000024335	0.0253944	1.37793	0.446501	0.0165982	1.35377	0.220355	-0.00854047	-0.315979	0.7395	101.343	54.7112	0.895738	0.980773	1
ENSMUSG00000024556	-0.0240739	-0.733386	0.464308	-0.00490375	-0.407508	0.680111	-0.0332529	-1.08841	0.242774	58.997	36.1702	0.895738	1	0.912437
ENSMUSG00000024614	0.00946423	0.705487	0.464072	0.00103763	0.0816897	1	0.0396405	1.11323	0.214136	71.0365	25.8359	0.895738	1	0.901599
ENSMUSG00000024725	0.0104783	1.55703	0.465552	0.0148448	1.07254	0.243392	0.0105819	0.364218	0.681698	104.881	41.9453	0.895738	0.980773	1
ENSMUSG00000024948	0.0158018	1.0036	0.439808	0.00542105	0.453015	0.578384	0.0235037	1.08147	0.248099	24.5653	40.4255	0.895738	1	0.912437
ENSMUSG00000024966	0.0140367	1.25776	0.485416	0.0138867	1.05861	0.269184	-0.00896253	-0.422447	0.63556	65.2523	27.3556	0.895738	0.980773	1
ENSMUSG00000024976	0.0115262	0.900995	0.463264	0.0116396	0.898824	0.288942	-0.0147778	-0.576349	0.519758	49.1793	27.6596	0.895738	0.980773	1
ENSMUSG00000025024	0.0090689	1.25148	0.472012	0.0163405	1.18389	0.288332	-0.0208048	-0.543889	0.540773	34.1337	27.0517	0.895738	0.980773	1
ENSMUSG00000025026	0.0211035	0.911912	0.469145	0.00826305	0.67255	0.2895	0.0129816	0.585841	0.531385	119.392	44.9848	0.895738	0.980773	1
ENSMUSG00000025085	-0.0192093	-0.99693	0.410216	-0.0156693	-0.987562	0.241702	-0.0119386	-0.621511	0.52121	440.824	87.538	0.895738	0.980773	1
ENSMUSG00000025337	-0.0119501	-0.448583	0.403613	-0.0138075	-1.12029	0.2137	0.0150881	0.467473	0.604399	48.1368	27.6596	0.895738	0.980773	1
ENSMUSG00000025364	-0.00231889	-0.105109	0.493908	-0.00829263	-0.696425	0.33908	0.0177488	0.662158	0.480863	86.1429	46.5046	0.895738	0.980773	1
ENSMUSG00000025571	0.00818076	0.90334	0.499015	0.00405558	0.332741	0.582186	0.0206557	0.952206	0.29702	36.696	35.5623	0.895738	1	0.950638
ENSMUSG00000025609	0.00106616	0.0973056	0.413352	0.0116488	0.947103	0.268649	-0.0219664	-0.656158	0.461076	42.6596	25.228	0.895738	0.980773	1
ENSMUSG00000025903	0.0179991	1.02713	0.447762	0.00968603	0.783231	0.251846	0.0123379	0.491763	0.587697	50.1277	27.0517	0.895738	0.980773	1
ENSMUSG00000025967	-0.00509229	-0.251166	0.467957	-0.0144055	-0.960446	0.232342	0.00598553	0.293586	0.761289	388.271	87.538	0.895738	0.980773	1
ENSMUSG00000026385	0.00151319	0.0974891	0.469145	-0.00571731	-0.43612	0.469145	0.0297823	1.53764	1	55.2979	30.6991	0.895738	1	1
ENSMUSG00000026457	-0.0290012	-0.801708	0.453962	-0.00684166	-0.513294	0.453962	-0.072606	-2.10683	1	37.3404	25.8359	0.895738	1	1
ENSMUSG00000026568	-0.0102212	-0.423016	0.489536	-0.000147069	-0.0122956	1	-0.0241955	-1.11757	0.230967	72.0821	38.2979	0.895738	1	0.912437
ENSMUSG00000026581	-0.0229531	-0.753001	0.416193	-0.0106552	-0.792025	0.416193	-0.00621285	-0.267439	1	331.319	63.8298	0.895738	1	1
ENSMUSG00000026775	-0.022643	-0.917079	0.452517	-0.00459304	-0.377235	0.691869	-0.0284377	-1.13347	0.231962	74.3465	52.2796	0.895738	1	0.912437
ENSMUSG00000026867	-0.0145443	-0.489754	0.474525	-0.0149362	-1.22168	0.241609	0.0112447	0.314957	0.729358	61.6322	31.6109	0.895738	0.980773	1
ENSMUSG00000027368	-0.0324677	-0.87897	0.480172	-0.011136	-0.88755	0.27685	-0.0124671	-0.487242	0.593613	120.012	32.2188	0.895738	0.980773	1
ENSMUSG00000027404	-0.0124371	-0.495095	0.440942	-0.00651912	-0.496517	0.440942	-0.00712607	-0.402452	1	86.6869	38.9058	0.895738	1	1
ENSMUSG00000027863	-0.018332	-0.945678	0.415287	-0.0155574	-1.14901	0.199809	-0.00616206	-0.324881	0.735861	315.103	77.5076	0.895738	0.977293	1
ENSMUSG00000028062	-0.0230022	-0.893741	0.409191	-0.00622637	-0.508566	0.617262	-0.0258012	-1.16926	0.215004	76.2948	47.7204	0.895738	1	0.901822
ENSMUSG00000028465	0.0252241	1.22751	0.419856	0.0145769	1.10258	0.187748	-0.000351363	-0.0202969	0.982436	75.8997	36.7781	0.895738	0.977293	1
ENSMUSG00000028530	0.033247	0.98285	0.474335	0.0198656	1.07806	0.289836	0.00826417	0.590475	0.542297	569.535	89.9696	0.895738	0.980773	1
ENSMUSG00000028581	0.00485084	0.224505	0.436265	-0.00551112	-0.444521	0.606075	0.0220743	1.12455	0.237886	180.201	61.0942	0.895738	1	0.912437
ENSMUSG00000028759	-0.033067	-1.03578	0.45345	-0.0109623	-0.922933	0.283843	-0.0194459	-0.625198	0.51045	128.805	59.5745	0.895738	0.980773	1
ENSMUSG00000028820	0.0175745	1.66742	0.472065	0.0159842	1.25088	0.245211	0.0100743	0.361967	0.697681	63.1489	40.4255	0.895738	0.980773	1
ENSMUSG00000028964	0.0308315	1.26375	0.419127	0.0150704	1.15655	0.202377	0.00392137	0.320243	0.735604	121.787	56.231	0.895738	0.977293	1
ENSMUSG00000029169	0.0214694	1.12129	0.444233	0.0129405	0.999644	0.221251	0.00678096	0.336153	0.722011	102.714	53.1915	0.895738	0.980773	1
ENSMUSG00000029178	0.0169759	1.22175	0.49746	0.00903565	0.753429	0.424692	0.0209127	0.82006	0.383583	131.638	54.7112	0.895738	1	1
ENSMUSG00000029203	0.0115601	0.844679	0.416282	0.0146796	1.1155	0.185875	-0.00108198	-0.0502047	0.958051	31.9787	63.5258	0.895738	0.977293	1
ENSMUSG00000029622	0.0383601	1.09218	0.461097	0.0184873	1.16477	0.239734	0.00587518	0.39482	0.68357	494.596	89.0578	0.895738	0.980773	1
ENSMUSG00000030016	-0.00966307	-0.389378	0.461381	-0.0116209	-0.966525	0.329265	0.0188598	0.712137	0.440386	97.3526	39.2097	0.895738	0.980773	1
ENSMUSG00000030180	0.0185935	1.23029	0.467001	0.00899963	0.761575	0.373605	0.0230541	0.800566	0.392492	101.596	47.4164	0.895738	0.999085	1
ENSMUSG00000030654	0.0225396	0.92191	0.466408	0.00912934	0.714166	0.341385	0.0103184	0.754053	0.430986	238.836	70.8207	0.895738	0.980773	1
ENSMUSG00000030671	-0.00811586	-0.250203	0.427936	-0.0129934	-1.02917	0.252664	0.0235582	0.554697	0.5328	60.7599	30.3951	0.895738	0.980773	1
ENSMUSG00000030775	-0.00545662	-0.268799	0.429195	-0.00714468	-0.548795	0.429195	0.0161888	0.706372	1	NA	NA	0.895738	1	1
ENSMUSG00000030868	-0.0200266	-0.800427	0.401861	-0.0157794	-1.26242	0.184605	0.00602903	0.22857	0.801603	53.3313	31.6109	0.895738	0.977293	1
ENSMUSG00000031029	0.00749576	0.430087	0.473695	-0.000578057	-0.0481289	1	0.0186809	1.14036	0.220663	165.322	51.0638	0.895738	1	0.901822
ENSMUSG00000031197	0.0118049	0.918409	0.437681	0.00694767	0.545244	0.558566	0.0169795	1.04416	0.252334	114.678	34.0426	0.895738	1	0.918184
ENSMUSG00000031431	0.0209057	0.983143	0.457493	0.00560206	0.450033	0.684128	0.0240671	1.13416	0.23698	369.641	71.1246	0.895738	1	0.912437
ENSMUSG00000031516	-0.0112131	-0.447353	0.475916	-0.0063939	-0.488836	0.475916	-0.00372043	-0.187497	1	64.2128	32.8267	0.895738	1	1
ENSMUSG00000031660	0.0123776	1.63668	0.403471	0.0172385	1.25699	0.327327	0.0174761	0.888766	0.354901	15.6292	71.1246	0.895738	0.980773	0.992648
ENSMUSG00000031848	0.0181031	0.805393	0.499091	0.00755176	0.610632	0.379156	0.0086618	0.741275	0.432352	121.325	52.8875	0.895738	1	1
ENSMUSG00000032035	-0.00123302	-0.0780142	0.42248	-0.0215595	-1.01434	0.191545	0.00201663	0.128672	0.894652	531.03	95.4407	0.895738	0.977293	1
ENSMUSG00000032187	0.0117708	0.56873	0.396169	-0.00761821	-0.630305	0.369137	0.031417	0.98006	0.306601	29.465	62.31	0.895738	0.997629	0.95096
ENSMUSG00000032212	-0.0235025	-0.825958	0.459435	-0.00711755	-0.580442	0.389955	-0.0325747	-0.855708	0.366224	104.252	58.0547	0.895738	1	0.995794
ENSMUSG00000032399	-0.0131939	-1.24413	0.419283	-0.0159127	-0.541331	0.648789	-0.0127965	-1.20633	0.215964	1078.95	99.0881	0.895738	1	0.901822
ENSMUSG00000032518	-0.0132006	-1.13439	0.491112	-0.0123119	-0.623293	0.51726	-0.0112588	-0.97313	0.316631	716.733	94.8328	0.895738	1	0.95096
ENSMUSG00000032562	0.0169581	1.00838	0.481728	0.00356199	0.291333	1	0.0270911	1.15723	0.225474	69.8936	53.1915	0.895738	1	0.908527
ENSMUSG00000032621	-0.0111189	-0.558866	0.491152	-0.00210784	-0.168485	1	-0.0307712	-1.11125	0.22961	50.2492	28.5714	0.895738	1	0.912437
ENSMUSG00000033713	-0.0301971	-1.19094	0.447144	-0.0133704	-1.06486	0.306125	-0.0184196	-0.718999	0.453283	137.726	59.5745	0.895738	0.980773	1
ENSMUSG00000033916	0.011408	0.621812	0.454345	0.00257239	0.203671	0.799482	0.0176546	1.14213	0.21864	84.8085	36.1702	0.895738	1	0.901822
ENSMUSG00000034160	-0.00198598	-0.0756171	0.475984	-0.00845847	-0.704795	0.346396	0.0219287	0.735534	0.439295	185.459	63.5258	0.895738	0.980773	1
ENSMUSG00000034566	0.0138618	0.656704	0.498223	0.00449727	0.292589	0.724655	0.0106551	1.08714	0.259891	259.082	79.6353	0.895738	1	0.920366
ENSMUSG00000034610	-0.00114118	-0.0441994	0.432588	-0.0113542	-0.949998	0.303334	0.0241263	0.729194	0.432367	81.0669	45.2888	0.895738	0.980773	1
ENSMUSG00000034994	0.0270845	1.04446	0.443984	0.0116307	0.851602	0.28198	0.0109067	0.655177	0.494644	227.736	68.997	0.895738	0.980773	1
ENSMUSG00000035623	-0.00969633	-0.378153	0.45997	0.00117754	0.0991332	0.810928	-0.0282888	-1.12163	0.221294	43.4043	29.7872	0.895738	1	0.901888
ENSMUSG00000035929	0.0211769	0.859927	0.415691	0.022612	1.35976	0.19809	-0.00511556	-0.304334	0.752763	42.2766	83.5866	0.895738	0.977293	1
ENSMUSG00000036478	0.0150324	1.19613	0.471301	2.55307e-18	6.74171e-17	1	0.01504	1.19621	0.219978	716.875	99.696	0.895738	1	0.901822
ENSMUSG00000036751	-0.00444024	-0.19765	0.452461	0.00443347	0.302523	0.689618	-0.0123845	-1.15294	0.232319	173.869	74.772	0.895738	1	0.912437
ENSMUSG00000036934	0.0114193	1.44554	0.465684	0.0122574	0.976091	0.283881	0.0096488	0.562004	0.537561	NA	NA	0.895738	0.980773	1
ENSMUSG00000037062	0.0185204	1.47397	0.404766	0.0146538	1.13591	0.178901	0.00107665	0.0419204	0.962887	51.8116	35.2584	0.895738	0.977293	1
ENSMUSG00000037236	0.0203223	1.06172	0.40993	0.0146883	1.12846	0.182474	-0.00130987	-0.0748858	0.93736	105.483	58.0547	0.895738	0.977293	1
ENSMUSG00000038690	0.0341676	1.21389	0.47992	0.0177595	1.17964	0.27254	0.00426524	0.495158	0.607145	146.264	76.5957	0.895738	0.980773	1
ENSMUSG00000038900	-0.0172113	-0.981844	0.446654	-0.00590785	-0.359716	0.477584	-0.0138554	-1.02151	0.292611	300.213	90.8815	0.895738	1	0.950638
ENSMUSG00000039770	-0.000105523	-0.00427467	0.472638	-0.00849906	-0.707504	0.421398	0.0267953	0.855895	0.355863	83.4255	41.6413	0.895738	1	0.992648
ENSMUSG00000040247	-0.0138043	-0.625405	0.467083	-0.00251208	-0.20409	0.77008	-0.0182895	-1.14571	0.230614	59.8298	58.9666	0.895738	1	0.912437
ENSMUSG00000040430	0.00758981	0.293349	0.493983	-0.00533835	-0.448413	0.487804	0.0299994	0.922373	0.335086	132.201	61.0942	0.895738	1	0.978341
ENSMUSG00000040940	-0.0107865	-0.434244	0.413967	-0.0130301	-1.06893	0.196702	0.00787818	0.298324	0.755164	123.459	66.2614	0.895738	0.977293	1
ENSMUSG00000041084	0.00968084	0.391445	0.404618	0.00763308	0.609854	0.379267	-0.0119208	-0.912288	0.308626	75.2492	30.0912	0.895738	1	0.95096
ENSMUSG00000041112	0.0104148	1.41985	0.49089	0.0118488	0.924404	0.350002	0.0175242	0.676386	0.458473	51.6748	26.7477	0.895738	0.980773	1
ENSMUSG00000041133	-0.00205066	-0.0850461	0.430196	-0.0101109	-0.818482	0.531613	0.0315791	1.03581	0.254996	66.3526	34.3465	0.895738	1	0.918184
ENSMUSG00000042345	-0.0239562	-0.746705	0.497966	-0.00614687	-0.507133	0.536162	-0.0294839	-0.918053	0.314484	70.383	34.0426	0.895738	1	0.95096
ENSMUSG00000042406	0.0173118	1.66724	0.468592	0.0157735	1.21288	0.226163	0.00613351	0.205479	0.820959	83.3799	35.5623	0.895738	0.980773	1
ENSMUSG00000042541	0.0210545	0.690866	0.439409	0.0132873	0.914185	0.401801	-0.00706648	-0.935024	0.331836	156.444	72.0365	0.895738	1	0.972039
ENSMUSG00000043633	0.0114294	1.00342	0.499722	-0.00122367	-0.0623742	0.936036	0.0125558	1.14323	0.239937	49.1581	94.2249	0.895738	1	0.912437
ENSMUSG00000044533	-0.010217	-1.14908	0.495207	-0.00450608	-0.171622	0.818723	-0.00996664	-1.13309	0.244749	964.195	97.8723	0.895738	1	0.912437
ENSMUSG00000046230	0.00661999	0.789206	0.498447	0.0122595	0.948682	0.263464	-0.00971569	-0.335787	0.706249	44.4498	27.9635	0.895738	0.980773	1
ENSMUSG00000046434	0.0133318	0.793033	0.425716	0.0137836	1.04109	0.212273	-0.00926315	-0.367934	0.696524	53.0456	52.2796	0.895738	0.980773	1
ENSMUSG00000047721	-0.0151703	-0.826556	0.436788	-0.0144214	-1.15302	0.284748	0.00919235	0.671006	0.474135	61.6535	53.7994	0.895738	0.980773	1
ENSMUSG00000049421	-0.00819887	-0.422729	0.427797	-0.0154277	-1.0421	0.205715	-0.00610208	-0.301072	0.755597	33.6565	78.7234	0.895738	0.977293	1
ENSMUSG00000049760	-0.0189023	-0.69663	0.499982	-0.00574719	-0.465439	0.640086	-0.0254427	-0.974937	0.279867	48.5228	37.9939	0.895738	1	0.943938
ENSMUSG00000052397	0.0134839	0.913577	0.45631	0.00517243	0.423121	0.559449	0.0253729	1.01704	0.267698	92.155	38.9058	0.895738	1	0.926617
ENSMUSG00000055447	-0.00480043	-0.292742	0.478317	-0.0120382	-0.839455	0.294029	0.00846475	0.591755	0.540897	432.872	85.7143	0.895738	0.980773	1
ENSMUSG00000056069	-0.00233183	-0.103087	0.42768	-0.0101623	-0.861287	0.314202	0.0192136	0.787313	0.407587	181.809	58.3587	0.895738	0.980773	1
ENSMUSG00000056880	-0.00190538	-0.234105	0.434972	-0.0171809	-1.03775	0.198866	0.000951925	0.115756	0.904944	11.4681	92.7052	0.895738	0.977293	1
ENSMUSG00000057230	0.0195295	1.16672	0.492168	-0.00572322	-0.436217	0.492168	0.0720681	2.54843	1	42.7933	28.2675	0.895738	1	1
ENSMUSG00000058318	0.0121665	1.75926	0.415648	0.0187137	1.42646	0.18627	-0.00240257	-0.0866475	0.924594	50.3891	36.4742	0.895738	0.977293	1
ENSMUSG00000058569	-0.0254564	-0.847306	0.497953	-0.00949854	-0.787765	0.364516	-0.0120888	-0.695736	0.449376	105.918	40.1216	0.895738	0.997629	1
ENSMUSG00000058600	0.00989987	1.05767	0.47575	-0.00358382	-0.155648	0.743112	0.0105053	1.14236	0.240388	368.93	94.5289	0.895738	1	0.912437
ENSMUSG00000059031	0.00444114	0.683268	0.495673	-0.00080561	-0.0658802	0.862937	0.0185681	1.08587	0.241147	4.69605	36.1702	0.895738	1	0.912437
ENSMUSG00000060377	0.0114121	1.05415	0.482848	0.000591818	0.0341505	1	0.0128195	1.18727	0.222396	18.0973	94.2249	0.895738	1	0.902249
ENSMUSG00000060441	-0.00770258	-0.422375	0.472754	0.00203206	0.168453	1	-0.0333899	-1.1449	0.22007	30.8511	44.9848	0.895738	1	0.901822
ENSMUSG00000060743	-0.0144864	-1.208	0.429713	-0.0149683	-1.06727	0.209512	-0.00322483	-0.325375	0.735102	156.316	73.8602	0.895738	0.980773	1
ENSMUSG00000060791	0.0144693	0.613629	0.453753	0.00251459	0.182088	0.725864	0.0148493	1.16619	0.227335	247.474	78.1155	0.895738	1	0.911899
ENSMUSG00000062683	0.0171273	1.19745	0.433544	0.011487	0.910051	0.254106	0.00640058	0.567322	0.542493	64.0091	51.9757	0.895738	0.980773	1
ENSMUSG00000062901	0.00293785	0.122312	0.417016	-0.00877265	-0.712316	0.557456	0.0381706	1.08423	0.235866	48.848	34.0426	0.895738	1	0.912437
ENSMUSG00000063077	0.00816147	0.563903	0.460638	-0.00176228	-0.141477	0.869787	0.0371431	1.12187	0.217104	39.7416	26.1398	0.895738	1	0.901822
ENSMUSG00000063200	0.0177564	1.24016	0.412401	0.0143648	1.16198	0.274773	-0.0101872	-0.714835	0.4468	87.6049	51.6717	0.895738	0.980773	1
ENSMUSG00000063273	-0.00278062	-0.147506	0.48751	-0.0054767	-0.418354	0.48751	0.00932903	0.310586	1	45.3009	28.2675	0.895738	1	1
ENSMUSG00000064262	0.0166896	0.917011	0.493097	0.00323336	0.270914	0.74964	0.0299128	1.0783	0.251985	102.131	45.5927	0.895738	1	0.918184
ENSMUSG00000064345	0.0147535	1.103	0.479919	-0.00901547	-0.340571	0.763337	0.0153701	1.14381	0.240508	432.085	98.1763	0.895738	1	0.912437
ENSMUSG00000064357	-0.0103371	-1.18667	0.493342	-0.00818903	-0.436437	0.813356	-0.0100231	-1.13405	0.243995	6.75076	92.4012	0.895738	1	0.912437
ENSMUSG00000065947	0.0192647	0.630193	0.497416	0.0162209	0.999668	0.254539	-0.00457473	-0.303393	0.753708	262.754	87.234	0.895738	0.980773	1
ENSMUSG00000066037	-0.0190731	-0.832584	0.455486	-0.0042815	-0.358611	0.628194	-0.0358921	-1.07319	0.24734	33.5897	43.1611	0.895738	1	0.912437
ENSMUSG00000066149	-0.0311251	-0.895813	0.416206	-0.00975902	-0.78163	0.44141	-0.0325131	-0.974562	0.281355	52.2979	31.6109	0.895738	1	0.943938
ENSMUSG00000066258	0.00261012	0.0909625	0.445058	-0.0116048	-0.979434	0.304676	0.0273024	0.712645	0.452057	93.6991	57.7508	0.895738	0.980773	1
ENSMUSG00000067768	0.00524578	0.316172	0.43331	-0.00839015	-0.685006	0.51508	0.0194325	1.06976	0.263768	93.1307	59.5745	0.895738	1	0.92293
ENSMUSG00000067847	0.0153662	0.885479	0.439218	0.00771142	0.614312	0.39386	0.00973362	0.894781	0.337863	39.1185	43.465	0.895738	1	0.982257
ENSMUSG00000069893	0.0190834	0.980394	0.461294	0.00587684	0.431619	0.539242	0.0159138	1.04372	0.2793	118.012	72.3404	0.895738	1	0.943897
ENSMUSG00000070319	0.0136256	1.50624	0.416977	0.0149205	1.12172	0.185997	-0.000477832	-0.0183507	0.984066	98.3739	39.5137	0.895738	0.977293	1
ENSMUSG00000070733	0.000647242	0.0271263	0.490343	0.00868487	0.685397	0.37519	-0.0198102	-0.75336	0.42411	66.9757	50.152	0.895738	1	1
ENSMUSG00000071497	0.0106498	0.902688	0.498979	0.00118619	0.0984576	0.892563	0.0211105	1.10394	0.241444	7.69301	47.4164	0.895738	1	0.912437
ENSMUSG00000073940	0.000702647	0.267607	0.422024	-0.0209688	-1.10875	0.422024	-0.0226881	-1.31032	1	1077.96	27.6596	0.895738	1	1
ENSMUSG00000074656	0.00803464	0.318949	0.413344	0.0115612	0.851663	0.331864	-0.0158879	-0.873073	0.363624	124.72	73.2523	0.895738	0.980773	0.992648
ENSMUSG00000075232	0.0146434	0.997501	0.456616	-0.00752212	-0.558491	0.456616	0.0625941	2.13496	1	21.2705	25.5319	0.895738	1	1
ENSMUSG00000075602	-0.000663298	-0.025787	0.468523	-0.00908185	-0.768062	0.341749	0.0243557	0.733163	0.433856	85.8967	31.003	0.895738	0.980773	1
ENSMUSG00000076432	0.0285397	1.04325	0.488067	0.0121063	0.897609	0.290635	0.0107987	0.531774	0.572855	147.526	57.4468	0.895738	0.980773	1
ENSMUSG00000078134	-0.0119284	-1.01045	0.460012	-0.00934546	-0.738683	0.414617	-0.0105383	-0.886215	0.34616	3.97568	48.0243	0.895738	1	0.986347
ENSMUSG00000089929	0.0120849	1.23568	0.470695	0.00879938	0.693421	0.634542	0.0171662	1.04466	0.257687	34.3465	30.3951	0.895738	1	0.918184
ENSMUSG00000090019	0.0342662	1.26179	0.42677	0.0182747	1.27683	0.192944	-0.00159081	-0.0851	0.92862	126.04	51.6717	0.895738	0.977293	1
ENSMUSG00000090247	0.00918879	0.721714	0.462116	0.00346053	0.29291	0.674872	0.0135737	1.09127	0.242169	22.2036	38.6018	0.895738	1	0.912437
ENSMUSG00000090272	0.0212108	1.08369	0.425205	0.00591313	0.401988	0.601326	0.0195711	1.16245	0.230566	209.435	84.8024	0.895738	1	0.912437
ENSMUSG00000090394	0.00473135	0.166694	0.425455	0.00843722	0.685862	0.333384	-0.0195209	-0.835786	0.379141	98.9787	55.3191	0.895738	0.980773	1
ENSMUSG00000098112	0.0164612	0.736084	0.454604	0.0127397	0.993298	0.234264	-0.00768812	-0.381347	0.687437	146.894	62.9179	0.895738	0.980773	1
ENSMUSG00000106918	0.00853507	0.696386	0.478553	0.00366461	0.305838	0.723648	0.0111226	1.09342	0.245461	40.1581	54.1033	0.895738	1	0.912437
ENSMUSG00000112449	0.0101251	1.1785	0.430493	0.00749539	0.610134	0.489062	0.020162	0.994181	0.271915	12.5866	34.3465	0.895738	1	0.929523
ENSMUSG00000022841	0.00932313	1.23523	0.501272	0.00853202	0.666806	0.551058	0.0221139	0.933595	0.31115	50.8511	34.6505	0.897146	1	0.95096
ENSMUSG00000031320	-0.00730817	-0.565551	0.503349	0.00330939	0.16927	0.847706	-0.00930242	-1.1244	0.24773	917.556	94.5289	0.899957	1	0.912437
ENSMUSG00000007891	0.0272822	1.17224	0.507174	0.0140985	1.06082	0.245953	-0.00179821	-0.101027	0.914016	150.775	49.848	0.900502	0.980773	1
ENSMUSG00000009585	0.0102926	0.472265	0.505436	-0.00294103	-0.241034	0.584914	0.0345387	0.97298	0.301781	144.489	53.4954	0.900502	1	0.95096
ENSMUSG00000011114	0.000144137	0.00817043	0.505429	-0.00545702	-0.427369	0.505429	0.0238707	1.07326	1	75.845	41.9453	0.900502	1	1
ENSMUSG00000021486	-0.0133095	-0.594711	0.50535	-0.00584821	-0.43787	0.50535	-0.0326975	-1.80874	1	79.614	35.2584	0.900502	1	1
ENSMUSG00000032386	0.00104032	0.0379495	0.507285	0.00682007	0.531355	0.437571	-0.0241858	-0.796764	0.384986	43.3769	32.8267	0.900502	1	1
ENSMUSG00000034120	0.0261005	1.30364	0.507619	0.011781	0.95278	0.422921	0.015173	0.808822	0.398164	128.222	67.4772	0.900502	1	1
ENSMUSG00000037486	-0.00859869	-0.38289	0.507703	0.0024839	0.198425	0.654833	-0.0253813	-0.999469	0.282327	57.6809	41.6413	0.900502	1	0.944496
ENSMUSG00000060675	0.00194491	0.159051	0.50738	0.00575977	0.443323	0.920229	-0.0233696	-1.0511	0.24581	62.0243	30.3951	0.900502	1	0.912437
ENSMUSG00000020440	0.00757707	0.332872	0.508763	0.00785537	0.628187	0.350642	-0.0149103	-0.651036	0.488236	68.4073	50.4559	0.900586	0.980773	1
ENSMUSG00000038812	0.0126696	0.879686	0.508666	0.00624961	0.527627	0.531852	0.0130061	0.91058	0.326915	52.9818	42.5532	0.900586	1	0.965367
ENSMUSG00000044627	-0.0286733	-1.0405	0.509404	-0.0126765	-1.03629	0.321104	-0.0116426	-0.550386	0.54597	79.7052	38.9058	0.900824	0.980773	1
ENSMUSG00000021764	-0.00328071	-0.156625	0.510251	-0.00612978	-0.490655	0.636866	0.0191888	0.946928	0.289308	52.845	29.7872	0.901426	1	0.950076
ENSMUSG00000019494	0.00915069	0.563371	0.510814	0.00915154	0.735723	0.568662	-0.0153296	-0.936297	0.312858	67.5805	33.1307	0.901527	1	0.95096
ENSMUSG00000022982	0.0200829	1.1564	0.520611	0.00719184	0.512204	1	0.0217632	1.18734	0.218614	60.0304	74.4681	0.908945	1	0.901822
ENSMUSG00000029817	0.00576929	0.842249	0.514038	0.0108653	0.720168	0.514038	0.0088388	0.198642	1	54.7842	34.9544	0.905419	1	1
ENSMUSG00000043931	0.015047	1.65148	0.513698	0.0163635	1.25318	0.248408	-6.56384e-05	-0.00252811	0.997778	87.8815	34.6505	0.905419	0.980773	1
ENSMUSG00000020456	0.0109207	0.854327	0.515936	0.0105685	0.844885	0.342062	-0.0119329	-0.58429	0.516511	69.0426	31.9149	0.907417	0.980773	1
ENSMUSG00000028822	0.00194508	0.0687368	0.516192	0.00757677	0.472979	0.663184	-0.011178	-1.03082	0.287163	346.377	82.3708	0.907417	1	0.948864
ENSMUSG00000046876	-0.00583906	-0.182974	0.517113	-0.0117196	-0.951346	0.284211	0.0173164	0.368455	0.678211	38.2128	26.4438	0.908138	0.980773	1
ENSMUSG00000029213	0.0123524	1.40344	0.517766	0.0136518	1.06836	0.253548	0.0023406	0.104711	0.909862	134.246	41.3374	0.908388	0.980773	1
ENSMUSG00000000826	-0.0186928	-0.685328	0.522697	-0.00537693	-0.41862	0.522697	-0.0331628	-1.17227	1	53.8815	33.7386	0.908945	1	1
ENSMUSG00000005198	0.00746898	0.441591	0.51972	-0.0014256	-0.11257	0.896156	0.0285047	1.03172	0.255699	13.766	36.1702	0.908945	1	0.918184
ENSMUSG00000005732	0.00744549	0.332793	0.528262	0.00782478	0.631363	0.382148	-0.0101018	-0.675066	0.474039	67.4012	52.5836	0.908945	1	1
ENSMUSG00000020224	-0.0183409	-0.749713	0.525722	-0.00441058	-0.370321	1	-0.0222281	-1.07272	0.243606	37.1337	37.0821	0.908945	1	0.912437
ENSMUSG00000022124	0.00677605	0.437379	0.530043	-0.00519896	-0.401525	0.530043	0.0276839	1.12303	1	44.2766	38.9058	0.908945	1	1
ENSMUSG00000024097	0.00297597	0.171199	0.531367	-0.00425306	-0.351617	0.869343	0.019659	1.0458	0.265945	165.702	51.9757	0.908945	1	0.925093
ENSMUSG00000024974	0.0101218	1.27633	0.527847	0.0116718	0.86886	0.381743	0.0246848	0.650316	0.473923	72.2584	35.8663	0.908945	1	1
ENSMUSG00000026094	-0.0150181	-0.556646	0.52224	-7.8587e-05	-0.00498232	1	-0.0183985	-1.10391	0.253988	464.599	79.3313	0.908945	1	0.918184
ENSMUSG00000027447	0.00871849	0.620364	0.52344	0.00973657	0.758161	0.615369	-0.018297	-0.933941	0.307302	72.1641	33.4347	0.908945	1	0.95096
ENSMUSG00000030697	0.00930845	1.05051	0.528619	0.0128204	1.00713	0.259564	-0.00202146	-0.0581966	0.950232	85.6717	50.7599	0.908945	0.980773	1
ENSMUSG00000031513	0.0139431	0.648499	0.518736	0.00249151	0.209824	0.811978	0.0191588	1.0667	0.262384	128.945	51.0638	0.908945	1	0.92252
ENSMUSG00000032328	-0.0342892	-0.935955	0.521316	-0.0114176	-0.927856	0.335951	-0.0184465	-0.552848	0.539226	78.5927	29.7872	0.908945	0.980773	1
ENSMUSG00000032330	0.00135136	0.0631118	0.525439	-0.00531895	-0.443322	0.448825	0.0170227	0.805553	0.398309	126.66	65.9574	0.908945	1	1
ENSMUSG00000032436	-0.0114245	-0.464392	0.528723	-0.00412937	-0.324386	0.765154	-0.02228	-0.979517	0.27627	56.2857	31.307	0.908945	1	0.938019
ENSMUSG00000038462	0.0117816	0.844071	0.530396	0.00608338	0.497038	0.468812	0.0175683	0.780179	0.388545	96.1763	32.8267	0.908945	1	1
ENSMUSG00000040212	-0.00382652	-0.166607	0.523968	-0.0056298	-0.456996	0.593811	0.01113	0.954275	0.31533	124.568	54.1033	0.908945	1	0.95096
ENSMUSG00000041961	0.00901418	0.771726	0.531192	0.00691428	0.571179	0.353517	0.0161953	0.597131	0.524788	25.8328	38.6018	0.908945	0.985312	1
ENSMUSG00000042032	-0.0142676	-0.396487	0.522251	-0.00145762	-0.115035	0.829839	-0.0306112	-1.04655	0.262975	124.824	44.0729	0.908945	1	0.92252
ENSMUSG00000050732	0.0189708	1.13274	0.529527	0.00937878	0.78343	0.462552	0.0126811	0.805068	0.392291	88.0456	43.769	0.908945	1	1
ENSMUSG00000050856	0.00642027	0.380733	0.527388	0.000428149	0.0336016	1	0.0110726	1.08014	0.255165	51.4498	57.1429	0.908945	1	0.918184
ENSMUSG00000051285	0.00773976	0.410144	0.53118	-0.00204726	-0.162963	0.820464	0.0382114	1.02345	0.27058	57.3283	32.2188	0.908945	1	0.929523
ENSMUSG00000052298	0.0215724	1.49157	0.522471	0.0140326	1.12196	0.272605	0.00735587	0.281958	0.758186	75.7234	36.1702	0.908945	0.980773	1
ENSMUSG00000052681	0.0307329	0.996772	0.52692	0.0125409	0.946259	0.285333	0.00549115	0.358688	0.708381	251.815	68.693	0.908945	0.980773	1
ENSMUSG00000061136	-0.000659551	-0.0260722	0.525152	0.00477658	0.404074	0.638014	-0.0210129	-0.978209	0.301672	106.775	47.4164	0.908945	1	0.95096
ENSMUSG00000096255	-0.00151346	-0.0923293	0.528486	-0.00780061	-0.64794	0.456108	0.0174811	0.790568	0.396128	23.7964	41.3374	0.908945	1	1
ENSMUSG00000015575	0.00955294	0.436813	0.532723	0.000799503	0.0586148	0.885627	0.0117862	1.06542	0.265699	211.544	63.5258	0.910388	1	0.925093
ENSMUSG00000032349	0.0122432	1.16034	0.535177	0.00938852	0.743449	0.471819	0.0267592	0.774397	0.392041	40.0334	33.4347	0.913705	1	1
ENSMUSG00000000486	0.00962428	0.310144	0.536811	0.00927467	0.666553	0.412403	-0.010407	-0.727765	0.449325	196.781	72.3404	0.913864	1	1
ENSMUSG00000027566	-0.00768652	-0.390682	0.536566	-0.0134631	-0.993054	0.272104	0.00377171	0.189938	0.843401	146.486	77.2036	0.913864	0.980773	1
ENSMUSG00000028381	0.01136	0.650964	0.536569	-0.00170656	-0.139889	0.903931	0.0252461	1.06128	0.2673	138.067	63.8298	0.913864	1	0.926617
ENSMUSG00000004865	-0.0265187	-0.89471	0.539162	-0.00580855	-0.475436	0.677528	-0.0255813	-0.981745	0.302633	156.356	58.6626	0.915238	1	0.95096
ENSMUSG00000006169	0.00958061	0.468922	0.538767	0.009551	0.784032	0.426065	-0.0203163	-0.720366	0.437276	45.5805	35.5623	0.915238	1	1
ENSMUSG00000044155	-0.0127171	-0.438391	0.5388	-0.0137552	-1.07793	0.32079	0.0179031	0.467327	0.616303	42.5106	28.2675	0.915238	0.980773	1
ENSMUSG00000005034	0.00430873	0.205231	0.543473	-0.00406546	-0.331605	0.656449	0.0302702	0.9283	0.31212	77.1489	36.4742	0.915246	1	0.95096
ENSMUSG00000008668	-0.00844256	-1.02851	0.546321	-0.012435	-0.388882	0.718876	-0.00831208	-1.01238	0.298804	1670.86	99.3921	0.915246	1	0.950638
ENSMUSG00000017778	0.0146591	0.769479	0.55088	0.00569573	0.3506	0.711554	0.0113039	0.994677	0.304187	151.419	83.8906	0.915246	1	0.95096
ENSMUSG00000021877	0.00915897	1.12853	0.548305	0.0140569	1.07046	0.322985	-0.0143742	-0.426747	0.635238	73.3617	29.1793	0.915246	0.980773	1
ENSMUSG00000024670	-0.0163323	-0.671316	0.541571	-0.0118432	-0.986087	0.292407	0.0071157	0.314098	0.731154	88.4164	34.6505	0.915246	0.980773	1
ENSMUSG00000024969	0.0100255	0.83528	0.542995	0.00341737	0.268191	0.905006	0.0266154	1.01702	0.271913	39.769	37.9939	0.915246	1	0.929523
ENSMUSG00000025362	-0.00372326	-0.333767	0.550249	0.0133612	0.502595	0.55037	-0.00646359	-0.891508	0.359936	650.38	99.3921	0.915246	1	0.992648
ENSMUSG00000027852	0.0133771	1.00213	0.549147	0.00922632	0.748316	0.314431	0.00972734	0.404727	0.665589	68.9605	38.2979	0.915246	0.980773	1
ENSMUSG00000028452	0.016743	0.820462	0.545691	0.0121722	0.971673	0.346731	-0.01685	-0.523539	0.568014	75.1003	37.0821	0.915246	0.980773	1
ENSMUSG00000028790	-0.0111983	-0.395127	0.548401	-0.000360899	-0.0297965	1	-0.0278517	-1.00243	0.271517	49.7386	29.7872	0.915246	1	0.929523
ENSMUSG00000029647	0.00855285	0.802177	0.550837	0.013075	1.07869	0.27601	-0.00183897	-0.0726975	0.938261	70.459	51.0638	0.915246	0.980773	1
ENSMUSG00000030421	-0.00338734	-0.158214	0.545172	0.00227175	0.18353	1	-0.0304966	-1.02211	0.268776	57.7538	32.2188	0.915246	1	0.927693
ENSMUSG00000031229	-0.0181166	-0.600553	0.547141	-0.0122527	-1.02703	0.272166	0.000554691	0.0165318	0.986158	218.97	58.9666	0.915246	0.980773	1
ENSMUSG00000031939	-0.0283053	-0.946064	0.541865	-0.0136062	-1.08943	0.305392	-0.0111483	-0.38251	0.675724	61.2188	39.2097	0.915246	0.980773	1
ENSMUSG00000032299	-0.0270638	-0.894844	0.549327	-0.0110813	-0.916524	0.320704	-0.00976927	-0.426913	0.645165	98.8055	35.8663	0.915246	0.980773	1
ENSMUSG00000033004	-0.0258952	-0.866875	0.551	-0.00826234	-0.688839	0.374326	-0.0186811	-0.607045	0.525652	185.578	66.5653	0.915246	0.999513	1
ENSMUSG00000048251	0.0280332	1.36045	0.547648	0.017336	1.36197	0.272518	-0.000282502	-0.0141731	0.988279	190.599	72.0365	0.915246	0.980773	1
ENSMUSG00000050912	-0.0263978	-0.72534	0.550736	-0.00746887	-0.600989	0.586941	-0.0245631	-0.850956	0.343359	80.2644	30.0912	0.915246	1	0.982257
ENSMUSG00000057329	0.0180334	0.634301	0.550044	0.0117161	0.879618	0.345125	-0.0100682	-0.524763	0.581253	247.158	64.1337	0.915246	0.980773	1
ENSMUSG00000058126	-0.0120878	-0.771742	0.547343	-0.00199648	-0.143057	0.766311	-0.013346	-1.02209	0.290559	36.234	79.3313	0.915246	1	0.950076
ENSMUSG00000063229	-0.00872172	-0.332058	0.547166	-0.0075291	-0.633353	0.407494	0.0137872	0.68468	0.470881	256.511	58.0547	0.915246	1	1
ENSMUSG00000066278	0.00811425	0.739034	0.55089	0.0111853	0.886867	0.393111	-0.0159698	-0.631619	0.496159	50.5562	39.8176	0.915246	1	1
ENSMUSG00000090935	-0.00850713	-0.582234	0.547223	-0.00326679	-0.261129	0.748972	-0.0238288	-0.963235	0.293521	42.2097	33.1307	0.915246	1	0.950638
ENSMUSG00000022952	0.0222868	1.59706	0.55219	-0.00356552	-0.278097	0.55219	0.0625986	2.76217	1	NA	NA	0.915513	1	1
ENSMUSG00000024431	0.0104914	0.609239	0.551857	-0.00127185	-0.101364	0.852286	0.0375545	0.974427	0.282659	57.9027	31.6109	0.915513	1	0.944496
ENSMUSG00000028936	0.00487197	0.296147	0.55472	-0.00332765	-0.251057	0.680531	0.0118912	0.970008	0.315129	152.331	78.7234	0.917826	1	0.95096
ENSMUSG00000047867	-0.0065933	-0.452829	0.554823	0.0151264	0.670493	0.520259	-0.0103656	-0.850722	0.381821	519.523	93.921	0.917826	1	1
ENSMUSG00000054808	0.0182417	0.821719	0.555133	0.00637457	0.510867	0.435962	0.0162092	0.709513	0.450176	94.8207	44.0729	0.917826	1	1
ENSMUSG00000010097	-0.0113795	-0.449895	0.556198	-0.0118768	-0.977458	0.35913	0.0150097	0.526504	0.56429	57.3617	35.5623	0.917881	0.996279	1
ENSMUSG00000036371	0.000417341	0.0233844	0.555857	-0.019903	-1.23473	0.330646	0.00815981	0.460869	0.632921	226.669	81.155	0.917881	0.980773	1
ENSMUSG00000006005	0.0209914	0.824301	0.557507	0.00723867	0.499226	0.516214	0.0151648	0.830157	0.387393	222.936	68.693	0.918133	1	1
ENSMUSG00000024290	-0.0206392	-0.96151	0.558094	-0.00931962	-0.731397	0.469471	-0.0177211	-0.771345	0.422542	168.754	67.1733	0.918133	1	1
ENSMUSG00000024516	0.0134189	1.27168	0.557339	0.0122556	0.958993	0.284793	0.00313355	0.144114	0.87415	78.5623	37.0821	0.918133	0.980773	1
ENSMUSG00000029062	0.011547	0.713789	0.558582	0.00129398	0.108214	1	0.0323232	1.02215	0.276809	52.0851	40.4255	0.918133	1	0.938019
ENSMUSG00000031540	0.011333	0.85683	0.558931	0.00461734	0.363821	0.743762	0.0316876	0.921193	0.30399	26.3799	25.5319	0.918133	1	0.95096
ENSMUSG00000041763	0.0170442	0.782143	0.559727	0.00266864	0.221172	0.907272	0.0280938	1.01127	0.284168	106.347	44.0729	0.918592	1	0.945989
ENSMUSG00000001674	0.00397884	0.244731	0.561228	-0.00248085	-0.202499	0.843408	0.0240449	0.970773	0.290731	41.0243	36.7781	0.920072	1	0.950076
ENSMUSG00000028367	0.0118583	0.494827	0.562021	0.0109028	0.77379	0.444188	-0.0102434	-0.708866	0.451457	113.365	50.7599	0.920072	1	1
ENSMUSG00000060550	0.0202766	1.00294	0.56218	0.0117854	0.513595	0.620348	0.0188238	0.92602	0.341048	362.723	96.3526	0.920072	1	0.982257
ENSMUSG00000001441	0.00951537	1.38479	0.57347	0.0134733	0.986529	0.338049	0.0155485	0.3941	0.659377	25.924	29.1793	0.9224	0.980773	1
ENSMUSG00000002033	0.00750515	0.518946	0.569163	-0.0163988	-0.794414	0.430476	0.00998471	0.690828	0.477033	503.9	93.921	0.9224	1	1
ENSMUSG00000004285	0.0114589	0.552339	0.57372	0.00291775	0.238615	1	0.0117346	1.02241	0.284845	147.821	64.1337	0.9224	1	0.946471
ENSMUSG00000008348	0.0134132	0.806183	0.57749	0.0173279	0.775245	0.417208	0.0095616	0.644992	0.507141	668.894	93.921	0.9224	1	1
ENSMUSG00000017843	-0.00597385	-0.233177	0.583721	0.00222081	0.179189	0.660551	-0.0171434	-0.880682	0.34716	107.049	48.6322	0.9224	1	0.986347
ENSMUSG00000018160	0.0115104	1.02059	0.5819	0.0107778	0.892197	0.310573	0.00569372	0.217798	0.815119	105.793	43.769	0.9224	0.980773	1
ENSMUSG00000019782	0.00902657	0.978985	0.570283	0.0117303	0.93754	0.292488	-0.00262627	-0.111337	0.902154	22.6687	32.2188	0.9224	0.980773	1
ENSMUSG00000020149	0.00787763	0.4529	0.565743	0.00812206	0.655001	0.397683	-0.0157392	-0.592348	0.514993	56.8359	29.1793	0.9224	1	1
ENSMUSG00000020361	0.0109607	1.19432	0.583067	0.0106246	0.845045	0.401745	0.0171216	0.564285	0.539855	61.1064	34.6505	0.9224	1	1
ENSMUSG00000020385	0.00628626	0.288803	0.574859	0.00713124	0.583785	0.524797	-0.0151214	-0.770133	0.401843	68.7143	33.7386	0.9224	1	1
ENSMUSG00000020612	0.00228378	0.0834338	0.584101	0.00449926	0.375878	0.753367	-0.0172165	-0.931727	0.32303	124.875	48.3283	0.9224	1	0.959377
ENSMUSG00000021111	0.00189003	0.0997008	0.583346	0.00543033	0.447032	0.644932	-0.0177284	-0.877603	0.352176	132.198	44.9848	0.9224	1	0.992648
ENSMUSG00000022148	0.0195624	0.856388	0.568134	0.00986566	0.639696	0.425441	0.0115814	0.682324	0.481459	225.173	88.4498	0.9224	1	1
ENSMUSG00000023277	0.00857963	1.01759	0.584342	0.0069656	0.545485	0.705154	0.0240779	0.864181	0.334507	98.2736	32.2188	0.9224	1	0.978254
ENSMUSG00000024853	0.0203924	0.922135	0.574839	0.0103398	0.780778	0.329971	0.00804899	0.377399	0.690709	84.848	58.3587	0.9224	0.980773	1
ENSMUSG00000025323	-0.00295081	-0.259217	0.578504	-0.00608496	-0.424516	0.578504	0.00400103	0.148618	1	NA	NA	0.9224	1	1
ENSMUSG00000026851	0.00995539	0.901379	0.568513	0.0126911	0.980574	0.317536	0.00548531	0.346123	0.718027	17.2827	67.7812	0.9224	0.980773	1
ENSMUSG00000027510	-0.0274838	-0.885871	0.567096	-0.00892724	-0.731144	0.483095	-0.0202574	-0.72294	0.422776	53.1398	25.228	0.9224	1	1
ENSMUSG00000027673	0.00773415	0.440704	0.575326	0.00196427	0.158277	0.900876	0.014885	0.975484	0.296444	74.5319	44.6809	0.9224	1	0.950638
ENSMUSG00000028081	-0.0101127	-1.00789	0.581878	-0.00983502	-0.307777	0.80219	-0.00988026	-0.984086	0.312464	1258.22	99.696	0.9224	1	0.95096
ENSMUSG00000028495	-0.00567536	-0.756577	0.565541	-0.0239197	-0.758089	0.443611	-0.00542314	-0.723964	0.457085	1090.52	99.696	0.9224	1	1
ENSMUSG00000028525	0.00921167	0.654079	0.583384	-0.00344148	-0.271768	0.583384	0.0496397	1.64044	1	73.9878	31.9149	0.9224	1	1
ENSMUSG00000028798	0.00817497	1.57476	0.571626	0.0166254	1.22818	0.318921	0.0110093	0.3206	0.72349	124.626	39.5137	0.9224	0.980773	1
ENSMUSG00000029298	-0.0196097	-0.687097	0.573003	-0.0107629	-0.882263	0.343902	-0.0170605	-0.430088	0.640646	59.0456	42.2492	0.9224	0.980773	1
ENSMUSG00000031093	0.00608054	0.325111	0.578714	0.00723476	0.580768	0.442902	-0.0172396	-0.638631	0.477249	64.5532	32.5228	0.9224	1	1
ENSMUSG00000031508	-0.0159116	-0.561099	0.58	-0.0109689	-0.879372	0.300392	-0.00434879	-0.116458	0.896254	66.7416	28.8754	0.9224	0.980773	1
ENSMUSG00000032580	-0.0165227	-0.704925	0.576679	-0.0138285	-1.10239	0.31347	0.00602526	0.2708	0.770709	110.012	43.1611	0.9224	0.980773	1
ENSMUSG00000034620	-0.00339663	-0.276491	0.579842	0.00536668	0.425558	0.660403	-0.0280712	-0.865911	0.343597	NA	NA	0.9224	1	0.982257
ENSMUSG00000036112	-0.000749309	-0.0368399	0.574404	-0.00515371	-0.431368	0.883999	0.0153036	0.970548	0.297013	52.3009	36.7781	0.9224	1	0.950638
ENSMUSG00000038612	0.0115219	1.22894	0.567849	0.00869833	0.7013	0.697388	0.0303812	0.914165	0.322052	49.4103	37.0821	0.9224	1	0.959261
ENSMUSG00000039264	-0.0070254	-0.362875	0.571769	-0.0122017	-0.791394	0.290487	0.000480482	0.0251776	0.979262	399.748	86.6261	0.9224	0.980773	1
ENSMUSG00000040123	0.0033151	0.230445	0.575365	-0.00468071	-0.347802	0.575365	0.0335019	0.951953	1	47.0152	26.4438	0.9224	1	1
ENSMUSG00000043716	0.00302401	0.144927	0.57173	0.0241404	0.900036	0.404186	-0.00604587	-0.632171	0.515772	946.38	97.8723	0.9224	1	1
ENSMUSG00000045193	-0.00873152	-0.352553	0.579481	-0.00366139	-0.283762	0.579481	-0.00691904	-0.384434	1	74.0821	38.6018	0.9224	1	1
ENSMUSG00000048222	-0.00467298	-0.290479	0.564765	0.00173674	0.142874	1	-0.027244	-1.00783	0.281432	41.617	42.8571	0.9224	1	0.943938
ENSMUSG00000064360	0.00533711	0.317718	0.571231	-0.00323151	-0.269173	0.602897	0.0173683	0.88119	0.356758	87.4407	67.7812	0.9224	1	0.992648
ENSMUSG00000064373	-0.0184924	-0.754004	0.582254	-0.00435853	-0.362687	1	-0.02121	-1.03693	0.267944	80.8267	26.7477	0.9224	1	0.926617
ENSMUSG00000070034	0.0140156	0.695785	0.572798	0.00161346	0.131731	1	0.0237693	1.01292	0.288779	126.459	62.31	0.9224	1	0.950076
ENSMUSG00000071172	-0.0216394	-0.799336	0.582769	-0.00581573	-0.466121	0.591725	-0.0182225	-0.845346	0.373415	149.392	55.9271	0.9224	1	1
ENSMUSG00000078922	0.0146846	0.768005	0.58304	0.010405	0.818854	0.301841	-0.00190533	-0.105875	0.909372	69.4134	44.9848	0.9224	0.980773	1
ENSMUSG00000036438	0.0222233	0.780612	0.585698	0.0110534	0.836738	0.303427	0.00156346	0.100135	0.91711	268.298	73.2523	0.92372	0.980773	1
ENSMUSG00000001472	-0.0120592	-0.457253	0.592191	-0.00367715	-0.291881	0.592191	-0.0134699	-0.900447	1	74.6657	43.1611	0.926109	1	1
ENSMUSG00000003226	0.0127369	1.00854	0.589739	0.00987511	0.787911	0.332266	0.0107497	0.304513	0.733297	55.0517	27.3556	0.926109	0.980773	1
ENSMUSG00000014195	-0.016554	-0.595479	0.591139	-0.0103859	-0.875939	0.308469	0.00325982	0.112217	0.905187	100.678	49.2401	0.926109	0.980773	1
ENSMUSG00000015314	-0.0207757	-0.671379	0.590297	-0.00602803	-0.489244	0.702628	-0.0361821	-0.879616	0.340511	88.1854	32.2188	0.926109	1	0.982257
ENSMUSG00000025144	-0.00401628	-0.236503	0.590717	-0.0046498	-0.348589	0.590717	0.00641843	0.489899	1	55.8784	32.2188	0.926109	1	1
ENSMUSG00000026021	0.0135487	0.389383	0.592962	0.00959645	0.690873	0.434279	-0.011655	-0.628783	0.510083	198.295	67.1733	0.926109	1	1
ENSMUSG00000027523	0.0070082	0.821498	0.59412	0.00349018	0.282728	1	0.0247902	0.96003	0.299388	17.4833	44.6809	0.926109	1	0.950638
ENSMUSG00000034342	0.00367555	0.464081	0.588357	0.0121246	0.925112	0.409775	-0.0245661	-0.554497	0.53686	50.7082	34.0426	0.926109	1	1
ENSMUSG00000041453	-0.00820526	-0.943867	0.592621	-0.0118273	-0.457018	0.661893	-0.007828	-0.900222	0.355095	530.742	97.8723	0.926109	1	0.992648
ENSMUSG00000058443	0.0090608	0.950206	0.592112	-0.000565744	-0.0298064	1	0.00939956	0.995937	0.30536	76.1824	90.2736	0.926109	1	0.95096
ENSMUSG00000060261	-0.0254402	-0.862862	0.588383	-0.0111519	-0.934915	0.33779	-0.010735	-0.350624	0.706344	130.365	49.848	0.926109	0.980773	1
ENSMUSG00000063511	-0.0148181	-0.556187	0.5945	-0.00364186	-0.288398	0.5945	-0.0292682	-1.39463	1	52.5167	47.4164	0.926109	1	1
ENSMUSG00000071415	0.012093	0.654189	0.594012	0.0175162	0.804813	0.363572	0.00376649	0.451962	0.641955	545.307	96.9605	0.926109	0.997629	1
ENSMUSG00000079084	0.00716235	0.446696	0.591423	-0.0017647	-0.138672	0.832476	0.0342794	0.925907	0.315934	71.0061	32.8267	0.926109	1	0.95096
ENSMUSG00000025366	0.00323553	0.182573	0.598237	0.0117454	0.830132	0.334218	-0.00614825	-0.297689	0.757848	44.0942	81.459	0.928676	0.980773	1
ENSMUSG00000047888	0.0205614	1.19788	0.597414	0.0128451	1.04276	0.350922	0.00947281	0.383471	0.689002	103.176	64.1337	0.928676	0.980773	1
ENSMUSG00000075014	0.00447747	0.247455	0.597077	-0.00702799	-0.564401	1	0.0212952	0.978611	0.298831	15.5198	27.9635	0.928676	1	0.950638
ENSMUSG00000078453	0.0210863	0.848176	0.598135	0.0103621	0.792731	0.336717	0.00335784	0.309179	0.745928	153.198	62.31	0.928676	0.980773	1
ENSMUSG00000035248	0.00531327	0.308926	0.599135	0.00744939	0.611524	0.485681	-0.0178125	-0.686467	0.463072	70.1277	42.5532	0.929259	1	1
ENSMUSG00000001175	0.0150498	0.689537	0.602011	0.0180077	0.834908	0.364026	0.00564308	0.424443	0.662083	579.374	93.921	0.929329	0.997629	1
ENSMUSG00000001964	0.0141754	0.987834	0.600011	0.0133597	0.967635	0.342831	0.00673132	0.334664	0.727093	44.8024	69.6049	0.929329	0.980773	1
ENSMUSG00000010358	-0.00325433	-0.164246	0.600929	0.000585019	0.0464462	1	-0.0191228	-0.915074	0.312631	64.6109	30.3951	0.929329	1	0.95096
ENSMUSG00000026878	0.0191178	0.845524	0.602836	0.0105255	0.809434	0.315729	0.00132462	0.0713912	0.940014	121.31	53.7994	0.929329	0.980773	1
ENSMUSG00000028333	-0.0057943	-0.234824	0.601831	-0.0102143	-0.846061	0.391269	0.0155563	0.492566	0.596332	56.3891	45.8967	0.929329	1	1
ENSMUSG00000059981	-5.97857e-05	-0.00643715	0.602389	-0.00403212	-0.303098	0.602389	0.00438394	0.170749	1	17.0182	26.4438	0.929329	1	1
ENSMUSG00000078578	0.0157116	0.755919	0.602739	0.00528693	0.358129	0.654446	0.0116742	0.869305	0.36747	375.091	75.9878	0.929329	1	0.99766
ENSMUSG00000001280	0.00662238	0.322243	0.612353	-0.00555827	-0.450916	0.670061	0.0305372	0.804815	0.371285	NA	NA	0.930296	1	1
ENSMUSG00000002014	-0.0211782	-0.788261	0.605636	-0.010982	-0.893892	0.32019	-0.00244783	-0.110869	0.903221	91.7416	41.0334	0.930296	0.980773	1
ENSMUSG00000004980	0.0159569	0.938819	0.610659	0.000387092	0.018118	0.949149	0.0163401	0.963733	0.321616	468.143	93.3131	0.930296	1	0.959261
ENSMUSG00000019843	0.0128861	0.788234	0.611607	0.00396391	0.322815	0.779958	0.0215361	0.893313	0.34137	72.8419	51.6717	0.930296	1	0.982257
ENSMUSG00000020358	0.00470989	0.920697	0.606703	0.0103887	0.765438	0.444227	0.0184214	0.574312	0.5199	22.3343	29.7872	0.930296	1	1
ENSMUSG00000023020	0.0165753	0.71623	0.611142	0.00776241	0.631383	0.345928	0.00321153	0.290449	0.756056	71.1672	43.1611	0.930296	0.980773	1
ENSMUSG00000026113	0.00611003	0.620994	0.606345	0.00108334	0.0844507	1	0.027442	0.921177	0.312858	23.848	25.5319	0.930296	1	0.95096
ENSMUSG00000027593	0.0150844	0.66916	0.611969	0.00560494	0.450345	0.473524	0.0113475	0.631329	0.493721	68.2401	35.8663	0.930296	1	1
ENSMUSG00000030403	0.0046481	0.367388	0.607245	-0.00041965	-0.033858	0.900758	0.0202995	0.893072	0.321682	52.6079	32.5228	0.930296	1	0.959261
ENSMUSG00000040651	-0.000305191	-0.0103219	0.609617	0.00436596	0.343966	0.550677	-0.0158525	-0.739401	0.425986	52.6809	32.2188	0.930296	1	1
ENSMUSG00000041890	-0.00722049	-0.291572	0.608837	0.00280128	0.22367	0.857298	-0.0353866	-0.895981	0.327168	43.9878	29.4833	0.930296	1	0.965367
ENSMUSG00000051853	-0.00700247	-0.557204	0.611947	-0.0122051	-0.952438	0.340794	-0.00355752	-0.261712	0.784506	8.19453	58.6626	0.930296	0.980773	1
ENSMUSG00000051989	-0.00342485	-0.184321	0.612071	-0.0028645	-0.22217	0.612071	0.00127689	0.0844875	1	47.4529	33.7386	0.930296	1	1
ENSMUSG00000052915	0.0118567	0.930561	0.611552	0.00555463	0.435906	0.796563	0.035302	0.880667	0.338251	28.1398	29.1793	0.930296	1	0.982257
ENSMUSG00000056201	0.0155789	0.817518	0.607326	0.0137407	0.64297	0.515402	0.00967887	0.736935	0.448557	521.088	95.7447	0.930296	1	1
ENSMUSG00000066551	0.0265389	0.911608	0.605736	0.0175092	1.01504	0.370499	0.00515614	0.433908	0.654211	203.003	86.3222	0.930296	0.997629	1
ENSMUSG00000079363	0.00401328	0.153176	0.606054	-0.00830071	-0.693454	0.396345	0.0224746	0.500034	0.595273	84.6049	49.5441	0.930296	1	1
ENSMUSG00000045427	0.0115294	0.838796	0.613926	0.00974632	0.784864	0.325377	0.00240482	0.083941	0.926322	40.4863	37.0821	0.93189	0.980773	1
ENSMUSG00000020048	0.0148933	0.546026	0.617077	0.0119972	0.832138	0.348233	-0.0048406	-0.2814	0.769798	198.954	67.7812	0.933061	0.980773	1
ENSMUSG00000020857	-0.014353	-0.829613	0.61539	-0.0113438	-0.931286	0.324702	-0.000416731	-0.0302742	0.973715	23.0122	45.2888	0.933061	0.980773	1
ENSMUSG00000022657	-0.00950714	-0.33614	0.615957	-0.00230869	-0.188888	1	-0.0137784	-0.903428	0.323204	109.195	35.2584	0.933061	1	0.959377
ENSMUSG00000024539	0.00825637	0.460323	0.61673	0.000501652	0.0417177	0.896793	0.0211048	0.894729	0.329765	75.9726	31.307	0.933061	1	0.970762
ENSMUSG00000056888	-0.00206182	-0.1249	0.61732	-0.00368469	-0.278671	0.61732	0.00834212	0.345486	1	47.6778	28.5714	0.933061	1	1
ENSMUSG00000016252	0.00602008	0.55117	0.619105	-0.0017391	-0.105181	0.911825	0.00756869	0.94088	0.330562	185.52	80.8511	0.934734	1	0.971502
ENSMUSG00000033943	0.00485204	0.902353	0.620003	0.0108157	0.721178	0.620003	0.0381203	0.658091	1	66.0578	31.9149	0.934734	1	1
ENSMUSG00000049091	0.0122928	0.917659	0.619833	0.00615819	0.499663	0.609797	0.0227795	0.750583	0.404084	NA	NA	0.934734	1	1
ENSMUSG00000001348	-0.0129408	-0.407718	0.624518	-0.0115582	-0.966422	0.332526	-0.00206578	-0.0466286	0.960015	101.951	51.6717	0.935409	0.980773	1
ENSMUSG00000004268	-0.0117853	-0.527231	0.635868	-0.00995633	-0.837102	0.365564	0.00598618	0.277199	0.768232	152.076	53.1915	0.935409	0.997629	1
ENSMUSG00000007656	0.0190983	1.03577	0.625433	0.00895325	0.731495	0.604488	0.0119565	0.785865	0.412932	102.973	67.1733	0.935409	1	1
ENSMUSG00000017561	-0.0159167	-0.682616	0.644113	-0.00178858	-0.138352	0.821809	-0.0183633	-0.878303	0.36255	269.374	70.5167	0.935409	1	0.992648
ENSMUSG00000022024	-0.000717121	-0.0338552	0.628762	0.00313703	0.244094	0.760077	-0.0261709	-0.833087	0.360903	109.912	41.6413	0.935409	1	0.992648
ENSMUSG00000023852	0.0145869	0.905885	0.635676	0.00971115	0.811223	0.348749	0.00376178	0.152932	0.866808	63.4711	33.7386	0.935409	0.980773	1
ENSMUSG00000023861	0.00724441	0.559945	0.636277	0.00796309	0.636492	0.457516	-0.010117	-0.53581	0.552825	48.2371	31.6109	0.935409	1	1
ENSMUSG00000024030	0.00411353	0.165426	0.643031	-0.00528662	-0.444686	0.665121	0.0249284	0.780811	0.404211	88.9848	42.5532	0.935409	1	1
ENSMUSG00000024063	0.0121926	0.635056	0.643933	0.00110528	0.092308	1	0.027729	0.898294	0.338704	45.5198	40.4255	0.935409	1	0.982257
ENSMUSG00000024091	0.0132222	0.620789	0.63063	0.00936718	0.731443	0.339369	-0.00174508	-0.0910162	0.92335	65.693	58.3587	0.935409	0.980773	1
ENSMUSG00000024446	0.00997837	0.748673	0.630216	0.00564085	0.454775	0.761801	0.0121939	0.839745	0.361838	50.3009	37.69	0.935409	1	0.992648
ENSMUSG00000024498	0.00414307	0.248481	0.643051	-0.00236147	-0.188108	0.851964	0.0252297	0.835165	0.357051	42.9392	28.2675	0.935409	1	0.992648
ENSMUSG00000026088	0.00661143	0.676847	0.629036	-0.00355269	-0.265774	0.629036	0.0472591	1.70434	1	38.079	30.0912	0.935409	1	1
ENSMUSG00000026254	0.00996295	0.530345	0.633341	-0.00205002	-0.171674	0.795399	0.028221	0.851456	0.357614	32.5897	39.2097	0.935409	1	0.992648
ENSMUSG00000026848	0.00629156	0.536881	0.641994	0.0115248	0.765755	0.356864	0.00257459	0.187065	0.846543	28.2371	84.8024	0.935409	0.992281	1
ENSMUSG00000028248	0.0136519	0.657685	0.643276	0.00788365	0.632791	0.367518	0.0051394	0.250907	0.790866	111.617	58.0547	0.935409	0.997629	1
ENSMUSG00000028745	0.0239863	0.93179	0.630105	0.0121291	0.862929	0.372138	0.00568502	0.34315	0.721327	281.717	75.6839	0.935409	0.997629	1
ENSMUSG00000028907	-0.00233788	-0.143728	0.635852	-0.00324533	-0.240221	0.635852	0.00499482	0.200686	1	30.4134	25.228	0.935409	1	1
ENSMUSG00000028998	-0.00802577	-0.515812	0.630045	-0.00971916	-0.798616	0.478963	0.00645545	0.618793	0.515591	84.9088	62.31	0.935409	1	1
ENSMUSG00000029430	2.6452e-05	0.00117934	0.638811	-0.00327142	-0.264106	0.752423	0.0128497	0.820397	0.372056	124.641	42.8571	0.935409	1	1
ENSMUSG00000029714	-0.00296377	-0.200252	0.642307	-0.00205148	-0.164056	0.642307	-0.00473376	-0.207557	1	22.4377	37.9939	0.935409	1	1
ENSMUSG00000031627	-0.0195169	-0.699829	0.636297	-0.00461972	-0.388389	0.660145	-0.0285521	-0.790142	0.399168	47.2553	41.6413	0.935409	1	1
ENSMUSG00000031659	-0.00238221	-0.108075	0.64051	0.00278781	0.227838	1	-0.0241071	-0.906559	0.331591	60.0152	44.6809	0.935409	1	0.972039
ENSMUSG00000032383	-0.000958134	-0.0455011	0.624311	-0.00671433	-0.540238	0.564977	0.0191362	0.704846	0.434392	43.8693	33.1307	0.935409	1	1
ENSMUSG00000033940	0.0153837	0.794253	0.6312	0.0102702	0.847206	0.408075	-0.00863683	-0.453253	0.62721	129.191	45.5927	0.935409	1	1
ENSMUSG00000037361	0.00931224	0.458158	0.63423	0.00181311	0.148155	0.827105	0.0193569	0.849028	0.352905	91.4103	41.0334	0.935409	1	0.992648
ENSMUSG00000037601	-0.0158723	-0.734428	0.642841	-0.00638083	-0.526839	0.61313	-0.00825705	-0.746238	0.428063	66.7994	53.7994	0.935409	1	1
ENSMUSG00000037754	-0.00510596	-0.223404	0.63584	-0.00870347	-0.732116	0.360821	0.00821194	0.247783	0.79049	48.2857	40.4255	0.935409	0.997629	1
ENSMUSG00000040297	0.0131327	0.842477	0.622371	0.010259	0.84112	0.332708	-0.00270798	-0.0912693	0.919911	53.6748	32.5228	0.935409	0.980773	1
ENSMUSG00000040435	-0.00557126	-0.195486	0.630103	-0.00373628	-0.291284	0.630103	0.00458152	0.17816	1	111.258	45.5927	0.935409	1	1
ENSMUSG00000040747	0.0026145	0.255467	0.635153	-0.0222169	-0.8213	0.379013	0.00362276	0.355821	0.714444	721.237	97.8723	0.935409	1	1
ENSMUSG00000040990	-0.00176588	-0.0858401	0.634588	-0.0114834	-0.920187	0.409219	0.0100065	0.455243	0.632644	133.921	62.9179	0.935409	1	1
ENSMUSG00000043991	0.00664917	0.827485	0.643961	0.00657017	0.499831	0.587649	0.024799	0.688308	0.443891	25.9878	29.4833	0.935409	1	1
ENSMUSG00000045690	0.00824991	0.933151	0.632105	2.55307e-18	6.74171e-17	1	0.00825406	0.933182	0.338159	42.9909	99.3921	0.935409	1	0.982257
ENSMUSG00000050708	0.0095386	0.581645	0.636158	0.0228799	0.997615	0.351338	0.00178182	0.184214	0.849518	272.726	95.1368	0.935409	0.980773	1
ENSMUSG00000053510	0.00380116	0.184989	0.63439	-0.00318757	-0.25882	1	0.0237483	0.901176	0.322088	46.6505	27.3556	0.935409	1	0.959261
ENSMUSG00000054435	0.0154112	0.792927	0.624916	0.0083724	0.451783	0.643666	0.0103714	0.82738	0.394086	707.754	86.0182	0.935409	1	1
ENSMUSG00000054823	0.0180728	0.763045	0.621439	0.0103284	0.750666	0.339318	0.00355106	0.187223	0.844585	110.976	61.7021	0.935409	0.980773	1
ENSMUSG00000058351	0.00732509	0.642837	0.62377	0.00432008	0.346227	0.710836	0.0148443	0.814921	0.369156	29.8389	32.8267	0.935409	1	0.999654
ENSMUSG00000063480	-0.0194281	-0.68986	0.641561	-0.00846195	-0.706889	0.360676	-0.00468727	-0.211284	0.819336	60.8146	42.2492	0.935409	0.997629	1
ENSMUSG00000064215	0.00453906	0.155024	0.624742	0.00428217	0.345823	0.520917	-0.00991783	-0.67601	0.46713	126.781	44.9848	0.935409	1	1
ENSMUSG00000074698	0.000404834	0.0162858	0.636999	0.00532763	0.433041	0.809319	-0.0232559	-0.873693	0.358327	99.5805	60.1824	0.935409	1	0.992648
ENSMUSG00000074748	0.000395121	0.0353867	0.641164	0.00353914	0.279026	0.637198	-0.0134094	-0.763109	0.414269	20.2584	31.307	0.935409	1	1
ENSMUSG00000078153	-0.0112679	-0.966518	0.622981	-0.0051722	-0.310979	0.830531	-0.0103017	-0.91943	0.342601	42.7994	85.1064	0.935409	1	0.982257
ENSMUSG00000095562	-0.0115021	-0.558612	0.641285	-0.0114444	-0.919769	0.357132	0.00483604	0.183741	0.840293	14.7508	35.5623	0.935409	0.992281	1
ENSMUSG00000006519	0.0191521	0.705859	0.646228	0.00894661	0.644118	0.495466	0.00488666	0.614403	0.522695	230.967	74.4681	0.93549	1	1
ENSMUSG00000022283	0.00207663	0.147055	0.646263	0.0254021	0.832002	0.36638	-0.00211882	-0.232625	0.81099	797.784	99.3921	0.93549	0.997629	1
ENSMUSG00000024317	0.00416173	0.258369	0.646091	-0.00429462	-0.345411	0.654634	0.0267332	0.738187	0.411826	168.62	44.9848	0.93549	1	1
ENSMUSG00000062647	-0.0133119	-0.931654	0.646271	-0.0123506	-0.689348	0.560103	-0.00995099	-0.707133	0.46512	461.492	89.3617	0.93549	1	1
ENSMUSG00000000326	0.0056363	0.643566	0.657696	0.0115917	0.859301	0.372351	0.00255693	0.196737	0.837195	11.1884	72.0365	0.936266	0.997629	1
ENSMUSG00000000563	0.0128626	1.2603	0.653063	0.0136963	1.08657	0.381906	-0.00937583	-0.275731	0.767243	148.936	46.5046	0.936266	1	1
ENSMUSG00000002102	0.0146075	0.72536	0.659487	0.0100138	0.770115	0.361533	0.000124374	0.0046946	0.99593	63.5684	32.5228	0.936266	0.997629	1
ENSMUSG00000010376	0.0154246	0.68282	0.660713	0.00879054	0.697936	0.366589	0.00186147	0.11054	0.906905	103.477	56.231	0.936266	0.997629	1
ENSMUSG00000017291	0.00969604	0.942215	0.655184	0.00759428	0.600986	0.672998	0.0381483	0.758988	0.413903	83.0213	42.2492	0.936266	1	1
ENSMUSG00000019907	0.0143061	0.595678	0.649822	0.00213561	0.148175	0.854557	0.0150022	0.874757	0.362703	266.35	71.7325	0.936266	1	0.992648
ENSMUSG00000020219	-0.0115732	-0.446252	0.661059	-0.00310476	-0.257653	0.828854	-0.0104662	-0.822529	0.376806	76.8845	45.2888	0.936266	1	1
ENSMUSG00000020671	0.00827259	0.398293	0.655642	0.00779703	0.656067	0.45899	-0.0120466	-0.504508	0.58645	65.5897	37.0821	0.936266	1	1
ENSMUSG00000023845	0.0164871	1.5084	0.648253	0.0135726	1.08316	0.539574	0.0229723	0.668358	0.483651	107.377	56.231	0.936266	1	1
ENSMUSG00000026034	0.00187622	0.0588952	0.662377	0.00596377	0.456953	1	-0.0178535	-0.886213	0.358261	325.155	75.9878	0.936266	1	0.992648
ENSMUSG00000026126	-0.0135887	-1.02223	0.648753	-0.00881146	-0.576655	0.621891	-0.00894469	-0.761288	0.430235	129.729	77.8116	0.936266	1	1
ENSMUSG00000027634	-0.00773985	-0.344715	0.65008	-0.00528928	-0.370217	0.65008	-0.0206507	-0.408861	1	44.1459	28.5714	0.936266	1	1
ENSMUSG00000028071	0.0087122	0.569319	0.655865	0.00909376	0.665251	0.412336	-0.0122218	-0.371405	0.678742	74.9179	32.8267	0.936266	1	1
ENSMUSG00000028249	-0.00281402	-0.114054	0.659613	0.00196921	0.159033	1	-0.0243423	-0.83517	0.35863	83.7447	30.0912	0.936266	1	0.992648
ENSMUSG00000030629	0.0109067	0.687543	0.660117	0.011587	0.958453	0.400786	-0.00782009	-0.33602	0.72398	81.8875	59.2705	0.936266	1	1
ENSMUSG00000031506	-0.00100015	-0.0691326	0.6511	0.00447848	0.357998	0.888415	-0.0234948	-0.826791	0.359827	NA	NA	0.936266	1	0.992648
ENSMUSG00000032410	-0.0163157	-0.550565	0.651447	-0.00424125	-0.343893	0.644497	-0.0236789	-0.72386	0.42219	51.0578	30.3951	0.936266	1	1
ENSMUSG00000036309	0.0210878	0.912913	0.652623	0.0058285	0.475384	0.773267	0.0240627	0.840835	0.380061	207.957	68.997	0.936266	1	1
ENSMUSG00000037805	0.00377511	0.180658	0.656373	0.0140544	0.687959	0.452646	-0.00540081	-0.512282	0.597991	490.137	96.0486	0.936266	1	1
ENSMUSG00000039219	-0.0193471	-0.676474	0.653658	-0.00696487	-0.583592	0.46772	-0.0167723	-0.531205	0.56982	86.845	44.9848	0.936266	1	1
ENSMUSG00000043411	-0.0112195	-0.525795	0.650999	-0.00324861	-0.264965	0.667652	-0.0234053	-0.744488	0.411615	90.2827	34.9544	0.936266	1	1
ENSMUSG00000045503	0.001669	0.10059	0.658554	-0.00235991	-0.191283	0.684468	0.0156731	0.744135	0.412955	38.9301	32.2188	0.936266	1	1
ENSMUSG00000046229	0.0102914	0.705303	0.659242	0.00870592	0.730296	0.369691	-0.00264107	-0.153603	0.865641	23.7629	30.3951	0.936266	0.997629	1
ENSMUSG00000049504	0.00606641	0.776068	0.661804	0.00163583	0.138155	1	0.0153361	0.860507	0.360701	5.22492	46.5046	0.936266	1	0.992648
ENSMUSG00000051223	-0.020623	-0.749429	0.662596	-0.0066906	-0.539662	0.596758	-0.0189656	-0.692478	0.461083	128.03	46.2006	0.936266	1	1
ENSMUSG00000051457	0.0128632	0.735809	0.652161	0.00780923	0.615037	0.391529	0.00695531	0.320536	0.728233	58.4134	34.3465	0.936266	1	1
ENSMUSG00000051735	-0.0118375	-0.455278	0.661745	-0.000101642	-0.00847531	0.973632	-0.0211337	-0.854071	0.363822	53.1581	45.2888	0.936266	1	0.992648
ENSMUSG00000068921	-0.00981854	-0.408434	0.65892	-0.00313036	-0.234528	0.65892	-0.0256591	-0.861437	1	39.0881	28.2675	0.936266	1	1
ENSMUSG00000096727	0.0162267	1.07844	0.653211	0.0100772	0.827464	0.428368	0.00643833	0.443171	0.635658	106.374	46.2006	0.936266	1	1
ENSMUSG00000102976	0.0135181	1.18539	0.66084	0.0127688	1.01892	0.364782	0.00165981	0.0778171	0.932737	49.0122	39.8176	0.936266	0.997629	1
ENSMUSG00000019432	0.00997674	0.619597	0.666073	0.00179585	0.149695	0.827795	0.0206471	0.80083	0.381646	49.4498	36.7781	0.93675	1	1
ENSMUSG00000026260	-0.0187082	-0.68487	0.665789	-0.00687427	-0.5708	0.527452	-0.0180124	-0.595473	0.519812	73.7143	37.69	0.93675	1	1
ENSMUSG00000027677	-0.00920773	-0.373639	0.666039	-0.0106339	-0.862296	0.453262	0.0133512	0.451404	0.616843	58.5805	32.8267	0.93675	1	1
ENSMUSG00000031818	-0.00606216	-0.618926	0.664963	-0.015707	-0.869502	0.41017	-0.00348055	-0.359292	0.71054	333.371	88.4498	0.93675	1	1
ENSMUSG00000039001	-0.00773269	-0.819163	0.663799	-0.00753463	-0.282934	0.707144	-0.00757414	-0.80141	0.410136	286.067	97.5684	0.93675	1	1
ENSMUSG00000058470	-0.00796986	-0.391852	0.666098	-0.00904456	-0.751314	0.41515	0.00693335	0.368316	0.699845	252.839	68.3891	0.93675	1	1
ENSMUSG00000001741	-0.0146262	-0.558456	0.674112	-0.00416095	-0.342245	0.668378	-0.0245486	-0.711523	0.436596	30.7538	31.9149	0.9398	1	1
ENSMUSG00000007892	-0.00521906	-0.868153	0.676272	-0.00970242	-0.303821	0.807209	-0.00496695	-0.827883	0.395236	1111.04	99.3921	0.9398	1	1
ENSMUSG00000015120	0.0150229	0.549878	0.675	0.00960313	0.715649	0.415272	-0.00406962	-0.334589	0.726417	133.535	62.0061	0.9398	1	1
ENSMUSG00000015755	0.00536472	0.254321	0.67672	-0.00391988	-0.327617	0.690423	0.0237693	0.728256	0.430168	39.4863	28.8754	0.9398	1	1
ENSMUSG00000021428	-0.0102993	-0.407753	0.669747	-0.00366198	-0.268342	0.669747	-0.028813	-0.734239	1	39.5623	28.5714	0.9398	1	1
ENSMUSG00000026087	-0.0164567	-0.671852	0.675843	-0.0100041	-0.824272	0.395966	0.00382087	0.231933	0.801743	76.5076	38.9058	0.9398	1	1
ENSMUSG00000027364	-0.00867249	-0.549728	0.67525	-0.0093192	-0.774511	0.399919	0.00360613	0.253243	0.781718	11.4529	40.1216	0.9398	1	1
ENSMUSG00000027479	-0.00442553	-0.187473	0.67095	-0.00736302	-0.613646	0.659315	0.0158414	0.736973	0.437145	104.076	47.4164	0.9398	1	1
ENSMUSG00000027751	0.0126891	1.27799	0.669066	0.0130495	1.03027	0.3725	0.00297026	0.0849594	0.92681	64.8176	37.386	0.9398	0.997629	1
ENSMUSG00000028609	-0.000378222	-0.0181781	0.673792	0.00250702	0.203077	0.786521	-0.0130036	-0.759212	0.397355	61.6565	33.1307	0.9398	1	1
ENSMUSG00000032050	-0.0036579	-0.153796	0.674349	-0.00648003	-0.543642	0.497452	0.0148616	0.530165	0.567048	62.8267	38.2979	0.9398	1	1
ENSMUSG00000032966	0.00208153	0.0920243	0.673727	-0.0022251	-0.186289	1	0.0128683	0.838704	0.370471	91.3313	41.3374	0.9398	1	1
ENSMUSG00000033938	-0.013602	-0.599322	0.674523	-0.00629507	-0.53086	0.451294	-0.00594033	-0.443054	0.638965	80.6687	53.4954	0.9398	1	1
ENSMUSG00000037965	-0.0024945	-0.118786	0.670518	-0.00876701	-0.73458	0.622278	0.0147938	0.700334	0.455581	86.9058	48.6322	0.9398	1	1
ENSMUSG00000042520	0.00673101	0.442493	0.670157	-0.000826036	-0.0676304	0.867496	0.0296034	0.826541	0.379398	81.5805	46.5046	0.9398	1	1
ENSMUSG00000094483	0.0109743	0.652951	0.672624	0.00403032	0.329208	0.73366	0.0176895	0.766636	0.410497	64.1398	38.9058	0.9398	1	1
ENSMUSG00000001918	0.0114584	0.792637	0.680058	0.00496279	0.393258	0.737108	0.0241228	0.746644	0.417101	61.3951	35.5623	0.940581	1	1
ENSMUSG00000014313	-0.00987001	-0.739547	0.67903	-0.00685708	-0.502063	0.467257	-0.00398263	-0.478338	0.620102	168.106	78.7234	0.940581	1	1
ENSMUSG00000026117	-0.00398161	-0.164231	0.680983	-0.00711628	-0.588879	0.516837	0.0169827	0.535405	0.555114	91.8663	31.9149	0.940581	1	1
ENSMUSG00000032301	-0.0125126	-0.493739	0.679004	-0.0092922	-0.763794	0.403107	0.00670836	0.250146	0.783887	75.1854	32.8267	0.940581	1	1
ENSMUSG00000066677	-0.0162049	-0.498624	0.679835	-0.00761676	-0.638723	0.384119	-0.00429561	-0.11401	0.904709	93.0395	61.3982	0.940581	1	1
ENSMUSG00000069892	0.0141211	0.714035	0.680862	0.00553625	0.360923	0.593833	0.011015	0.674065	0.486439	239.277	86.0182	0.940581	1	1
ENSMUSG00000084786	0.0158102	0.676504	0.680201	0.0078194	0.540341	0.632513	0.00629718	0.705826	0.461577	137.347	66.5653	0.940581	1	1
ENSMUSG00000021585	-0.0196691	-0.804561	0.682027	-0.0058456	-0.465396	0.63122	-0.0166738	-0.696784	0.464528	133.805	57.7508	0.940891	1	1
ENSMUSG00000027540	-0.0180965	-0.635465	0.682265	-0.00716831	-0.592093	0.493727	-0.0120881	-0.506207	0.586224	86.4772	39.2097	0.940891	1	1
ENSMUSG00000069744	-0.0162159	-0.787738	0.682853	-0.00884264	-0.703394	0.411323	-0.00411651	-0.281836	0.766767	149.991	58.6626	0.940973	1	1
ENSMUSG00000003031	0.0175795	0.594287	0.691144	0.00866611	0.660706	0.391602	0.00130814	0.0668875	0.944469	189.429	75.076	0.943343	1	1
ENSMUSG00000003970	7.39143e-05	0.00772939	0.696357	-0.0191729	-0.807569	0.397243	0.00078328	0.0820195	0.932703	678.386	94.8328	0.943343	1	1
ENSMUSG00000005465	-0.00993876	-0.442772	0.700905	-0.0099382	-0.821983	0.539364	0.0101309	0.527867	0.563285	69.0881	33.1307	0.943343	1	1
ENSMUSG00000015656	0.0251859	0.723052	0.700908	0.0149348	0.854073	0.407968	0.00178993	0.155982	0.871796	445.982	85.7143	0.943343	1	1
ENSMUSG00000020547	-0.0153789	-0.651528	0.696423	-0.00886584	-0.729718	0.444095	-0.00996456	-0.340836	0.71036	41.4347	31.307	0.943343	1	1
ENSMUSG00000021000	0.00786688	0.42242	0.695973	0.00113207	0.0929525	0.849374	0.0177336	0.773132	0.406566	55.9544	39.2097	0.943343	1	1
ENSMUSG00000021250	0.00764904	0.546655	0.686017	0.00975098	0.756684	0.497143	-0.0185636	-0.495963	0.588511	106.155	32.8267	0.943343	1	1
ENSMUSG00000024646	0.0113221	0.737634	0.700228	0.00536508	0.439031	0.702269	0.0170483	0.697913	0.451622	85.9392	37.69	0.943343	1	1
ENSMUSG00000025239	0.013468	0.78939	0.70224	0.00468316	0.374815	0.862074	0.0294958	0.739983	0.410699	55.2979	36.1702	0.943343	1	1
ENSMUSG00000026223	0.0115034	0.468056	0.699306	0.00663945	0.533976	0.425118	-0.00330636	-0.261498	0.778371	64.2067	36.7781	0.943343	1	1
ENSMUSG00000026771	0.00678666	0.613364	0.691823	-0.00158572	-0.115197	1	0.00868028	0.834737	0.384588	19.459	66.5653	0.943343	1	1
ENSMUSG00000027236	0.00697568	0.693699	0.703206	0.00768002	0.619237	0.415274	0.00368143	0.182417	0.840385	18.3617	35.2584	0.943343	1	1
ENSMUSG00000027365	-0.00818311	-0.287921	0.705542	0.000354347	0.029639	0.91299	-0.0193742	-0.770823	0.407652	100.729	35.8663	0.943343	1	1
ENSMUSG00000027881	0.00982925	0.597898	0.689247	0.0016916	0.14125	0.800564	0.0204408	0.78371	0.409416	108.085	56.231	0.943343	1	1
ENSMUSG00000028161	-0.0125293	-0.515714	0.704783	-0.00479676	-0.391124	0.599511	-0.0192994	-0.59241	0.514949	47.6748	37.69	0.943343	1	1
ENSMUSG00000028618	-0.0173178	-0.736382	0.691296	-0.00861002	-0.717198	0.466056	-0.00827807	-0.419928	0.64908	100.951	37.69	0.943343	1	1
ENSMUSG00000030213	-0.0133021	-0.478617	0.696644	-0.00114998	-0.0953981	0.862763	-0.0307092	-0.776523	0.405118	70.0578	48.9362	0.943343	1	1
ENSMUSG00000031897	0.00145584	0.0604671	0.70505	-0.00162987	-0.135186	0.749914	0.0120402	0.7248	0.439584	153.997	48.0243	0.943343	1	1
ENSMUSG00000032199	-0.000431607	-0.0249566	0.697705	0.003011	0.239822	0.796832	-0.0208861	-0.739628	0.418815	46.4407	33.4347	0.943343	1	1
ENSMUSG00000032612	-0.000711397	-0.0563122	0.688965	0.0111739	0.740315	0.688965	-0.121523	-1.71997	1	40.7325	29.1793	0.943343	1	1
ENSMUSG00000033813	0.00370626	0.169386	0.701704	-0.00252608	-0.212358	0.756792	0.0184448	0.726882	0.43382	54.3161	40.1216	0.943343	1	1
ENSMUSG00000034833	0.0114208	0.624137	0.691237	0.00583693	0.45502	0.490043	0.00778842	0.477278	0.608673	97.9179	40.4255	0.943343	1	1
ENSMUSG00000035885	0.016146	0.700196	0.696578	0.00955638	0.709506	0.402081	0.00149797	0.138725	0.884624	131.489	69.3009	0.943343	1	1
ENSMUSG00000036707	-0.0174175	-0.682098	0.692185	-0.00821952	-0.682909	0.526132	-0.0195148	-0.541946	0.563343	58.386	43.465	0.943343	1	1
ENSMUSG00000038733	0.00885192	0.683129	0.700893	0.00334228	0.262822	1	0.0275367	0.816378	0.379041	52.4559	38.2979	0.943343	1	1
ENSMUSG00000038803	0.00767286	0.616787	0.69603	0.00159664	0.118498	0.803151	0.0100429	0.776655	0.415647	50.2158	64.7416	0.943343	1	1
ENSMUSG00000040385	0.00619852	0.318929	0.705433	-0.00196227	-0.141712	1	0.0110741	0.81483	0.395569	209.067	68.3891	0.943343	1	1
ENSMUSG00000041571	-0.00569039	-0.277905	0.702898	-0.00608579	-0.46136	0.486108	0.00526147	0.450955	0.639072	208.851	74.4681	0.943343	1	1
ENSMUSG00000045962	0.0134743	0.672571	0.693109	0.00863234	0.625741	0.434785	0.00893254	0.336916	0.725667	125.514	73.5562	0.943343	1	1
ENSMUSG00000048874	-0.0146956	-0.480019	0.693141	-0.0103355	-0.845316	0.420987	0.00881811	0.267237	0.769998	46.9149	35.2584	0.943343	1	1
ENSMUSG00000049751	0.00648594	0.501789	0.700628	0.00136525	0.0860889	0.884131	0.00641197	0.80148	0.406056	67.7508	81.155	0.943343	1	1
ENSMUSG00000055065	-0.00639881	-0.266863	0.700895	-0.00825153	-0.695586	0.458944	0.0103257	0.377593	0.687026	80.5775	43.769	0.943343	1	1
ENSMUSG00000055681	-0.00221173	-0.106454	0.689584	-0.00306124	-0.245767	0.778813	0.0103253	0.742573	0.414994	78.7994	32.5228	0.943343	1	1
ENSMUSG00000059070	-0.00486351	-0.645656	0.700314	-0.0179076	-0.656727	0.556257	-0.00442842	-0.588623	0.545069	764.492	98.4802	0.943343	1	1
ENSMUSG00000059436	0.00952104	1.16791	0.702579	0.0103954	0.764986	0.496556	0.014171	0.442877	0.621542	41.7538	27.6596	0.943343	1	1
ENSMUSG00000064363	-0.00753393	-0.651211	0.705784	-0.0153675	-0.556914	0.581213	-0.00705826	-0.609606	0.530928	726.061	98.7842	0.943343	1	1
ENSMUSG00000064370	0.0081311	0.824708	0.698648	2.55307e-18	6.74171e-17	1	0.00813519	0.824837	0.397059	2091.64	100	0.943343	1	1
ENSMUSG00000067038	0.00166632	0.140255	0.691686	0.0067886	0.500143	0.478161	-0.00468067	-0.46267	0.628433	7.7234	69.3009	0.943343	1	1
ENSMUSG00000078812	-0.0123552	-0.464315	0.70154	-0.00470198	-0.38145	0.438516	-0.00633315	-0.315238	0.741523	216.714	69.6049	0.943343	1	1
ENSMUSG00000078920	0.0156038	0.912888	0.700337	0.00849787	0.68449	0.496464	0.00822157	0.469612	0.617146	199.827	49.5441	0.943343	1	1
ENSMUSG00000019659	-0.00415826	-0.187184	0.708622	-0.00607416	-0.49245	0.593766	0.0144164	0.572672	0.524844	40.3647	27.0517	0.943457	1	1
ENSMUSG00000021218	0.0143185	0.964309	0.710521	0.0111745	0.885376	0.484823	-0.0102893	-0.409905	0.658362	125.015	39.2097	0.943457	1	1
ENSMUSG00000024856	0.0195565	0.698246	0.706663	0.0105877	0.722575	0.465284	0.00391768	0.386203	0.688011	323.951	75.6839	0.943457	1	1
ENSMUSG00000026353	0.0189728	1.09281	0.710642	0.0100258	0.781857	0.641628	0.0122386	0.642176	0.494577	93.7751	45.5927	0.943457	1	1
ENSMUSG00000036698	0.00335025	0.520043	0.707765	0.00850547	0.552557	0.707765	0.0605809	1.02914	1	47.693	28.8754	0.943457	1	1
ENSMUSG00000039967	-0.0228209	-0.734241	0.710224	-0.0106465	-0.884979	0.41249	-0.0033027	-0.104383	0.910143	128.322	40.7295	0.943457	1	1
ENSMUSG00000063550	0.00320388	0.32822	0.710101	-0.00309871	-0.213636	0.710101	0.0253889	0.862765	1	21.0973	31.9149	0.943457	1	1
ENSMUSG00000067235	0.000881122	0.079509	0.707554	0.00980396	0.751711	0.723186	-0.0113911	-0.71661	0.451684	18.0395	58.6626	0.943457	1	1
ENSMUSG00000079017	-0.0139104	-0.975806	0.708457	-0.0140351	-1.14673	0.427652	0.00258948	0.231846	0.806273	120.979	39.2097	0.943457	1	1
ENSMUSG00000026012	0.0017059	0.0810955	0.711832	-0.00529489	-0.419565	0.635134	0.0127893	0.649192	0.500128	280.815	62.0061	0.944332	1	1
ENSMUSG00000025135	-0.00331508	-0.144017	0.71294	-0.00355946	-0.292599	0.65336	0.00823867	0.632428	0.490684	77.4043	40.4255	0.945098	1	1
ENSMUSG00000078784	-0.0112775	-0.464108	0.713831	-0.0019586	-0.161162	0.835967	-0.0140121	-0.750817	0.426861	71.0456	52.8875	0.945573	1	1
ENSMUSG00000040459	-0.00416098	-0.182267	0.714365	0.0071169	0.441262	0.659784	-0.0122594	-0.668954	0.488905	163.277	82.9787	0.945577	1	1
ENSMUSG00000021939	-0.00434593	-0.185	0.715567	0.000896722	0.0750461	0.885227	-0.0147838	-0.742246	0.420641	59.6261	29.7872	0.946317	1	1
ENSMUSG00000031799	0.00893602	0.779954	0.716323	0.00646989	0.507609	0.669775	0.0102934	0.624058	0.485994	61.9301	29.1793	0.946317	1	1
ENSMUSG00000038664	-0.00219082	-0.0810814	0.71652	-0.0061563	-0.497797	0.553537	0.0201828	0.523242	0.574215	76.0699	45.5927	0.946317	1	1
ENSMUSG00000003072	-0.00119321	-0.0558891	0.734678	-0.00352138	-0.285465	0.673004	0.0151378	0.601129	0.507829	59.5593	34.3465	0.946557	1	1
ENSMUSG00000005483	-0.0063016	-0.288865	0.737409	-0.00182963	-0.135898	0.737409	-0.0172273	-0.553911	1	NA	NA	0.946557	1	1
ENSMUSG00000009549	0.0135165	0.535413	0.737453	0.00685153	0.5433	0.43779	0.000867268	0.079652	0.933134	162.985	60.1824	0.946557	1	1
ENSMUSG00000012422	0.0112967	0.66357	0.726331	0.00583972	0.479415	0.580369	0.00828569	0.532661	0.563394	95.1277	38.6018	0.946557	1	1
ENSMUSG00000016087	0.00645462	0.305407	0.734367	-0.00016317	-0.0135291	0.924998	0.0193417	0.728321	0.435304	115.699	50.152	0.946557	1	1
ENSMUSG00000018326	0.00974446	0.505455	0.726006	0.000754523	0.0612017	1	0.0183794	0.768155	0.41809	93.8511	55.9271	0.946557	1	1
ENSMUSG00000019428	-0.0167355	-0.562621	0.736836	-0.00744477	-0.600785	0.482499	-0.0102979	-0.307372	0.731685	50.7538	31.003	0.946557	1	1
ENSMUSG00000020115	-0.00468485	-0.218783	0.721759	-0.00902681	-0.747236	0.431511	0.00600365	0.167574	0.855048	35.3131	32.5228	0.946557	1	1
ENSMUSG00000021127	0.00083222	0.0629704	0.730154	0.00735046	0.606802	0.728273	-0.0193219	-0.662745	0.475877	32.1277	43.465	0.946557	1	1
ENSMUSG00000022216	0.00886488	0.465825	0.72964	0.00139101	0.112665	1	0.0105417	0.777236	0.417003	158.073	69.9088	0.946557	1	1
ENSMUSG00000023170	-0.00121608	-0.0600475	0.723597	-0.00532141	-0.438477	0.62398	0.0167235	0.590011	0.523634	38.6565	38.2979	0.946557	1	1
ENSMUSG00000023927	-0.0136005	-0.561891	0.736982	-0.0113768	-0.872814	0.435817	-0.00132488	-0.0537434	0.955502	266.383	72.9483	0.946557	1	1
ENSMUSG00000024696	-0.00401334	-0.13155	0.723456	0.000991765	0.0817643	0.883956	-0.0156009	-0.711535	0.428779	86.7447	28.5714	0.946557	1	1
ENSMUSG00000025393	-0.00149635	-0.0598801	0.734577	-0.00446289	-0.372815	0.77142	0.013226	0.684157	0.46555	153.565	47.7204	0.946557	1	1
ENSMUSG00000025982	-0.0152161	-0.937542	0.728341	-0.00753237	-0.505981	0.83169	-0.0112499	-0.740999	0.442883	462.59	82.0669	0.946557	1	1
ENSMUSG00000026626	-0.00379525	-0.221003	0.733746	-0.00900334	-0.730944	0.467199	0.00587431	0.284353	0.763426	66.5167	56.535	0.946557	1	1
ENSMUSG00000029068	-0.0201432	-0.622758	0.736297	-0.0103022	-0.83308	0.43655	0.0024488	0.0756114	0.933765	75.2553	31.6109	0.946557	1	1
ENSMUSG00000029202	-0.0175712	-0.593913	0.736397	-0.00652148	-0.539182	0.5434	-0.0173159	-0.453957	0.622264	50.1793	37.0821	0.946557	1	1
ENSMUSG00000030067	-0.0183964	-0.900102	0.7214	-0.0063858	-0.386425	1	-0.0171835	-0.826725	0.394243	251.617	89.9696	0.946557	1	1
ENSMUSG00000030655	-0.0152702	-0.555796	0.729795	-0.00308858	-0.263382	0.661064	-0.0195493	-0.629737	0.508211	105.62	60.7903	0.946557	1	1
ENSMUSG00000031532	0.00981937	0.471057	0.722828	0.0087182	0.714306	0.521213	-0.0105642	-0.462839	0.625891	198.608	58.6626	0.946557	1	1
ENSMUSG00000032803	0.00878891	0.617216	0.737034	0.00376212	0.309453	1	0.031212	0.756269	0.421472	65.8723	51.9757	0.946557	1	1
ENSMUSG00000035011	0.0136276	0.962024	0.719232	0.00935435	0.747417	0.487665	0.00980047	0.385982	0.673558	39.7204	39.5137	0.946557	1	1
ENSMUSG00000036241	0.00299901	0.256655	0.726519	-0.00290208	-0.230184	0.794037	0.0205016	0.681085	0.449932	19.5046	26.4438	0.946557	1	1
ENSMUSG00000037400	-0.0080301	-0.310694	0.728838	-0.00668393	-0.56208	0.528337	0.0110319	0.453985	0.627828	159.894	51.3678	0.946557	1	1
ENSMUSG00000038374	0.00893113	0.698399	0.726133	0.00483885	0.373633	0.744836	0.0207904	0.660462	0.464878	43.4407	33.1307	0.946557	1	1
ENSMUSG00000038766	0.00851059	0.478291	0.723326	-0.00148651	-0.125098	1	0.0216382	0.78422	0.394204	46.4043	33.7386	0.946557	1	1
ENSMUSG00000040824	-0.00973658	-0.451623	0.729589	-0.00666134	-0.561862	0.495253	0.00414824	0.380816	0.684183	88.3313	51.9757	0.946557	1	1
ENSMUSG00000048118	-0.00259808	-0.0990404	0.725572	0.00251596	0.207451	0.81479	-0.0161539	-0.72846	0.443692	95.3678	55.0152	0.946557	1	1
ENSMUSG00000049109	-0.000571811	-0.0286737	0.717699	-0.00551172	-0.45062	0.593546	0.0181566	0.559636	0.53837	110.666	35.8663	0.946557	1	1
ENSMUSG00000051234	-0.000215604	-0.0143729	0.7285	0.00288571	0.229332	0.827429	-0.0193302	-0.697071	0.443965	46.7599	36.7781	0.946557	1	1
ENSMUSG00000052889	-0.0100921	-0.475448	0.725233	-0.00318665	-0.251104	0.835157	-0.026855	-0.693883	0.438875	27.766	31.6109	0.946557	1	1
ENSMUSG00000056209	0.00269519	0.157844	0.724462	-0.00176276	-0.145882	0.890016	0.0171606	0.740146	0.429	92.0973	46.2006	0.946557	1	1
ENSMUSG00000059923	0.00972449	0.698952	0.732155	0.00555693	0.461954	0.564993	0.0133317	0.493752	0.588692	23.4742	31.307	0.946557	1	1
ENSMUSG00000060126	0.00776113	0.722025	0.72021	-0.00658874	-0.224836	0.806563	0.0080887	0.751779	0.439929	492.419	98.7842	0.946557	1	1
ENSMUSG00000062006	0.0045625	0.686149	0.719091	-0.0102915	-0.362855	0.769443	0.00489546	0.737077	0.448822	597.176	99.0881	0.946557	1	1
ENSMUSG00000067288	-0.00361459	-0.443055	0.734701	0.0093347	0.350534	0.721959	-0.00472986	-0.681239	0.483945	319.72	98.7842	0.946557	1	1
ENSMUSG00000069049	0.00843464	0.397282	0.721617	-0.000232249	-0.0196265	1	0.0198689	0.753922	0.417008	82.6565	40.1216	0.946557	1	1
ENSMUSG00000073616	0.0115188	0.53115	0.736037	0.00567154	0.447899	0.507801	0.00381329	0.3929	0.67627	86.541	54.7112	0.946557	1	1
ENSMUSG00000006304	-0.00999201	-0.659405	0.738074	-0.00275478	-0.15429	0.839716	-0.00903342	-0.72964	0.451647	399.426	89.0578	0.946672	1	1
ENSMUSG00000015619	-0.0138446	-0.45221	0.740237	-0.00250856	-0.210716	0.691971	-0.0234546	-0.622824	0.504906	61.1125	37.69	0.946716	1	1
ENSMUSG00000026946	-0.00342675	-0.181216	0.739374	0.00190065	0.158735	0.822164	-0.0133437	-0.678762	0.456938	54.8997	34.9544	0.946716	1	1
ENSMUSG00000041852	0.0051482	0.462929	0.740038	-0.00244921	-0.182463	0.740038	0.0273529	0.930768	1	22.1884	29.4833	0.946716	1	1
ENSMUSG00000046982	0.00537391	0.385824	0.738745	-0.00179617	-0.14166	0.857443	0.026167	0.67862	0.448936	NA	NA	0.946716	1	1
ENSMUSG00000032202	0.00182869	0.174421	0.744225	0.00547217	0.418104	0.786058	-0.0178175	-0.640072	0.472061	NA	NA	0.951132	1	1
ENSMUSG00000022890	0.00185552	0.0937881	0.745114	-0.00298153	-0.207768	0.639247	0.00735727	0.585717	0.543709	201.581	78.1155	0.951584	1	1
ENSMUSG00000027680	0.00169172	0.0854938	0.749278	-0.00482163	-0.383858	0.711104	0.0208247	0.590177	0.507068	31.3495	27.6596	0.953479	1	1
ENSMUSG00000031590	0.00643853	0.346866	0.749752	-4.7538e-05	-0.00386492	0.969654	0.021864	0.706678	0.448446	66.8632	44.6809	0.953479	1	1
ENSMUSG00000057278	0.0173578	0.664286	0.748108	0.0117231	0.762189	0.447813	0.000566733	0.0628178	0.948117	164.644	84.8024	0.953479	1	1
ENSMUSG00000061232	0.00783128	0.741094	0.748486	2.55307e-18	6.74171e-17	1	0.00783522	0.741199	0.446546	1186.92	100	0.953479	1	1
ENSMUSG00000068882	-0.0100004	-0.488509	0.74726	-0.00862361	-0.69928	0.458966	0.00315037	0.17564	0.853133	186.93	62.9179	0.953479	1	1
ENSMUSG00000075700	0.0113015	0.627058	0.749813	0.00467299	0.387857	0.595352	0.0154352	0.490423	0.587796	65.1672	32.8267	0.953479	1	1
ENSMUSG00000057110	-0.0158241	-0.568142	0.750838	-0.00636232	-0.531755	0.523478	-0.0124842	-0.382356	0.683605	100.207	44.9848	0.9541	1	1
ENSMUSG00000004665	0.00890944	0.422056	0.758234	0.00105929	0.0709962	0.881257	0.00951031	0.703062	0.466097	366.812	76.8997	0.954634	1	1
ENSMUSG00000005779	0.00802848	0.479525	0.757194	0.0029931	0.245299	0.667607	0.0153425	0.554634	0.541993	80.617	34.6505	0.954634	1	1
ENSMUSG00000018474	-0.0144926	-0.69463	0.755228	-0.00505906	-0.407565	0.74327	-0.011656	-0.645029	0.500348	82.0274	60.7903	0.954634	1	1
ENSMUSG00000019820	0.00923204	0.582438	0.75541	0.00933017	0.759858	0.475542	-0.00616357	-0.212997	0.819754	125.69	47.7204	0.954634	1	1
ENSMUSG00000021377	0.00170916	0.0742285	0.756254	0.00497671	0.402625	0.816333	-0.0140272	-0.678356	0.477395	79.6474	67.1733	0.954634	1	1
ENSMUSG00000022452	0.00819345	0.422109	0.758116	0.00604795	0.474391	0.469702	-0.00238205	-0.163279	0.859884	54.2705	40.1216	0.954634	1	1
ENSMUSG00000025862	-0.00573037	-0.247897	0.752536	0.00194376	0.16352	0.805564	-0.0181176	-0.661646	0.475996	69.8845	42.8571	0.954634	1	1
ENSMUSG00000026977	0.00865547	0.584152	0.754942	-0.00208097	-0.153195	0.754942	0.0316292	0.888636	1	44.6383	32.2188	0.954634	1	1
ENSMUSG00000027678	-0.0152191	-0.698102	0.75787	-0.0058918	-0.494626	0.729717	-0.0146078	-0.617526	0.50949	41.0243	41.9453	0.954634	1	1
ENSMUSG00000029106	-0.0169764	-0.605233	0.755344	-0.00774654	-0.650756	0.477777	-0.00673065	-0.223372	0.810928	74.4438	40.7295	0.954634	1	1
ENSMUSG00000029836	-0.00547418	-0.336416	0.75553	-0.00672777	-0.450622	0.454265	-0.000381395	-0.0253204	0.979123	41.2918	82.6748	0.954634	1	1
ENSMUSG00000032745	-0.0163769	-0.507829	0.754871	-0.00476182	-0.390886	0.714713	-0.0162796	-0.607661	0.512578	87.7416	38.2979	0.954634	1	1
ENSMUSG00000071866	0.00362096	0.624105	0.756456	-0.00727586	-0.249954	0.787209	0.00391037	0.678026	0.486006	919.359	99.3921	0.954634	1	1
ENSMUSG00000016481	0.0084347	0.434915	0.760107	0.00214379	0.176641	0.815095	0.0152139	0.638144	0.482192	48.234	27.9635	0.955848	1	1
ENSMUSG00000026615	0.00288121	0.172536	0.760527	-0.00258811	-0.211689	1	0.0165323	0.701775	0.443775	72.2432	34.3465	0.955848	1	1
ENSMUSG00000028843	0.021341	0.691686	0.76081	0.0102918	0.714607	0.479691	0.00210479	0.209222	0.828051	255.094	78.1155	0.955848	1	1
ENSMUSG00000032253	-0.011689	-0.437622	0.762581	-0.00712065	-0.602519	0.462946	-0.0018265	-0.054163	0.953981	104.681	44.6809	0.956443	1	1
ENSMUSG00000036944	0.00897208	0.62329	0.762248	0.00572413	0.479287	0.524009	0.00662683	0.345266	0.71131	97.3495	45.5927	0.956443	1	1
ENSMUSG00000062456	-0.00527937	-0.651722	0.762896	-0.0099661	-0.363632	0.739142	-0.00517251	-0.638048	0.511801	180.547	98.1763	0.956443	1	1
ENSMUSG00000031362	-0.0117873	-0.678242	0.763506	-0.00871088	-0.716161	0.523708	-0.00655749	-0.347336	0.715256	45.9483	55.9271	0.956533	1	1
ENSMUSG00000004040	0.00900912	0.556153	0.775416	-0.00137941	-0.107215	0.775416	0.0375772	1.13052	1	58.6413	34.0426	0.957654	1	1
ENSMUSG00000006731	-0.0102164	-0.376012	0.772077	-0.00228569	-0.19078	0.774587	-0.0149456	-0.608534	0.509386	101.857	43.1611	0.957654	1	1
ENSMUSG00000007815	0.0168947	0.702771	0.770054	0.0113569	0.666546	0.563358	0.00702942	0.419972	0.664029	103.353	82.3708	0.957654	1	1
ENSMUSG00000018076	0.00444747	0.748756	0.775705	0.0118769	0.928189	0.503496	0.00745045	0.225057	0.805855	18.6717	30.0912	0.957654	1	1
ENSMUSG00000018654	0.00860841	0.426498	0.769241	-0.000495178	-0.0416912	0.935757	0.0211518	0.678796	0.471608	98.5897	51.6717	0.957654	1	1
ENSMUSG00000021576	-0.00525367	-0.195934	0.77419	-0.000245547	-0.0197545	1	-0.0141783	-0.64073	0.473093	95.3191	31.307	0.957654	1	1
ENSMUSG00000022141	-0.0125474	-0.50511	0.772699	-0.00125465	-0.0941382	1	-0.013781	-0.728106	0.448002	196.456	64.4377	0.957654	1	1
ENSMUSG00000023944	0.00966015	0.465809	0.773558	0.00866538	0.492217	0.51138	0.00502762	0.278254	0.77425	448.742	92.7052	0.957654	1	1
ENSMUSG00000029552	0.0110801	0.576249	0.773746	0.00267173	0.201781	0.723149	0.0126422	0.593142	0.533602	80.9909	53.7994	0.957654	1	1
ENSMUSG00000030695	-0.016209	-0.632851	0.771541	-0.00718314	-0.574129	0.495657	-0.00258328	-0.221218	0.815394	258.967	61.3982	0.957654	1	1
ENSMUSG00000031101	0.00212979	0.0790239	0.769356	0.00312715	0.254988	0.596894	-0.00872195	-0.454231	0.620835	151.809	38.2979	0.957654	1	1
ENSMUSG00000033220	-0.00601768	-0.29702	0.770167	0.000253891	0.015986	0.966469	-0.00731995	-0.696612	0.470616	480.669	83.8906	0.957654	1	1
ENSMUSG00000035569	-0.010961	-0.412829	0.772458	-0.0056999	-0.473085	0.475445	-0.00206115	-0.0804534	0.933027	112.453	64.4377	0.957654	1	1
ENSMUSG00000038489	-0.0068948	-0.388308	0.773808	-0.00672462	-0.559263	0.511543	0.00398698	0.261118	0.774665	21.0912	38.9058	0.957654	1	1
ENSMUSG00000052712	-0.0024928	-0.126947	0.775098	-0.00973451	-0.80623	0.537674	0.00785156	0.342199	0.718782	29.7781	63.8298	0.957654	1	1
ENSMUSG00000057522	0.00334687	0.163962	0.771321	-0.0023683	-0.196097	1	0.0153465	0.684266	0.464501	83.7599	40.1216	0.957654	1	1
ENSMUSG00000058163	0.00666315	0.540832	0.767719	0.00432128	0.333072	0.58071	0.00490073	0.453132	0.63633	14.3647	63.8298	0.957654	1	1
ENSMUSG00000069919	0.00012531	0.0925903	0.766767	-0.00914136	-0.478499	0.766767	-0.00322685	-0.0927551	1	2617.86	35.2584	0.957654	1	1
ENSMUSG00000071454	-0.00833051	-0.451082	0.773198	-0.00877429	-0.703361	0.489181	-0.00501196	-0.175127	0.849281	6.59271	34.6505	0.957654	1	1
ENSMUSG00000073079	0.00786534	0.627471	0.775599	0.00716772	0.59223	0.491135	0.00335367	0.166645	0.853276	25.1854	34.3465	0.957654	1	1
ENSMUSG00000091537	0.0156006	0.593664	0.770258	0.0108535	0.601037	0.569099	0.00406695	0.431119	0.656448	251.529	91.1854	0.957654	1	1
ENSMUSG00000018476	0.000251427	0.032744	0.776804	0.00851042	0.66176	0.527653	-0.00988233	-0.299077	0.744483	12.3435	35.2584	0.957803	1	1
ENSMUSG00000027012	0.0103997	0.626931	0.776909	0.00301954	0.250348	0.772796	0.0191126	0.61304	0.516187	38.5684	46.2006	0.957803	1	1
ENSMUSG00000043962	-0.00688239	-0.235521	0.777787	0.00196223	0.15893	0.876032	-0.0168484	-0.659112	0.489207	108.313	58.3587	0.957803	1	1
ENSMUSG00000079477	0.00428506	0.207987	0.777979	0.00468441	0.383261	0.643956	-0.0117462	-0.500787	0.59118	75.6809	45.5927	0.957803	1	1
ENSMUSG00000029623	0.00436623	0.306924	0.778843	0.00646505	0.523108	0.52969	-0.00780134	-0.300558	0.746022	40.5167	43.1611	0.958203	1	1
ENSMUSG00000000378	-0.0185075	-0.519054	0.780156	-0.00662561	-0.535743	0.527327	-0.0100102	-0.280719	0.755479	58.9179	29.7872	0.959155	1	1
ENSMUSG00000028603	0.0108044	0.460136	0.78106	0.00656311	0.483336	0.483356	-0.000669346	-0.0517998	0.956869	212.711	66.2614	0.959604	1	1
ENSMUSG00000038147	0.00144161	0.074568	0.781814	0.00530097	0.430157	0.82268	-0.0206653	-0.614237	0.506132	61.386	37.386	0.959867	1	1
ENSMUSG00000009927	0.00472218	0.499391	0.782767	-0.0141073	-0.435223	0.647525	0.00487752	0.515647	0.596173	779.502	99.3921	0.96004	1	1
ENSMUSG00000021025	0.00161633	0.0595877	0.783034	-0.0031762	-0.269772	0.67048	0.0158833	0.523932	0.578839	144.626	51.0638	0.96004	1	1
ENSMUSG00000020644	0.00824385	0.245781	0.78555	0.00568173	0.413305	0.675501	-0.00659524	-0.528244	0.579214	636.304	59.5745	0.962462	1	1
ENSMUSG00000006740	-0.00635153	-0.278694	0.79305	-0.00789759	-0.640327	0.57842	0.00762744	0.376806	0.693856	181.036	65.9574	0.962602	1	1
ENSMUSG00000014769	0.0158392	0.502027	0.789332	0.00845373	0.60672	0.507981	-0.00230024	-0.179579	0.851782	332.781	75.9878	0.962602	1	1
ENSMUSG00000021282	-0.00131638	-0.0433802	0.794751	0.00300167	0.242956	1	-0.0129939	-0.652979	0.495899	228.322	67.4772	0.962602	1	1
ENSMUSG00000021495	0.00162401	0.211025	0.787436	0.00797006	0.632872	0.628759	-0.0127458	-0.456833	0.62119	8.03343	34.9544	0.962602	1	1
ENSMUSG00000022174	-0.0116225	-0.473514	0.794584	-0.00514953	-0.435451	0.537437	-0.00432732	-0.266032	0.777891	131.976	54.7112	0.962602	1	1
ENSMUSG00000022884	0.00727025	0.334607	0.795957	-0.000977499	-0.076263	0.858072	0.0127587	0.625477	0.514729	386.59	74.4681	0.962602	1	1
ENSMUSG00000022956	-0.00406712	-0.225275	0.795996	-0.0040767	-0.332288	0.509132	0.0023278	0.135356	0.886226	77.7112	52.5836	0.962602	1	1
ENSMUSG00000025935	-0.0134284	-0.43412	0.795032	3.69821e-05	0.00266723	1	-0.0191952	-0.656391	0.497574	193.064	82.3708	0.962602	1	1
ENSMUSG00000030002	-0.00207493	-0.0885699	0.79185	-0.00507401	-0.420612	0.72665	0.0109554	0.546715	0.557211	91.0152	43.465	0.962602	1	1
ENSMUSG00000030830	0.00558469	0.329216	0.789576	0.00762044	0.619825	0.571976	-0.012746	-0.360437	0.695561	46.2067	36.7781	0.962602	1	1
ENSMUSG00000040345	-0.00941221	-0.387367	0.786872	-0.00907101	-0.748575	0.53468	0.00683029	0.291163	0.759288	153.04	63.5258	0.962602	1	1
ENSMUSG00000042390	-0.0103672	-0.435609	0.793321	-0.00291352	-0.241444	0.673064	-0.0189915	-0.495796	0.593432	38.9696	41.0334	0.962602	1	1
ENSMUSG00000042747	0.00108559	0.0525875	0.794739	-0.000919703	-0.075261	0.77633	0.00764741	0.580045	0.538263	94.4316	51.0638	0.962602	1	1
ENSMUSG00000048249	0.000833955	0.0500288	0.792289	-0.00141358	-0.106717	0.792289	0.0126279	0.429645	1	87.2492	36.7781	0.962602	1	1
ENSMUSG00000053317	-0.00551309	-0.249033	0.796487	-0.00456357	-0.385511	0.557949	0.00505304	0.317126	0.73808	110.222	58.3587	0.962602	1	1
ENSMUSG00000053898	-0.00915355	-0.355224	0.791518	-0.00171355	-0.142091	1	-0.0124526	-0.632333	0.482819	78.1185	30.0912	0.962602	1	1
ENSMUSG00000055436	0.0106463	0.404621	0.789733	0.00563933	0.442646	0.493244	0.00100356	0.0490924	0.95873	148.912	58.3587	0.962602	1	1
ENSMUSG00000057322	-0.00467968	-0.570093	0.79441	-0.0121436	-0.37745	0.700465	-0.00446603	-0.543842	0.576259	419.158	99.696	0.962602	1	1
ENSMUSG00000062382	0.00293876	0.290527	0.795107	0.0156642	0.724089	0.499637	0.000467969	0.0518024	0.957438	39.9666	94.8328	0.962602	1	1
ENSMUSG00000101523	-0.00674223	-0.295527	0.790045	-0.00533682	-0.445911	0.494053	0.00166859	0.0569737	0.951858	47.7143	54.7112	0.962602	1	1
ENSMUSG00000000346	0.0051861	0.185197	0.802691	0.00786075	0.494996	0.59727	-0.00680154	-0.384934	0.688754	282.012	69.6049	0.963334	1	1
ENSMUSG00000020321	0.0075621	0.559543	0.8034	0.00696679	0.548744	0.567894	-0.00444348	-0.305421	0.738345	85.9331	30.6991	0.963334	1	1
ENSMUSG00000024045	0.00932137	0.61752	0.799743	0.00568145	0.445074	0.611129	0.0151616	0.392483	0.664255	72.2918	34.9544	0.963334	1	1
ENSMUSG00000026219	0.00710656	0.356007	0.80091	0.000412061	0.0324032	1	0.0240658	0.616096	0.503439	76.0942	39.2097	0.963334	1	1
ENSMUSG00000032249	0.000886934	0.0378745	0.800426	-0.00291933	-0.23547	0.611401	0.00945483	0.415697	0.665356	129.35	71.1246	0.963334	1	1
ENSMUSG00000047215	0.00373076	0.541993	0.799198	-0.0099661	-0.363632	0.739142	0.0038885	0.564853	0.561328	1019.48	98.4802	0.963334	1	1
ENSMUSG00000054404	-0.0122082	-0.491867	0.801303	-0.00889382	-0.647371	0.569768	-0.00908337	-0.334837	0.729076	36.5927	79.9392	0.963334	1	1
ENSMUSG00000061288	-0.010613	-0.485385	0.80106	-0.00632634	-0.504598	0.554339	-0.00717179	-0.288192	0.759105	55.5532	48.3283	0.963334	1	1
ENSMUSG00000061315	0.0197545	0.631465	0.800656	0.0112655	0.680903	0.556456	0.00356236	0.304461	0.753312	508.149	91.4894	0.963334	1	1
ENSMUSG00000068749	0.00428388	0.162746	0.803598	0.0028804	0.224114	0.668127	-0.00379609	-0.458679	0.614613	105.839	35.2584	0.963334	1	1
ENSMUSG00000070713	-0.00430489	-0.313412	0.803058	-0.00566912	-0.4679	0.511775	0.00137858	0.0841095	0.92775	4.44377	36.7781	0.963334	1	1
ENSMUSG00000073411	-0.00313967	-0.297499	0.804132	0.0153927	0.480078	0.700358	-0.00472991	-0.52211	0.59158	1541.49	99.696	0.963334	1	1
ENSMUSG00000078974	-0.00323555	-0.220426	0.802092	-0.00513829	-0.38254	0.573691	0.00290438	0.339965	0.724186	133.526	80.8511	0.963334	1	1
ENSMUSG00000041057	-0.0142309	-0.536366	0.805632	-0.00771327	-0.634128	0.516781	-0.00281019	-0.0994334	0.912972	51.5714	35.8663	0.964481	1	1
ENSMUSG00000021709	-0.0159707	-0.578788	0.810169	-0.00773614	-0.638484	0.547092	-0.00683457	-0.220534	0.808926	55.1429	33.4347	0.967309	1	1
ENSMUSG00000025138	-0.00843229	-0.330295	0.808794	-0.00280223	-0.228298	0.818326	-0.0116231	-0.54892	0.5421	79.3921	30.6991	0.967309	1	1
ENSMUSG00000040253	0.012552	0.512601	0.809818	0.00776915	0.639521	0.552567	-0.00727587	-0.247346	0.792576	153.544	51.0638	0.967309	1	1
ENSMUSG00000041132	-0.00178176	-0.1155	0.809396	-0.00155288	-0.110963	0.809396	-0.00269493	-0.0879292	1	57.69	25.228	0.967309	1	1
ENSMUSG00000039105	0.00147982	0.0906263	0.811547	-0.0016088	-0.130355	0.843661	0.0107454	0.559757	0.538283	73.5653	37.386	0.968305	1	1
ENSMUSG00000025958	-0.00653995	-0.309644	0.814829	-0.00108233	-0.0771343	0.814829	-0.0322408	-1.04329	1	62.9726	28.5714	0.971139	1	1
ENSMUSG00000054604	-0.0071561	-0.328429	0.815014	-0.00245098	-0.19613	0.859266	-0.0126575	-0.546478	0.538858	51.5988	29.1793	0.971139	1	1
ENSMUSG00000052305	-0.000801346	-0.401531	0.817855	-0.0127893	-0.664367	0.817855	-0.0344817	-1.34978	1	3656.55	30.6991	0.973871	1	1
ENSMUSG00000022204	0.00245209	0.147692	0.819596	0.000402722	0.0318123	1	0.00885187	0.571856	0.523001	70.7021	28.2675	0.974331	1	1
ENSMUSG00000029642	0.0117287	0.875075	0.820105	0.00879442	0.668162	0.579346	0.00431738	0.274275	0.765002	74.1033	39.2097	0.974331	1	1
ENSMUSG00000032002	-0.00876062	-0.433612	0.820432	-0.00102381	-0.0763734	0.820432	-0.0434707	-1.64698	1	52.2249	39.8176	0.974331	1	1
ENSMUSG00000071076	0.0061961	0.719591	0.819603	-0.000797856	-0.0626925	0.819603	0.0254667	1.16432	1	8.29787	32.5228	0.974331	1	1
ENSMUSG00000015291	0.00520328	0.513439	0.823297	0.00710458	0.540306	0.534774	0.00166298	0.052959	0.952393	55.155	29.4833	0.97578	1	1
ENSMUSG00000026234	-0.00672786	-0.32627	0.822796	-0.00695299	-0.52742	0.534669	0.0012973	0.065064	0.946023	170.03	76.2918	0.97578	1	1
ENSMUSG00000091625	0.00532907	0.294156	0.823254	0.00135776	0.11167	0.939566	0.00862539	0.584951	0.535879	79.8267	54.1033	0.97578	1	1
ENSMUSG00000068739	-0.0145703	-0.54214	0.824496	-0.00564146	-0.463093	0.668225	-0.00926148	-0.408691	0.652886	62.4468	36.1702	0.97655	1	1
ENSMUSG00000021546	0.0118209	0.53221	0.830879	0.00662351	0.373309	0.724578	0.00687564	0.481365	0.619626	515.094	89.3617	0.976956	1	1
ENSMUSG00000022102	-0.00603781	-0.319272	0.830624	-0.00373757	-0.292101	0.613875	-0.00644301	-0.305143	0.732767	NA	NA	0.976956	1	1
ENSMUSG00000024081	-0.0083018	-0.338244	0.825933	-0.00657554	-0.534958	0.559537	0.00571121	0.186839	0.837663	71.6778	37.9939	0.976956	1	1
ENSMUSG00000025066	0.00353481	0.206708	0.829449	-0.000473551	-0.0382301	0.905782	0.0130321	0.538637	0.548518	70.0426	36.1702	0.976956	1	1
ENSMUSG00000030738	0.00672789	0.416244	0.830064	0.00201156	0.164999	1	0.0147109	0.620128	0.511708	107.006	55.6231	0.976956	1	1
ENSMUSG00000032412	0.0154773	0.591233	0.83023	0.00632979	0.521791	0.585175	0.00436945	0.261	0.785368	299.723	70.2128	0.976956	1	1
ENSMUSG00000033450	-0.014784	-0.493132	0.828293	-0.00447438	-0.373017	0.745767	-0.0144229	-0.484008	0.602224	83.6869	48.0243	0.976956	1	1
ENSMUSG00000034724	-0.0113805	-0.539995	0.829722	-0.00347988	-0.293038	0.830209	-0.0118466	-0.539139	0.567225	162.356	53.1915	0.976956	1	1
ENSMUSG00000039361	0.00178845	0.0835776	0.827331	-0.00500689	-0.412721	0.6667	0.0146205	0.407303	0.659925	47.924	42.8571	0.976956	1	1
ENSMUSG00000072501	0.00596716	0.238319	0.828656	-0.00121956	-0.103031	0.801567	0.0154404	0.536288	0.576004	212.845	68.3891	0.976956	1	1
ENSMUSG00000074884	0.00188594	0.207941	0.826081	-0.0102051	-0.454984	0.608254	0.00303024	0.335753	0.729686	220.653	97.2644	0.976956	1	1
ENSMUSG00000022312	0.0110708	0.411836	0.831482	0.00451664	0.335193	0.612978	0.00431473	0.32267	0.736498	294.897	67.4772	0.977019	1	1
ENSMUSG00000004096	0.00407517	0.235264	0.832864	0.00462505	0.379878	0.667701	-0.00840156	-0.388752	0.670116	84.5775	37.386	0.97738	1	1
ENSMUSG00000029922	0.00712188	0.445871	0.833075	0.00531492	0.436248	0.54618	0.000704871	0.0295409	0.974038	62.538	32.8267	0.97738	1	1
ENSMUSG00000030751	-0.000497814	-0.0193468	0.833437	0.00136292	0.108933	0.932958	-0.0109952	-0.550177	0.55	136.821	37.386	0.97738	1	1
ENSMUSG00000006418	-0.0141337	-0.419544	0.83621	-0.0044727	-0.359797	0.737552	-0.00998093	-0.445759	0.620289	80.5988	26.7477	0.977419	1	1
ENSMUSG00000024921	-0.00278555	-0.13983	0.836218	0.00250541	0.205834	0.93726	-0.0213261	-0.545693	0.553245	40.2766	33.1307	0.977419	1	1
ENSMUSG00000029422	0.0066818	0.455353	0.834781	0.0066985	0.550874	0.549079	-0.00115369	-0.0441374	0.962564	103.48	55.0152	0.977419	1	1
ENSMUSG00000030921	-0.0025079	-0.113585	0.835733	0.00225344	0.184249	1	-0.0212159	-0.556171	0.544222	61.5258	34.3465	0.977419	1	1
ENSMUSG00000037608	0.0101857	0.434656	0.835444	0.00250747	0.172034	0.744927	0.00945324	0.484007	0.614454	247.413	66.5653	0.977419	1	1
ENSMUSG00000056050	0.00250419	0.153774	0.837018	0.00516946	0.42376	0.971925	-0.0169278	-0.550759	0.551532	44.614	36.1702	0.977712	1	1
ENSMUSG00000010406	0.00311964	0.173133	0.838423	0.000909638	0.073976	0.929739	0.00469893	0.543821	0.557134	52.5653	37.9939	0.977821	1	1
ENSMUSG00000022553	0.00843826	0.64486	0.83775	0.00614647	0.491919	0.635125	0.00594935	0.33008	0.719579	168.897	41.6413	0.977821	1	1
ENSMUSG00000053754	0.00288643	0.142156	0.839275	-0.00179986	-0.149929	0.808708	0.0170925	0.502377	0.589054	77.1003	44.9848	0.977821	1	1
ENSMUSG00000064341	0.00526658	0.523889	0.83931	0.00488738	0.188505	0.783189	0.00459234	0.509649	0.600241	1247.89	98.4802	0.977821	1	1
ENSMUSG00000024965	0.00885389	0.538355	0.841207	0.00326501	0.267854	1	0.016623	0.545809	0.552457	77.9939	38.9058	0.978109	1	1
ENSMUSG00000073676	0.0128709	0.909865	0.841149	0.0086615	0.632384	1	0.00989529	0.61677	0.510006	159.498	59.8784	0.978109	1	1
ENSMUSG00000090000	-0.0061219	-0.31481	0.840608	-0.00550508	-0.448901	0.595631	0.00328463	0.242184	0.797821	59.5137	52.5836	0.978109	1	1
ENSMUSG00000012405	-0.00209554	-0.217829	0.842428	0.00601412	0.264966	0.722845	-0.00346966	-0.45296	0.64122	835.383	97.5684	0.978855	1	1
ENSMUSG00000036202	0.00309942	0.236436	0.843499	0.00555404	0.440965	0.622246	-0.0102093	-0.285077	0.754646	71.0517	37.386	0.978855	1	1
ENSMUSG00000063457	0.00544733	0.49001	0.84322	0.00793401	0.331419	0.696044	0.00437699	0.422095	0.664224	482.24	97.8723	0.978855	1	1
ENSMUSG00000079658	-0.0136597	-0.577429	0.84405	-0.00587954	-0.486379	0.750084	-0.00643595	-0.452614	0.625925	77.8875	40.4255	0.978856	1	1
ENSMUSG00000027339	0.00342575	0.191448	0.846868	0.00439047	0.366203	0.620771	-0.00720894	-0.271115	0.767204	32.2128	35.5623	0.981484	1	1
ENSMUSG00000091896	0.0135985	0.723171	0.847635	0.00499638	0.417069	1	0.0172179	0.669041	0.477979	68.7416	45.2888	0.981733	1	1
ENSMUSG00000006699	0.0108085	0.404881	0.849376	0.00403321	0.263832	0.756336	0.00592825	0.461718	0.631358	435.304	74.1641	0.981762	1	1
ENSMUSG00000015804	0.00801759	0.410417	0.850419	0.00365689	0.299773	0.75374	0.00568537	0.440404	0.634777	74.1915	35.5623	0.981762	1	1
ENSMUSG00000020018	0.00159126	0.119756	0.849934	-0.00225995	-0.167235	0.747806	0.00440091	0.45285	0.637665	50.6353	73.5562	0.981762	1	1
ENSMUSG00000033307	0.00974798	0.655206	0.84915	0.00560755	0.458149	0.976473	0.00841756	0.535014	0.567924	80.2067	55.3191	0.981762	1	1
ENSMUSG00000050921	0.00317195	0.570626	0.848606	0.00794872	0.546219	0.848606	0.00712825	0.14848	1	125.553	37.386	0.981762	1	1
ENSMUSG00000059291	0.00634084	0.494493	0.851066	0.0107881	0.436964	0.711588	0.00330265	0.419174	0.666405	662.435	98.7842	0.981871	1	1
ENSMUSG00000003604	-0.00488484	-0.294217	0.852493	-0.00532217	-0.439415	0.597124	-0.00499745	-0.186539	0.84182	13.4954	41.9453	0.98288	1	1
ENSMUSG00000030287	0.0051363	0.229086	0.855028	0.00434175	0.345065	0.678439	-0.00890643	-0.341529	0.706938	73.462	28.8754	0.983254	1	1
ENSMUSG00000036850	0.00796876	1.25537	0.854077	0.0115642	0.876172	0.588929	0.00229062	0.136323	0.878296	52.1672	26.4438	0.983254	1	1
ENSMUSG00000066621	0.00919244	0.422954	0.85477	0.00617886	0.457112	0.581152	0.00200289	0.0925045	0.922478	88.6353	53.4954	0.983254	1	1
ENSMUSG00000067851	-0.00061865	-0.0271506	0.854023	-0.00517787	-0.435686	0.605244	0.0080584	0.204989	0.825808	39.8419	44.3769	0.983254	1	1
ENSMUSG00000006057	0.00478277	0.223967	0.855732	0.000906946	0.0698244	1	0.00776075	0.55457	0.556211	81.4954	55.9271	0.983429	1	1
ENSMUSG00000001588	0.00172162	0.0809696	0.858543	0.00295879	0.234283	0.640228	-0.00561314	-0.270003	0.768554	74.4255	38.6018	0.984781	1	1
ENSMUSG00000031812	-0.0113469	-0.474698	0.858351	-0.00517906	-0.417769	0.615733	-0.0036691	-0.220457	0.816957	168.553	62.0061	0.984781	1	1
ENSMUSG00000032312	0.00853924	0.504966	0.858569	0.00754585	0.594703	0.58255	-0.00201445	-0.0484164	0.957462	32.6687	31.003	0.984781	1	1
ENSMUSG00000019173	-0.00739833	-0.319666	0.863125	-0.00186067	-0.152362	1	-0.0131671	-0.490892	0.586473	50.2097	31.003	0.986825	1	1
ENSMUSG00000032097	0.015298	0.581233	0.86121	0.00529034	0.41902	0.792357	0.00919069	0.461681	0.631872	325.772	81.155	0.986825	1	1
ENSMUSG00000045092	-4.19122e-05	-0.00169921	0.862035	-0.00427417	-0.351947	0.835229	0.0118929	0.48247	0.614513	162.723	68.997	0.986825	1	1
ENSMUSG00000052428	-0.00327122	-0.138946	0.863043	-0.00993666	-0.829177	0.591003	0.00202421	0.0707453	0.939288	35.2006	42.2492	0.986825	1	1
ENSMUSG00000079108	0.00714624	0.418988	0.862783	0.00352559	0.290758	0.736784	0.00610827	0.387844	0.66948	29.5532	36.1702	0.986825	1	1
ENSMUSG00000041841	-0.00347944	-0.517158	0.864011	0.00273885	0.0832692	1	-0.00353569	-0.526898	0.588188	NA	NA	0.987203	1	1
ENSMUSG00000018501	-0.000390547	-0.0161489	0.865069	-0.00362911	-0.280151	0.693855	0.0083475	0.351636	0.713357	181.292	69.3009	0.987778	1	1
ENSMUSG00000020601	-0.00578395	-0.217664	0.865676	-0.00769398	-0.603235	0.873071	0.0164312	0.478485	0.608089	NA	NA	0.987836	1	1
ENSMUSG00000015671	-0.00785301	-0.431813	0.866997	-0.00175978	-0.11991	1	-0.00729179	-0.542449	0.572128	231.544	70.2128	0.988077	1	1
ENSMUSG00000029655	-0.00655168	-0.252715	0.866545	-0.0051573	-0.432537	0.593137	-0.00117154	-0.0293778	0.97466	49.3526	39.2097	0.988077	1	1
ENSMUSG00000018965	0.00447402	0.259659	0.868098	0.000659847	0.0530425	0.924581	0.0104227	0.465106	0.600702	48.9392	26.1398	0.988266	1	1
ENSMUSG00000060152	0.00482683	0.356727	0.868274	0.00530381	0.406372	0.639059	-0.00542913	-0.224723	0.802555	54.8875	27.9635	0.988266	1	1
ENSMUSG00000020056	-0.0105728	-0.400555	0.869033	-0.00769223	-0.620542	0.642762	0.00714653	0.232565	0.797855	70.8875	29.1793	0.988497	1	1
ENSMUSG00000045969	-0.00966411	-0.367182	0.869611	-0.00624714	-0.492999	0.597244	-0.000481927	-0.0141386	0.98749	NA	NA	0.988523	1	1
ENSMUSG00000021374	-0.00777263	-0.325979	0.871777	-0.00137683	-0.114715	1	-0.0122415	-0.504147	0.588231	86.4985	41.3374	0.989743	1	1
ENSMUSG00000026466	0.00351908	0.207259	0.871797	-0.00233927	-0.192696	0.890511	0.0127857	0.471158	0.613266	33.4225	42.5532	0.989743	1	1
ENSMUSG00000005506	0.00915168	0.422213	0.873617	0.00203856	0.17011	0.903166	0.0120205	0.474785	0.613282	111.696	48.6322	0.989914	1	1
ENSMUSG00000057058	-0.000822313	-0.0363661	0.873194	-0.00351604	-0.284126	0.681533	0.00625529	0.306091	0.748509	160.751	62.31	0.989914	1	1
ENSMUSG00000070544	0.0103308	0.522983	0.872871	0.00738356	0.599355	0.612321	-0.0029161	-0.116069	0.902116	72.7477	49.5441	0.989914	1	1
ENSMUSG00000029840	0.00244376	0.119371	0.87623	0.00385994	0.306388	0.830111	-0.014287	-0.419013	0.640401	66.0152	34.9544	0.990981	1	1
ENSMUSG00000030007	0.000325372	0.0155117	0.87519	-0.0017098	-0.137752	0.804842	0.0114976	0.412798	0.650257	88.0942	31.003	0.990981	1	1
ENSMUSG00000034560	-0.0119234	-0.425237	0.876164	-0.00509856	-0.400573	0.75258	-0.0112942	-0.36198	0.684568	57.7964	26.4438	0.990981	1	1
ENSMUSG00000029918	0.00339392	0.138738	0.876828	0.00353755	0.295475	0.800607	-0.00602679	-0.420279	0.655447	53.0426	42.8571	0.991027	1	1
ENSMUSG00000099974	0.0105849	0.82598	0.87761	0.00848998	0.669048	0.649653	0.00405727	0.215085	0.814963	46.5714	31.003	0.991281	1	1
ENSMUSG00000026313	0.00041544	0.0645819	0.878208	0.00717807	0.560677	0.610355	-0.000282858	-0.00843999	0.992598	18.6261	35.8663	0.991327	1	1
ENSMUSG00000000355	0.00562474	0.555758	0.88608	0.00496732	0.391627	0.772709	0.0100884	0.358965	0.690568	83.7082	33.7386	0.991458	1	1
ENSMUSG00000020077	0.00875948	0.315937	0.887918	0.00762966	0.485546	0.658979	-0.00251794	-0.199849	0.835751	533.863	80.2432	0.991458	1	1
ENSMUSG00000020163	0.00800603	0.483004	0.887052	0.00621728	0.513845	0.674081	-0.00237504	-0.233789	0.802063	61.003	51.3678	0.991458	1	1
ENSMUSG00000024283	-0.00659539	-0.305684	0.882321	-0.000748833	-0.0615233	0.905383	-0.0114139	-0.458293	0.626914	60.8055	52.2796	0.991458	1	1
ENSMUSG00000024404	-0.011752	-0.401394	0.884132	-0.00330611	-0.270104	1	-0.0166602	-0.517538	0.564225	38.0973	29.7872	0.991458	1	1
ENSMUSG00000026786	0.00548988	0.227308	0.879156	0.00476923	0.392705	0.656374	-0.0067041	-0.228767	0.807083	85.5957	51.6717	0.991458	1	1
ENSMUSG00000027405	-0.0174197	-0.779328	0.886412	-0.00993726	-0.829525	0.628538	-0.00143255	-0.0787356	0.932862	129.784	50.152	0.991458	1	1
ENSMUSG00000027829	-0.00657999	-0.256622	0.880921	-0.0029696	-0.245906	0.625606	-0.00312044	-0.119775	0.900894	126.696	68.3891	0.991458	1	1
ENSMUSG00000028868	0.00809484	0.413042	0.88744	0.00426186	0.355794	0.658863	0.00401445	0.194694	0.834	73.7751	41.6413	0.991458	1	1
ENSMUSG00000030869	0.00729313	0.360787	0.885997	0.00447427	0.374354	0.624161	-0.000589029	-0.0413632	0.964156	52.6231	39.2097	0.991458	1	1
ENSMUSG00000032009	-0.00336129	-0.146448	0.888473	-0.0053719	-0.426224	0.695296	0.00783774	0.266281	0.773154	64.6049	35.8663	0.991458	1	1
ENSMUSG00000034165	0.00767225	0.353059	0.879535	0.0056199	0.464874	0.645577	-0.00500514	-0.200145	0.831632	94.6505	53.1915	0.991458	1	1
ENSMUSG00000034269	-0.0020287	-0.121787	0.88284	0.00148753	0.121273	1	-0.015429	-0.480432	0.598758	64.617	37.69	0.991458	1	1
ENSMUSG00000048521	0.00947873	0.39937	0.889023	0.00624483	0.480574	1	-0.0104951	-0.483314	0.604326	293.274	33.4347	0.991458	1	1
ENSMUSG00000054312	-0.00586322	-0.280662	0.885221	-0.00417799	-0.352979	0.636092	0.00188748	0.132428	0.887688	55.4286	44.0729	0.991458	1	1
ENSMUSG00000054892	-0.00839986	-0.270452	0.889027	-0.00207759	-0.174393	0.73252	-0.00975065	-0.320242	0.730728	100.112	42.2492	0.991458	1	1
ENSMUSG00000060636	-0.00388822	-0.461426	0.88947	3.34346e-05	0.00128354	1	-0.00392111	-0.470884	0.628157	394.851	97.5684	0.991458	1	1
ENSMUSG00000062627	-0.0117827	-0.43495	0.888192	-0.00343068	-0.276908	1	-0.0156447	-0.54174	0.550085	62.6839	27.3556	0.991458	1	1
ENSMUSG00000072620	-0.0176192	-0.813525	0.88107	-0.010364	-0.852269	0.64285	-0.00359994	-0.185693	0.845037	126.818	49.5441	0.991458	1	1
ENSMUSG00000073409	0.00317678	0.167849	0.885686	0.0068777	0.432616	0.62326	-0.000769126	-0.036887	0.969371	93.7538	75.076	0.991458	1	1
ENSMUSG00000003429	-0.000857637	-0.152905	0.893199	-0.0161843	-0.516717	0.643756	-0.000597155	-0.106653	0.912668	1218.36	99.3921	0.992084	1	1
ENSMUSG00000020923	-0.00247017	-0.108959	0.891146	-0.00512579	-0.422083	0.803065	0.00992661	0.37184	0.681625	38.4103	29.4833	0.992084	1	1
ENSMUSG00000029723	-0.00505007	-0.217177	0.894085	-0.00520088	-0.435164	0.644124	0.00327311	0.0948663	0.918304	47.6383	38.6018	0.992084	1	1
ENSMUSG00000030651	-0.00681164	-0.275305	0.89293	-0.00569725	-0.469397	0.634863	0.000841864	0.0290432	0.975151	42.0942	33.1307	0.992084	1	1
ENSMUSG00000031304	-0.0102417	-0.578226	0.894493	-0.00583534	-0.387063	0.817211	-0.00560013	-0.396774	0.68049	203.69	78.1155	0.992084	1	1
ENSMUSG00000037072	-0.00174408	-0.0796013	0.89439	-0.00367009	-0.280186	1	0.00654869	0.544001	0.566748	198.426	56.535	0.992084	1	1
ENSMUSG00000039158	-0.00573148	-0.248927	0.891617	-0.000565567	-0.0454971	1	-0.0129407	-0.435006	0.629661	53.8146	30.3951	0.992084	1	1
ENSMUSG00000090841	0.00481995	0.393252	0.893539	-0.000517413	-0.0265964	1	0.00519977	0.460771	0.635057	391.657	92.4012	0.992084	1	1
ENSMUSG00000025204	-0.00467835	-0.196519	0.897062	-0.00357261	-0.295725	0.709294	0.00481033	0.259952	0.779646	77.1489	43.465	0.994314	1	1
ENSMUSG00000026750	0.0103947	0.569703	0.898418	0.0074829	0.606187	0.646835	-0.00194507	-0.0598412	0.947556	47.9544	31.003	0.995196	1	1
ENSMUSG00000000078	-0.0118431	-0.567705	0.903229	-0.00531896	-0.329673	1	-0.00834551	-0.444531	0.645516	581.933	84.4985	0.995907	1	1
ENSMUSG00000002625	0.00490799	0.266534	0.902146	0.00084072	0.0681418	1	0.0133218	0.4173	0.642724	69.3283	31.9149	0.995907	1	1
ENSMUSG00000016756	0.00408284	0.206294	0.904501	-2.47209e-05	-0.00200168	1	0.0128174	0.409895	0.654014	134.623	45.8967	0.995907	1	1
ENSMUSG00000023175	-0.00597577	-0.226886	0.903586	-0.0018009	-0.142961	0.848587	-0.00717187	-0.363393	0.683406	74.8845	32.5228	0.995907	1	1
ENSMUSG00000026319	0.00570899	0.593414	0.904658	0.0072184	0.564625	0.655838	0.00112704	0.038027	0.966363	32.8541	27.6596	0.995907	1	1
ENSMUSG00000028034	0.00632483	0.333578	0.90441	0.0042993	0.356704	0.654247	0.000509314	0.0173401	0.984943	79.8207	36.7781	0.995907	1	1
ENSMUSG00000030057	-0.00458785	-0.409104	0.901592	-0.0111391	-0.700295	0.649381	-0.000230696	-0.0217191	0.982056	617.66	82.9787	0.995907	1	1
ENSMUSG00000030591	-0.00986392	-0.399104	0.901452	-0.00466917	-0.372512	0.80816	-0.00983749	-0.345562	0.699931	68.9605	29.4833	0.995907	1	1
ENSMUSG00000032239	0.00101019	0.0671147	0.904244	-0.00288041	-0.232397	0.726553	0.00905675	0.259659	0.778643	59.8237	41.3374	0.995907	1	1
ENSMUSG00000058267	0.00127055	0.057589	0.900307	0.0019948	0.164168	0.7772	-0.00585804	-0.330853	0.718467	104.802	39.8176	0.995907	1	1
ENSMUSG00000029505	0.000872094	0.0586111	0.905883	0.00313353	0.246125	0.751768	-0.0107645	-0.280076	0.754681	29.9574	27.0517	0.996305	1	1
ENSMUSG00000079197	0.00129996	0.104748	0.906139	-0.00625767	-0.374279	0.785724	0.00400322	0.339537	0.725576	340.547	84.8024	0.996305	1	1
ENSMUSG00000000184	0.00369287	0.194883	0.907224	-0.00315239	-0.19254	0.851047	0.0067022	0.385977	0.689646	469.097	80.5471	0.996481	1	1
ENSMUSG00000053012	0.00182426	0.0980016	0.907419	0.00273746	0.215779	0.819295	-0.00975465	-0.336948	0.706191	41.9726	29.7872	0.996481	1	1
ENSMUSG00000032712	0.000740716	0.0277431	0.908191	-0.00146357	-0.120858	0.750796	0.00712004	0.291142	0.76198	242.52	70.8207	0.996713	1	1
ENSMUSG00000022637	-0.00333347	-0.174028	0.910156	-0.00469728	-0.379226	0.700549	0.00613547	0.182001	0.840744	34.5319	32.2188	0.997024	1	1
ENSMUSG00000024298	-0.000603243	-0.02731	0.909769	0.00165204	0.137359	0.745607	-0.00843164	-0.263584	0.772121	59.9909	32.2188	0.997024	1	1
ENSMUSG00000048852	-0.00478572	-0.368189	0.909321	-0.000738137	-0.0592076	1	-0.00598408	-0.463734	0.624988	6.40122	51.6717	0.997024	1	1
ENSMUSG00000009687	0.00596977	0.321622	0.912012	0.00514858	0.288168	0.713092	0.00209035	0.214823	0.824819	497.395	94.8328	0.998442	1	1
ENSMUSG00000056290	-0.00197902	-0.228486	0.912789	-0.0135362	-0.418602	0.713826	-0.0018465	-0.213144	0.826552	1595.96	99.696	0.998678	1	1
ENSMUSG00000000409	0.00100247	0.0805876	0.925078	-0.00495674	-0.272256	0.774138	0.00302296	0.262189	0.786442	692.517	85.7143	1	1	1
ENSMUSG00000000579	-0.00149074	-0.0893975	0.922122	-0.00271181	-0.225805	0.748321	0.00491739	0.226066	0.80775	25.6869	43.1611	1	1	1
ENSMUSG00000001105	4.92587e-05	0.00269452	0.985947	-0.000801686	-0.0650581	0.894737	0.00331796	0.0928061	0.917236	29.6444	27.0517	1	1	1
ENSMUSG00000003119	-0.00066181	-0.0596712	1	0.00179264	0.133382	1	-0.0116369	-0.341464	1	44.848	31.9149	1	1	1
ENSMUSG00000003316	-0.00358424	-0.175842	0.922594	-0.00295158	-0.247268	0.689363	-0.00121871	-0.0344802	0.970634	76.5532	43.465	1	1	1
ENSMUSG00000003873	0.00302794	0.170835	1	0.00148522	0.122831	1	0.00303751	0.190629	0.838577	61.7538	41.0334	1	1	1
ENSMUSG00000005610	0.0024392	0.105689	0.972436	-0.000372885	-0.0272326	1	0.0040501	0.24944	0.792645	199.653	60.7903	1	1	1
ENSMUSG00000007836	-0.000718622	-0.0438363	0.986746	-0.0013875	-0.114891	0.880572	0.00114984	0.060745	0.948874	43.4377	55.9271	1	1	1
ENSMUSG00000008682	0.0010295	0.0837004	0.996382	-0.000559976	-0.0287152	1	0.00119459	0.101345	0.916845	477.83	93.0091	1	1	1
ENSMUSG00000009013	0.0058302	0.237177	1	0.00246094	0.186366	1	0.0028728	0.183632	0.846209	163.884	59.8784	1	1	1
ENSMUSG00000009079	0.0076515	0.444084	0.928107	0.00582552	0.469494	0.711806	0.0028373	0.106326	0.910142	88.6991	51.9757	1	1	1
ENSMUSG00000009863	-0.00597275	-0.248136	0.915513	-0.00379131	-0.31652	0.682958	0.00203595	0.0913501	0.921438	111.863	39.8176	1	1	1
ENSMUSG00000015002	-0.00229801	-0.0941983	0.963099	-0.00207608	-0.174468	0.786252	0.00148587	0.0377775	0.967513	110.693	43.465	1	1	1
ENSMUSG00000015733	-0.00722263	-0.321458	0.958012	-0.00416745	-0.347648	0.772949	-0.000872636	-0.0478279	0.959764	171.948	58.0547	1	1	1
ENSMUSG00000017404	-0.0017509	-0.285013	0.956266	0.00241119	0.0727899	1	-0.00182446	-0.300482	0.757405	935.672	99.3921	1	1	1
ENSMUSG00000019054	-0.000638756	-0.0345647	0.959749	0.000473541	0.0386979	0.989737	-0.00353466	-0.267402	0.774604	97.2584	47.7204	1	1	1
ENSMUSG00000019710	-0.0105962	-0.45211	0.943157	-0.00482521	-0.396364	1	-0.00653676	-0.336155	0.713773	38.8784	29.7872	1	1	1
ENSMUSG00000019878	-0.000596771	-0.0551834	0.971011	0.000866029	0.0706312	0.829542	-0.00216746	-0.10119	0.911031	6.37994	28.2675	1	1	1
ENSMUSG00000020075	-0.00648906	-0.325804	0.920857	-0.00325339	-0.263305	0.817532	-0.0105634	-0.30921	0.738253	69.2553	45.2888	1	1	1
ENSMUSG00000020485	0.00106426	0.0429696	1	0.000630065	0.0522085	1	-0.000214198	-0.0142782	0.988016	162.052	63.5258	1	1	1
ENSMUSG00000020577	0.00377916	0.255334	1	0.00472735	0.356345	1	-0.00849387	-0.308228	1	70.3769	30.0912	1	1	1
ENSMUSG00000020594	-0.00345626	-0.127389	0.955585	-0.000217927	-0.017853	1	-0.00678965	-0.285656	0.763075	128.033	55.6231	1	1	1
ENSMUSG00000020719	0.00254889	0.29508	0.955033	2.55307e-18	6.74171e-17	1	0.00255017	0.295142	0.761627	1285.07	99.3921	1	1	1
ENSMUSG00000020736	-0.00210253	-0.101914	0.978861	-0.00135974	-0.108579	0.836388	-0.000150798	-0.00815486	0.992778	79.1277	39.5137	1	1	1
ENSMUSG00000020922	0.00637212	0.363359	0.92512	0.00417599	0.345767	0.705386	0.00245436	0.10387	0.910154	44.7447	37.9939	1	1	1
ENSMUSG00000021039	0.00531512	0.273277	0.970536	0.0021516	0.175789	1	0.00874625	0.243837	0.793501	84.076	43.465	1	1	1
ENSMUSG00000021108	0.000509724	0.0234616	1	-0.000905916	-0.0746425	1	0.00414001	0.144669	0.870911	57.2857	30.0912	1	1	1
ENSMUSG00000021131	-0.0040533	-0.202759	1	-0.00240471	-0.184341	1	-0.000632475	-0.0765592	0.935926	139.945	64.7416	1	1	1
ENSMUSG00000021408	0.00112421	0.178692	1	0.00633989	0.459963	1	-0.00532123	-0.115647	1	26.2401	31.307	1	1	1
ENSMUSG00000021660	0.00458825	0.17777	0.939873	0.00259086	0.185759	0.72592	0.000437824	0.0321454	0.973188	181.881	70.5167	1	1	1
ENSMUSG00000021693	0.00328621	0.260849	0.989737	0.0028791	0.220625	1	0.0057835	0.170452	0.848173	NA	NA	1	1	1
ENSMUSG00000021963	0.0058305	0.288797	0.993552	0.00323284	0.263042	1	0.00159344	0.125268	0.89529	74.1915	56.535	1	1	1
ENSMUSG00000021990	0.000428036	0.0213671	1	0.000853542	0.0700038	1	-0.00212006	-0.0875349	0.922995	54.6505	35.5623	1	1	1
ENSMUSG00000022234	-0.00967566	-0.374937	1	-0.00526367	-0.437171	1	0.00145065	0.0837247	0.927977	122.96	49.5441	1	1	1
ENSMUSG00000022270	0.00306416	0.230482	0.974328	0.00282327	0.224214	0.825687	0.00154967	0.0535137	0.952759	NA	NA	1	1	1
ENSMUSG00000022285	0.00443637	0.229335	0.946268	0.00582109	0.325607	0.744697	0.00105338	0.0644266	0.947007	251.848	89.6657	1	1	1
ENSMUSG00000022387	0.00195683	0.209694	1	0.00236731	0.178148	1	0.0032506	0.130548	1	30.0365	34.9544	1	1	1
ENSMUSG00000022427	0.00440619	0.212549	0.979119	0.00390133	0.315246	0.875928	-0.00366049	-0.124021	0.893786	73.9696	37.386	1	1	1
ENSMUSG00000022781	-0.00150291	-0.0607624	0.937454	-0.00294773	-0.240763	0.831612	0.00772793	0.271485	0.771998	86.5836	48.9362	1	1	1
ENSMUSG00000022858	0.00884573	0.406125	0.918709	0.00176894	0.13527	1	0.00858171	0.467259	0.628219	202.134	80.5471	1	1	1
ENSMUSG00000023150	0.00943575	1.06639	1	0.00671949	0.524668	1	0.0246839	1.0176	1	69.8541	39.8176	1	1	1
ENSMUSG00000024054	0.00280161	0.140626	1	0.0014589	0.120419	1	0.00226109	0.0789014	0.932015	92.7052	38.9058	1	1	1
ENSMUSG00000024074	-0.0027012	-0.165565	0.969357	0.000715583	0.059322	1	-0.00845226	-0.233955	0.799413	28.5502	37.69	1	1	1
ENSMUSG00000024346	0.00222087	0.425424	1	0.00338679	0.241506	1	0.012709	0.514141	1	37.614	32.2188	1	1	1
ENSMUSG00000024425	0.00183009	0.0634854	1	0.00196334	0.153398	1	-0.00428288	-0.209441	0.82493	163.948	53.1915	1	1	1
ENSMUSG00000024474	-0.00184927	-0.0936485	0.919368	-0.00330765	-0.263088	0.865719	0.00985172	0.335884	0.708735	47.8723	31.307	1	1	1
ENSMUSG00000024675	-0.00120611	-0.0973802	0.967188	-0.0074674	-0.339433	0.801858	-0.000744418	-0.059468	0.951158	103.802	94.2249	1	1	1
ENSMUSG00000024679	-0.000438648	-0.0738278	0.978769	0.00175923	0.144686	0.927979	-0.00333842	-0.174978	0.852123	17.152	43.1611	1	1	1
ENSMUSG00000024847	-0.00187688	-0.0855157	0.971284	-0.00179708	-0.147495	0.833525	0.00315838	0.108476	0.905493	60.234	27.6596	1	1	1
ENSMUSG00000025027	0.00453373	0.310828	0.952107	-0.00557407	-0.442024	1	0.00884698	0.510215	0.587468	10.5957	44.0729	1	1	1
ENSMUSG00000025224	0.00176115	0.163101	1	0.00344868	0.281842	1	0.000951616	0.0324089	0.972626	14.8784	47.4164	1	1	1
ENSMUSG00000025283	0.00142697	0.0539309	0.98864	4.31754e-05	0.00361224	0.974906	0.00282807	0.138495	0.882459	100.675	48.0243	1	1	1
ENSMUSG00000025428	-0.000492404	-0.0179133	0.955927	0.000877608	0.07377	0.912098	-0.00517276	-0.257927	0.78008	95.5046	37.9939	1	1	1
ENSMUSG00000025508	0.00101433	0.11936	0.992499	2.55307e-18	6.74171e-17	1	0.00101484	0.11938	0.902334	584.915	99.3921	1	1	1
ENSMUSG00000025781	0.00251675	0.114575	0.922779	-0.000681249	-0.0494993	0.844845	0.00464856	0.335963	0.726411	261.252	69.6049	1	1	1
ENSMUSG00000026358	0.00476405	0.198865	1	0.00399848	0.311372	1	-0.00873181	-0.253185	0.784342	221.881	35.8663	1	1	1
ENSMUSG00000026395	0.00224668	0.174619	1	0.00779369	0.279933	1	0.00156947	0.124616	0.897995	944.109	97.2644	1	1	1
ENSMUSG00000026743	-0.00689608	-0.318572	0.987082	-0.00320675	-0.263054	1	-0.00721252	-0.261415	0.778862	42.8784	31.9149	1	1	1
ENSMUSG00000027248	0.00651344	0.207843	0.943724	0.00429813	0.283647	0.757067	-0.00197132	-0.135789	0.887104	241.614	63.8298	1	1	1
ENSMUSG00000027304	-2.37295e-05	-0.00147295	1	0.000593799	0.0500076	1	-0.00183748	-0.0692822	0.941269	56.0274	47.7204	1	1	1
ENSMUSG00000027346	0.00609671	0.441371	0.92498	0.00636175	0.498947	0.753568	-0.00661946	-0.219399	0.81064	66.4954	32.2188	1	1	1
ENSMUSG00000027901	-0.00771223	-0.265184	0.949571	-0.00430521	-0.356019	0.747757	0.000269388	0.00735185	0.993592	97.6322	35.5623	1	1	1
ENSMUSG00000028496	0.00662384	0.305451	0.918622	0.000897085	0.0746671	1	0.0136256	0.386377	0.678795	50.9453	34.6505	1	1	1
ENSMUSG00000028656	0.00494442	0.200321	0.940032	0.00274501	0.207276	0.727464	0.000730206	0.0447997	0.962336	169.805	55.6231	1	1	1
ENSMUSG00000028899	-0.00239617	-0.134025	0.968948	-0.00275725	-0.226076	0.813191	-0.00318643	-0.0780744	0.932163	31.6353	31.9149	1	1	1
ENSMUSG00000029131	0.00131769	0.0707619	0.926014	-0.00296317	-0.231938	1	0.00831155	0.503111	0.590769	88.7447	46.2006	1	1	1
ENSMUSG00000029462	-0.00427345	-0.174564	0.937814	-0.00126308	-0.104938	0.836143	-0.00600491	-0.269893	0.769809	85.2614	36.1702	1	1	1
ENSMUSG00000029632	0.0159207	0.58098	1	0.00671556	0.462538	1	0.00652295	0.524972	0.584859	236.83	79.0274	1	1	1
ENSMUSG00000029713	-0.00319065	-0.157516	0.977477	-0.00086618	-0.0719048	0.963884	-0.00439016	-0.190616	0.834766	48.1429	37.9939	1	1	1
ENSMUSG00000029782	0.00192739	0.190051	0.979389	-0.00179967	-0.122951	1	0.00273632	0.250093	0.795489	14.6778	81.7629	1	1	1
ENSMUSG00000030096	-0.000129419	-0.00749634	0.974284	0.00114836	0.093531	0.861614	-0.00326253	-0.134374	0.882842	24.0152	27.0517	1	1	1
ENSMUSG00000030156	0.00296044	0.121052	0.943458	0.00298338	0.248803	1	-0.00939762	-0.352423	0.706568	277.742	51.6717	1	1	1
ENSMUSG00000030166	0.00029467	0.0348672	0.982834	-0.000808587	-0.0629564	0.866256	0.00104634	0.0748813	0.936906	6.86322	51.9757	1	1	1
ENSMUSG00000030536	0.0129414	0.517486	0.931901	0.00637767	0.502469	0.742038	0.00365307	0.174031	0.856471	325.234	79.0274	1	1	1
ENSMUSG00000030795	0.00999024	0.48449	0.937045	0.00407834	0.339401	1	0.0104413	0.355471	0.701321	89.234	46.5046	1	1	1
ENSMUSG00000031132	0.00173085	0.0712735	0.986593	0.000204976	0.0170123	0.955069	0.00268486	0.145012	0.87734	NA	NA	1	1	1
ENSMUSG00000031827	0.000137215	0.00611976	1	-0.000664765	-0.0516102	1	0.00177636	0.115305	0.902228	129.818	50.4559	1	1	1
ENSMUSG00000031858	-0.00794685	-0.375512	1	0.000598662	0.0452446	1	-0.0425728	-1.33967	1	46.4195	31.6109	1	1	1
ENSMUSG00000031950	-0.00101754	-0.047406	0.979163	-0.00272358	-0.210346	1	0.00447596	0.350546	0.712405	172.371	52.2796	1	1	1
ENSMUSG00000031987	-0.00670111	-0.288982	0.938814	-0.00618522	-0.497524	0.873051	0.00691027	0.285328	0.750938	NA	NA	1	1	1
ENSMUSG00000032407	0.00210907	0.137391	0.991179	0.00163422	0.133752	0.904527	0.0016528	0.0533941	0.953962	120.593	43.1611	1	1	1
ENSMUSG00000032440	-0.000790433	-0.0481176	0.935989	0.00181105	0.150565	0.74599	-0.0050647	-0.149073	0.868594	43.4468	29.1793	1	1	1
ENSMUSG00000032575	0.00678598	0.356615	0.950158	0.00532747	0.429991	0.794263	-0.00470711	-0.167194	0.85318	49.924	32.2188	1	1	1
ENSMUSG00000032601	-0.00214723	-0.162201	0.956698	0.000528203	0.0434599	1	-0.00760748	-0.301631	0.745147	7.82675	41.6413	1	1	1
ENSMUSG00000033554	0.00395608	0.60444	1	0.00351508	0.246657	1	0.0254666	0.740829	1	45.1216	29.4833	1	1	1
ENSMUSG00000034024	0.00111511	0.053226	0.991275	0.000293313	0.0239174	0.925037	0.00210151	0.0850923	0.925797	63.6626	37.69	1	1	1
ENSMUSG00000035242	0.000869049	0.123125	0.988775	-0.000688485	-0.0254709	0.940895	0.000893712	0.127037	0.896025	595.359	98.1763	1	1	1
ENSMUSG00000035401	0.00381514	0.42083	1	0.00224602	0.169665	1	0.0179675	0.526897	1	46.9787	30.3951	1	1	1
ENSMUSG00000036006	-0.00774691	-0.31037	0.972649	-0.00448313	-0.371521	0.81488	-0.000565849	-0.0241011	0.979732	141.729	62.31	1	1	1
ENSMUSG00000036323	0.000851363	0.0568319	0.998362	0.000545842	0.0444609	0.974511	0.00107022	0.04333	0.962095	50.6626	31.9149	1	1	1
ENSMUSG00000036835	-0.00142754	-0.0748898	0.967096	-0.000912245	-0.076853	0.796158	-0.000183902	-0.0128922	0.989172	86.5228	55.3191	1	1	1
ENSMUSG00000037235	0.00685418	0.32842	0.91578	0.00454614	0.371264	0.680098	-0.00169035	-0.0701262	0.93856	35.0152	28.2675	1	1	1
ENSMUSG00000037573	0.000858117	0.0666829	0.989176	0.00283415	0.227557	1	-0.0069416	-0.185439	0.840871	33.6322	41.0334	1	1	1
ENSMUSG00000037849	-0.00525418	-0.204779	0.918583	-0.00282448	-0.23834	0.680993	-0.000790816	-0.0273898	0.976918	87.7842	58.9666	1	1	1
ENSMUSG00000038014	-0.00290751	-0.103953	0.950573	-5.53333e-05	-0.00458369	1	-0.00692925	-0.296622	0.749563	66.3191	44.9848	1	1	1
ENSMUSG00000038412	0.00282786	0.133879	1	0.00146718	0.117424	1	0.0010884	0.0764975	0.934449	66.997	43.769	1	1	1
ENSMUSG00000038467	0.0015136	0.0924769	1	0.00225009	0.183423	1	-0.00319133	-0.10954	0.902683	14.0912	30.6991	1	1	1
ENSMUSG00000039671	0.000649836	0.0376867	1	0.00103448	0.0853462	1	-0.00167791	-0.0549432	0.952628	44.152	29.1793	1	1	1
ENSMUSG00000039936	-0.00331523	-0.16097	0.93439	-0.000230046	-0.0185411	0.940124	-0.0109668	-0.330377	0.718349	77.9088	41.3374	1	1	1
ENSMUSG00000040225	0.00494649	0.193703	0.955365	0.00100337	0.0661495	0.86149	0.00480656	0.237843	0.80511	228.565	79.3313	1	1	1
ENSMUSG00000041297	-0.00706659	-0.310593	0.967428	-0.00313099	-0.259034	1	-0.00577573	-0.247636	0.786839	44.3951	30.0912	1	1	1
ENSMUSG00000041685	-0.000914953	-0.0541648	0.943608	-0.00344794	-0.270916	0.757402	0.00508213	0.12756	0.885671	52.9483	27.3556	1	1	1
ENSMUSG00000042079	-0.0083996	-0.38226	0.940629	-0.0044013	-0.353747	0.747266	-0.00183884	-0.130142	0.891606	125.763	61.0942	1	1	1
ENSMUSG00000042369	-0.000367725	-0.036365	0.962292	-0.00262809	-0.192676	0.786297	0.000677551	0.0560314	0.95373	7.1003	77.5076	1	1	1
ENSMUSG00000042599	0.00350153	0.257256	0.932371	0.00126292	0.101294	0.861073	0.0106149	0.300432	0.740805	70.7295	37.0821	1	1	1
ENSMUSG00000042613	0.00313496	0.3004	1	0.000442363	0.0325378	1	0.0213585	0.657909	1	44.9179	34.0426	1	1	1
ENSMUSG00000042650	0.00198893	0.146861	0.982981	0.000690008	0.0569689	0.933126	0.0037748	0.156036	0.868788	37.2371	51.3678	1	1	1
ENSMUSG00000042737	0.00926211	0.766435	0.941996	0.00766574	0.631569	0.79476	0.00211321	0.211519	0.819896	42.4438	45.8967	1	1	1
ENSMUSG00000046722	0.00618238	0.234501	0.98043	0.00368436	0.301402	0.861362	-0.00204819	-0.0895914	0.924303	108.623	49.5441	1	1	1
ENSMUSG00000047187	-0.00331491	-0.149727	0.945559	-0.000384783	-0.031267	0.937246	-0.00806215	-0.291505	0.745024	29.8055	26.1398	1	1	1
ENSMUSG00000051124	0.00338821	0.136286	0.977137	0.000956755	0.0795343	0.979382	0.00299446	0.202304	0.830923	214.809	58.6626	1	1	1
ENSMUSG00000051212	0.000939811	0.0443805	0.956512	0.00178945	0.147583	0.846575	-0.00561068	-0.21051	0.820499	136.006	44.3769	1	1	1
ENSMUSG00000052142	-0.00936323	-0.374053	0.925243	-0.004951	-0.400972	0.697464	-0.00120298	-0.0614114	0.947882	102.003	49.848	1	1	1
ENSMUSG00000053565	-0.00483561	-0.19382	0.967002	-0.0019019	-0.159819	0.837776	-0.00358151	-0.150264	0.87389	127.973	56.231	1	1	1
ENSMUSG00000054452	0.00661158	0.349466	0.956456	0.00341307	0.27054	0.86431	0.00572407	0.22409	0.806752	30.5471	29.7872	1	1	1
ENSMUSG00000054717	0.000103727	0.00475287	0.980626	-0.00169525	-0.113713	0.961585	0.0027721	0.184603	0.847857	241.462	71.7325	1	1	1
ENSMUSG00000054766	0.00437774	0.21128	1	0.00260807	0.171018	1	0.00199635	0.135475	0.888711	197.505	91.1854	1	1	1
ENSMUSG00000055148	-0.0115092	-0.492372	0.949683	-0.00554233	-0.450209	0.795421	-0.00331813	-0.181281	0.849456	193.553	68.693	1	1	1
ENSMUSG00000055839	0.00331996	0.185651	0.950143	0.00425615	0.276356	0.776841	-0.00105728	-0.142647	0.882226	145.416	73.8602	1	1	1
ENSMUSG00000055943	0.00270912	0.143639	0.982243	0.00223054	0.174546	0.850207	-0.000426572	-0.0115115	0.989682	28.3374	26.1398	1	1	1
ENSMUSG00000057113	0.0021808	0.119174	0.980761	-0.000382268	-0.0220667	1	0.00280777	0.208616	0.829443	498.198	87.234	1	1	1
ENSMUSG00000057143	0.00430225	0.305186	0.926919	0.00219172	0.184014	0.789525	0.00689559	0.266417	0.776582	45.7204	46.5046	1	1	1
ENSMUSG00000057506	0.00417176	0.29131	0.915899	0.00419495	0.33335	0.675741	-0.000771175	-0.0246115	0.978317	48.2705	32.8267	1	1	1
ENSMUSG00000058799	2.27181e-05	0.00111122	0.988083	0.00115198	0.0941058	0.955152	-0.00348634	-0.135414	0.885288	69.5441	50.4559	1	1	1
ENSMUSG00000059208	0.00268827	0.130014	1	0.00297669	0.25118	1	-0.00457239	-0.151753	0.871688	79.3252	48.9362	1	1	1
ENSMUSG00000059474	0.001414	0.13278	0.955693	0.00386034	0.298025	0.774311	0.00374682	0.0824287	0.926901	22.6565	29.1793	1	1	1
ENSMUSG00000060938	-0.00173366	-0.205557	0.981576	-0.00843171	-0.373809	0.878035	-0.000947204	-0.11344	0.907024	540.061	96.3526	1	1	1
ENSMUSG00000061104	0.00136712	0.0696678	0.943906	-0.000772924	-0.0627205	0.890056	0.00415389	0.295326	0.756255	60.7173	56.8389	1	1	1
ENSMUSG00000061111	-0.00210334	-0.110637	0.946731	-0.000178282	-0.0130342	0.946731	-0.0108792	-0.327816	1	59.2523	30.0912	1	1	1
ENSMUSG00000061787	0.00495665	0.250149	0.930969	0.003727	0.235785	0.724427	0.00106846	0.132528	0.891031	263.593	85.7143	1	1	1
ENSMUSG00000061983	0.00271524	0.129646	0.975851	0.000870812	0.055231	0.893083	0.00209485	0.169341	0.860631	242.447	79.9392	1	1	1
ENSMUSG00000062397	0.00141376	0.0625251	0.952126	0.00272511	0.229254	1	-0.00974356	-0.404202	0.666289	109.426	50.152	1	1	1
ENSMUSG00000062981	-0.0019024	-0.0966052	1	3.02132e-05	0.00227607	1	-0.00943526	-0.417764	1	63.4073	32.8267	1	1	1
ENSMUSG00000063316	9.8675e-05	0.0141717	0.929707	-0.00729541	-0.311734	0.720026	0.000867061	0.127797	0.895343	603.891	96.9605	1	1	1
ENSMUSG00000063412	-0.00482424	-0.304754	0.953629	-0.00200578	-0.154457	1	-0.00380818	-0.397352	0.676467	33.1368	63.5258	1	1	1
ENSMUSG00000063787	0.00162777	0.0947711	0.975545	0.00182116	0.147705	1	-0.00375574	-0.209609	0.816999	56.6748	32.2188	1	1	1
ENSMUSG00000063953	0.00192598	0.162826	0.964527	-0.000748634	-0.0612837	0.903746	0.00649277	0.225093	0.810314	8.20669	45.5927	1	1	1
ENSMUSG00000065954	0.0015977	0.0930141	0.990504	-2.76811e-05	-0.00227369	1	0.00345796	0.132255	0.889679	56.8784	65.0456	1	1	1
ENSMUSG00000066442	0.0029359	0.248359	0.942519	0.00479436	0.368187	1	-0.00723017	-0.366667	0.681689	20.848	29.4833	1	1	1
ENSMUSG00000067212	0.00582868	0.319926	0.94321	-0.000246861	-0.0146031	1	0.00642573	0.333503	0.7306	68.9301	87.234	1	1	1
ENSMUSG00000069899	0.00139614	0.081231	0.946504	0.00245729	0.206239	0.778456	-0.00340288	-0.160396	0.860659	17.1976	37.9939	1	1	1
ENSMUSG00000069917	-0.000113538	-0.138312	1	-0.00387223	-0.202297	1	-0.0228217	-0.793571	1	1087.4	33.1307	1	1	1
ENSMUSG00000070923	-0.00357458	-0.173943	0.941364	-0.000794925	-0.0622629	1	-0.00848769	-0.324822	0.715402	42.8602	26.1398	1	1	1
ENSMUSG00000071054	0.00460833	0.365056	0.939878	0.00298518	0.236859	0.952865	0.00914748	0.31379	0.728476	27.6717	29.4833	1	1	1
ENSMUSG00000074604	0.000929087	0.0523292	0.929423	-0.000451142	-0.0359201	1	0.00705549	0.347834	0.699673	65.3009	32.8267	1	1	1
ENSMUSG00000075284	-0.00211831	-0.101014	1	-0.00134104	-0.110141	1	-0.000911549	-0.0348091	0.969479	65.7994	41.3374	1	1	1
ENSMUSG00000075706	-0.00666114	-0.291551	0.965045	-0.00372924	-0.30999	0.78966	2.44203e-05	0.00191007	0.99835	60.3739	37.69	1	1	1
ENSMUSG00000078713	0.00279117	0.157575	0.983845	0.00226556	0.180887	0.85996	-0.000806886	-0.0339939	0.969635	51.4559	31.003	1	1	1
ENSMUSG00000079507	0.00170119	0.183518	1	0.00522627	0.260598	1	0.000417954	0.0536791	0.955858	8.84195	91.7933	1	1	1
ENSMUSG00000091803	-0.00666474	-0.313282	0.919445	-0.0049166	-0.408017	0.840048	0.00356095	0.324727	0.721318	28.076	32.5228	1	1	1
ENSMUSG00000092074	-0.000295734	-0.0194085	0.985297	0.000745796	0.0615068	1	-0.00400377	-0.185454	0.841554	16.0304	42.5532	1	1	1
ENSMUSG00000095677	-0.000903046	-0.0565266	0.940312	-0.00238961	-0.199046	0.785425	0.00478574	0.20557	0.824876	20.1611	43.1611	1	1	1
ENSMUSG00000102037	0.00444959	0.502437	0.928655	0.00702387	0.552515	0.704069	-0.00100788	-0.0561557	0.951086	6.89666	29.1793	1	1	1

## Sheet: B_B_Cont_Age
gene	age.logFC	age.logFC_z	age.H_p	age.D.coef	age.D_z	age.D_p	age.C.coef	age.C_z	age.C_p	mean	detected	age.H_fdr	age.D_fdr	age.C_fdr	Epigenetic_Aging_Replication
ENSMUSG00000034892	0.0138528	7.35395	3.15205e-14	0.00558338	0.22293	0.882254	0.0137558	8.04065	3.17566e-15	321.228	99.5	4.68079e-11	0.97296	4.73491e-12	0
ENSMUSG00000096768	0.024719	9.00641	7.17212e-12	0.0186433	3.63187	0.000152374	0.0349463	6.2013	1.19408e-09	25.7983	46	5.3253e-09	0.0174637	5.9346e-07	0
ENSMUSG00000052837	0.0579452	2.83357	4.07434e-11	0.0235687	2.71819	0.00181745	0.0233179	6.24074	6.64527e-10	1253.15	88.3333	2.0168e-08	0.0797004	4.95405e-07	0
ENSMUSG00000057551	0.0150173	5.73185	1.45645e-10	0.0319538	5.99881	3.20687e-11	-0.00673219	-1.10912	0.262919	14.1083	64.5	5.40707e-08	4.78145e-08	0.69376	0
ENSMUSG00000022462	0.0309665	6.25481	3.51016e-09	0.0279433	5.38452	6.15319e-09	0.0197579	2.2522	0.0232519	157.765	58.3333	8.68765e-07	4.5872e-06	0.243481	0
ENSMUSG00000045817	0.0527807	7.46403	3.20465e-09	0.0281194	4.8165	5.41981e-08	0.0202075	3.07689	0.00199208	154.862	54.5	8.68765e-07	2.69364e-05	0.0686673	0
ENSMUSG00000067288	0.0121128	5.39709	5.37532e-08	-0.00586042	-0.443058	0.588852	0.01266	5.80494	8.37692e-09	141.643	96.3333	1.14033e-05	0.860764	3.1225e-06	1
ENSMUSG00000008683	0.0170507	1.82709	6.19146e-08	0.0219481	1.31637	0.146372	0.0110981	5.61252	2.46927e-08	486.222	97.8333	1.14929e-05	0.62361	7.36336e-06	0
ENSMUSG00000026851	0.0181848	4.67578	3.05472e-07	0.0291312	4.7563	1.40478e-07	-0.00996831	-1.50046	0.130498	23.1367	72	5.04029e-05	5.23631e-05	0.560197	0
ENSMUSG00000095562	0.011374	3.92154	4.68555e-07	0.0258413	4.69553	3.15252e-07	0.015095	1.69634	0.0836108	10.3717	27.3333	6.95805e-05	9.40082e-05	0.464277	1
ENSMUSG00000000275	3.35552e-05	0.0041753	1.8152e-06	-0.0238152	-4.58019	4.30126e-07	0.00718081	0.92837	0.346993	25.92	48	0.000245051	9.9113e-05	0.778244	0
ENSMUSG00000045382	0.00839425	3.85232	2.14674e-06	0.0244328	4.48334	4.65319e-07	0.00803153	0.825568	0.402569	11.365	45.5	0.000265659	9.9113e-05	0.813856	0
ENSMUSG00000028410	0.0190627	5.88781	1.14653e-05	0.0225546	4.42396	2.73704e-06	0.00867166	0.858801	0.383398	69.73	42.1667	0.00121614	0.000498965	0.79825	0
ENSMUSG00000026843	0.0124869	3.51453	1.43148e-05	0.0261843	4.07122	3.01186e-06	-0.00281958	-0.700456	0.479744	7.785	71.1667	0.00141664	0.000498965	0.862049	0
ENSMUSG00000079641	0.010282	2.34287	2.66852e-05	-0.00203794	-0.298365	0.744271	0.0130085	4.5901	4.69856e-06	178.437	83.3333	0.00220153	0.917878	0.00116759	0
ENSMUSG00000049517	0.0119802	1.95284	1.52635e-05	0.0222045	1.16537	0.212865	0.0086407	4.5515	5.57669e-06	533.067	98.6667	0.00141664	0.681075	0.00118783	0
ENSMUSG00000017707	0.0360586	3.18242	1.13594e-05	0.0258915	2.62691	0.00382074	0.0199333	3.79317	0.000147502	159.417	93.5	0.00121614	0.118885	0.0146617	0
ENSMUSG00000053560	0.0422556	6.09567	2.06781e-05	0.0201146	4.03214	2.50911e-05	0.00934498	1.93829	0.0507878	350.592	64.3333	0.00180629	0.00374109	0.384389	0
ENSMUSG00000009927	0.0112934	4.21057	5.06541e-05	-0.0134063	-0.693834	0.28719	0.0115571	4.32389	1.57193e-05	523.41	99.1667	0.00395902	0.723312	0.00292968	0
ENSMUSG00000037742	-0.0115301	-3.60988	9.90203e-05	0.00704898	0.370115	0.65231	-0.0120094	-4.2753	1.95015e-05	1184.58	98.1667	0.00668387	0.884177	0.00323074	0
ENSMUSG00000055044	-0.0144244	-2.87911	5.43184e-05	-0.0219487	-3.29735	0.000163978	-0.0113254	-2.31794	0.0197168	21.3833	72.1667	0.00403314	0.0174637	0.225269	0
ENSMUSG00000051118	0.00963124	2.36984	9.77133e-05	0.0158149	0.917659	0.306819	0.00792547	4.17725	2.99243e-05	48.59	98.5	0.00668387	0.745541	0.00446171	0
ENSMUSG00000068240	0.0086186	2.40417	0.000229899	0.0134386	0.74431	0.435266	0.00733559	4.01924	5.86111e-05	168.945	98.6667	0.0129853	0.79121	0.00794447	0
ENSMUSG00000029622	-0.0256738	-3.01001	0.000128236	-0.0074217	-1.46806	0.129573	-0.0166027	-3.95289	7.71996e-05	293.153	71.8333	0.00827959	0.605535	0.00959205	0
ENSMUSG00000040699	-0.0260387	-5.15971	0.000146307	-0.0130643	-2.40809	0.012099	-0.0138108	-3.3628	0.000749097	279.755	74	0.00905275	0.243964	0.0446761	0
ENSMUSG00000079507	-0.01058	-3.74629	0.000220683	-0.00723607	-1.24249	0.182205	-0.0089717	-3.87935	0.000104256	5.82667	83.1667	0.0129853	0.653046	0.0119574	0
ENSMUSG00000015597	0.0218762	6.10569	0.000461538	0.0176311	3.7782	8.87844e-05	-0.000174015	-0.0222514	0.982021	107.232	51.6667	0.0221092	0.0120343	0.995372	0
ENSMUSG00000002897	-0.0154779	-2.4599	0.000236097	-0.0227928	-2.86179	0.000417344	-0.0125811	-2.04887	0.0392587	41.45	77.6667	0.0129853	0.028441	0.332584	0
ENSMUSG00000063316	0.0074295	2.68671	0.000535622	-0.00446168	-0.440567	0.553527	0.00866814	3.8342	0.000125172	314.53	93.1667	0.024103	0.845939	0.0133308	0
ENSMUSG00000010142	-0.0380399	-4.06948	0.000256351	-0.0160863	-3.41064	0.000419652	-0.0127756	-1.99432	0.0430019	69.0517	33.5	0.0135958	0.028441	0.349582	0
ENSMUSG00000000194	0.0126951	3.20416	0.00026655	0.021057	1.90192	0.0446935	0.00958437	3.52068	0.000422552	12.1167	95.8333	0.0136492	0.405642	0.0273924	0
ENSMUSG00000075602	-0.0385044	-3.63719	0.000595903	-0.0185544	-3.6985	0.000121801	-0.00186008	-0.286305	0.768967	99.26	25.8333	0.0260269	0.0151338	0.957223	0
ENSMUSG00000028495	0.0185373	1.60826	0.000376308	0.0131492	1.30636	0.179028	0.00918167	3.73413	0.000186292	525.84	93	0.0186272	0.644759	0.0173601	0
ENSMUSG00000073702	0.0169483	1.92278	0.000495776	0.00949578	1.23474	0.204384	0.0101476	3.68531	0.000225223	163.232	86.6667	0.0230071	0.68027	0.0197534	0
ENSMUSG00000020460	0.011714	2.06167	0.000923372	0.0108708	0.895072	0.488936	0.00867727	3.67028	0.000239061	461.163	95.3333	0.0360844	0.816926	0.0198022	0
ENSMUSG00000039001	0.0153014	1.85865	0.000989232	0.00552915	0.920996	0.433415	0.0113329	3.63219	0.00027646	139.915	86.5	0.036979	0.79121	0.0216948	0
ENSMUSG00000057322	0.00810178	3.41729	0.00146316	-0.00142157	-0.0904738	1	0.00823411	3.61309	0.000298022	230.183	97.6667	0.0443427	1	0.0222175	0
ENSMUSG00000045690	0.0110287	2.47305	0.0012024	0.00658119	0.841094	0.435767	0.00947856	3.57865	0.000339383	17.1117	91.3333	0.0388165	0.79121	0.0240629	0
ENSMUSG00000078812	-0.0202681	-1.67948	0.00115962	-0.00382439	-0.837237	0.381987	-0.0244543	-3.56258	0.000355053	115.138	49.6667	0.0388165	0.780677	0.0240629	0
ENSMUSG00000018476	0.0102687	5.50028	0.0011458	0.0173932	3.38983	0.000287914	0.00683355	0.619159	0.529232	22.0333	40	0.0388165	0.0273604	0.884275	0
ENSMUSG00000034959	-0.00665639	-0.748167	0.00117226	-0.0162524	-3.50517	0.000293606	0.00586039	0.612179	0.533937	28.4	40.3333	0.0388165	0.0273604	0.884275	0
ENSMUSG00000034158	0.0117837	3.3428	0.00117789	0.0196108	3.46836	0.000320659	-0.0034175	-0.730734	0.461453	14.075	80.8333	0.0388165	0.0281237	0.851256	0
ENSMUSG00000028820	0.0175972	5.65525	0.00154301	0.0166579	3.35691	0.000344035	-0.00360198	-0.359615	0.714278	49.8917	36.5	0.0458273	0.028441	0.938315	0
ENSMUSG00000015165	0.0226328	3.4678	0.00179611	0.0178093	3.32421	0.000412458	0.00285127	0.407534	0.680677	50.6667	66.1667	0.0503251	0.028441	0.931946	0
ENSMUSG00000017677	0.010292	4.47234	0.00186242	0.0190873	3.24496	0.000394232	-0.0016	-0.108703	0.91128	53.0483	26.8333	0.0512167	0.028441	0.991326	0
ENSMUSG00000064341	0.0122921	2.70614	0.00164236	0.0102987	0.67543	0.422263	0.0109149	3.48475	0.000483245	972.332	97.8333	0.0475765	0.789574	0.0300216	0
ENSMUSG00000034342	0.0076739	3.65622	0.000797005	0.0148973	2.71342	0.00374892	0.0347091	2.38306	0.0154212	40.9233	25.6667	0.0328765	0.118885	0.191786	0
ENSMUSG00000073411	-0.0111162	-3.43286	0.00079514	-0.0232764	-1.63617	0.0460627	-0.0100931	-3.20118	0.00133414	930.433	97	0.0328765	0.407616	0.0523474	0
ENSMUSG00000025290	0.0188504	1.47739	0.000843588	0.026738	1.69537	0.0599167	0.00793902	3.25118	0.00112113	517.65	96.6667	0.0338575	0.441987	0.0522377	0
ENSMUSG00000108929	-0.00218391	-0.496775	0.00224702	-0.0158102	-3.21979	0.000551343	0.00226548	0.50579	0.608185	3.37667	47.8333	0.0595862	0.0357414	0.909385	0
ENSMUSG00000026864	0.0261329	5.00062	0.00265842	0.0159023	3.33185	0.000576236	-0.000718129	-0.0928036	0.925154	215.99	53.6667	0.0631729	0.0357987	0.991326	0
ENSMUSG00000024661	0.0249457	1.14657	0.000996067	0.0292435	1.84673	0.0386163	0.00683578	3.08166	0.00200416	1013.71	98.5	0.036979	0.366527	0.0686673	0
ENSMUSG00000051285	-0.0330751	-2.31269	0.00120136	-0.0104209	-2.16407	0.0279824	-0.0309525	-2.90701	0.00332594	53.6383	30.5	0.0388165	0.318486	0.0925645	0
ENSMUSG00000013822	0.00737322	4.49927	0.00245504	0.0174097	3.19588	0.00068027	-0.0106881	-0.674251	0.489862	23.2667	27	0.0617922	0.0397886	0.862049	0
ENSMUSG00000026466	0.0131562	2.54073	NA	0.0158453	3.27965	0.000693833	-0.0194732	-2.20587	0.026187	45.75	56.6667	NA	0.0397886	0.258575	0
ENSMUSG00000021754	0.0198025	4.89704	0.00134875	0.0101606	2.19162	0.0242914	0.0201427	2.84004	0.00432168	152.963	65.6667	0.0426146	0.300634	0.10312	0
ENSMUSG00000003402	0.00360899	2.66568	0.00140909	0.0148313	3.16687	0.000983872	-0.00927019	-1.48918	0.131734	7.17	46.5	0.0435936	0.0523912	0.560197	0
ENSMUSG00000021270	0.0232559	2.64555	0.00166598	0.0152113	3.12378	0.00135603	-0.0101291	-1.57695	0.111698	139.712	63.6667	0.0475765	0.0631826	0.530387	0
ENSMUSG00000041235	-0.0127982	-1.17163	0.00371267	-0.00221286	-0.438198	0.674	-0.0397231	-3.29459	0.000903751	32.005	27.5	0.0787617	0.890449	0.0518267	0
ENSMUSG00000060019	0.00858507	2.82192	0.00273391	0.0141727	1.00679	0.28009	0.00735272	3.25445	0.00110824	13.955	96.3333	0.0634353	0.716156	0.0522377	0
ENSMUSG00000035711	-0.00947728	-0.828663	0.00426685	0.000228859	0.0508811	0.98628	-0.0251371	-3.28638	0.00095468	84.9517	38.8333	0.0835733	1	0.0522377	0
ENSMUSG00000039356	-0.00813599	-3.17209	0.0045484	0.0110312	0.413619	0.831915	-0.00827359	-3.27063	0.00104793	17.8317	99.6667	0.0854985	0.956349	0.0522377	0
ENSMUSG00000103034	0.00740449	2.40559	0.00449554	0.00681709	0.441408	0.682724	0.0067766	3.25538	0.00110532	41.6817	98.6667	0.0854985	0.890449	0.0522377	0
ENSMUSG00000056917	-0.00668294	-0.62175	0.00476786	0.000905632	0.200349	0.855587	-0.0206726	-3.24647	0.00109561	55.6417	38	0.0862014	0.967157	0.0522377	0
ENSMUSG00000025138	-0.0294383	-2.2857	0.0035196	-0.0163936	-3.16562	0.000946047	0.00552455	0.59283	0.54381	65	27.3333	0.076862	0.0522428	0.886352	0
ENSMUSG00000017404	0.00796309	2.95096	0.00265416	-0.0139972	-0.962844	0.222279	0.00858557	3.2135	0.00127826	479.213	96.5	0.0631729	0.686167	0.0523474	0
ENSMUSG00000064354	-0.00986451	-2.67055	0.00285401	-0.00549945	-1.15021	0.23961	-0.00963986	-3.2043	0.00130519	3.52	67.8333	0.0642152	0.697772	0.0523474	0
ENSMUSG00000058546	0.00757519	2.9049	0.00371135	0.0174701	0.899354	0.389178	0.006757	3.22571	0.00122569	164.337	98	0.0787617	0.780677	0.0523474	0
ENSMUSG00000030707	-0.0155276	-1.81094	0.00404573	-0.00347681	-0.641194	0.474472	-0.0128978	-3.23283	0.00118818	364.408	78.3333	0.0834433	0.80933	0.0523474	0
ENSMUSG00000071644	-0.017284	-1.53745	0.00499213	-0.00211248	-0.413327	0.664285	-0.018677	-3.21687	0.00125238	231.642	72	0.0862014	0.890449	0.0523474	0
ENSMUSG00000040592	-0.00647414	-0.97983	0.00419639	0.00681581	0.528368	0.397961	-0.00901128	-3.19133	0.00137981	943.347	95.8333	0.0835733	0.786087	0.0527513	0
ENSMUSG00000036273	0.0103226	2.42369	0.00576373	0.00184216	0.390938	0.701518	0.0268526	3.16732	0.00143098	92.835	35.5	0.0912122	0.897052	0.0533396	0
ENSMUSG00000030002	0.0117907	5.21659	0.0022282	0.0157913	2.97419	0.00129959	-0.0152394	-1.34577	0.171473	79.6083	36.3333	0.0595862	0.0631826	0.605844	0
ENSMUSG00000032688	0.0192338	5.49655	0.00234232	0.0102527	2.21129	0.0223768	0.0247329	2.6049	0.00863416	124.545	45.3333	0.0610236	0.292651	0.153982	0
ENSMUSG00000069744	-0.0317202	-3.10841	0.00239708	-0.0135871	-2.84629	0.00343284	-0.00841074	-1.84531	0.0611774	73.4983	35.5	0.0613736	0.115227	0.424152	0
ENSMUSG00000004110	-0.0165452	-2.33037	0.00253879	-0.0135524	-2.94666	0.00243524	-0.0124072	-1.63833	0.096436	14.505	37.3333	0.0628349	0.0885597	0.496417	0
ENSMUSG00000044786	0.0253818	3.93522	0.00268006	0.0117438	2.45255	0.01067	0.0157637	2.28764	0.0210293	149.363	50.3333	0.0631729	0.241448	0.233139	0
ENSMUSG00000066551	-0.00468051	-1.00421	0.00496752	-0.0264738	-2.79423	0.00135165	-0.00260339	-0.577925	0.560381	177.357	85.1667	0.0862014	0.0631826	0.893428	0
ENSMUSG00000063882	-0.0142825	-3.62133	0.00568675	-0.0165783	-3.03172	0.00134575	-0.000796443	-0.243809	0.805651	182.843	71.5	0.0912122	0.0631826	0.971553	1
ENSMUSG00000064370	0.011927	1.18218	0.00281903	0.0362437	1.43451	0.105847	0.0068027	3.01297	0.00251785	1802.45	99.6667	0.0642152	0.550052	0.0814165	0
ENSMUSG00000060938	0.0106022	1.28472	0.00680254	0.00511449	0.602898	0.588154	0.00733218	3.1043	0.00185507	368.132	94	0.103079	0.860587	0.0674613	0
ENSMUSG00000036323	0.00938115	3.74441	0.00525189	0.00473976	0.956699	0.323966	0.0306913	3.05618	0.0020264	36.41	27	0.0891209	0.756057	0.0686673	0
ENSMUSG00000069833	0.00824515	4.1633	0.00320148	0.0158722	2.80805	0.00272854	0.0229259	1.55282	0.113296	106.65	28.5	0.0709582	0.0968631	0.536268	0
ENSMUSG00000004268	-0.0313085	-3.24674	0.00495509	-0.0143868	-3.02831	0.00157326	-0.00393875	-0.772514	0.429603	72.2067	28.6667	0.0862014	0.0710826	0.831469	0
ENSMUSG00000032312	-0.0209732	-1.67508	0.00571855	-0.00470268	-1.01893	0.302114	-0.0275776	-3.02526	0.00233799	68.2033	44.8333	0.0912122	0.74061	0.0774654	0
ENSMUSG00000024014	0.0117108	2.24975	0.00605255	-0.0051377	-0.9956	0.2895	0.0178723	3.00368	0.00256645	33.0633	70.5	0.0946109	0.727899	0.0814165	0
ENSMUSG00000027863	0.0221798	3.77152	0.00389606	0.0142665	2.96598	0.00214633	-0.00882612	-1.28025	0.195512	167.14	53.1667	0.0814881	0.0828566	0.629608	0
ENSMUSG00000016256	-0.0279479	-3.48326	0.00759638	-0.0137833	-2.96472	0.00192874	-0.00180829	-0.372575	0.704315	110.307	35.5	0.110594	0.0821645	0.938315	0
ENSMUSG00000036371	-0.0255115	-2.64353	0.00474554	-0.0059587	-1.2514	0.195444	-0.0224964	-2.9905	0.00266311	114.172	61	0.0862014	0.671446	0.0827228	0
ENSMUSG00000030435	0.00991215	5.75275	0.00538909	0.0151879	2.91743	0.00202586	0.00865756	0.93598	0.337265	24.9167	25.1667	0.0891209	0.0828566	0.769013	0
ENSMUSG00000024858	0.0101079	5.22045	0.00818981	0.0156203	2.83602	0.00207281	-0.00437639	-0.347429	0.722811	42.9767	31.6667	0.115827	0.0828566	0.939091	0
ENSMUSG00000035597	0.0134828	5.51228	0.00868919	0.0144151	2.91032	0.00216728	0.00364142	0.293662	0.765234	79.8417	39.1667	0.120439	0.0828566	0.956257	0
ENSMUSG00000040385	-0.0234455	-2.82862	0.00427715	-0.00872113	-1.86858	0.0539424	-0.0102596	-2.66519	0.00731292	157.452	55.6667	0.0835733	0.432713	0.146917	0
ENSMUSG00000078671	0.0110649	3.20201	0.00415664	0.0128363	2.62323	0.00557579	-0.0182459	-1.7797	0.0699767	49.41	29.1667	0.0835733	0.153954	0.440915	0
ENSMUSG00000056737	-0.0226455	-1.99551	0.00445323	-0.00649854	-1.43236	0.145999	-0.0178051	-2.93131	0.00315657	109.422	41.6667	0.0854985	0.62361	0.0922832	0
ENSMUSG00000060636	0.0219533	1.56927	0.00488217	0.0197085	1.83485	0.0539685	0.00742503	2.6226	0.00847305	224.005	95.3333	0.0862014	0.432713	0.153982	0
ENSMUSG00000062006	0.0123151	1.50719	0.00489685	0.0169947	1.27812	0.147342	0.00653793	2.91312	0.0034766	315.852	96	0.0862014	0.62361	0.0925645	0
ENSMUSG00000053907	0.0124408	5.49336	0.00963903	0.0155049	2.88462	0.00232857	-0.00144112	-0.112693	0.9084	70.3017	31.8333	0.126672	0.0867976	0.991326	0
ENSMUSG00000025428	-0.014029	-1.11696	0.00916568	-0.00348364	-0.71057	0.460913	-0.0245066	-2.9401	0.00294554	66.6983	26.1667	0.122622	0.801528	0.0885188	0
ENSMUSG00000037563	0.0060886	2.56031	0.0107281	-0.00432938	-0.300904	0.622037	0.00651886	2.96229	0.00296844	545.215	96.8333	0.13501	0.87496	0.0885188	0
ENSMUSG00000006676	0.00446058	2.29154	0.00540126	0.0140188	2.69796	0.00414513	-0.0184267	-1.45749	0.135958	19.7933	25.1667	0.0891209	0.12613	0.561331	0
ENSMUSG00000066839	0.00164779	0.51202	0.00529513	0.00936085	1.73412	0.0581123	-0.027802	-2.58956	0.00866076	8.54667	27.5	0.0891209	0.441987	0.153982	0
ENSMUSG00000060126	0.0308394	2.09719	0.0057737	0.0198917	2.51916	0.00584024	0.00736728	1.63612	0.099725	216.54	88	0.0912122	0.158324	0.504034	0
ENSMUSG00000021969	-0.0225085	-1.67908	0.0065128	-0.00577025	-1.22683	0.218309	-0.0283327	-2.89254	0.00345045	64.4967	27.8333	0.0997063	0.68468	0.0925645	0
ENSMUSG00000040451	0.00479233	0.911125	0.0106078	-0.00338558	-0.677128	0.466196	0.0301546	2.89149	0.00343374	51.3167	25.8333	0.13501	0.801673	0.0925645	0
ENSMUSG00000031453	-0.00474599	-0.447854	0.0126017	0.00187989	0.386134	0.730335	-0.0267381	-2.90322	0.00330845	52.0883	25.8333	0.153389	0.907998	0.0925645	0
ENSMUSG00000027523	-0.012125	-1.50918	0.0133026	-0.00186916	-0.405598	0.673614	-0.0150208	-2.8917	0.00362605	22.6717	50.8333	0.158035	0.890449	0.0948499	0
ENSMUSG00000058163	-0.0120246	-1.7367	0.0105864	-0.00367789	-0.804064	0.412686	-0.0121417	-2.88805	0.0037003	13.795	60.1667	0.13501	0.787471	0.0951233	0
ENSMUSG00000025362	0.00867545	1.81438	0.00769884	0.0182299	1.15354	0.225674	0.00602042	2.86598	0.00404067	360.703	98.1667	0.110998	0.687995	0.0990212	0
ENSMUSG00000074884	0.00572826	1.18443	0.015832	-0.000813467	-0.112728	0.871101	0.0070754	2.86498	0.00404142	127.835	89	0.172872	0.972684	0.0990212	0
ENSMUSG00000044147	-0.00891192	-0.896092	0.0160981	0.000516951	0.113385	1	-0.0181713	-2.85706	0.00405117	42.4017	52.1667	0.174493	1	0.0990212	0
ENSMUSG00000039483	0.00454331	1.74379	0.0064663	0.0124302	2.56816	0.00763773	-0.00984443	-1.70229	0.0850428	6.815	46	0.0997063	0.193014	0.465322	0
ENSMUSG00000004837	-0.00359573	-0.379385	0.0157404	0.00186652	0.386194	0.676206	-0.0255508	-2.81642	0.00435719	59.4933	26.5	0.172872	0.890449	0.10312	0
ENSMUSG00000029647	0.0151626	5.02801	0.00692155	0.0116689	2.52118	0.00895847	0.0151763	1.74661	0.0775677	65.24	50.3333	0.103823	0.212017	0.449717	0
ENSMUSG00000029782	0.0117062	3.15957	0.00715777	0.0161267	2.32704	0.0117675	0.00809245	1.8679	0.0601391	16.5983	79.8333	0.106293	0.243964	0.421153	0
ENSMUSG00000064345	0.0106289	2.65861	0.00896597	-0.0165936	-1.05908	0.237289	0.0112311	2.82484	0.00459579	319.087	97.1667	0.121041	0.69528	0.107068	0
ENSMUSG00000063550	0.00587567	4.04152	0.00884029	0.0159536	2.62459	0.00318164	-0.0140185	-0.850188	0.384392	22.0833	27.6667	0.120439	0.110322	0.79825	0
ENSMUSG00000006360	0.029644	2.48352	0.00751582	0.0144686	2.51244	0.00952047	0.00659207	1.73722	0.080291	338.225	77.8333	0.110505	0.221797	0.455186	0
ENSMUSG00000007850	0.015129	1.63782	0.00786585	0.0119	2.50444	0.0113337	-0.0148908	-1.79611	0.0702052	106.728	64.5	0.112315	0.243964	0.440915	0
ENSMUSG00000038991	-0.0278709	-2.55365	0.0107205	-0.0134204	-2.80042	0.00347766	-0.00532228	-0.712796	0.465359	80.82	26.8333	0.13501	0.115227	0.853216	0
ENSMUSG00000025132	-0.013622	-1.19375	0.0177553	-0.0020042	-0.445898	0.621705	-0.0193244	-2.77347	0.00517093	86.3733	40.6667	0.18166	0.87496	0.118613	0
ENSMUSG00000102976	0.0103467	5.0712	0.0152668	0.013847	2.71941	0.00382727	-0.000118515	-0.0122089	0.990046	38.8033	30.6667	0.17046	0.118885	0.998079	0
ENSMUSG00000028998	-0.00464147	-0.719469	0.00882761	-0.00630353	-1.37952	0.158063	0.00925758	2.71121	0.00628374	48.8383	44	0.120439	0.632321	0.135783	0
ENSMUSG00000058600	0.0204018	1.96929	0.00876931	0.0114324	1.72462	0.0938766	0.00855392	2.57071	0.00982482	194.58	86	0.120439	0.531992	0.154475	0
ENSMUSG00000014030	0.0119456	2.20883	0.0186919	-0.00296733	-0.432206	0.636998	0.0148594	2.77109	0.00541115	182.97	88.1667	0.186292	0.88268	0.122243	0
ENSMUSG00000020156	0.00097063	0.219806	0.00940048	-0.0130581	-2.70232	0.00459582	0.00524848	1.13002	0.253849	11.3433	61.8333	0.12464	0.13436	0.686914	0
ENSMUSG00000057863	0.00904181	1.47544	0.0139719	0.0159184	0.962729	0.349623	0.00604384	2.75949	0.00562526	323.95	98	0.16431	0.7583	0.125183	0
ENSMUSG00000060373	-0.0137267	-1.1781	0.0208571	-0.00215403	-0.469258	0.640045	-0.0206177	-2.72161	0.00609689	89.2383	44.8333	0.198836	0.883284	0.133683	0
ENSMUSG00000020580	0.0103102	5.20022	0.0164941	0.0139078	2.67915	0.00451557	0.00458637	0.372822	0.702781	51.1417	28.3333	0.17518	0.13436	0.938315	0
ENSMUSG00000037318	-0.0284698	-2.91636	0.0106381	-0.0110014	-2.40831	0.0136085	-0.0112392	-1.70453	0.0833476	72.0617	34	0.13501	0.25197	0.464277	0
ENSMUSG00000020721	-0.00767687	-0.884332	0.0235378	0.00139427	0.295404	0.768257	-0.0327155	-2.69167	0.00648091	39.7983	31	0.210564	0.929579	0.138043	0
ENSMUSG00000036908	-0.023123	-1.98344	0.0142155	-0.00472736	-1.0273	0.281925	-0.0223673	-2.69634	0.00670978	127.102	64.5	0.164417	0.716156	0.140905	0
ENSMUSG00000018209	-0.0156689	-1.3303	0.0201468	-0.00302042	-0.672242	0.484666	-0.0218814	-2.68059	0.00681508	79.6083	37.8333	0.195324	0.815306	0.141129	0
ENSMUSG00000038421	-0.0217358	-2.18492	0.0114553	-0.00641437	-1.39944	0.14806	-0.0133013	-2.59982	0.00888157	248.147	57.5	0.141759	0.62361	0.153982	0
ENSMUSG00000040751	-0.0224135	-1.95862	0.0113633	-0.00805822	-1.71478	0.0814585	-0.0135099	-2.39749	0.014977	50.16	28.3333	0.141759	0.497762	0.191786	0
ENSMUSG00000041841	0.00483151	2.10818	0.011842	-0.016616	-1.21835	0.133939	0.00570827	2.56417	0.0100503	275.19	97.3333	0.145333	0.610695	0.154984	0
ENSMUSG00000024673	-0.0130279	-3.01266	0.0174718	-0.00951111	-0.972806	0.335894	-0.0109824	-2.66736	0.00742035	906.512	94.3333	0.181438	0.757666	0.146917	0
ENSMUSG00000028745	-0.01678	-1.47384	0.0210434	-0.00336224	-0.728805	0.43628	-0.0165551	-2.65097	0.00763867	165.475	57.1667	0.199041	0.79121	0.146917	0
ENSMUSG00000109324	-0.00401092	-0.540702	0.0254083	0.00202541	0.406669	0.702166	-0.0270364	-2.64684	0.00729389	18.3867	26.6667	0.215339	0.897111	0.146917	0
ENSMUSG00000068479	0.00980379	2.27073	0.0258458	0.00204244	0.455407	0.651318	0.0204969	2.64386	0.00767846	40.2017	43.5	0.216842	0.883636	0.146917	0
ENSMUSG00000079197	-0.00770565	-0.719502	0.0283301	0.000640931	0.143543	0.881029	-0.0163569	-2.64899	0.00768582	101.672	57.5	0.227407	0.97296	0.146917	0
ENSMUSG00000025027	-0.0116656	-2.3665	0.0127276	-0.011083	-2.4234	0.0119627	-0.00787231	-1.53478	0.120441	8.865	47.3333	0.153662	0.243964	0.548271	0
ENSMUSG00000049422	0.0182858	4.38993	0.0176077	0.0124457	2.68375	0.00552046	0.0029045	0.604874	0.538512	63.585	38.5	0.18158	0.153954	0.884275	0
ENSMUSG00000056708	0.0156314	4.90096	0.0208878	0.0132837	2.72592	0.00542428	-0.000506972	-0.0685233	0.944093	66.0483	28.6667	0.198836	0.153954	0.991326	0
ENSMUSG00000022820	-0.00382686	-0.626205	0.0148693	-0.00559487	-1.18824	0.212842	0.00867506	2.59665	0.00879038	29.3067	41.3333	0.168556	0.681075	0.153982	0
ENSMUSG00000076432	0.00198359	0.24033	0.0182677	0.00462904	1.00327	0.312165	-0.0203181	-2.61501	0.00822531	67.015	35	0.183294	0.749497	0.153982	0
ENSMUSG00000022205	0.0145027	1.79782	0.0255217	0.00382567	0.666109	0.528128	0.0126415	2.62197	0.00843616	276.61	78.8333	0.215339	0.832422	0.153982	0
ENSMUSG00000035021	0.00829445	1.34886	0.0298213	-0.00182822	-0.408058	0.686104	0.0202622	2.59791	0.00880613	74.2283	44.8333	0.23431	0.890449	0.153982	0
ENSMUSG00000070034	-0.0223555	-2.94025	0.0128941	-0.0100943	-2.01491	0.0363396	-0.0138936	-2.06308	0.0376477	74.7533	63	0.154418	0.35489	0.326353	0
ENSMUSG00000026987	0.0167298	3.16258	0.0144343	0.00581221	1.2887	0.189595	0.0207247	2.58001	0.00934573	121.773	50.6667	0.164884	0.662027	0.154475	0
ENSMUSG00000027639	0.00513187	0.462565	0.0155705	0.00579161	1.2789	0.197393	-0.0181175	-2.56408	0.00984247	158.743	56.3333	0.172554	0.673212	0.154475	0
ENSMUSG00000078974	0.0105325	1.55087	0.0225836	0.00440466	0.933017	0.366123	0.00777439	2.58481	0.00930003	76.7383	60.3333	0.207016	0.771029	0.154475	0
ENSMUSG00000021709	0.00844727	3.13798	0.0229075	0.00426468	0.816731	0.384888	0.0318791	2.57278	0.00912831	56.5683	28.5	0.208697	0.780677	0.154475	0
ENSMUSG00000000732	-0.00259549	-0.270501	0.0269429	0.00351635	0.767605	0.452642	-0.0252537	-2.55348	0.00983772	47.2633	35	0.22105	0.798491	0.154475	0
ENSMUSG00000009585	-0.00967968	-0.893525	0.0333113	0.00166033	0.326118	0.780547	-0.0166891	-2.58108	0.00950123	256.797	77.8333	0.250089	0.937788	0.154475	0
ENSMUSG00000014956	-0.00796623	-0.912096	0.0343656	-0.000969884	-0.192504	0.811675	-0.0280113	-2.55305	0.0097248	27.4067	30.3333	0.254468	0.946954	0.154475	0
ENSMUSG00000038803	0.00557192	1.28075	0.0347829	0.000844741	0.188945	0.846029	0.0111705	2.56517	0.00975251	35.9967	50.3333	0.255706	0.963659	0.154475	0
ENSMUSG00000069893	-0.0140464	-1.40563	0.031689	-0.00245403	-0.509173	0.594502	-0.0144565	-2.55929	0.0100828	124.833	70.8333	0.241324	0.862259	0.154984	0
ENSMUSG00000094483	0.0106789	5.34826	0.0152328	0.0129918	2.58427	0.00597288	0.0103745	0.885826	0.36808	80.3767	39.1667	0.17046	0.159028	0.794754	0
ENSMUSG00000007892	0.0102497	1.50014	0.0167292	0.0174056	1.14956	0.196934	0.00602404	2.54266	0.0106895	391.288	96.6667	0.176191	0.673212	0.162632	0
ENSMUSG00000004665	-0.0233029	-1.92191	0.0140521	-0.00656701	-1.42027	0.141554	-0.0185902	-2.50254	0.0116133	149.845	46.5	0.16431	0.62361	0.174903	0
ENSMUSG00000058013	-0.00143898	-0.187258	0.0142827	-0.0110445	-2.37027	0.0121082	0.0147017	1.46178	0.137791	38.9217	37.5	0.164417	0.243964	0.564411	0
ENSMUSG00000007815	0.00551108	0.485271	0.0165153	0.00909466	1.69026	0.0870154	-0.0131337	-2.28482	0.0215941	105.018	78.6667	0.17518	0.514841	0.23331	0
ENSMUSG00000022443	0.0107367	1.2233	0.0163055	0.0109453	2.20029	0.0266297	-0.0130257	-1.80862	0.0685313	63.7567	72.6667	0.17518	0.310195	0.440432	0
ENSMUSG00000025364	-0.00473624	-0.533901	0.0401356	0.00123216	0.257197	0.765295	-0.0253237	-2.48645	0.0117921	46.1883	31.1667	0.269433	0.927687	0.175453	0
ENSMUSG00000073676	0.00672755	1.01972	0.0405844	0.00136241	0.300085	0.776191	0.0109109	2.49147	0.0118851	76.235	41	0.269433	0.934147	0.175453	0
ENSMUSG00000070372	-0.0219067	-1.72399	0.0172409	-0.00641289	-1.35833	0.171045	-0.0195995	-2.47095	0.0124391	66.5633	34.8333	0.180301	0.638782	0.181831	0
ENSMUSG00000021608	0.0099293	5.06079	0.0179825	0.0107564	2.16837	0.0247479	0.0184647	1.69907	0.0835078	54.3167	29.1667	0.18166	0.302451	0.464277	0
ENSMUSG00000064267	-0.0248705	-2.71477	0.0179423	-0.0107859	-2.38556	0.013145	-0.00795614	-1.35735	0.16901	76.7183	43.8333	0.18166	0.25197	0.603161	0
ENSMUSG00000038393	0.0224536	2.63101	0.0239527	0.0125499	2.6643	0.00695746	-0.00336294	-0.418993	0.671864	162.473	59.3333	0.210761	0.181993	0.931946	0
ENSMUSG00000024081	0.00199072	0.348189	0.0213171	0.00593355	1.11898	0.220706	-0.0286703	-2.4549	0.0127987	50.5417	29	0.199094	0.68468	0.18349	0
ENSMUSG00000002107	0.0142217	1.56042	NA	0.0111628	2.41549	0.0138897	-0.0180187	-2.47568	0.0127542	166.627	66	NA	0.25197	0.18349	0
ENSMUSG00000051223	0.00984538	1.58912	0.0439928	0.00134443	0.293484	0.76935	0.0191388	2.45745	0.0130562	105.335	40	0.272983	0.929579	0.185398	0
ENSMUSG00000041453	0.0135554	1.43293	0.025323	0.0134927	1.17778	0.268738	0.0070884	2.46544	0.0132989	305.077	95.8333	0.215339	0.716156	0.186596	0
ENSMUSG00000034120	0.00637499	1.00541	0.0404756	-0.00240048	-0.498815	0.585526	0.0136319	2.45798	0.0133909	117.86	64.6667	0.269433	0.858474	0.186596	0
ENSMUSG00000006782	-0.0264953	-2.70358	0.0190264	-0.0117189	-2.54908	0.00832013	-0.00656125	-0.965501	0.327032	106.377	41.1667	0.188361	0.206274	0.753639	0
ENSMUSG00000032097	0.0161379	1.77707	0.0344431	0.00494953	0.858354	0.399253	0.012302	2.44303	0.0140941	367.975	83.1667	0.254468	0.786376	0.189754	0
ENSMUSG00000042079	0.000925046	0.107758	0.0369681	0.00334513	0.722185	0.46376	-0.0154116	-2.4388	0.0138388	83.7983	43.8333	0.262956	0.801673	0.189754	0
ENSMUSG00000052712	-0.0153544	-1.59933	0.0394975	-0.00280871	-0.598254	0.509099	-0.0206039	-2.43769	0.0140877	36.635	57	0.269433	0.8215	0.189754	0
ENSMUSG00000058558	0.00587743	2.2311	0.0463997	-0.00279849	-0.182276	0.730486	0.00611441	2.44401	0.0141266	624.857	98	0.280918	0.907998	0.189754	0
ENSMUSG00000035399	0.00591244	2.7001	0.0199419	0.00733534	1.28783	0.176299	0.036775	2.41232	0.0142952	24.0283	26.8333	0.194827	0.643683	0.190305	0
ENSMUSG00000020780	-0.0181644	-2.1883	0.0194402	-0.00972228	-2.11448	0.0321775	-0.015972	-1.78098	0.0696262	14.0767	28.3333	0.191183	0.34026	0.440915	0
ENSMUSG00000020390	0.0160338	4.6821	0.0233976	0.0124966	2.59021	0.00744276	0.00471854	0.582028	0.555611	97.13	51.1667	0.210564	0.19133	0.893428	0
ENSMUSG00000025508	0.0153447	1.38082	0.0262933	0.00952584	1.1664	0.253772	0.00663068	2.43356	0.0145145	244.965	91.8333	0.218132	0.70892	0.191514	0
ENSMUSG00000046722	-0.0139613	-1.14606	0.040687	-0.00302421	-0.637041	0.498139	-0.0214851	-2.40967	0.0147608	69.95	35	0.269433	0.82032	0.191786	0
ENSMUSG00000007836	0.0100812	2.47988	0.0415336	0.00291796	0.640107	0.51043	0.0177608	2.41463	0.014891	40.8983	48.6667	0.270515	0.822282	0.191786	0
ENSMUSG00000024298	-0.00395967	-0.378311	0.0441654	0.00285756	0.576075	0.537188	-0.0327168	-2.38346	0.0154989	58.535	27.1667	0.272983	0.833452	0.191786	0
ENSMUSG00000028234	0.00806159	2.01957	0.0521503	0.00241457	0.223333	0.851502	0.00774608	2.41267	0.0153818	403.59	93	0.29557	0.965157	0.191786	0
ENSMUSG00000042541	0.00576634	0.808824	0.0520644	0.00125127	0.274981	0.820423	0.00764771	2.4017	0.0154974	80.2767	52.6667	0.29557	0.949729	0.191786	0
ENSMUSG00000042613	-0.00730553	-0.733298	0.0536089	-7.65185e-05	-0.0159775	0.980145	-0.0262272	-2.38392	0.0155641	42.4083	28.6667	0.29788	1	0.191786	0
ENSMUSG00000020738	-0.006111	-0.610665	0.0538753	-0.000394484	-0.0881155	0.922744	-0.0126769	-2.3949	0.0157304	98.5083	49.1667	0.29788	0.984128	0.192246	0
ENSMUSG00000018819	-0.023072	-3.00641	0.0202558	-0.010124	-2.01676	0.0348332	-0.00907626	-1.81424	0.0673973	197.012	63.5	0.195324	0.35136	0.440432	0
ENSMUSG00000008348	0.03018	1.70419	0.0212176	0.018862	2.21172	0.0209728	0.00590777	1.53239	0.123149	571.553	91.5	0.199094	0.285006	0.550392	0
ENSMUSG00000042474	-0.0162952	-1.6768	0.0337398	-0.00444206	-0.957795	0.309779	-0.0112207	-2.38098	0.0165212	245.638	61.1667	0.251777	0.746211	0.200269	0
ENSMUSG00000034173	0.014449	2.08044	0.0218658	0.0109786	2.29937	0.0202337	-0.00544499	-1.48822	0.133266	41.27	63.8333	0.202942	0.284608	0.561331	0
ENSMUSG00000040435	0.0174519	3.77275	0.029571	0.0118135	2.53389	0.00856052	0.00314317	0.354209	0.718816	100.225	40	0.233579	0.206274	0.939091	0
ENSMUSG00000024042	0.00661999	4.29136	0.0315107	0.0135481	2.49343	0.00857748	0.000959582	0.0762828	0.937731	19.3333	27.8333	0.241324	0.206274	0.991326	0
ENSMUSG00000034868	0.0180829	2.13718	0.0224894	0.0126605	2.25786	0.0165091	0.00380401	1.34605	0.174763	44.6183	70.8333	0.207016	0.269895	0.606147	0
ENSMUSG00000022119	0.00924451	1.75475	0.0579407	0.000915211	0.204125	0.842855	0.0199082	2.35354	0.0173822	58.2183	40	0.312268	0.961513	0.209007	0
ENSMUSG00000028797	-0.0265148	-2.37974	0.0234898	-0.0109427	-2.35136	0.0159541	-0.00983737	-1.28459	0.193016	78.8517	44.3333	0.210564	0.269895	0.628045	0
ENSMUSG00000026655	0.0140767	3.30439	0.0236884	0.011966	2.38923	0.0127372	-0.00995557	-1.10864	0.257844	80.2183	29.8333	0.210642	0.25197	0.690207	0
ENSMUSG00000029655	0.00623658	1.10797	0.0242694	0.00936314	1.9886	0.0371568	-0.0209723	-1.73424	0.0785878	53.1767	37.5	0.210761	0.357425	0.452411	0
ENSMUSG00000031902	0.0101601	4.41843	0.0240071	0.00860552	1.77557	0.0737634	0.0219885	2.03291	0.0389835	50.5333	31.5	0.210761	0.486643	0.332139	0
ENSMUSG00000033543	-0.022056	-1.88998	0.0241822	-0.0075461	-1.62879	0.08945	-0.0179373	-2.10864	0.0327264	61.1733	37.1667	0.210761	0.518949	0.299357	0
ENSMUSG00000024290	0.00472604	0.6863	0.0415159	-0.00383885	-0.855998	0.3906	0.0179058	2.35454	0.0176931	148.468	57	0.270515	0.780677	0.211043	0
ENSMUSG00000006519	-0.0161908	-3.21592	0.0246014	-0.00951262	-1.73715	0.0725595	-0.0071042	-2.03277	0.0407651	221.968	74.3333	0.212402	0.482974	0.339558	0
ENSMUSG00000056268	-0.0250377	-2.00375	0.02544	-0.0118768	-2.41918	0.0128585	-0.0120334	-1.04925	0.28263	34.92	26	0.215339	0.25197	0.703061	0
ENSMUSG00000007880	0.0144757	4.16638	0.0262622	0.00990975	2.17419	0.0252259	0.0134339	1.49094	0.13182	60.9883	52.5	0.218132	0.305788	0.560197	0
ENSMUSG00000022255	0.0129638	1.02921	0.0268783	0.0143635	2.24409	0.0201312	-0.00974852	-1.34474	0.175845	146.845	87.1667	0.22105	0.284608	0.60691	0
ENSMUSG00000057193	0.0111473	1.69329	0.0272304	0.0215359	2.12772	0.0106936	0.00453633	0.825673	0.405721	45.95	89.5	0.221159	0.241448	0.813856	0
ENSMUSG00000091625	0.0134772	4.47971	0.0272539	0.0109743	2.31817	0.0160929	0.00824316	1.16859	0.234655	46.1867	35.6667	0.221159	0.269895	0.671032	0
ENSMUSG00000058126	-0.00342027	-0.454617	0.0551407	0.0027165	0.544213	0.600903	-0.0100373	-2.33567	0.0187777	24.76	69.6667	0.301044	0.865442	0.222203	0
ENSMUSG00000062901	0.0127871	1.92231	0.0276486	0.0106935	2.33777	0.0170638	-0.0113915	-1.20662	0.222751	124.148	57	0.223143	0.269895	0.658961	0
ENSMUSG00000022400	-0.000810718	-0.112156	0.0472702	-0.00350439	-0.78728	0.431781	0.0103213	2.32145	0.0191724	98.535	48.1667	0.280918	0.79121	0.225087	0
ENSMUSG00000031729	-0.0122773	-1.26528	0.0421182	-0.00442977	-0.902283	0.347269	-0.0235739	-2.29638	0.0195556	37.465	26.3333	0.271554	0.758093	0.225269	0
ENSMUSG00000027660	0.00868038	2.51657	0.0471884	0.0040422	0.819646	0.406041	0.0196884	2.29305	0.0199433	49.3233	29.3333	0.280918	0.787471	0.225269	0
ENSMUSG00000027940	-0.00862521	-0.86057	0.0657579	0.000732378	0.133685	0.911987	-0.0128009	-2.31797	0.0197786	219.798	79	0.3299	0.982283	0.225269	0
ENSMUSG00000022354	0.00346647	0.656704	0.0662552	7.79664e-05	0.0162147	1	0.0121098	2.29352	0.0198057	35.6967	27.6667	0.330342	1	0.225269	0
ENSMUSG00000016427	0.00172989	0.271906	0.0645662	-0.00147208	-0.326032	0.72572	0.00796308	2.29042	0.0206386	44.945	41.5	0.328845	0.906345	0.23137	0
ENSMUSG00000037361	0.0125308	4.23085	0.0292098	0.00883244	1.76402	0.0625876	0.017556	1.8713	0.0578125	84.435	37.1667	0.23196	0.448196	0.42048	0
ENSMUSG00000041959	-0.0203059	-2.45222	0.0291747	-0.0076632	-1.67478	0.090629	-0.00934073	-2.03318	0.0402874	139.87	55.6667	0.23196	0.523751	0.337463	0
ENSMUSG00000000326	-0.0031324	-0.681189	0.0509841	0.00413151	0.810071	0.420979	-0.0090119	-2.2888	0.0212655	7.87	68.8333	0.292322	0.789574	0.233139	0
ENSMUSG00000038489	-0.000651249	-0.127918	0.0523467	-0.00356592	-0.74143	0.444145	0.00973731	2.26807	0.0211525	13.085	27.1667	0.29557	0.79213	0.233139	0
ENSMUSG00000031431	0.0105588	1.75313	0.070877	-0.000213684	-0.0248117	0.928644	0.0113658	2.28801	0.0215025	602.215	89.8333	0.339579	0.986891	0.23331	0
ENSMUSG00000024853	-0.0187493	-1.59702	0.0434596	-0.00450825	-0.997875	0.312031	-0.020268	-2.27037	0.0219495	71.5883	47.8333	0.272983	0.749497	0.235444	0
ENSMUSG00000030291	0.00255274	0.458156	0.0303081	0.00940391	1.91824	0.0503151	-0.011785	-1.76202	0.0753821	16.81	57.5	0.236882	0.416777	0.444248	0
ENSMUSG00000036199	0.00239079	0.274295	0.0527258	0.00358532	0.80583	0.413496	-0.00947071	-2.2641	0.0223726	72.8617	50.1667	0.296528	0.787471	0.238268	0
ENSMUSG00000002204	-0.0188589	-2.95838	0.0307632	-0.00913245	-1.75023	0.0651747	-0.00897989	-1.87497	0.0591049	298.88	76.3333	0.23918	0.454091	0.421153	0
ENSMUSG00000002395	-0.0209326	-1.85711	0.0315058	-0.00856074	-1.8132	0.0591321	-0.012104	-1.80387	0.0670578	82.4383	34.5	0.241324	0.441987	0.440432	0
ENSMUSG00000020994	-0.021467	-1.80022	0.031594	-0.00842239	-1.75047	0.0798566	-0.0189933	-1.92428	0.049991	44.465	27.3333	0.241324	0.494244	0.382239	0
ENSMUSG00000042406	0.013398	4.13249	0.0389629	0.0122141	2.4504	0.0108498	-0.000221362	-0.0226876	0.981586	87.7167	38.3333	0.26787	0.241448	0.995372	0
ENSMUSG00000024006	-0.0118279	-1.06529	0.0606581	-0.0030124	-0.621254	0.50898	-0.0237329	-2.23895	0.0229955	57.6133	29.1667	0.321704	0.8215	0.243166	0
ENSMUSG00000002524	-0.000647566	-0.0778486	0.0417545	0.00507253	1.09165	0.268996	-0.0238867	-2.23435	0.0235153	51.2267	32.8333	0.270766	0.716156	0.243481	0
ENSMUSG00000027706	0.00315936	0.460839	0.0625556	-0.00283619	-0.629566	0.521343	0.0134487	2.24626	0.0234865	97.4833	52	0.324847	0.828702	0.243481	0
ENSMUSG00000040746	0.0108053	3.07449	0.0397798	0.0117277	2.44471	0.0115531	-0.00308569	-0.260648	0.79046	51.0333	34.1667	0.269433	0.243964	0.967749	0
ENSMUSG00000052713	0.0100866	4.04965	0.0404846	0.0122986	2.41981	0.0113484	-0.000702552	-0.0596714	0.951235	32.5833	27	0.269433	0.243964	0.991326	0
ENSMUSG00000027942	-0.0021667	-0.267703	0.0696502	0.00229355	0.485633	0.631555	-0.0221063	-2.22708	0.0239454	42.055	32.5	0.338008	0.880869	0.246225	0
ENSMUSG00000035530	0.0159726	1.43943	0.0451055	0.01087	1.22952	0.291336	0.00730078	2.24419	0.0241467	416.867	93.5	0.275645	0.729375	0.246594	0
ENSMUSG00000008668	0.00416032	1.81431	0.0793912	0.000524667	0.0377731	1	0.00415427	2.24097	0.0243795	656.955	97.8333	0.361644	1	0.247277	0
ENSMUSG00000003814	0.0118555	3.18658	0.0329611	0.0119944	2.35301	0.0141504	-0.00983419	-0.878043	0.369434	51.9567	28.6667	0.249731	0.25197	0.794754	0
ENSMUSG00000052013	-0.0217947	-2.71724	0.0333451	-0.0104456	-2.29054	0.0191129	-0.00732237	-1.13203	0.252299	147.128	53.6667	0.250089	0.282152	0.686537	0
ENSMUSG00000064368	0.0109079	1.87426	0.0763392	0.00342725	0.419279	0.730943	0.0101964	2.23138	0.0249567	140.002	92.6667	0.352334	0.907998	0.251422	0
ENSMUSG00000041538	0.0243365	1.70944	0.0377086	0.0137285	2.37626	0.0141955	-0.00341384	-0.730192	0.461577	322.243	76.3333	0.264554	0.25197	0.851256	0
ENSMUSG00000032239	0.0141268	3.62535	0.0444861	0.0110979	2.4178	0.0132599	0.00262321	0.296898	0.762838	58.125	40.3333	0.272983	0.25197	0.956257	0
ENSMUSG00000026511	-0.0219567	-2.16289	0.0457856	-0.0112594	-2.36542	0.0137533	-0.00180324	-0.306114	0.754201	58.6683	29.1667	0.278654	0.25197	0.952977	0
ENSMUSG00000000787	0.012704	2.15102	NA	0.0111355	2.37876	0.0137949	-0.0197374	-2.05233	0.0378829	89.895	41.5	NA	0.25197	0.326493	0
ENSMUSG00000021910	-0.0116147	-1.08891	0.0706022	-0.00246892	-0.523147	0.576513	-0.0205201	-2.19836	0.0255018	52.3267	28.5	0.339579	0.855304	0.253488	0
ENSMUSG00000068523	0.000642708	0.0908633	0.0714121	-0.0021754	-0.487761	0.592279	0.00863282	2.2136	0.0254681	75.2183	48.3333	0.339894	0.862259	0.253488	0
ENSMUSG00000028333	-0.020068	-1.89548	0.0433261	-0.0116131	-2.39905	0.0144676	-0.00502334	-0.533845	0.585245	46.02	29.5	0.272983	0.253779	0.901256	0
ENSMUSG00000023020	-0.0216921	-2.13253	0.0504457	-0.0113132	-2.36279	0.0146949	-0.000590063	-0.141568	0.884694	43.6233	27.5	0.290905	0.254769	0.991326	0
ENSMUSG00000020368	-0.0191519	-1.96743	0.0354132	-0.00631143	-1.39817	0.152247	-0.015898	-2.13117	0.0313854	94.035	47.3333	0.257787	0.629742	0.290656	0
ENSMUSG00000079435	0.0172746	1.58177	0.0352552	0.0125234	1.54854	0.103399	0.0060433	1.99838	0.0444874	231.792	87.5	0.257787	0.550052	0.356411	0
ENSMUSG00000025982	-0.0155437	-2.93266	0.0358339	-0.011241	-1.77924	0.0596234	-0.00860799	-1.75194	0.0778182	443.455	79.6667	0.259577	0.441987	0.449717	0
ENSMUSG00000044167	-0.00125839	-0.145474	0.0648833	0.00359402	0.748449	0.454599	-0.0227368	-2.181	0.0266836	39.98	28.6667	0.328845	0.798491	0.261745	0
ENSMUSG00000071415	0.010315	1.60924	0.0549099	0.00800422	0.806471	0.335029	0.00726815	2.19719	0.0272522	282.66	92.5	0.30089	0.757048	0.262294	0
ENSMUSG00000030156	0.012261	1.75313	0.0654732	0.00334033	0.739569	0.446931	0.0156728	2.18482	0.0272673	224.328	43.6667	0.3299	0.794249	0.262294	0
ENSMUSG00000024446	0.00265107	0.446418	0.0872682	-0.000411962	-0.0842125	0.952548	0.0107847	2.16787	0.0272643	35.015	25.3333	0.381156	0.989744	0.262294	0
ENSMUSG00000004285	-0.0125747	-1.9447	0.0365535	-0.00986952	-2.16407	0.0263781	0.00501166	1.28263	0.194012	92.0567	46.8333	0.262453	0.310195	0.628045	0
ENSMUSG00000026083	-0.0216496	-2.21531	0.0365843	-0.00810942	-1.79837	0.0649762	-0.0137465	-1.77119	0.0731586	62.0583	45.1667	0.262453	0.454091	0.440915	0
ENSMUSG00000027620	0.0059865	1.52421	0.0370086	-0.0145211	-1.25302	0.11313	0.00774817	2.01016	0.04331	436.168	92.1667	0.262956	0.569853	0.349582	0
ENSMUSG00000002010	0.011627	3.30721	0.0381243	0.0110767	2.13855	0.0258827	-0.00808822	-1.22619	0.210212	83.49	27.6667	0.264554	0.310195	0.654275	0
ENSMUSG00000023067	0.00501117	3.64408	0.0379315	0.00729593	1.5596	0.120553	0.010696	2.01155	0.0420343	6.97	45.3333	0.264554	0.588567	0.34529	0
ENSMUSG00000026238	0.014625	0.616176	0.0375611	0.0301395	1.80645	0.0364614	-0.00352916	-1.47089	0.139074	551.278	99	0.264554	0.35489	0.565012	0
ENSMUSG00000043535	0.00957767	3.13953	0.0380941	0.0119688	2.24417	0.0186731	-0.0121606	-0.977896	0.31646	55.7683	25.8333	0.264554	0.278956	0.741586	0
ENSMUSG00000065947	0.0219396	1.98143	0.0383299	0.0115741	1.8146	0.0663062	0.00787986	1.76426	0.0758863	186.227	85.3333	0.264744	0.455232	0.445458	0
ENSMUSG00000029642	0.00427045	0.757868	0.0879097	0.000818052	0.16822	0.893969	0.012302	2.16522	0.0277244	48.1467	28	0.381713	0.97864	0.264981	0
ENSMUSG00000034042	-0.0100248	-1.0345	0.0841115	-0.00173851	-0.386406	0.706305	-0.0176774	-2.16876	0.0283077	31.71	41.1667	0.378502	0.89885	0.268833	0
ENSMUSG00000021963	0.0154268	3.30586	0.0399431	0.00955898	2.11022	0.0319185	0.00668064	1.33736	0.175217	48.8283	42.8333	0.269433	0.339932	0.606147	0
ENSMUSG00000039218	0.0276318	1.82628	0.0408232	0.0170989	2.27842	0.0171965	0.00470917	0.843062	0.395879	324.625	88.6667	0.269433	0.269895	0.810481	0
ENSMUSG00000026728	0.012432	3.71235	0.0471795	0.0122114	2.30795	0.0163295	-0.00694307	-0.571234	0.559512	92.335	30.3333	0.280918	0.269895	0.893428	0
ENSMUSG00000059070	0.0274365	1.49409	0.0473501	0.0197746	2.17407	0.0165632	0.0016834	0.594357	0.549456	359.853	90.1667	0.280918	0.269895	0.891446	0
ENSMUSG00000035868	0.00379947	2.23726	0.050288	0.011642	2.31056	0.0170027	-0.004436	-0.522888	0.594165	5.99	34.5	0.290905	0.269895	0.905729	0
ENSMUSG00000035215	-0.0174997	-1.90517	0.0580377	-0.0118133	-2.32976	0.017154	-0.000582667	-0.110098	0.910011	19.9033	25.3333	0.312268	0.269895	0.991326	0
ENSMUSG00000031015	-0.024895	-2.44542	0.0412556	-0.00953725	-2.06248	0.0353501	-0.0102788	-1.38066	0.162829	137.348	53.3333	0.270515	0.35138	0.603161	0
ENSMUSG00000018770	-0.0130235	-1.72311	0.0427903	-0.00975349	-2.08029	0.0325066	0.0060862	1.29478	0.188244	72.1567	36.5	0.271554	0.341319	0.628045	0
ENSMUSG00000029687	0.00261423	0.729731	0.042406	0.00935294	1.95418	0.0475039	-0.0101837	-1.52879	0.121842	11.9133	46.8333	0.271554	0.407616	0.550392	0
ENSMUSG00000034269	0.00987772	4.18686	0.0427281	0.0095079	1.85498	0.0560528	0.0219542	1.60111	0.103205	54.9733	31.3333	0.271554	0.435285	0.50785	0
ENSMUSG00000040481	0.00770895	0.966974	0.0426189	0.00809242	1.79945	0.0695218	-0.0148133	-1.72147	0.0824139	102.472	59.5	0.271554	0.466707	0.464277	0
ENSMUSG00000024712	-0.0176442	-1.60061	0.0444316	-0.0070509	-1.43562	0.128361	-0.019051	-1.94285	0.047846	35.1417	27.3333	0.272983	0.604248	0.373499	0
ENSMUSG00000028484	-0.0218184	-1.88246	0.0437894	-0.00867433	-1.81266	0.0684103	-0.0166625	-1.67857	0.0866267	28.2917	26.3333	0.272983	0.463635	0.465322	0
ENSMUSG00000030744	-0.00873879	-2.77252	0.0437953	-0.0104084	-1.19097	0.187686	-0.00597616	-2.11536	0.0334857	525.447	90.6667	0.272983	0.659328	0.300767	0
ENSMUSG00000060791	0.00239176	0.339974	0.0798785	-0.00253824	-0.50687	0.581071	0.00834768	2.16563	0.0292984	194.775	71.6667	0.362751	0.858474	0.276481	0
ENSMUSG00000074129	0.0037249	1.93631	NA	-0.0428474	-1.84607	0.0178769	0.00382605	1.99767	0.0447007	183.152	99	NA	0.27765	0.356411	0
ENSMUSG00000029203	0.00544642	0.990001	NA	0.010324	2.27855	0.0187093	-0.0189209	-2.15711	0.0296305	28.235	55.5	NA	0.278956	0.277856	0
ENSMUSG00000021733	0.00928768	3.84427	0.0601583	0.0115504	2.25494	0.0181913	0.00252667	0.204896	0.834008	56.5983	29.3333	0.320197	0.278956	0.984652	0
ENSMUSG00000070738	0.0123065	3.70232	0.0625631	0.0111119	2.2931	0.0185706	-0.000303335	-0.0398375	0.967567	67.3867	32.3333	0.324847	0.278956	0.992792	0
ENSMUSG00000053931	-0.00778599	-0.750101	0.088548	-0.00166295	-0.325409	0.7081	-0.0208666	-2.13037	0.0300184	46.6767	25.5	0.381747	0.89885	0.279734	0
ENSMUSG00000031059	0.0111035	3.21812	0.0474818	0.0078578	1.64227	0.103465	0.010844	1.82423	0.0635003	53.6	30.3333	0.280918	0.550052	0.427328	0
ENSMUSG00000057181	-0.0093665	-1.5116	0.0470535	-0.0102639	-2.22122	0.019897	-0.00614483	-0.816646	0.405474	13.6783	34.1667	0.280918	0.284608	0.813856	0
ENSMUSG00000059796	0.00471652	0.502205	0.0478232	0.00625808	1.3509	0.185812	-0.0157934	-2.06296	0.0374468	108.973	55	0.281815	0.656505	0.326353	0
ENSMUSG00000020134	0.0125518	2.0249	0.0482316	0.00977228	2.15057	0.0271975	-0.00916386	-1.07022	0.276289	79.9917	35.6667	0.283098	0.314353	0.702309	0
ENSMUSG00000068798	-0.0178271	-1.90628	0.0539593	-0.0105341	-2.24776	0.0201288	0.00374811	0.651437	0.507916	103.333	39.5	0.29788	0.284608	0.865429	0
ENSMUSG00000036781	-0.0180784	-1.92306	0.0600757	-0.0108354	-2.24226	0.0199937	0.00239517	0.450129	0.645319	48.1367	29.3333	0.320197	0.284608	0.927879	0
ENSMUSG00000003038	-0.0127825	-1.47988	0.0594615	-0.0103968	-2.23957	0.0212335	0.00480108	0.569914	0.561376	50.5533	34.1667	0.318774	0.285006	0.893428	0
ENSMUSG00000037071	0.0146568	2.28167	0.0629047	0.0103662	2.28034	0.0206846	-0.00355348	-0.417998	0.672154	97.0817	52.5	0.325482	0.285006	0.931946	0
ENSMUSG00000031600	-0.00295469	-0.499196	0.0655834	-0.0101689	-2.21742	0.0213263	0.00255485	0.381463	0.699552	19.0417	55.8333	0.3299	0.285006	0.938089	0
ENSMUSG00000066258	-0.0134835	-1.59668	0.0689673	-0.0104594	-2.25204	0.0208365	-0.000747908	-0.0875001	0.92948	82.1117	57.6667	0.338008	0.285006	0.991326	0
ENSMUSG00000025979	0.00954033	2.93479	0.0708886	0.0107992	2.23779	0.0214089	-0.00011672	-0.00965856	0.992156	42.0317	37.1667	0.339579	0.285006	0.998855	0
ENSMUSG00000026094	0.0231078	1.76035	0.0491434	0.0112226	1.69393	0.0929953	0.00805656	1.77938	0.0734457	550.56	86.8333	0.287315	0.529221	0.440915	0
ENSMUSG00000052397	0.015937	2.62891	0.0575726	0.0105358	2.26013	0.0219942	-0.00491921	-0.671776	0.496144	140.185	49	0.312027	0.290207	0.862049	0
ENSMUSG00000071072	0.0172034	2.96569	0.0505411	0.00982716	2.15183	0.0302451	0.00669793	1.11849	0.258899	110.175	64.3333	0.290905	0.331585	0.691714	0
ENSMUSG00000090272	-0.0118792	-2.19682	0.0502586	-0.0140833	-1.88524	0.0469815	-0.00748117	-1.41739	0.153704	268.647	88	0.290905	0.407616	0.585542	0
ENSMUSG00000020640	-0.00227155	-0.206202	0.0805057	0.00301211	0.647565	0.515069	-0.0148957	-2.13188	0.0316917	155.783	60.3333	0.364485	0.82356	0.291681	0
ENSMUSG00000055024	0.0100525	3.89218	0.0670917	0.0109151	2.19492	0.022572	0.00469777	0.439254	0.652917	34.5767	27.8333	0.333215	0.292651	0.931946	0
ENSMUSG00000020132	0.0074781	1.97183	0.0513048	0.0100896	1.94154	0.0432552	-0.0163709	-1.33291	0.173256	44.2533	27.3333	0.293029	0.395666	0.606147	0
ENSMUSG00000034994	0.00322666	0.293598	0.0529158	0.00549747	1.18113	0.234113	-0.015433	-2.093	0.0346486	119.253	50.8333	0.296528	0.694904	0.309348	0
ENSMUSG00000041697	0.0191144	2.12417	0.0531876	0.00919552	1.86097	0.0606398	0.00469703	1.51951	0.125439	141.278	66.1667	0.296931	0.443205	0.554024	0
ENSMUSG00000001525	-0.011431	-1.50226	0.069571	-0.0104236	-2.17628	0.0233995	0.00311587	0.433569	0.661082	100.643	58.1667	0.338008	0.298193	0.931946	0
ENSMUSG00000022108	-0.0162131	-2.85598	0.0701887	-0.0108194	-2.14495	0.0233496	-0.00165212	-0.408984	0.679377	247.835	61.5	0.339512	0.298193	0.931946	0
ENSMUSG00000035202	0.0136554	2.42603	0.0543935	0.00776418	1.57464	0.113613	0.00899651	1.80614	0.0684505	26.5	59	0.299164	0.570361	0.440432	0
ENSMUSG00000078784	0.00489006	0.826084	0.102908	0.000154706	0.0339542	0.991449	0.0120021	2.108	0.0329625	59.5133	40.5	0.409701	1	0.299678	0
ENSMUSG00000070501	0.000210963	0.0261106	0.0713739	0.00401322	0.868311	0.388259	-0.011085	-2.11174	0.0332034	34.31	55.3333	0.339894	0.780677	0.300038	0
ENSMUSG00000002820	0.00313398	2.2008	0.0631391	0.0109903	2.18795	0.0239202	-0.00574272	-0.640011	0.51474	8.55667	36.1667	0.325561	0.300634	0.87412	0
ENSMUSG00000052428	-0.00519179	-0.679285	0.0762782	-0.00995632	-2.2123	0.0239958	0.00211371	0.223698	0.819957	21.935	38	0.352334	0.300634	0.979613	0
ENSMUSG00000022858	0.0192996	2.04447	0.0772926	0.0106401	2.20117	0.0243975	0.00135664	0.230555	0.815969	151.693	69.3333	0.353168	0.300634	0.977197	0
ENSMUSG00000004626	0.0112668	4.43751	0.0560095	0.0108631	2.1926	0.026466	0.0102028	0.899016	0.359638	67.4067	33.3333	0.304667	0.310195	0.793226	0
ENSMUSG00000029322	-0.019595	-1.90482	0.0772111	-0.0104856	-2.19109	0.0261897	0.00255234	0.416278	0.672258	173.145	40.3333	0.353168	0.310195	0.931946	0
ENSMUSG00000079017	-0.0178426	-1.86784	0.0741527	-0.0102418	-2.17312	0.0278988	0.00263329	0.59653	0.54358	88.6833	35.6667	0.346279	0.318486	0.886352	0
ENSMUSG00000029723	0.00630688	1.1938	0.106125	-0.00152447	-0.336763	0.732704	0.0201069	2.06132	0.0365848	36.7467	34.1667	0.420254	0.908156	0.324536	0
ENSMUSG00000026615	-0.00526616	-0.680418	0.112399	-0.000610332	-0.117097	0.916218	-0.0248644	-2.05025	0.0367852	40.555	26.3333	0.437724	0.982283	0.324536	0
ENSMUSG00000007038	0.00614879	2.19529	0.0624487	0.0113363	2.01917	0.0342398	-0.0153804	-1.00831	0.302275	25.5917	27.1667	0.324847	0.349668	0.726773	0
ENSMUSG00000034663	0.0111804	3.18488	0.0615491	0.00737717	1.64685	0.0948771	0.0131138	1.65057	0.0950778	44.8133	48.1667	0.324847	0.533818	0.493535	0
ENSMUSG00000052889	0.00898439	0.914009	0.0620341	0.00764001	1.64031	0.0990016	-0.0122829	-1.6701	0.092025	93.7983	61.1667	0.324847	0.546709	0.488434	0
ENSMUSG00000061104	0.013409	2.68002	0.0623858	0.00791929	1.7547	0.0783057	0.00683657	1.5451	0.117591	40.9	43.5	0.324847	0.494244	0.546195	0
ENSMUSG00000070713	-0.0071834	-1.40403	0.0738234	-0.0103539	-2.11856	0.0292031	0.00316664	0.661109	0.499238	3.17833	29.5	0.345829	0.324938	0.862049	0
ENSMUSG00000024431	0.00551781	3.61155	0.085989	0.0124512	1.99195	0.0291125	-0.00597779	-0.372383	0.702266	54.66	25.1667	0.381097	0.324938	0.938315	0
ENSMUSG00000038384	0.00642885	2.27378	0.0913821	0.0100305	2.15934	0.0290046	-0.000908442	-0.132889	0.893056	16.79	56.5	0.385327	0.324938	0.991326	0
ENSMUSG00000017774	0.00212663	0.321029	0.069544	0.00510179	0.955129	0.320376	-0.0244738	-2.04664	0.0371357	50.585	26.5	0.338008	0.754629	0.325702	0
ENSMUSG00000034252	0.00364435	0.756951	0.063397	0.00717495	1.39854	0.153812	-0.020922	-1.83023	0.0620155	34.9133	26.6667	0.32576	0.629742	0.424152	0
ENSMUSG00000035623	0.00510544	1.02132	0.0639388	0.00791799	1.49942	0.110222	-0.021282	-1.68153	0.0859505	47.65	25.8333	0.327411	0.558985	0.465322	0
ENSMUSG00000062382	0.00536582	0.593944	0.064821	0.018962	1.66373	0.0478611	-0.00352849	-1.24004	0.212047	34.7817	92.3333	0.328845	0.407616	0.654275	0
ENSMUSG00000003031	0.0148777	1.98848	0.0939734	0.0100117	2.08215	0.0298611	0.000872785	0.109332	0.911988	81.6017	60	0.389806	0.329799	0.991326	0
ENSMUSG00000035569	-0.00173956	-0.17418	0.076408	0.00406564	0.887628	0.353379	-0.0145516	-2.05202	0.0385169	89.1767	56.8333	0.352334	0.759205	0.33005	0
ENSMUSG00000048154	0.00980127	3.53906	0.0662908	0.00818841	1.72957	0.0732812	0.0133139	1.46858	0.136281	25.6917	39.5	0.330342	0.48561	0.561331	0
ENSMUSG00000056050	0.00904063	2.45349	0.0723336	0.0102201	2.02606	0.0306755	-0.00762706	-0.747547	0.445567	39.555	31.5	0.342087	0.333848	0.845583	0
ENSMUSG00000052031	0.00494219	1.33852	NA	0.0100484	1.99591	0.0366553	-0.0217671	-2.02005	0.039746	19.3733	27.3333	NA	0.35489	0.33481	0
ENSMUSG00000003484	0.0104107	1.81406	0.0683347	0.00843211	1.78543	0.0664434	-0.00984755	-1.39193	0.157517	109.518	37.5	0.338008	0.455232	0.594503	0
ENSMUSG00000027184	0.00923005	2.29281	0.069517	0.010102	2.01364	0.0359826	-0.0113585	-0.945972	0.333712	61.1667	28.8333	0.338008	0.35489	0.766663	0
ENSMUSG00000075014	0.0111677	2.64012	0.0694652	0.0047538	1.0364	0.280917	0.0159009	2.01275	0.0411164	19.435	33.3333	0.338008	0.716156	0.340581	0
ENSMUSG00000071659	0.00832718	3.18254	0.0960487	0.0100988	2.06903	0.0316664	0.00264777	0.256817	0.792314	19.2167	26.5	0.394012	0.339673	0.967749	0
ENSMUSG00000030560	-0.0193088	-1.82724	0.0989442	-0.00984533	-2.08827	0.031546	-0.00040632	-0.0571326	0.953519	113.792	33	0.399605	0.339673	0.991326	0
ENSMUSG00000027012	0.00271959	0.565787	0.0717003	0.00727565	1.55661	0.108635	-0.0155687	-1.62213	0.100565	25.1133	44.5	0.340175	0.556614	0.504858	0
ENSMUSG00000055204	-0.0135448	-1.3397	0.0990266	-0.0101463	-2.06946	0.0327957	-0.00329899	-0.255565	0.793801	45.3933	29.3333	0.399605	0.341946	0.967749	0
ENSMUSG00000035227	-0.016772	-1.55083	0.0727711	-0.00577376	-1.25788	0.209226	-0.0137436	-1.88962	0.0555967	110.958	39.1667	0.343064	0.68027	0.406347	0
ENSMUSG00000024691	0.00236397	0.333243	0.0849828	-0.00395813	-0.898843	0.370686	0.0141736	2.01342	0.0421481	111.505	52.5	0.381011	0.772798	0.34529	0
ENSMUSG00000060586	0.014728	0.720773	0.0737283	0.0250938	1.71293	0.0593117	-0.00297506	-1.28	0.197845	1232.28	97	0.345829	0.441987	0.633582	0
ENSMUSG00000007670	0.00535129	3.51133	0.0987679	0.0109423	2.01656	0.033666	0.00350266	0.335386	0.7308	8.57	25.8333	0.399605	0.348583	0.945033	0
ENSMUSG00000021127	0.0164179	1.60175	0.10227	0.0110299	2.0804	0.0339241	-0.00126248	-0.246365	0.803738	106.415	75	0.409355	0.348833	0.970679	0
ENSMUSG00000021243	0.00340502	0.595122	0.119457	-0.00183377	-0.380485	0.681111	0.0171692	1.98704	0.0433753	46.5	29.8333	0.452862	0.890449	0.349582	0
ENSMUSG00000067274	-0.0067455	-2.49933	0.0754243	-0.0113152	-1.00505	0.258806	-0.0049745	-1.96331	0.0484555	796.473	96	0.351113	0.713505	0.376287	0
ENSMUSG00000025220	0.00968047	3.47688	0.0915962	0.0101027	2.05629	0.0348768	0.00681464	0.562175	0.565933	52.8233	31	0.385327	0.35136	0.896546	0
ENSMUSG00000037110	-0.00599661	-1.38161	0.0884521	-0.00926727	-2.04777	0.0353083	-0.00319661	-0.638357	0.516745	6.555	41.1667	0.381747	0.35138	0.875531	0
ENSMUSG00000022185	0.0154467	2.48002	0.0766357	0.0087613	1.84073	0.0539803	0.00858153	1.18162	0.232734	68.7933	60.3333	0.352334	0.432713	0.671032	0
ENSMUSG00000063511	-0.00332021	-0.391062	0.121246	0.00207869	0.461019	0.634518	-0.0164495	-1.97351	0.0456656	36.6917	39.1667	0.455055	0.881954	0.362167	0
ENSMUSG00000039221	0.00458845	0.618374	0.133864	0.00102639	0.226132	0.841811	0.00562765	1.97953	0.045988	102.415	60.8333	0.466253	0.961057	0.362794	0
ENSMUSG00000025357	-0.00681201	-0.826642	0.0886886	-0.00933566	-1.969	0.0387973	0.00821602	0.744493	0.448072	35.4917	33.8333	0.381747	0.366527	0.847811	0
ENSMUSG00000048758	0.0203555	1.92297	0.108182	0.0106989	2.02315	0.0390864	0.00191813	0.432648	0.662279	141	68.1667	0.426925	0.366527	0.931946	0
ENSMUSG00000026581	-0.00655513	-1.39724	0.117757	-0.012039	-1.91537	0.0390346	0.000603481	0.13628	0.890661	380.163	75.1667	0.450695	0.366527	0.991326	0
ENSMUSG00000025393	-0.0142432	-1.17952	0.0911292	-0.00420067	-0.894025	0.359139	-0.0140955	-1.96084	0.0468699	92.24	36.6667	0.385327	0.766061	0.367805	0
ENSMUSG00000004880	0.0155201	2.35043	0.0824208	0.00686213	1.52419	0.124233	0.0102377	1.60606	0.104947	150.958	57.6667	0.372021	0.597521	0.512428	0
ENSMUSG00000079808	-0.0090674	-1.77073	0.115702	-0.00948038	-2.01622	0.0399526	-0.00132715	-0.301117	0.759664	5.13	41.3333	0.445353	0.372309	0.956131	0
ENSMUSG00000030654	0.00309104	0.308829	0.0913493	0.00419467	0.94198	0.341845	-0.011695	-1.95385	0.0487881	156.732	58.3333	0.385327	0.758093	0.376907	0
ENSMUSG00000012405	0.00606408	1.43635	0.143402	0.00439797	0.356813	0.877683	0.00521222	1.95479	0.0494349	376.038	96	0.478543	0.972684	0.379935	0
ENSMUSG00000059208	0.00582736	0.77071	0.0851823	0.0067858	1.49118	0.144581	-0.0150092	-1.64936	0.0944164	63.9117	38.8333	0.381011	0.62361	0.493535	0
ENSMUSG00000026020	0.00817298	1.95788	0.0860191	0.00941727	1.76357	0.0651517	-0.0130312	-1.19899	0.219867	44.475	26.1667	0.381097	0.454091	0.658854	0
ENSMUSG00000040651	0.0116718	2.96926	0.0858916	0.00609173	1.26544	0.197765	0.0197618	1.77291	0.0714003	59.8067	31.3333	0.381097	0.673212	0.440915	0
ENSMUSG00000057858	0.0037103	0.724874	0.086228	0.00648824	1.2453	0.192464	-0.0199177	-1.75372	0.0735095	38.855	26.1667	0.381097	0.665808	0.440915	0
ENSMUSG00000022051	0.00662508	1.41794	0.0865654	0.00780959	1.61498	0.101749	-0.0137822	-1.46517	0.136605	86.94	35.8333	0.381156	0.550052	0.561331	0
ENSMUSG00000025647	-0.0121368	-2.59056	0.0870384	-0.00986056	-1.46808	0.115783	-0.0064702	-1.54195	0.120612	344.627	83.3333	0.381156	0.577365	0.548271	0
ENSMUSG00000025862	-0.00393803	-0.455809	0.087019	-0.00859044	-1.80855	0.0660099	0.0143583	1.20365	0.220103	46.2067	32.1667	0.381156	0.455232	0.658854	0
ENSMUSG00000022378	0.00662676	0.710737	0.0878802	0.00909581	1.85322	0.0615794	-0.0105393	-1.15892	0.241944	116.558	62	0.381713	0.446844	0.677858	0
ENSMUSG00000022710	0.00590536	1.87062	0.089279	0.00942731	1.81525	0.0601766	-0.0131888	-1.1126	0.254311	33.99	25.1667	0.38237	0.441987	0.686915	0
ENSMUSG00000037965	0.00754975	1.01036	0.0893483	0.00697887	1.52669	0.120175	-0.0136852	-1.53158	0.120148	73.2117	38.1667	0.38237	0.588567	0.548271	0
ENSMUSG00000018567	0.0156285	2.82486	0.100553	0.00948803	2.04476	0.041465	0.00465627	0.6532	0.508461	115.235	52.1667	0.40357	0.384002	0.865429	0
ENSMUSG00000059291	0.00500108	1.08784	0.148592	0.000404324	0.0454061	1	0.00512554	1.94331	0.0507407	324.495	92.8333	0.488585	1	0.384389	0
ENSMUSG00000019978	0.000900296	0.158625	0.0905771	0.00732659	1.55786	0.106145	-0.0111988	-1.46676	0.138692	29.3433	59.6667	0.385327	0.550052	0.565012	0
ENSMUSG00000022811	0.00824446	2.04593	0.0911504	0.00977015	1.97763	0.0418855	-0.010923	-0.789248	0.419876	57.025	29.1667	0.385327	0.385501	0.827957	0
ENSMUSG00000027248	0.00347538	0.513727	0.0922491	0.00481873	0.99388	0.322936	-0.0154952	-1.91934	0.0515748	100.672	35.5	0.385907	0.756057	0.388374	0
ENSMUSG00000030577	-0.0152675	-2.38789	0.092281	-0.00758407	-1.23869	0.209875	-0.00983897	-1.77512	0.0739294	288.063	77.6667	0.385907	0.68027	0.440915	0
ENSMUSG00000030759	-0.0179462	-1.65751	0.0927736	-0.00728246	-1.56177	0.1034	-0.0112351	-1.42738	0.147021	92.14	36.1667	0.385907	0.550052	0.57819	0
ENSMUSG00000040710	0.00391426	0.49526	0.0925755	0.00564305	1.16863	0.231489	-0.0216016	-1.79175	0.0681191	76.215	29.1667	0.385907	0.69481	0.440432	0
ENSMUSG00000003226	-0.00709892	-0.608794	0.150786	-0.000110378	-0.023268	0.957739	-0.0210768	-1.90947	0.0518383	57.8217	27.8333	0.492142	0.989744	0.388397	0
ENSMUSG00000034024	0.00305621	0.518919	0.0950012	0.00576219	1.11941	0.234372	-0.020765	-1.78371	0.0695503	47.565	30.3333	0.392972	0.694904	0.440915	0
ENSMUSG00000027878	0.0096919	2.48864	0.0952676	0.00494757	1.09447	0.273242	0.0124655	1.85575	0.0613047	37.6783	61	0.392979	0.716156	0.424152	0
ENSMUSG00000042520	-0.0172882	-1.55596	0.0956128	-0.00504778	-1.09581	0.255552	-0.017664	-1.8231	0.0651094	62.395	44.1667	0.39331	0.712202	0.433072	0
ENSMUSG00000029649	-0.0106288	-0.986331	0.121783	-0.00333508	-0.682781	0.487998	-0.0167128	-1.89901	0.0534403	62.545	30	0.455055	0.816616	0.398397	0
ENSMUSG00000024844	-0.0127665	-1.23674	0.0979981	-0.00460801	-1.00159	0.291479	-0.009854	-1.85185	0.0601647	65.185	34.5	0.398705	0.729375	0.421153	0
ENSMUSG00000026832	0.017068	2.48569	0.0978184	0.00899452	1.95903	0.0491779	0.00636905	0.873443	0.377137	127.883	56.1667	0.398705	0.411934	0.794754	0
ENSMUSG00000052681	0.0128777	1.29961	0.0979132	0.00800901	1.75667	0.0759359	-0.00792087	-1.20929	0.22105	143.052	50	0.398705	0.490132	0.658854	0
ENSMUSG00000022234	-0.011679	-1.09118	0.123198	-0.0029516	-0.650936	0.489279	-0.0138489	-1.90011	0.0540933	94.5033	37.1667	0.455737	0.816926	0.401259	0
ENSMUSG00000022914	0.00665806	0.720543	0.0997754	0.0063513	1.39584	0.142605	-0.0145711	-1.55026	0.116775	123.97	47.5	0.401535	0.62361	0.544845	0
ENSMUSG00000039701	-0.00817698	-1.25945	0.115762	-0.00879296	-1.93557	0.0450891	-0.00405572	-0.535204	0.585681	14.17	35.3333	0.445353	0.405642	0.901256	0
ENSMUSG00000001687	0.0164073	2.03771	0.131222	0.00892997	1.95236	0.045162	-0.00162449	-0.21872	0.824546	133.902	48.3333	0.466183	0.405642	0.982732	0
ENSMUSG00000019505	0.00388603	1.45661	0.160263	0.00121754	0.0729954	1	0.0038008	1.90921	0.0550038	1023.87	99	0.498842	1	0.405993	0
ENSMUSG00000024991	-0.0166706	-1.41969	0.102775	-0.00447656	-0.964993	0.346528	-0.0168407	-1.89188	0.0555904	86.7483	43	0.409701	0.758093	0.406347	0
ENSMUSG00000048874	0.00796835	3.3601	0.129351	0.0101591	1.87122	0.0455613	0.00364833	0.297187	0.760751	44.4833	27.1667	0.463755	0.406778	0.956257	0
ENSMUSG00000028821	0.0171731	2.32927	0.124636	0.00873857	1.92469	0.048389	0.00354113	0.510975	0.604481	111.76	47.5	0.455737	0.407616	0.909385	0
ENSMUSG00000039997	-0.0112625	-1.7597	0.124705	-0.0106735	-1.86724	0.0482176	-0.00311772	-0.506856	0.609286	172.537	77.1667	0.455737	0.407616	0.909385	0
ENSMUSG00000006673	0.00586889	2.24849	0.127978	0.00961216	1.9067	0.047409	-0.00515102	-0.416858	0.670533	24.57	32.1667	0.463424	0.407616	0.931946	0
ENSMUSG00000054405	-0.0160259	-2.00478	0.128187	-0.00886114	-1.94805	0.0469528	-0.00243604	-0.39603	0.687817	88.6833	44.8333	0.463424	0.407616	0.933698	0
ENSMUSG00000057098	0.0139903	1.10613	0.133482	0.0131152	1.84313	0.0465714	-0.00146506	-0.256488	0.796104	250.513	87.8333	0.466253	0.407616	0.968116	0
ENSMUSG00000070493	0.0186372	2.05853	0.13533	0.00970383	1.96873	0.0482314	0.00109341	0.310279	0.754038	139.602	66.6667	0.466253	0.407616	0.952977	0
ENSMUSG00000050921	0.00980586	2.46433	0.144827	0.00900065	1.9141	0.0494789	-0.000741767	-0.0721707	0.941424	102.22	36.6667	0.482216	0.41214	0.991326	0
ENSMUSG00000039967	0.00516489	0.817153	0.105752	0.00654657	1.3641	0.151645	-0.0160151	-1.53598	0.118451	72	34.1667	0.419898	0.629742	0.547683	0
ENSMUSG00000090137	0.00509303	1.17235	0.112509	0.0139309	0.808122	0.362222	0.00328282	1.87167	0.0599316	106.588	98.3333	0.437724	0.768611	0.421153	0
ENSMUSG00000022283	-0.0110038	-2.03947	0.116293	-0.00579833	-0.719137	0.389058	-0.00876024	-1.87693	0.059138	370.823	92.6667	0.446242	0.780677	0.421153	0
ENSMUSG00000002625	-0.000641814	-0.0714449	0.153724	0.00215074	0.454764	0.657534	-0.0145877	-1.84792	0.0595935	53.8367	26.8333	0.492142	0.888028	0.421153	0
ENSMUSG00000056602	0.00705624	1.9864	0.152149	0.00226234	0.464066	0.643876	0.0203072	1.85116	0.0594709	22.6133	28.6667	0.492142	0.883284	0.421153	0
ENSMUSG00000040459	0.0102315	1.49911	0.160304	0.00175065	0.345212	0.749933	0.0119409	1.87357	0.0591956	137.693	72.1667	0.498842	0.921046	0.421153	0
ENSMUSG00000067851	0.00575734	0.992369	0.113048	-0.00415599	-0.924021	0.350638	0.0191543	1.84561	0.0617879	43.8817	42.8333	0.437724	0.7583	0.424152	0
ENSMUSG00000057522	-0.0123387	-1.13957	0.148212	-0.0025979	-0.571031	0.569751	-0.0176774	-1.84327	0.0615501	79.3433	36.3333	0.488585	0.851308	0.424152	0
ENSMUSG00000037857	0.0057268	0.906914	0.159457	-0.00187878	-0.414419	0.652952	0.0171417	1.83676	0.0625002	43.9483	36.6667	0.498842	0.884242	0.425515	0
ENSMUSG00000034445	-0.00841797	-0.811338	0.164266	-0.00151614	-0.339194	0.696214	-0.011943	-1.83677	0.0628667	94.4033	40.6667	0.505041	0.895558	0.426064	0
ENSMUSG00000005625	-0.0155179	-1.29414	0.108384	-0.00539117	-1.12922	0.260327	-0.0135533	-1.7509	0.0746761	67.0983	29.6667	0.426925	0.713505	0.441833	0
ENSMUSG00000038733	0.00823547	2.36795	0.123429	0.00390708	0.838422	0.386046	0.0177961	1.82956	0.0639129	47.645	40.8333	0.455737	0.780677	0.427328	0
ENSMUSG00000031858	-0.00794973	-0.752391	0.174465	-0.00111271	-0.219608	0.810348	-0.0244359	-1.81975	0.0638488	57.4917	28.5	0.521287	0.946954	0.427328	0
ENSMUSG00000040725	0.00737858	3.07929	0.108914	0.00856819	1.85159	0.0573286	0.00762628	0.891765	0.364782	21.57	38.6667	0.427876	0.440503	0.794754	0
ENSMUSG00000027368	0.0160984	2.47682	0.151632	0.00896146	1.9241	0.0521396	-0.000232705	-0.0356778	0.971005	135.207	35.5	0.492142	0.428423	0.993423	0
ENSMUSG00000073008	-0.0166268	-1.53961	0.151429	-0.00907892	-1.92128	0.0522957	-0.000906541	-0.0925204	0.924444	66.4317	26.8333	0.492142	0.428423	0.991326	0
ENSMUSG00000024608	0.00543803	0.983838	0.109814	0.0220502	1.00265	0.280503	0.0030594	1.79435	0.0712803	1005.41	99.5	0.430273	0.716156	0.440915	0
ENSMUSG00000032612	-0.00914353	-0.950234	0.153447	-0.00873509	-1.87616	0.0538074	0.00204527	0.16999	0.862171	44.78	31.3333	0.492142	0.432713	0.991326	0
ENSMUSG00000000244	-0.0189822	-1.97833	0.124733	-0.00840122	-1.88356	0.0545912	-0.0040999	-0.673534	0.493615	109.575	39.3333	0.455737	0.432954	0.862049	0
ENSMUSG00000091537	-0.0112506	-2.26367	0.154253	-0.00923507	-1.83145	0.0544998	0.000551794	0.200681	0.839541	151.517	73	0.492142	0.432954	0.984652	0
ENSMUSG00000024856	0.00221318	0.267878	0.153093	0.00286322	0.626044	0.549966	-0.00921335	-1.81897	0.0653529	100.433	39.6667	0.492142	0.84449	0.433072	0
ENSMUSG00000035929	0.0121974	2.1311	0.119164	0.00985075	1.89403	0.0559212	0.00458549	0.767497	0.438537	26.9783	67.6667	0.452862	0.435285	0.84006	0
ENSMUSG00000069049	0.00899496	2.32639	0.156305	0.00875528	1.84983	0.0554135	-0.00180527	-0.20214	0.837063	86.6083	38.1667	0.495968	0.435285	0.984652	0
ENSMUSG00000064367	0.0166773	0.961018	0.159679	0.0184821	1.72169	0.0558074	-0.000441769	-0.105974	0.91503	502.657	96	0.498842	0.435285	0.991326	0
ENSMUSG00000016087	0.0139705	1.35386	0.129602	0.00881207	1.82789	0.0566381	-0.00398193	-0.666635	0.50073	180.977	63.5	0.463755	0.437551	0.862049	0
ENSMUSG00000005506	0.0114522	2.9431	0.112867	0.00696752	1.50557	0.128868	0.0145195	1.41303	0.151509	82.625	38.5	0.437724	0.604248	0.582685	0
ENSMUSG00000041645	-0.0175383	-1.59111	0.113189	-0.00745312	-1.58172	0.104242	-0.00888428	-1.28967	0.189955	86.3417	36.3333	0.437724	0.550052	0.628045	0
ENSMUSG00000020745	0.00119723	0.152967	0.137033	0.00353542	0.769789	0.431366	-0.0139969	-1.8065	0.0669635	64.9767	37.1667	0.466253	0.79121	0.440432	0
ENSMUSG00000038679	0.0037396	1.17179	0.176311	-0.0018206	-0.386049	0.709555	0.0135431	1.79493	0.0679324	8.36	31	0.523645	0.89885	0.440432	0
ENSMUSG00000028899	-0.00254408	-0.337768	0.14001	-0.00867482	-1.84042	0.057611	0.00658889	0.558992	0.567299	20.31	28.1667	0.470396	0.440503	0.89697	0
ENSMUSG00000024399	-0.0105709	-2.09397	0.130428	-0.00604007	-0.876591	0.368167	-0.00687721	-1.79617	0.0708148	419.56	88.6667	0.465589	0.772064	0.440915	0
ENSMUSG00000048118	0.000962178	0.117541	0.137728	0.00389145	0.838766	0.38434	-0.0169082	-1.76769	0.0732714	60.9483	39.8333	0.466253	0.780677	0.440915	0
ENSMUSG00000037999	-6.36789e-05	-0.00910603	0.163703	0.00327495	0.573527	0.524937	-0.024785	-1.75912	0.0729565	69.1567	27.6667	0.504465	0.831754	0.440915	0
ENSMUSG00000060743	0.00382007	1.33319	0.163739	-0.00425639	-0.370893	0.528605	0.00455045	1.78529	0.0726596	467	95.8333	0.504465	0.832422	0.440915	0
ENSMUSG00000028525	-0.0111658	-1.04309	0.171994	-0.00239333	-0.544379	0.573149	-0.0121086	-1.76895	0.0734967	123.027	44.8333	0.517027	0.851824	0.440915	0
ENSMUSG00000039219	-0.00277766	-0.270239	0.182298	0.0018896	0.424425	0.650316	-0.0128572	-1.76868	0.0736959	99.005	47	0.536065	0.883284	0.440915	0
ENSMUSG00000046516	0.00326902	0.935784	0.191931	5.84195e-05	0.0126034	1	0.00960464	1.79306	0.0692216	11.6083	39.3333	0.554508	1	0.440915	0
ENSMUSG00000078606	-0.0113103	-1.16363	0.197128	-0.00105303	-0.233501	0.826293	-0.0155636	-1.77357	0.0736542	100.833	61.1667	0.562951	0.952825	0.440915	0
ENSMUSG00000022956	-0.00491413	-0.552094	0.199883	-0.000849241	-0.19108	0.836984	-0.00758553	-1.7599	0.0746494	51.23	41	0.568634	0.957746	0.441833	0
ENSMUSG00000029614	0.0166353	1.08321	0.119531	0.0258846	1.77079	0.0599067	0.0026413	0.836244	0.39998	460.255	96.5	0.452862	0.441987	0.813601	0
ENSMUSG00000030082	0.00429327	0.891889	0.121733	0.00907347	1.83187	0.0587225	-0.00555805	-0.790867	0.424165	23.895	59.8333	0.455055	0.441987	0.82903	0
ENSMUSG00000061787	0.00368353	0.503694	0.206734	-0.000335052	-0.0620495	0.910622	0.0055489	1.75998	0.0763917	144.933	76.6667	0.577133	0.982283	0.446667	0
ENSMUSG00000041781	-0.0115019	-1.1685	0.133161	-0.00943007	-1.87218	0.061737	0.00757258	0.719118	0.461485	52.5833	27	0.466253	0.446844	0.851256	0
ENSMUSG00000036372	-0.00103983	-0.149115	0.16871	-0.0027187	-0.60882	0.513093	0.00709928	1.74704	0.0767982	53.1433	41.1667	0.511295	0.82356	0.44729	0
ENSMUSG00000047675	-0.000542174	-0.17644	0.160581	-0.0164666	-1.55906	0.0628256	0.00130835	0.440583	0.657369	304.705	96	0.498842	0.448196	0.931946	0
ENSMUSG00000049421	-0.000707386	-0.143819	0.158706	-0.00992345	-1.80891	0.0628124	0.00239117	0.464893	0.639132	22.3583	74.8333	0.498842	0.448196	0.922591	0
ENSMUSG00000025261	0.00876251	3.30315	0.135368	0.00908939	1.77589	0.0635713	0.00899773	0.732063	0.455132	65.055	31.8333	0.466253	0.451356	0.851256	0
ENSMUSG00000029911	0.00767721	1.94279	0.148279	0.00407227	0.849027	0.392839	0.0138195	1.72692	0.0789111	51.17	30.8333	0.488585	0.782007	0.452525	0
ENSMUSG00000005846	0.00495657	0.696919	0.119921	0.00599106	1.21128	0.214263	-0.0165839	-1.61139	0.100382	73.8467	28.3333	0.452862	0.68262	0.504858	0
ENSMUSG00000030365	-0.0195467	-1.76573	0.120136	-0.00653352	-1.46073	0.136131	-0.0110896	-1.40097	0.155536	134.027	42	0.452862	0.613205	0.590088	0
ENSMUSG00000060377	0.00842528	1.8918	0.120153	0.00969309	1.64429	0.100347	0.00348009	1.23073	0.214921	6.62833	77.3333	0.452862	0.548502	0.654275	0
ENSMUSG00000061518	-0.0155189	-1.71046	0.166144	-0.00846008	-1.83096	0.064232	-0.00228227	-0.398392	0.684412	37.585	32.6667	0.505832	0.453886	0.933698	0
ENSMUSG00000047721	0.00487388	1.611	0.170188	0.00361987	0.702017	0.492924	0.0116658	1.71749	0.0796729	20.675	26.5	0.514579	0.818795	0.454333	0
ENSMUSG00000037072	0.00581964	0.855683	0.203307	0.00177558	0.384615	0.731392	0.00857453	1.72643	0.0798359	111.208	36.6667	0.573276	0.907998	0.454333	0
ENSMUSG00000003380	0.0118147	1.44792	0.121961	0.00734011	1.60508	0.104703	-0.00680985	-1.23887	0.209381	101.435	45	0.455055	0.550052	0.654275	0
ENSMUSG00000022111	-0.0172682	-1.58054	0.131174	-0.00870812	-1.79019	0.0665598	-0.00643431	-0.817175	0.403939	57.9683	30	0.466183	0.455232	0.813856	0
ENSMUSG00000024948	0.00374839	0.602829	0.123095	0.00624282	1.39496	0.150263	-0.011468	-1.44081	0.145384	39.9383	54	0.455737	0.629332	0.57819	0
ENSMUSG00000029714	-0.00252457	-0.389049	0.124501	-0.00716389	-1.46174	0.146037	0.0117333	1.41019	0.151835	23.5767	35.6667	0.455737	0.62361	0.582685	0
ENSMUSG00000030468	-0.016193	-2.12454	0.123	-0.00688395	-1.38937	0.154924	-0.00885073	-1.45981	0.140904	215.27	65.5	0.455737	0.629742	0.567803	0
ENSMUSG00000075700	0.0093275	3.30216	0.124906	0.00856996	1.67184	0.0798879	0.00980344	1.02368	0.295761	62.3367	29.1667	0.455737	0.494244	0.714716	0
ENSMUSG00000020143	-0.0158521	-1.67975	0.180147	-0.008178	-1.79986	0.0676263	-0.00223508	-0.292201	0.766416	90.8067	39.6667	0.53079	0.460414	0.956257	0
ENSMUSG00000057982	0.00184084	0.454081	0.126676	0.00652318	1.35613	0.169098	-0.0149168	-1.47247	0.134365	16.565	34.1667	0.461062	0.638782	0.561331	0
ENSMUSG00000040242	-0.0162399	-1.39669	0.128573	-0.0066699	-1.37643	0.152758	-0.0110532	-1.40773	0.151406	73.8183	30.5	0.463424	0.629742	0.582685	0
ENSMUSG00000047139	0.0116427	2.34645	0.128407	0.00537581	1.18533	0.233654	0.0137705	1.62033	0.101194	97.55	47.3333	0.463424	0.694904	0.506179	0
ENSMUSG00000033813	-0.00220565	-0.317575	0.129296	-0.00517859	-1.10064	0.253674	0.0116892	1.64148	0.0949521	46.8767	31.8333	0.463755	0.70892	0.493535	0
ENSMUSG00000049960	-0.0128339	-1.34618	0.185509	-0.00824548	-1.75023	0.0687929	0.00191187	0.235107	0.810139	47.85	30.5	0.540157	0.464119	0.973138	0
ENSMUSG00000024456	0.000636129	0.100407	0.148282	0.00437689	0.874912	0.363157	-0.0220385	-1.69396	0.0837629	48.63	26.1667	0.488585	0.769128	0.464277	0
ENSMUSG00000078153	-0.00419349	-0.594727	0.220911	0.000607782	0.135239	0.893348	-0.00844165	-1.71765	0.0831609	22.1417	61	0.586856	0.97864	0.464277	0
ENSMUSG00000040747	0.0123976	1.49661	0.170487	0.00585948	0.847856	0.443058	0.00842031	1.70765	0.0858859	463.815	92	0.514579	0.79213	0.465322	0
ENSMUSG00000070733	-0.00156648	-0.241041	0.186103	0.00288943	0.587443	0.515347	-0.0184118	-1.68365	0.0864259	30.7317	29.6667	0.540827	0.82356	0.465322	0
ENSMUSG00000033760	0.00492035	1.91508	0.200587	0.00246898	0.521768	0.613058	0.0139005	1.69375	0.0854925	9.71667	35.3333	0.569546	0.869934	0.465322	0
ENSMUSG00000005103	0.00343185	0.756811	0.21532	-0.00184013	-0.378889	0.714406	0.0183569	1.6857	0.0865531	46.305	32.5	0.584987	0.899645	0.465322	0
ENSMUSG00000022450	0.00118589	0.151505	0.2205	-0.000927041	-0.208129	0.80713	0.00545289	1.70429	0.0851311	93.225	52.5	0.586815	0.946954	0.465322	0
ENSMUSG00000013663	0.00623118	0.970224	0.229889	0.000534758	0.118739	0.934081	0.0131088	1.69323	0.0867603	100.89	46.6667	0.592743	0.987111	0.465322	0
ENSMUSG00000000346	0.0147825	1.2238	0.135444	0.00791055	1.60794	0.109989	-0.00507222	-1.19125	0.22949	331.485	68.1667	0.466253	0.558985	0.668301	0
ENSMUSG00000024695	0.00221887	0.357881	0.134466	0.00525645	1.01668	0.26723	-0.0188433	-1.63696	0.0953308	37.8617	29.1667	0.466253	0.716156	0.493535	0
ENSMUSG00000027365	-0.00207584	-0.3043	0.137585	-0.00580981	-1.15408	0.252679	0.0159866	1.59594	0.102992	51.1967	25.8333	0.466253	0.70892	0.50785	0
ENSMUSG00000028530	-0.0153954	-2.17005	0.136871	-0.00844753	-1.65104	0.0877474	-0.00621489	-1.02166	0.30271	215.222	69.6667	0.466253	0.51712	0.726773	0
ENSMUSG00000029840	-0.00611305	-0.716687	0.137835	-0.00711172	-1.55019	0.115121	0.0102277	1.19891	0.223631	93.9933	40	0.466253	0.575989	0.658961	0
ENSMUSG00000032423	0.00842591	3.25225	0.1344	0.00856638	1.703	0.0758707	0.0088946	0.907961	0.352997	54.3967	27.6667	0.466253	0.490132	0.783212	0
ENSMUSG00000040325	-0.00490664	-1.43902	0.136041	-0.010089	-1.67813	0.0821258	-0.00337662	-0.975618	0.32536	9.64833	76.1667	0.466253	0.497762	0.751013	0
ENSMUSG00000041890	0.00558461	1.05674	0.136415	0.00715917	1.42354	0.131814	-0.01421	-1.28062	0.190584	55.3167	27.1667	0.466253	0.610354	0.628045	0
ENSMUSG00000042032	-0.00980924	-1.11447	0.136685	-0.0080622	-1.68635	0.0790672	0.00705229	0.927156	0.343806	81.5783	30	0.466253	0.494244	0.778244	0
ENSMUSG00000042747	0.00994684	1.76933	0.133447	0.00507926	1.12798	0.264575	0.00730727	1.64511	0.095243	59.7033	38.6667	0.466253	0.716156	0.493535	0
ENSMUSG00000046364	0.0123173	1.19118	0.137086	0.0129693	1.338	0.150925	0.00337913	1.37393	0.166806	256.228	91.6667	0.466253	0.629742	0.603161	0
ENSMUSG00000049751	0.00753975	0.96049	0.134589	0.00641437	1.3682	0.159565	-0.00459989	-1.41182	0.153945	33.6	58.1667	0.466253	0.632321	0.585542	0
ENSMUSG00000054428	-0.00680309	-0.904241	0.137027	-0.00698972	-1.41304	0.135958	0.00738307	1.29499	0.185621	21.505	27	0.466253	0.613205	0.626155	0
ENSMUSG00000078134	0.00407383	1.21174	0.136997	0.00728865	1.60365	0.105493	-0.004644	-1.1478	0.244385	3.49	42.6667	0.466253	0.550052	0.680115	0
ENSMUSG00000010376	-0.015894	-1.6255	0.138214	-0.0064601	-1.41758	0.143232	-0.00815518	-1.32939	0.177908	73.495	43.6667	0.466474	0.62361	0.612613	0
ENSMUSG00000054717	0.0117516	2.61812	0.159483	0.00816744	1.76598	0.0698026	0.00442123	0.60995	0.535481	80.7383	40.6667	0.498842	0.466707	0.884275	0
ENSMUSG00000043633	0.00318517	0.73893	0.139585	-0.00657374	-1.03657	0.273864	0.00700318	1.64512	0.097811	27.5867	85.1667	0.47003	0.716156	0.496417	0
ENSMUSG00000024854	0.00839528	2.17016	0.140461	0.00886949	1.70801	0.0765089	-0.00642442	-0.866166	0.374672	40.3083	25.6667	0.470844	0.491702	0.794754	0
ENSMUSG00000018322	-0.00585561	-0.76843	0.141261	-0.00754728	-1.53832	0.107117	0.00985847	1.12197	0.250943	33.1017	26.5	0.472459	0.550728	0.686537	0
ENSMUSG00000048546	0.00897955	2.1245	0.153871	0.00431275	0.919362	0.343847	0.0154033	1.66185	0.0915305	51.0817	35.5	0.492142	0.758093	0.488434	0
ENSMUSG00000033938	-0.00884962	-0.945586	0.184782	-0.00336225	-0.720278	0.461241	-0.00798538	-1.65874	0.0922724	45.05	36.5	0.540157	0.801528	0.488434	0
ENSMUSG00000030697	-0.00712058	-0.688867	0.24185	-0.000314802	-0.0691313	0.935896	-0.0157392	-1.66262	0.0923798	77.6567	44.3333	0.609758	0.987632	0.488434	0
ENSMUSG00000017760	-0.0167125	-1.36711	0.147501	-0.00784421	-1.52577	0.121341	-0.00970224	-1.16711	0.232105	72.0617	25.6667	0.488585	0.589313	0.671032	0
ENSMUSG00000039159	0.007788	2.83972	0.148714	0.00659451	1.2406	0.190991	0.0166697	1.41764	0.147154	39.2083	25.8333	0.488585	0.663525	0.57819	0
ENSMUSG00000053754	0.00774451	1.21195	0.149265	0.00760305	1.6112	0.092205	-0.0102966	-0.970152	0.325026	73.515	43	0.489312	0.52876	0.751013	0
ENSMUSG00000069045	0.0099981	2.29881	0.197124	0.00807117	1.72095	0.0745352	0.00231236	0.255818	0.794814	82.7717	39.8333	0.562951	0.489568	0.968116	0
ENSMUSG00000063410	-0.0145448	-1.46806	0.194761	-0.00822091	-1.74159	0.0751208	-0.00285871	-0.31532	0.746451	29.54	26.3333	0.559675	0.490132	0.949747	0
ENSMUSG00000029672	-0.0132331	-1.23194	0.206026	-0.00844798	-1.74626	0.0756973	0.000769974	0.0658576	0.946178	48.6117	26.8333	0.577133	0.490132	0.991326	0
ENSMUSG00000005871	0.00892455	2.72459	0.154436	0.00677987	1.33582	0.169592	0.0129632	1.3305	0.173853	72.53	26.8333	0.492142	0.638782	0.606147	0
ENSMUSG00000014313	-0.00450014	-0.642882	0.152572	-0.00493342	-1.06315	0.270533	0.00576298	1.57967	0.11056	79.7433	54.5	0.492142	0.716156	0.528083	0
ENSMUSG00000030067	0.0117769	1.31711	0.151917	0.0195283	1.51206	0.0962355	0.00497626	0.994574	0.316828	447.333	94.8333	0.492142	0.537009	0.741586	0
ENSMUSG00000034312	0.00604152	3.03609	0.153361	0.00853206	1.65767	0.0797858	0.00994401	0.811677	0.409359	31.2133	38.6667	0.492142	0.494244	0.815981	0
ENSMUSG00000020163	-0.00110486	-0.158104	0.214613	-0.00224954	-0.495126	0.607596	0.00585987	1.65222	0.0934363	36.6667	35.6667	0.584987	0.867181	0.492274	0
ENSMUSG00000079190	-0.00740521	-1.56971	0.159067	-0.00791768	-1.69827	0.0785116	-0.00348268	-0.750606	0.44576	4.29167	40.3333	0.498842	0.494244	0.845583	0
ENSMUSG00000029254	-0.0103316	-1.21842	0.198047	-0.00762321	-1.71542	0.0798696	0.00320253	0.407545	0.679274	89.3867	45.1667	0.564492	0.494244	0.931946	0
ENSMUSG00000022884	0.0182985	1.57535	0.203445	0.00883484	1.73436	0.0790401	0.00157851	0.313623	0.751608	362.318	70.6667	0.573276	0.494244	0.952977	0
ENSMUSG00000008682	0.0195977	1.40363	0.20959	0.0124359	1.85323	0.0794833	-0.000986176	-0.221361	0.823471	240.417	84	0.58176	0.494244	0.982732	0
ENSMUSG00000026126	-0.0144302	-1.57984	0.210034	-0.00806103	-1.70563	0.0806487	-0.00128424	-0.259154	0.792521	47.945	44	0.581809	0.494844	0.967749	0
ENSMUSG00000019927	0.00710294	2.3665	0.216647	0.00889016	1.68362	0.0803331	0.000373427	0.0280101	0.977072	34.4517	25.8333	0.584987	0.494844	0.994823	0
ENSMUSG00000061477	0.00246974	1.06992	0.155753	-0.0212272	-1.21178	0.134741	0.00277323	1.21003	0.223468	755.393	97.8333	0.495274	0.610695	0.658961	0
ENSMUSG00000040990	-0.00151019	-0.1588	0.220328	0.00215448	0.460707	0.600302	-0.0148352	-1.63462	0.0972099	65.855	37.5	0.586815	0.865442	0.496417	0
ENSMUSG00000028053	-0.0095967	-0.862181	0.244959	-0.00112885	-0.255056	0.806945	-0.0135826	-1.64115	0.0970352	130.965	49	0.611386	0.946954	0.496417	0
ENSMUSG00000042043	0.00524427	1.17517	0.253369	0.0004091	0.0822224	0.93749	0.0204331	1.6196	0.097885	28.8017	25.3333	0.623967	0.987632	0.496417	0
ENSMUSG00000090553	0.00233207	0.308561	0.252805	-0.000205479	-0.0450175	0.974753	0.00592958	1.63844	0.0972985	82.9533	45.5	0.623967	1	0.496417	0
ENSMUSG00000036438	0.0158208	1.62777	0.219305	0.00796629	1.68731	0.0818839	0.00049437	0.0856193	0.931091	219.807	66	0.586635	0.497762	0.991326	0
ENSMUSG00000026496	-0.016609	-1.45733	0.160906	-0.00514314	-1.13632	0.25779	-0.0121349	-1.51592	0.123427	79.2533	34.8333	0.498842	0.713414	0.550392	0
ENSMUSG00000027510	0.00595198	0.719851	0.159862	0.00553924	1.22585	0.221256	-0.0110286	-1.447	0.140663	63.71	31.6667	0.498842	0.68468	0.567803	0
ENSMUSG00000032624	0.00763416	0.976228	0.15836	0.00632877	1.41778	0.143356	-0.00917167	-1.22731	0.213992	83.6833	47.6667	0.498842	0.62361	0.654275	0
ENSMUSG00000035152	-0.0111613	-1.18652	0.219232	-0.00832781	-1.6672	0.0835508	-0.00223269	-0.19729	0.839911	43.08	28	0.586635	0.502427	0.984652	0
ENSMUSG00000032330	-0.0122503	-1.5822	0.22326	-0.00758982	-1.67128	0.0835693	0.000331915	0.0680663	0.945007	72.5583	49.3333	0.588003	0.502427	0.991326	0
ENSMUSG00000032178	0.000196583	0.0321739	0.162509	0.00578265	1.22241	0.208445	-0.0103664	-1.41893	0.152022	28.0683	60.1667	0.502763	0.68027	0.582685	0
ENSMUSG00000018377	-0.0150638	-1.46773	0.165916	-0.00717625	-1.4905	0.140635	-0.0106174	-1.16714	0.233149	46.2883	28.3333	0.505832	0.62361	0.671032	0
ENSMUSG00000035674	-0.00498465	-0.979435	0.166226	-0.00635446	-1.30359	0.176604	0.00362105	1.31646	0.18427	79.2	68.1667	0.505832	0.643683	0.623567	0
ENSMUSG00000039770	0.00790766	1.19139	0.165068	0.00691487	1.46938	0.144202	-0.00933536	-1.19394	0.225305	73.21	38.6667	0.505832	0.62361	0.659979	0
ENSMUSG00000057110	0.0031959	0.396531	0.165354	0.00440925	0.944791	0.329901	-0.0134219	-1.60289	0.103547	82.1833	35.5	0.505832	0.757048	0.507857	0
ENSMUSG00000005583	-0.0035625	-0.3371	0.244966	0.00218422	0.360502	0.71681	-0.00825576	-1.62722	0.101507	464.24	85.1667	0.611386	0.901742	0.506179	0
ENSMUSG00000031590	-0.00450539	-0.496291	0.262891	0.000118102	0.0251507	1	-0.0151586	-1.60794	0.10212	44.4683	33.3333	0.633756	1	0.507536	0
ENSMUSG00000047368	-0.00813823	-0.834259	0.243117	-0.00210328	-0.435847	0.679093	-0.0164645	-1.59747	0.103077	41.3367	27.3333	0.6106	0.890449	0.50785	0
ENSMUSG00000059923	-0.0134179	-1.47994	0.16734	-0.00446537	-0.971079	0.318325	-0.0109621	-1.58759	0.108246	48.7767	47.3333	0.508179	0.752176	0.522762	0
ENSMUSG00000050002	0.00859504	1.92189	0.17508	0.00812709	1.66248	0.0852262	-0.00561179	-0.706517	0.469684	45.6333	27.8333	0.521883	0.509475	0.854023	0
ENSMUSG00000026447	0.00490488	1.82911	0.203964	0.00862001	1.63678	0.0854251	-0.00548222	-0.459843	0.638211	22.11	29.3333	0.573647	0.509475	0.922591	0
ENSMUSG00000058318	0.00353132	0.942969	0.269065	-0.000214443	-0.0411191	0.988525	0.0183028	1.58799	0.105166	26.6267	27.5	0.634416	1	0.512428	0
ENSMUSG00000062397	-0.0101928	-1.62549	0.229936	-0.00795016	-1.63277	0.0865571	-0.000252538	-0.050873	0.958995	157.647	61.8333	0.592743	0.51417	0.991326	0
ENSMUSG00000029191	-0.0159135	-1.57556	0.17107	-0.00657448	-1.45299	0.142286	-0.00945354	-1.15693	0.24039	71.3633	41	0.515292	0.62361	0.677119	0
ENSMUSG00000036006	-0.00972114	-0.999894	0.258397	-0.00147072	-0.286475	0.752324	-0.0101919	-1.60106	0.106398	157.135	64.8333	0.628019	0.922463	0.516739	0
ENSMUSG00000027566	-0.0090552	-1.20321	0.196089	-0.0077039	-1.68274	0.0881504	0.00377501	0.584761	0.553806	76.315	51.6667	0.562147	0.51745	0.893428	0
ENSMUSG00000026755	-0.0122648	-1.77991	0.226492	-0.00800339	-1.63345	0.0892901	-0.00156713	-0.285249	0.773316	222.683	66.8333	0.591108	0.518949	0.959081	0
ENSMUSG00000018501	0.0110484	1.666	0.234445	0.00746525	1.67897	0.0887876	-0.000533337	-0.0688198	0.94447	107.007	54.5	0.60026	0.518949	0.991326	0
ENSMUSG00000006304	-0.0120816	-2.12328	0.173645	-0.00821352	-1.37627	0.163346	-0.00616592	-1.2393	0.211883	240.792	80.3333	0.519884	0.634241	0.654275	0
ENSMUSG00000063659	0.00640633	2.51151	0.173643	0.00538756	1.03085	0.276872	0.0161251	1.49427	0.127792	19.4217	29.8333	0.519884	0.716156	0.555503	0
ENSMUSG00000002885	0.00234875	0.316389	0.175367	0.0049078	1.00596	0.332326	-0.0165451	-1.56555	0.110859	35.7383	30.5	0.521883	0.757048	0.528083	0
ENSMUSG00000040025	0.00108627	0.144929	0.202049	0.0037196	0.803798	0.429668	-0.0145143	-1.57764	0.10858	59.0167	32.6667	0.572177	0.79121	0.522762	0
ENSMUSG00000030663	-0.00220296	-0.305738	0.269119	0.00100396	0.209652	0.819568	-0.0135573	-1.57179	0.10869	41.3783	27.3333	0.634416	0.949729	0.522762	0
ENSMUSG00000032580	-0.000474152	-0.0620367	0.177921	-0.00551196	-1.21454	0.211079	0.010883	1.35754	0.169335	113.092	47	0.526621	0.681075	0.603161	0
ENSMUSG00000069892	-0.0136077	-2.07619	0.178023	-0.00796076	-1.35046	0.161907	-0.00683752	-1.2146	0.221386	253.772	87.1667	0.526621	0.63406	0.658854	0
ENSMUSG00000021811	-0.000968484	-0.125359	0.178423	-0.00442189	-0.947487	0.325454	0.0136786	1.54516	0.11528	62.5783	29.3333	0.526755	0.756057	0.543934	0
ENSMUSG00000101523	-0.00940466	-1.14146	0.223775	-0.00289932	-0.644801	0.501291	-0.00995295	-1.57552	0.110853	37.05	46.3333	0.588003	0.82032	0.528083	0
ENSMUSG00000031029	0.0134028	2.3339	0.222094	0.00803574	1.69033	0.0920038	0.00245383	0.406919	0.679803	136.837	45.8333	0.587897	0.52876	0.931946	0
ENSMUSG00000038352	0.00812515	2.74583	0.218148	0.00848409	1.64199	0.0929896	0.00541917	0.461033	0.636521	29.65	26.5	0.585804	0.529221	0.922591	0
ENSMUSG00000020611	0.00633695	2.29486	0.243167	0.00835601	1.61986	0.0941958	0.00198411	0.160103	0.869855	41.0667	28.6667	0.6106	0.531992	0.991326	0
ENSMUSG00000032002	-0.00761958	-0.994711	0.217661	-0.0078766	-1.59889	0.0952812	0.00452399	0.50429	0.605468	26.7967	27.1667	0.585556	0.534076	0.909385	0
ENSMUSG00000034614	-0.00853152	-1.07452	0.247058	-0.00753853	-1.61852	0.0965247	-0.00188519	-0.181402	0.853252	22.295	33.8333	0.613906	0.537009	0.991326	0
ENSMUSG00000049744	-0.00459313	-0.535614	0.183088	-0.00525957	-1.16747	0.222764	0.00981931	1.3593	0.167063	84.9417	35.5	0.537323	0.686243	0.603161	0
ENSMUSG00000037926	0.0139627	2.11279	0.184778	0.00627197	1.33272	0.184003	0.0116937	1.25769	0.204181	116.093	61.6667	0.540157	0.653263	0.646357	0
ENSMUSG00000055065	0.0047397	0.587913	0.185229	0.00502245	1.12219	0.248191	-0.0106623	-1.40914	0.153324	93.0617	43.3333	0.540157	0.704863	0.585542	0
ENSMUSG00000025085	0.0150058	1.36924	0.253826	0.00831334	1.62035	0.0977332	4.99618e-05	0.00797186	0.993583	202.802	74.5	0.624058	0.541711	0.998943	0
ENSMUSG00000037443	0.0103635	1.57728	0.208686	0.00385681	0.763048	0.416774	0.00905527	1.5621	0.115709	86.115	78.8333	0.580334	0.789574	0.544236	0
ENSMUSG00000016206	-0.000426267	-0.0508486	0.271709	0.00212635	0.413804	0.700311	-0.0162892	-1.53687	0.116935	65.5783	28.1667	0.634416	0.896278	0.544845	0
ENSMUSG00000063200	-0.00186815	-0.210613	0.280027	0.00126414	0.28169	0.776889	-0.00920481	-1.55252	0.116376	88.3517	49	0.64666	0.934147	0.544845	0
ENSMUSG00000040225	-0.0161901	-1.81301	0.18808	-0.00675999	-1.45069	0.134209	-0.00761447	-1.03805	0.294564	143.263	62.8333	0.545506	0.610695	0.71298	0
ENSMUSG00000003123	0.00159856	0.510622	0.190731	-0.0041405	-0.890695	0.348563	0.0079343	1.53926	0.118646	4.45	40.6667	0.552117	0.7583	0.547683	0
ENSMUSG00000028465	-0.00860378	-0.805181	0.266249	-0.00212364	-0.458132	0.626537	-0.0130505	-1.52452	0.120573	55.2367	31	0.634326	0.876329	0.548271	0
ENSMUSG00000028248	-0.00266601	-0.266828	0.275354	0.00178636	0.397446	0.684565	-0.0132098	-1.53895	0.120227	130.347	57.6667	0.63791	0.890449	0.548271	0
ENSMUSG00000026970	-0.0132674	-1.35739	0.223293	-0.00776792	-1.62685	0.100304	-0.00556492	-0.535589	0.585242	46.9767	34.5	0.588003	0.548502	0.901256	0
ENSMUSG00000071172	0.013517	1.47355	0.258327	0.00769399	1.63597	0.10043	-0.000628693	-0.0903751	0.927181	143.565	58.5	0.628019	0.548502	0.991326	0
ENSMUSG00000036309	0.00745351	1.39831	0.194061	0.00770712	1.60653	0.102182	-0.00828988	-0.765738	0.435536	71.7583	35	0.559574	0.550052	0.838746	0
ENSMUSG00000039105	0.00955665	2.50007	0.236086	0.00785746	1.57819	0.105379	0.00337083	0.505528	0.606748	72.4867	36	0.602384	0.550052	0.909385	0
ENSMUSG00000030751	0.0126347	2.18718	0.260295	0.00750364	1.61747	0.105846	0.00168758	0.271775	0.781799	117.492	34.6667	0.631598	0.550052	0.965752	0
ENSMUSG00000005698	0.0106804	1.87927	0.262864	0.00709385	1.56398	0.106616	0.00232435	0.25804	0.793437	67.79	44.6667	0.633756	0.550052	0.967749	0
ENSMUSG00000021039	-0.0115823	-1.26927	0.265484	-0.00725525	-1.58092	0.106573	-0.0020382	-0.215366	0.826416	66.0617	36.3333	0.634326	0.550052	0.983389	0
ENSMUSG00000021156	0.00832776	1.63417	0.26614	0.00718883	1.57964	0.104963	-0.00134797	-0.135484	0.890366	51.4183	38.1667	0.634326	0.550052	0.991326	0
ENSMUSG00000030166	0.00282542	1.55653	0.267841	0.00727486	1.59237	0.104694	0.000219134	0.0461346	0.962736	5.52667	52	0.634416	0.550052	0.991326	0
ENSMUSG00000003348	-0.00979924	-0.920403	0.230245	-0.00401035	-0.767095	0.451485	-0.00998922	-1.50789	0.123663	39.6333	27.1667	0.592743	0.798491	0.550392	0
ENSMUSG00000033499	0.00109195	0.185235	0.228329	0.00363399	0.713088	0.448167	-0.0165073	-1.51571	0.123003	69.5433	32.3333	0.592743	0.79455	0.550392	0
ENSMUSG00000020705	-0.000645897	-0.0835173	0.265648	0.00249265	0.528137	0.601921	-0.0149801	-1.51221	0.122971	44.8683	28.5	0.634326	0.865442	0.550392	0
ENSMUSG00000033335	0.00625088	0.994605	0.302556	-0.00056761	-0.124596	0.904003	0.0149472	1.52227	0.123179	42.4683	44.3333	0.662345	0.982283	0.550392	0
ENSMUSG00000050732	-0.00254437	-0.338815	0.210392	-0.00396168	-0.874462	0.377976	0.00859953	1.5085	0.126066	79.1983	40	0.581809	0.779477	0.554024	0
ENSMUSG00000019179	-0.0103179	-0.911331	0.243604	-0.00300341	-0.639118	0.485245	-0.012139	-1.49711	0.126302	64.5467	27	0.6106	0.815306	0.554024	0
ENSMUSG00000113061	0.00317347	1.39668	0.295094	-0.00407855	-0.299062	0.74711	0.00339535	1.52005	0.126337	47.3117	97.6667	0.658778	0.918336	0.554024	0
ENSMUSG00000060036	-0.00484102	-0.520981	0.309087	0.000556197	0.100607	0.951089	-0.00738964	-1.51943	0.125726	179.772	72.1667	0.665834	0.989744	0.554024	0
ENSMUSG00000022403	0.000882199	0.152304	0.202285	-0.00436755	-0.891169	0.351308	0.0169406	1.50247	0.127112	52.5933	36.8333	0.572177	0.7583	0.555503	0
ENSMUSG00000047867	0.00399596	0.339482	0.214985	0.00576849	0.944668	0.384882	-0.00604858	-1.51294	0.127776	329.875	84.5	0.584987	0.780677	0.555503	0
ENSMUSG00000071528	0.000742312	0.107246	0.305216	-0.00104783	-0.234341	0.805886	0.00504101	1.504	0.128289	54.8333	50.1667	0.66361	0.946954	0.556044	0
ENSMUSG00000007029	0.00864883	1.75281	0.228896	0.00762523	1.56132	0.109615	-0.00535773	-0.609787	0.532713	60.7017	28.3333	0.592743	0.558985	0.884275	0
ENSMUSG00000069729	0.00901371	2.2727	0.19485	0.00524099	1.15624	0.244155	0.0128993	1.36598	0.166452	43.8767	44.8333	0.559675	0.702577	0.603161	0
ENSMUSG00000050912	0.00521434	0.527655	0.21689	0.00407904	0.901494	0.382238	-0.00840457	-1.49779	0.129939	169.617	51	0.584987	0.780677	0.559938	0
ENSMUSG00000047888	-0.00897085	-0.949552	0.30237	-0.00132434	-0.290323	0.755181	-0.0141868	-1.49847	0.129793	89.5633	51.3333	0.662345	0.923687	0.559938	0
ENSMUSG00000029131	-0.0061206	-0.697819	0.302662	-0.00144445	-0.311979	0.732738	-0.0121112	-1.48209	0.131589	40.9683	32.8333	0.662345	0.908156	0.560197	0
ENSMUSG00000026626	-0.00270177	-0.370615	0.310283	0.00111542	0.232664	0.790938	-0.0143314	-1.47913	0.131877	32.7883	30.6667	0.666817	0.940421	0.560197	0
ENSMUSG00000000903	0.00750702	1.27936	0.245716	0.00340628	0.72841	0.454617	0.00885236	1.47468	0.133784	94.335	34.1667	0.61223	0.798491	0.561331	0
ENSMUSG00000030057	0.00204656	0.173898	0.266545	0.00327184	0.629637	0.522832	-0.00605819	-1.48416	0.134819	421.368	74.5	0.634326	0.830183	0.561331	0
ENSMUSG00000027364	-0.000444236	-0.0945551	0.287541	-0.00244773	-0.503068	0.598256	0.00635336	1.45848	0.136662	7.61667	28.1667	0.652932	0.865179	0.561331	0
ENSMUSG00000064363	0.00761359	1.19729	0.288206	0.0105269	0.741973	0.626197	0.00505202	1.49179	0.133536	559.407	98.1667	0.652932	0.876329	0.561331	0
ENSMUSG00000059456	-0.00717746	-0.706529	0.322022	-0.000981795	-0.217717	0.830395	-0.0128295	-1.46785	0.136199	75.445	37.6667	0.679034	0.955339	0.561331	0
ENSMUSG00000021892	-0.00515088	-0.519003	0.326663	-0.000388343	-0.0857811	0.907378	-0.0110716	-1.46976	0.13587	70.7667	38.8333	0.683439	0.982283	0.561331	0
ENSMUSG00000031897	0.00280247	0.403369	0.328921	-0.000165731	-0.0344568	0.956952	0.00976729	1.46431	0.136148	78.8033	32.3333	0.686022	0.989744	0.561331	0
ENSMUSG00000071715	-0.0110856	-1.01986	0.239387	-0.00376824	-0.810692	0.413994	-0.00948599	-1.45598	0.138725	81.1633	34	0.607676	0.787471	0.565012	0
ENSMUSG00000019362	-0.000579583	-0.07844	0.240783	-0.00352102	-0.766822	0.414598	0.0103118	1.45303	0.13962	46.7367	34.5	0.608099	0.787471	0.565688	0
ENSMUSG00000038608	0.00901984	1.29096	0.247216	-0.0071646	-0.73294	0.42637	0.0103201	1.46158	0.141434	149.402	92.6667	0.613906	0.790952	0.568403	0
ENSMUSG00000060441	-0.0114568	-1.48361	0.232463	-0.00696939	-1.55918	0.112916	-0.00479223	-0.627879	0.524458	36.57	47	0.596259	0.569853	0.884275	0
ENSMUSG00000045868	-0.0149427	-1.49705	0.2169	-0.00432556	-0.955287	0.338327	-0.0129318	-1.44837	0.143514	114.9	57	0.584987	0.758093	0.575212	0
ENSMUSG00000020321	0.0056815	1.00921	0.206757	0.00592798	1.14588	0.234897	-0.00999908	-1.29013	0.186954	72.78	26.1667	0.577133	0.694904	0.627812	0
ENSMUSG00000096255	-0.00107521	-0.202243	0.206308	-0.00449407	-1.00115	0.294842	0.00709508	1.41556	0.15127	24.275	41.8333	0.577133	0.733372	0.582685	0
ENSMUSG00000014195	-0.0100803	-1.06023	0.285682	-0.00277814	-0.619126	0.530039	-0.00837592	-1.43764	0.146202	120.172	53.1667	0.652932	0.832759	0.57819	0
ENSMUSG00000025794	0.00512314	1.37514	0.3158	0.00562193	0.369517	0.664481	0.00456961	1.44655	0.145656	405.312	96.3333	0.673514	0.890449	0.57819	0
ENSMUSG00000090394	-0.00130177	-0.127031	0.320778	0.00189393	0.411273	0.681643	-0.0084938	-1.43825	0.146748	162.66	63.6667	0.678568	0.890449	0.57819	0
ENSMUSG00000057278	0.00547295	0.747493	0.323216	0.00210521	0.391499	0.689628	0.00371881	1.43796	0.147359	102.618	74.5	0.679853	0.890449	0.57819	0
ENSMUSG00000052331	-0.00765959	-0.76591	0.333181	-0.00136972	-0.28729	0.772983	-0.0180927	-1.42506	0.145869	41.0517	28.3333	0.691024	0.931703	0.57819	0
ENSMUSG00000028691	0.00272975	0.262163	0.288541	0.00292112	0.644835	0.529266	-0.00638369	-1.42949	0.148262	169.458	50.5	0.652932	0.832422	0.579777	0
ENSMUSG00000041028	-0.0100827	-1.00051	0.303435	-0.00235218	-0.514835	0.585134	-0.0140561	-1.42684	0.148541	79.1083	45.8333	0.662648	0.858474	0.579777	0
ENSMUSG00000020717	-0.00693598	-0.747984	0.352637	0.000456078	0.0949661	0.963925	-0.0125609	-1.43044	0.148988	76.525	64.3333	0.701651	0.991872	0.580001	0
ENSMUSG00000032000	0.00928596	1.05317	0.208638	0.00686545	1.52329	0.123076	-0.00622463	-0.860644	0.384402	105.323	58.8333	0.580334	0.595799	0.79825	0
ENSMUSG00000031101	0.0026916	0.414152	0.271083	0.00394845	0.744511	0.458712	-0.0144946	-1.40424	0.151049	85.845	26	0.634416	0.800865	0.582685	0
ENSMUSG00000016252	-0.00800998	-1.30606	0.212623	-0.00642749	-1.35951	0.159883	0.00241386	1.04923	0.289675	104.345	66.6667	0.584987	0.632321	0.71037	0
ENSMUSG00000019943	0.0106719	2.09678	0.213835	0.00525221	1.14259	0.249949	0.0126134	1.30646	0.184435	102.585	37.1667	0.584987	0.707311	0.623567	0
ENSMUSG00000020608	-0.0149304	-1.44446	0.217056	-0.0059731	-1.30274	0.184018	-0.0104743	-1.11902	0.255988	70.0533	40.3333	0.584987	0.653263	0.68787	0
ENSMUSG00000020788	-0.0145935	-1.43996	0.215632	-0.00611077	-1.3227	0.185473	-0.0102694	-1.12821	0.251465	39.2183	37	0.584987	0.656505	0.686537	0
ENSMUSG00000025935	0.00302207	0.317384	0.213081	0.00618844	1.25066	0.209271	-0.0110336	-1.22019	0.218271	114.923	66.1667	0.584987	0.68027	0.658854	0
ENSMUSG00000042742	-0.00766915	-1.30904	0.215284	-0.00642643	-1.37914	0.169511	-0.00866537	-1.07055	0.276476	13.9567	37.1667	0.584987	0.638782	0.702309	0
ENSMUSG00000054312	-0.00529305	-0.703584	0.215048	-0.00584155	-1.14665	0.24027	0.00740094	1.27282	0.192972	29.12	26.3333	0.584987	0.698329	0.628045	0
ENSMUSG00000093904	0.0037893	0.74976	0.212389	0.00548461	1.04092	0.278367	-0.0125509	-1.35633	0.165457	45.9167	26.1667	0.584987	0.716156	0.603161	0
ENSMUSG00000011960	-0.0123997	-1.16875	0.272521	-0.00763046	-1.49233	0.118333	-0.00469831	-0.391077	0.688397	36.64	26.1667	0.634704	0.586159	0.933698	0
ENSMUSG00000072772	0.0107506	1.55922	0.294441	0.00694526	1.53559	0.117993	-0.000121289	-0.0394617	0.968155	46.35	56.5	0.658501	0.586159	0.992792	0
ENSMUSG00000035649	0.00899741	2.0708	0.219642	0.00518263	1.09418	0.266807	0.0121031	1.31954	0.179904	60.2033	36.1667	0.586635	0.716156	0.615497	0
ENSMUSG00000034187	-0.00651358	-0.831592	0.290473	-0.00707877	-1.51151	0.118837	0.00194167	0.196562	0.841666	31.4617	40.6667	0.653564	0.586707	0.985801	0
ENSMUSG00000026393	-0.0131485	-1.48963	0.22205	-0.00604269	-1.3292	0.17363	-0.00807091	-1.05781	0.281801	55.7067	35.3333	0.587897	0.643683	0.703061	0
ENSMUSG00000003847	0.00756035	2.34739	0.224822	0.00592055	1.16279	0.220079	0.0171951	1.18815	0.223613	33.2517	25.1667	0.588003	0.68468	0.658961	0
ENSMUSG00000021134	0.00723991	0.590493	0.224906	0.00673547	1.19749	0.237492	-0.00655378	-1.2511	0.207508	308.015	78.8333	0.588003	0.69528	0.654275	0
ENSMUSG00000027763	-0.00169351	-0.273533	0.224295	-0.00677184	-1.18042	0.194522	0.00595895	1.13461	0.25302	364.96	80.8333	0.588003	0.669819	0.686537	0
ENSMUSG00000079658	-0.0143655	-1.42731	0.224711	-0.00719547	-1.49458	0.129961	-0.00515953	-0.812433	0.405178	42.8	26.1667	0.588003	0.605535	0.813856	0
ENSMUSG00000048170	0.00578709	1.23208	0.230312	0.00702557	1.52816	0.120792	-0.00630043	-0.715437	0.466764	28.9933	37.3333	0.592743	0.588567	0.853216	0
ENSMUSG00000036572	0.00753141	2.34449	0.265837	0.00746971	1.51755	0.120262	0.00485622	0.474156	0.627225	46.2417	27.3333	0.634326	0.588567	0.917756	0
ENSMUSG00000021111	-0.0134171	-1.29731	0.227544	-0.00634099	-1.30394	0.167512	-0.0075328	-1.00857	0.304184	85.5083	33.1667	0.592743	0.638782	0.726773	0
ENSMUSG00000025366	6.72292e-05	0.0108882	0.229285	0.00600899	1.16998	0.237822	-0.00797752	-1.23545	0.212822	31.74	70.3333	0.592743	0.69528	0.654275	0
ENSMUSG00000021218	0.0015847	0.196495	0.334932	-0.00174116	-0.387114	0.667622	0.00916741	1.39924	0.156961	142.493	50	0.693688	0.890449	0.593984	0
ENSMUSG00000024338	-0.000145708	-0.0135149	0.336274	0.00222401	0.444964	0.666772	-0.00697603	-1.40116	0.157896	209.79	72.8333	0.695496	0.890449	0.594503	0
ENSMUSG00000020115	0.00123682	0.254314	0.232481	0.0052733	1.12423	0.260284	-0.0138201	-1.26325	0.198871	26.995	35	0.596259	0.713505	0.633582	0
ENSMUSG00000001175	-0.00455197	-1.12225	0.302487	-0.0105979	-1.38722	0.123722	-0.000558011	-0.146853	0.882418	435.173	91.3333	0.662345	0.596989	0.991326	0
ENSMUSG00000020716	0.00466324	1.41467	0.359238	0.00120526	0.253906	0.792348	0.00759612	1.39391	0.159577	16.0817	63.6667	0.706582	0.941348	0.599318	0
ENSMUSG00000032621	0.00611587	1.35536	0.239143	0.00767024	1.48296	0.126213	-0.00913666	-0.70524	0.4696	32.3183	25.6667	0.607676	0.599514	0.854023	0
ENSMUSG00000018160	0.00807833	1.97209	0.294182	0.00686741	1.44547	0.126256	0.00321052	0.324296	0.741099	88.88	35.1667	0.658501	0.599514	0.949621	0
ENSMUSG00000079941	-0.00564341	-1.17047	0.297561	-0.00709157	-1.52098	0.126015	0.00116573	0.282499	0.772811	3.66167	30.3333	0.659519	0.599514	0.959081	0
ENSMUSG00000026848	0.00448179	0.923895	0.30285	0.00915857	1.54665	0.125087	-0.00089744	-0.18979	0.848283	18.8133	81.6667	0.662345	0.599514	0.991326	0
ENSMUSG00000090000	0.00355949	0.850973	0.341504	0.00227032	0.423597	0.671083	0.00784028	1.37552	0.160612	29.3817	29.3333	0.698821	0.890449	0.600182	0
ENSMUSG00000038175	-0.00136856	-0.160819	0.357869	0.0014155	0.304691	0.768774	-0.010736	-1.37498	0.16058	44.1517	28.6667	0.70645	0.929579	0.600182	0
ENSMUSG00000035199	-0.00418448	-0.409232	0.373369	-0.000372709	-0.0800012	0.92107	-0.0090287	-1.3748	0.161454	74.1517	31.6667	0.715058	0.98375	0.601818	0
ENSMUSG00000022982	0.00879021	1.96588	0.235737	0.00485872	1.03246	0.313177	0.0100021	1.35299	0.17115	30.9	50.6667	0.602384	0.75019	0.605844	0
ENSMUSG00000004865	-0.0120946	-1.09958	0.243829	-0.00498347	-0.958509	0.334813	-0.0199755	-1.34539	0.168933	29.7	26.3333	0.6106	0.757048	0.603161	0
ENSMUSG00000035171	0.0105095	1.45572	0.276063	0.00393875	0.870333	0.407528	0.00956786	1.35283	0.169399	118.177	37.1667	0.638558	0.787471	0.603161	0
ENSMUSG00000030059	0.00650112	1.66811	0.306738	0.00302923	0.660344	0.500011	0.0115511	1.36668	0.167118	33.32	53.3333	0.664972	0.82032	0.603161	0
ENSMUSG00000054387	-0.00903205	-0.827804	0.320195	-0.00263174	-0.553093	0.533583	-0.0124474	-1.34974	0.169192	72.47	31.6667	0.678301	0.832865	0.603161	0
ENSMUSG00000028798	0.00626533	1.26656	0.327299	0.00288791	0.586314	0.558056	0.0119305	1.34954	0.169125	79.895	31.1667	0.6836	0.846531	0.603161	0
ENSMUSG00000016319	0.00212332	0.181079	0.331111	0.00271426	0.509558	0.60031	-0.00470033	-1.37994	0.164096	325.43	69.1667	0.688656	0.865442	0.603161	0
ENSMUSG00000031311	-0.00705007	-0.735484	0.341406	-0.00225865	-0.451373	0.616069	-0.0131916	-1.34814	0.16831	54.2267	27	0.698821	0.871648	0.603161	0
ENSMUSG00000038690	-0.000618105	-0.0857027	0.350077	-0.0019757	-0.421992	0.650466	0.00692425	1.35734	0.168763	57.19	42	0.701651	0.883284	0.603161	0
ENSMUSG00000021606	0.000156304	0.0230413	0.362317	-0.0016138	-0.334248	0.71734	0.00760629	1.34991	0.168144	36.385	28.1667	0.708881	0.901742	0.603161	0
ENSMUSG00000020463	0.00530423	0.733762	0.375298	0.000662477	0.149877	0.89128	0.0102483	1.37361	0.163518	106.322	40.5	0.715058	0.977193	0.603161	0
ENSMUSG00000038518	0.00387734	0.63388	0.380834	-0.000964677	-0.199292	0.834931	0.0146748	1.34398	0.1695	47.1333	26.6667	0.715058	0.956569	0.603161	0
ENSMUSG00000098274	0.00396566	0.784062	0.377862	0.00151673	0.264142	0.884636	0.00361912	1.37791	0.165263	20.8017	81.8333	0.715058	0.974145	0.603161	0
ENSMUSG00000024096	-0.0131009	-1.31516	0.236885	-0.00725619	-1.47369	0.133952	-0.0078732	-0.77998	0.425797	36.9533	30.5	0.603387	0.610695	0.82903	0
ENSMUSG00000008730	0.00698702	2.07575	0.302785	0.00732255	1.47571	0.128874	0.00315425	0.282375	0.772682	46.14	29	0.662345	0.604248	0.959081	0
ENSMUSG00000020719	0.00597355	0.627094	0.315116	0.0229434	1.34324	0.128713	-0.000120544	-0.0405283	0.967457	1368.14	98.1667	0.673514	0.604248	0.992792	0
ENSMUSG00000032249	-0.000634816	-0.0796906	0.352837	0.00208054	0.462056	0.648493	-0.00962292	-1.35423	0.170824	63.1017	51.3333	0.701651	0.883284	0.605844	0
ENSMUSG00000032096	0.00105446	0.165475	0.27131	0.00436469	0.883557	0.380055	-0.0176213	-1.32654	0.175131	41.2217	26.8333	0.634416	0.780677	0.606147	0
ENSMUSG00000022504	0.00150481	0.144308	0.316121	0.00299741	0.657227	0.506027	-0.00851535	-1.35213	0.172511	229.67	65	0.673514	0.8215	0.606147	0
ENSMUSG00000035242	0.00489641	0.867595	0.345162	0.00579627	0.507819	0.593484	0.00293622	1.34913	0.174653	407.112	94.1667	0.701017	0.862259	0.606147	0
ENSMUSG00000037601	-0.000196706	-0.034515	0.348736	-0.00237875	-0.467965	0.62303	0.00971064	1.34093	0.17202	30.9867	31.8333	0.701017	0.875531	0.606147	0
ENSMUSG00000031540	0.00365973	0.62354	0.379997	-0.0014523	-0.30403	0.763747	0.0154082	1.32829	0.174384	40.1933	26.3333	0.715058	0.926564	0.606147	0
ENSMUSG00000021262	-0.00616457	-0.78595	0.240769	-0.00597525	-1.28399	0.187937	0.00691034	1.03699	0.291188	50.09	34.6667	0.608099	0.659328	0.710575	0
ENSMUSG00000056116	-0.0106409	-1.28355	0.240694	-0.0047813	-1.0391	0.275286	-0.0127284	-1.26552	0.197841	26.9667	34	0.608099	0.716156	0.633582	0
ENSMUSG00000037822	-0.00751109	-1.18507	0.29548	-0.00713495	-1.4468	0.131109	0.00198006	0.39481	0.690097	179.375	65.6667	0.658778	0.608981	0.933698	0
ENSMUSG00000020275	0.0145484	1.6978	0.274477	0.00694763	1.51053	0.132247	0.00325634	0.559345	0.571698	186.678	58.1667	0.637322	0.610466	0.899159	0
ENSMUSG00000038965	0.00663894	1.72379	0.288036	0.00724201	1.46408	0.133765	-0.00342096	-0.4821	0.623421	39.15	35.5	0.652932	0.610695	0.917696	0
ENSMUSG00000072620	-0.0118303	-1.13757	0.326762	-0.0071302	-1.48906	0.134754	0.000138105	0.013201	0.9892	61.1817	26.5	0.683439	0.610695	0.998079	0
ENSMUSG00000027339	0.00594108	1.23879	0.287804	0.00707568	1.45465	0.136814	-0.00631795	-0.516431	0.598331	33.2517	32.6667	0.652932	0.614427	0.90754	0
ENSMUSG00000034297	0.0099684	1.52793	0.288873	0.00375013	0.814832	0.410504	0.0102134	1.32857	0.178965	118.777	50.5	0.652932	0.787471	0.614832	0
ENSMUSG00000051212	-0.000870909	-0.123544	0.321293	-0.00300028	-0.658356	0.491586	0.00934649	1.3217	0.179984	93.7533	40.6667	0.678691	0.81803	0.615497	0
ENSMUSG00000035891	0.00307696	0.42762	0.280437	0.00446897	0.898936	0.386566	-0.0140055	-1.30823	0.180549	41.8033	25.3333	0.64666	0.780677	0.616017	0
ENSMUSG00000032399	0.00365169	0.329909	0.248662	0.0105963	1.05513	0.243955	-0.00440993	-1.18642	0.232463	562.407	92.6667	0.616465	0.702577	0.671032	0
ENSMUSG00000020034	0.00969697	1.42481	0.26252	0.00680551	1.45334	0.138314	-0.00582149	-0.678575	0.489222	114.037	33.8333	0.633756	0.619298	0.862049	0
ENSMUSG00000068823	0.0042638	0.535447	0.392216	-0.00144864	-0.257948	0.759814	0.00800081	1.32362	0.182344	298.55	77.3333	0.71892	0.925557	0.620719	0
ENSMUSG00000074656	0.00786373	1.37038	0.339559	0.00292393	0.64396	0.533308	0.0110613	1.31574	0.183118	64.37	49.8333	0.697434	0.832865	0.621935	0
ENSMUSG00000024002	0.00411579	0.582704	0.251823	0.00497669	1.09163	0.262257	-0.00947023	-1.20848	0.220479	45.8117	43.1667	0.623262	0.713549	0.658854	0
ENSMUSG00000020315	0.0090957	1.22028	0.258082	0.00670366	1.45529	0.147099	-0.00668279	-0.76541	0.435968	97.3533	36	0.628019	0.62361	0.838746	0
ENSMUSG00000027423	0.0143847	1.65951	0.257671	0.00674875	1.44817	0.143091	0.00467262	0.74455	0.451158	157.743	53	0.628019	0.62361	0.848947	0
ENSMUSG00000037674	0.00553463	1.11167	0.271086	0.00712257	1.41627	0.147645	-0.00867608	-0.701588	0.473317	35.9383	29.3333	0.634416	0.62361	0.857491	0
ENSMUSG00000005198	0.00393276	1.03682	0.274671	0.00697196	1.38033	0.147692	-0.00906933	-0.682	0.484624	23.73	26.3333	0.637322	0.62361	0.862049	0
ENSMUSG00000025314	0.00561332	1.58774	0.291615	0.00757084	1.44772	0.143294	-0.00650313	-0.553496	0.570158	32.6167	25.5	0.654152	0.62361	0.898319	0
ENSMUSG00000029004	0.0121717	1.21872	0.338292	0.00758497	1.47768	0.140948	6.41351e-05	0.010388	0.991639	184.707	74.8333	0.697434	0.62361	0.998855	0
ENSMUSG00000033450	0.00662659	1.65381	0.348797	0.00714275	1.38593	0.147018	-0.000758256	-0.0587465	0.952122	38.585	30.3333	0.701017	0.62361	0.991326	0
ENSMUSG00000040270	0.00795912	1.5416	0.348856	0.00644635	1.41118	0.146797	-0.000269791	-0.0307074	0.975098	67.5117	40.1667	0.701017	0.62361	0.994079	0
ENSMUSG00000009013	0.0153186	1.64371	0.253038	0.00683925	1.42671	0.155007	0.00425799	0.84299	0.394132	147.31	57.8333	0.623967	0.629742	0.809435	0
ENSMUSG00000016756	0.00918072	0.887329	0.255348	0.00611384	1.3402	0.173178	-0.00641225	-0.925565	0.349565	191.505	58.3333	0.626763	0.643683	0.781411	0
ENSMUSG00000040128	0.000561492	0.0659844	0.346952	0.00293806	0.624932	0.540953	-0.0129012	-1.29537	0.186714	50.36	30.8333	0.701017	0.836582	0.627812	0
ENSMUSG00000019054	-0.0131876	-1.32023	0.258095	-0.00522439	-1.14052	0.242764	-0.00591733	-1.1425	0.246263	82.7283	40.8333	0.628019	0.702577	0.683111	0
ENSMUSG00000031660	0.00244797	0.451965	0.258102	0.00639648	1.34397	0.157793	-0.00570736	-0.83666	0.398268	22.26	65.1667	0.628019	0.632321	0.812336	0
ENSMUSG00000034610	0.00203781	0.21168	0.284886	0.00391463	0.854363	0.370234	-0.00863978	-1.29398	0.191186	127.773	58	0.652932	0.772798	0.628045	0
ENSMUSG00000031231	0.00852167	1.26233	0.308548	0.00373223	0.807228	0.427048	0.00635879	1.29807	0.189575	85.8383	55.3333	0.665834	0.790968	0.628045	0
ENSMUSG00000019432	-0.00994189	-1.01895	0.31354	-0.00364654	-0.762206	0.424707	-0.0141598	-1.27295	0.194606	48.0283	31.5	0.671872	0.789574	0.628045	0
ENSMUSG00000084786	0.00773155	1.15064	0.317309	0.00359999	0.799075	0.438071	0.00483103	1.28674	0.193018	82.0033	50.6667	0.674111	0.79121	0.628045	0
ENSMUSG00000032295	-0.000586301	-0.172991	0.348803	0.00316582	0.625707	0.523678	-0.0107575	-1.27819	0.192308	7.42	29.8333	0.701017	0.830642	0.628045	0
ENSMUSG00000032294	0.000449072	0.055415	0.396915	0.00222512	0.460589	0.686767	-0.0100618	-1.26929	0.194201	55.4583	26.3333	0.720592	0.890449	0.628045	0
ENSMUSG00000032745	0.00136723	0.19442	0.400459	-0.00168393	-0.356409	0.713099	0.0112301	1.28062	0.192932	85.2317	35.6667	0.720592	0.899645	0.628045	0
ENSMUSG00000052760	-0.00149145	-0.199994	0.399977	0.00163221	0.343426	0.729101	-0.0128008	-1.28624	0.190628	54.2017	34	0.720592	0.907998	0.628045	0
ENSMUSG00000004266	-0.00679775	-0.710357	0.420744	-0.00103806	-0.216853	0.828772	-0.00710974	-1.286	0.194303	209.537	63.1667	0.739812	0.954426	0.628045	0
ENSMUSG00000056763	0.00400077	1.02165	0.42302	-0.000430509	-0.0938367	0.918927	0.0119608	1.29067	0.190945	32.7067	44.5	0.739812	0.982283	0.628045	0
ENSMUSG00000063412	0.00154171	0.281953	0.425009	-0.000361041	-0.0795068	0.924186	0.00498728	1.28644	0.191996	18.3567	41.6667	0.739812	0.984962	0.628045	0
ENSMUSG00000043716	0.00355212	0.652215	0.427669	0.000252713	0.0295516	1	0.00365233	1.29754	0.191579	550.855	90.3333	0.740196	1	0.628045	0
ENSMUSG00000073491	-0.0129475	-1.22112	0.270332	-0.0071293	-1.442	0.150203	-0.010039	-0.720795	0.45995	36.83	25.8333	0.634416	0.629332	0.851256	0
ENSMUSG00000026034	0.0113975	1.02388	0.307284	0.00716785	1.42879	0.154744	-0.00306911	-0.573853	0.562662	345.308	73.1667	0.665185	0.629742	0.893428	0
ENSMUSG00000023861	-0.00925557	-1.07829	0.31185	-0.00669345	-1.39331	0.153638	0.00296234	0.531304	0.587216	45.145	30.1667	0.669215	0.629742	0.901256	0
ENSMUSG00000021025	0.0122473	1.0569	0.354097	0.0073396	1.38119	0.15403	-0.00112081	-0.208994	0.832944	222.057	70.8333	0.702048	0.629742	0.984652	0
ENSMUSG00000021290	0.00946749	1.75022	0.358696	0.00653832	1.40578	0.153607	0.000460508	0.118248	0.904156	53.16	36.3333	0.70645	0.629742	0.991326	0
ENSMUSG00000022890	-0.0109974	-1.39778	0.364599	-0.0061302	-1.34338	0.155764	0.000194651	0.0544198	0.956061	107.782	53	0.710537	0.631097	0.991326	0
ENSMUSG00000047735	-0.0132058	-1.49405	0.296451	-0.00633828	-1.35905	0.158134	-0.00513821	-0.656008	0.507237	188.315	58.8333	0.658778	0.632321	0.86532	0
ENSMUSG00000030536	0.0147358	1.23659	0.304214	0.0100861	1.39052	0.157979	0.00332533	0.617308	0.534102	383.872	88.6667	0.663375	0.632321	0.884275	0
ENSMUSG00000037706	-0.010153	-1.10717	0.345743	-0.00624691	-1.35793	0.159759	0.00242603	0.377124	0.700828	108.717	35.1667	0.701017	0.632321	0.938315	0
ENSMUSG00000042625	0.00671104	1.33926	0.358363	0.00630984	1.38506	0.159239	-0.00234523	-0.261474	0.789908	38.4983	35	0.70645	0.632321	0.967749	0
ENSMUSG00000038900	-0.00937013	-1.41338	0.372174	-0.00665921	-1.33663	0.159847	-0.000145275	-0.033113	0.973335	113.632	69.6667	0.714978	0.632321	0.993423	0
ENSMUSG00000073678	0.0101612	1.8982	0.261055	0.00460879	1.01368	0.309795	0.0124579	1.26563	0.198348	86.745	36.5	0.632409	0.746211	0.633582	0
ENSMUSG00000089844	-0.00552062	-0.991231	0.371807	-0.00617555	-1.34042	0.160337	0.00050716	0.0865579	0.930011	12.9217	45	0.714978	0.632441	0.991326	0
ENSMUSG00000018666	0.00258552	0.457028	0.399626	-0.00186307	-0.406774	0.669683	0.0107434	1.26744	0.198622	54.8217	41.6667	0.720592	0.890449	0.633582	0
ENSMUSG00000032562	0.00354942	0.435097	0.263396	0.00514756	1.09785	0.262139	-0.0091179	-1.17424	0.234929	58.575	52.1667	0.633943	0.713549	0.671032	0
ENSMUSG00000049658	0.00657021	1.27825	0.35356	0.00653439	1.358	0.162874	-0.00472496	-0.355452	0.716298	53.1267	29.6667	0.70192	0.63406	0.939091	0
ENSMUSG00000024498	-0.00904806	-1.0401	0.362156	-0.00707339	-1.36782	0.161888	-0.00300147	-0.266499	0.78439	35.5317	25.1667	0.708881	0.63406	0.965907	0
ENSMUSG00000027678	0.00796573	1.58717	0.366034	0.00616421	1.36729	0.162761	0.00173489	0.244856	0.803872	48.5933	46.3333	0.710537	0.63406	0.970679	0
ENSMUSG00000022174	0.0108028	1.66594	0.376164	0.00646878	1.41738	0.162314	0.000248227	0.0532889	0.956847	88.3567	43	0.715058	0.63406	0.991326	0
ENSMUSG00000020224	0.00353582	0.881056	0.265916	0.00593915	1.17478	0.226102	-0.0100527	-1.0636	0.276557	22.3583	27	0.634326	0.687995	0.702309	0
ENSMUSG00000020737	-0.00487943	-0.597443	0.271543	-0.00480428	-1.05637	0.275309	0.00675492	1.17171	0.23387	97.3083	37.8333	0.634416	0.716156	0.671032	0
ENSMUSG00000023170	-0.0106976	-1.14119	0.269704	-0.00587947	-1.17293	0.22511	-0.00870411	-1.04878	0.283682	32.8683	28	0.634416	0.687995	0.703061	0
ENSMUSG00000025451	0.00500161	2.00205	0.270663	0.00545873	1.01377	0.307017	0.0177761	1.224	0.210164	14.4617	25.5	0.634416	0.745541	0.654275	0
ENSMUSG00000032035	0.0145604	1.26502	0.26839	0.0113789	1.40844	0.175203	0.00429217	0.884318	0.373261	428.115	90.6667	0.634416	0.643683	0.794754	0
ENSMUSG00000038812	-0.00721824	-0.902084	0.272688	-0.00575779	-1.23886	0.190358	0.0047105	0.922607	0.347104	43.535	33	0.634704	0.663141	0.778244	0
ENSMUSG00000063406	-0.0149055	-1.32454	0.291508	-0.00633511	-1.36283	0.165548	-0.00751961	-0.7262	0.461369	119.49	44.6667	0.654152	0.638782	0.851256	0
ENSMUSG00000033220	0.0132807	1.21867	0.300059	0.00694968	1.43083	0.165076	-0.00342268	-0.686325	0.488219	239.587	64.1667	0.662345	0.638782	0.862049	0
ENSMUSG00000021264	0.00424181	1.14175	0.32237	0.00647905	1.31386	0.170439	-0.00599583	-0.604815	0.534922	24.9267	25.3333	0.679034	0.638782	0.884275	0
ENSMUSG00000017421	-0.0074993	-0.909476	0.378056	-0.0059322	-1.32905	0.167556	0.00173158	0.199046	0.840025	92.92	46.6667	0.715058	0.638782	0.984652	0
ENSMUSG00000031799	0.00820807	1.71366	0.376603	0.00645449	1.33794	0.166226	0.00186312	0.186907	0.848545	59.9933	30.6667	0.715058	0.638782	0.991326	0
ENSMUSG00000015656	0.012217	1.18948	0.385579	0.00658236	1.37057	0.169272	-0.000608794	-0.1277	0.897375	207.722	65.6667	0.716627	0.638782	0.991326	0
ENSMUSG00000026867	0.00586532	1.59493	0.382292	0.00668902	1.32991	0.166812	0.00147712	0.105804	0.913566	52.995	26	0.716627	0.638782	0.991326	0
ENSMUSG00000050856	-0.00967971	-1.28235	0.384309	-0.00613627	-1.34559	0.16682	-0.000137183	-0.0359018	0.970946	34.305	45.6667	0.716627	0.638782	0.993423	0
ENSMUSG00000027091	0.00568299	1.4309	0.389941	0.00668316	1.32088	0.171108	-0.00117156	-0.099539	0.919104	30.1133	32.8333	0.71875	0.638782	0.991326	0
ENSMUSG00000042699	0.00637306	1.41393	0.391342	0.00635096	1.288	0.17137	-0.000758371	-0.0719526	0.941259	35.06	27.8333	0.71875	0.638782	0.991326	0
ENSMUSG00000049470	-0.0107501	-1.11071	0.390271	-0.00650531	-1.37175	0.171214	-0.000889628	-0.0957001	0.922173	44.7317	32	0.71875	0.638782	0.991326	0
ENSMUSG00000017009	0.00803261	1.50031	0.316994	0.003683	0.821523	0.414231	0.0091754	1.25934	0.201548	82.1783	42	0.674111	0.787471	0.639379	0
ENSMUSG00000027133	0.00702439	0.975956	0.352952	0.0029992	0.670576	0.502483	0.00468382	1.26204	0.201267	92.5383	47	0.701651	0.82032	0.639379	0
ENSMUSG00000061288	0.00785239	1.67129	0.364081	0.00611545	1.2931	0.174705	0.0043889	0.416357	0.672531	59.8333	43.1667	0.710461	0.643683	0.931946	0
ENSMUSG00000024091	0.00949768	1.25602	0.390958	0.00619636	1.37342	0.176018	-0.00140849	-0.214916	0.827684	75.3417	51.3333	0.71875	0.643683	0.983773	0
ENSMUSG00000003873	-0.010636	-1.14421	0.399109	-0.00634205	-1.29632	0.17575	-0.000281132	-0.060406	0.950587	36.0967	26	0.720592	0.643683	0.991326	0
ENSMUSG00000015340	-0.0101463	-1.12321	0.400404	-0.00593955	-1.30458	0.176259	0.000295868	0.040331	0.967375	128.253	46.8333	0.720592	0.643683	0.992792	0
ENSMUSG00000029202	0.00768889	1.39452	0.400264	0.00625411	1.32802	0.177002	-0.00100026	-0.0910569	0.925929	58.4267	31.8333	0.720592	0.643683	0.991326	0
ENSMUSG00000044894	0.00672642	1.92943	0.377092	0.0065828	1.32582	0.177859	0.00217386	0.359916	0.713192	36.1483	31.1667	0.715058	0.644759	0.938315	0
ENSMUSG00000061665	0.00798131	1.30699	0.391562	0.00617505	1.30653	0.178542	-0.00255716	-0.2512	0.797997	68.1717	35.1667	0.71875	0.644759	0.968116	0
ENSMUSG00000032870	0.0068821	1.36611	0.399978	0.0060801	1.33496	0.178856	-0.00130963	-0.15758	0.872914	44.5383	43.8333	0.720592	0.644759	0.991326	0
ENSMUSG00000029823	0.0113035	1.50427	0.371751	0.00614321	1.34808	0.179538	0.00297288	0.416528	0.673426	111.162	55.1667	0.714978	0.645041	0.931946	0
ENSMUSG00000002996	-0.0131771	-1.18944	0.288267	-0.00612352	-1.23713	0.206214	-0.00796198	-0.920721	0.345496	50.5983	25.8333	0.652932	0.68027	0.778244	0
ENSMUSG00000022201	-0.0116372	-1.15357	0.285901	-0.00521704	-1.07266	0.260805	-0.0111981	-1.08698	0.265521	38.165	25.5	0.652932	0.713505	0.695764	0
ENSMUSG00000037337	0.00578626	0.818669	0.284103	0.00558249	1.21088	0.234613	-0.00934551	-1.03242	0.293355	55.7017	34.8333	0.652932	0.694904	0.712366	0
ENSMUSG00000052040	0.00460621	0.608298	0.285708	0.0051779	1.17104	0.235955	-0.00876592	-1.03614	0.294053	65.27	48.5	0.652932	0.695274	0.712899	0
ENSMUSG00000058443	0.00626899	0.705222	0.284692	0.0072068	1.23383	0.279485	-0.00406863	-1.15027	0.246488	38.8033	79.6667	0.652932	0.716156	0.683111	0
ENSMUSG00000039630	0.00853248	0.839251	0.345671	0.0064234	1.29716	0.182744	-0.00373685	-0.585713	0.554471	169.248	70.1667	0.701017	0.653263	0.893428	0
ENSMUSG00000021895	-0.00934773	-0.949145	0.37266	-0.00645288	-1.33867	0.183584	0.00416079	0.44243	0.650073	52.365	26.1667	0.714987	0.653263	0.931946	0
ENSMUSG00000051124	0.00572594	0.994088	0.28947	0.0056365	1.13685	0.256277	-0.00894467	-1.06566	0.275198	60.56	26	0.653287	0.71289	0.702309	0
ENSMUSG00000073409	-0.0120401	-1.46895	0.290249	-0.00577209	-1.20608	0.221007	-0.00795126	-0.97771	0.323136	75.7367	58.5	0.653564	0.68468	0.749294	0
ENSMUSG00000027433	-0.00201057	-0.259389	0.309367	-0.00391446	-0.879897	0.371627	0.00863151	1.22824	0.213396	90.105	45.6667	0.665834	0.772798	0.654275	0
ENSMUSG00000066406	0.0116551	1.41689	0.32963	0.00497185	0.846846	0.42209	0.0083443	1.24599	0.209471	205.63	81.3333	0.686536	0.789574	0.654275	0
ENSMUSG00000026219	0.00252766	0.330155	0.348622	-0.00342693	-0.733264	0.459952	0.0144514	1.22484	0.211442	46.9783	29.8333	0.701017	0.801155	0.654275	0
ENSMUSG00000062210	0.00207247	0.289246	0.346993	0.00354179	0.714053	0.455745	-0.0128369	-1.22344	0.211581	66.6933	28.6667	0.701017	0.798491	0.654275	0
ENSMUSG00000020340	0.00188789	0.244511	0.355135	0.00351081	0.736921	0.47561	-0.012391	-1.22693	0.211431	55.775	32.5	0.703168	0.80933	0.654275	0
ENSMUSG00000053819	0.000683287	0.0799388	0.360642	0.00317402	0.696769	0.494407	-0.010865	-1.23821	0.209798	93.6883	46.3333	0.708405	0.819068	0.654275	0
ENSMUSG00000021917	-0.00666062	-0.680022	0.386806	-0.00268551	-0.540965	0.572998	-0.00746481	-1.22951	0.208477	54.62	26.3333	0.717113	0.851824	0.654275	0
ENSMUSG00000032712	-0.00156828	-0.16304	0.427229	0.00160885	0.358287	0.686894	-0.00993906	-1.22449	0.214856	105.87	46.1667	0.740196	0.890449	0.654275	0
ENSMUSG00000021282	-0.00262929	-0.266646	0.455071	0.000719464	0.156989	0.867361	-0.00712911	-1.23216	0.213622	187.062	63.5	0.766191	0.972684	0.654275	0
ENSMUSG00000028161	-0.00511647	-0.552859	0.463711	8.69196e-05	0.0179311	1	-0.00768188	-1.22906	0.21502	121.647	67.3333	0.773486	1	0.654275	0
ENSMUSG00000022837	0.00564141	1.72829	0.296159	0.00496318	1.01342	0.303891	0.00621396	1.16245	0.240668	14.1983	64.1667	0.658778	0.741575	0.677119	0
ENSMUSG00000092074	-0.00271889	-0.512583	0.296783	-0.0050319	-1.11662	0.245563	0.00486814	1.0244	0.298443	18.4167	41.1667	0.658778	0.704105	0.72003	0
ENSMUSG00000028936	0.00939623	1.24515	0.325045	0.00431686	0.898057	0.386492	0.00493132	1.21205	0.221035	78.0633	61.5	0.681915	0.780677	0.658854	0
ENSMUSG00000052477	-0.00674619	-1.10326	0.339416	-0.00338607	-0.746249	0.42338	-0.00647192	-1.21821	0.217598	12.3	49.3333	0.697434	0.789574	0.658854	0
ENSMUSG00000029817	0.00564315	1.49544	0.379395	0.00324069	0.661965	0.514935	0.0127646	1.20767	0.21848	46.91	31.8333	0.715058	0.82356	0.658854	0
ENSMUSG00000053317	-0.000253804	-0.035737	0.448834	-0.00149205	-0.309886	0.751845	0.00613033	1.20577	0.22033	56.7767	36.5	0.764356	0.922463	0.658854	0
ENSMUSG00000059534	0.0015417	0.203092	0.470015	-0.000200586	-0.0445099	1	0.0042042	1.21268	0.219051	65.6767	44.3333	0.77614	1	0.658854	0
ENSMUSG00000027405	-0.00799138	-0.763329	0.432643	-0.00203639	-0.449492	0.659066	-0.00895317	-1.19782	0.223614	84.465	37.6667	0.747064	0.888488	0.658961	0
ENSMUSG00000000078	-0.00742126	-0.686111	0.468155	-0.000814767	-0.17892	0.840479	-0.0117293	-1.20292	0.224182	183.002	57.1667	0.775039	0.960272	0.659281	0
ENSMUSG00000040247	-0.0070926	-1.07023	0.404418	-0.00559412	-1.257	0.187601	0.00129642	0.268932	0.785243	49.7533	49.6667	0.72444	0.659328	0.965907	0
ENSMUSG00000026374	-0.000111531	-0.0117326	0.425611	0.00219632	0.485101	0.628254	-0.0110055	-1.19472	0.224712	65.46	37.1667	0.739812	0.877907	0.659539	0
ENSMUSG00000019494	-0.0103935	-1.14649	0.395396	-0.00636127	-1.30094	0.188639	-0.0021692	-0.348489	0.721021	57.0033	27	0.720592	0.660235	0.939091	0
ENSMUSG00000043336	0.00549528	0.545001	0.301094	0.00493614	1.05292	0.267781	-0.00617763	-1.07239	0.27887	160.197	62.3333	0.662345	0.716156	0.702356	0
ENSMUSG00000070031	-0.0111401	-1.34646	0.300156	-0.00467485	-1.01267	0.285554	-0.00814434	-1.11271	0.260435	53.42	53.3333	0.662345	0.720407	0.691714	0
ENSMUSG00000033004	-0.0110693	-1.06397	0.351245	-0.00339686	-0.751388	0.42651	-0.00809744	-1.19478	0.226893	130.287	52.5	0.701651	0.790952	0.663328	0
ENSMUSG00000015291	-0.0109274	-1.05199	0.304714	-0.0044411	-0.924725	0.336777	-0.0104988	-1.18355	0.227871	71.29	32.1667	0.663489	0.757999	0.664883	0
ENSMUSG00000025239	0.00824906	1.65745	0.397253	0.00595544	1.29133	0.191359	0.00389054	0.367459	0.709043	78.42	42.5	0.720592	0.663525	0.938315	0
ENSMUSG00000073468	0.00453489	0.802167	0.306603	0.00493692	1.02259	0.303417	-0.00800612	-1.11958	0.25325	50.8783	30	0.664972	0.741575	0.686537	0
ENSMUSG00000054435	0.0071688	0.767193	0.309377	0.00483144	1.06935	0.297374	-0.00689915	-1.11019	0.261565	203.795	53.8333	0.665834	0.733372	0.692526	0
ENSMUSG00000006333	0.00434578	0.469165	0.426334	0.0266483	1.19848	0.193049	-0.000201443	-0.103583	0.916961	948.507	99.5	0.739812	0.666288	0.991326	0
ENSMUSG00000071076	-0.00214464	-0.331817	0.486137	0.000605204	0.131453	0.939939	-0.00743308	-1.17888	0.230649	11.2483	36	0.780247	0.987632	0.670367	0
ENSMUSG00000024474	0.00113866	0.169774	0.378266	0.00336631	0.676584	0.467777	-0.0135173	-1.1656	0.233883	36.8433	28.6667	0.715058	0.801673	0.671032	0
ENSMUSG00000030779	5.55148e-05	0.0073563	0.386235	0.00304602	0.67083	0.485504	-0.0106961	-1.17185	0.234039	52.835	39	0.716949	0.815306	0.671032	0
ENSMUSG00000058927	-0.00804834	-1.07888	0.433946	-0.0058774	-1.24237	0.196451	0.000145366	0.0326124	0.973435	17.2517	31.6667	0.748443	0.673212	0.993423	0
ENSMUSG00000024335	0.0120878	1.58384	0.315259	0.00520169	1.1284	0.253899	0.00778924	0.993149	0.315623	129.225	59.1667	0.673514	0.70892	0.741092	0
ENSMUSG00000020372	-0.0109248	-1.30926	0.415387	-0.00588868	-1.23018	0.199182	-0.00198856	-0.326077	0.7416	143.427	58.3333	0.737859	0.674955	0.949621	0
ENSMUSG00000021880	-0.0102472	-1.12626	0.42645	-0.00575507	-1.258	0.199012	0.00124938	0.231347	0.814734	165.243	51.1667	0.739812	0.674955	0.976503	0
ENSMUSG00000018583	-0.00199138	-0.210173	0.488665	0.000875663	0.189169	0.849929	-0.0103892	-1.16563	0.237335	81.5067	43.8333	0.780247	0.964698	0.675414	0
ENSMUSG00000031229	-0.00493452	-0.48148	0.49702	7.35028e-05	0.0160624	0.963477	-0.00878961	-1.16834	0.237369	167.84	53	0.785186	0.991872	0.675414	0
ENSMUSG00000021546	0.00957333	0.827785	0.421002	0.00843746	1.26912	0.200409	-0.00131547	-0.299089	0.76311	437.615	84.3333	0.739812	0.677003	0.956257	0
ENSMUSG00000047126	0.00685423	1.61526	0.419705	0.00615693	1.22192	0.200694	0.00366139	0.30822	0.752919	39.95	31.1667	0.739812	0.677003	0.952977	0
ENSMUSG00000078453	0.00383793	0.590954	0.365154	0.00369568	0.756645	0.428284	-0.00577572	-1.15313	0.238844	51.4917	28.5	0.710537	0.79121	0.677028	0
ENSMUSG00000045193	-0.00456117	-0.482713	0.492325	-0.000510067	-0.114664	0.86549	-0.00874442	-1.16109	0.238652	79.6967	40.6667	0.781093	0.972684	0.677028	0
ENSMUSG00000058470	-0.0103387	-1.36874	0.412473	-0.00591068	-1.25531	0.201175	-0.00214216	-0.366628	0.710931	180.367	60.1667	0.735151	0.677093	0.938315	0
ENSMUSG00000025651	-0.00975928	-0.880435	0.370805	-0.00345672	-0.729687	0.435209	-0.00807713	-1.1497	0.240908	94.73	30.5	0.714978	0.79121	0.677119	0
ENSMUSG00000030275	0.00192146	0.216396	0.398323	0.00317757	0.676809	0.494321	-0.0107461	-1.15354	0.241147	101.8	37.6667	0.720592	0.819068	0.677119	0
ENSMUSG00000000673	-0.00645698	-0.679995	0.457032	-0.00200873	-0.422718	0.664744	-0.00975356	-1.15154	0.240409	59.7483	31.3333	0.768135	0.890449	0.677119	0
ENSMUSG00000010608	0.00494622	0.477139	0.319435	0.00578463	1.12621	0.259403	-0.00664104	-0.996851	0.314792	177.045	73.1667	0.677659	0.713505	0.740307	0
ENSMUSG00000059119	-0.00524948	-0.53912	0.489205	-0.00127616	-0.265489	0.801973	-0.00967761	-1.14431	0.242319	45.6967	28.1667	0.780247	0.946954	0.677858	0
ENSMUSG00000069919	9.4049e-05	0.557921	0.575595	-0.00338818	-0.307848	1	0.0134094	1.14271	0.242914	2986.8	28	0.826652	1	0.678248	0
ENSMUSG00000041571	-0.0119193	-1.43628	0.351022	-0.00547036	-1.2218	0.202856	-0.00309446	-0.679642	0.492015	128.26	58.1667	0.701651	0.679681	0.862049	0
ENSMUSG00000020385	0.00781327	1.63014	0.41497	0.00592599	1.18524	0.202413	0.00317974	0.359153	0.714099	83.5483	33	0.737859	0.679681	0.938315	0
ENSMUSG00000030287	-0.00695369	-0.689832	0.472828	-0.0017698	-0.37069	0.704769	-0.0120693	-1.1381	0.244495	60.08	27.1667	0.776989	0.898129	0.680115	0
ENSMUSG00000021365	-0.011331	-1.15694	0.387954	-0.00598306	-1.24755	0.207676	-0.00424115	-0.541285	0.580031	77.0283	29.5	0.717932	0.68027	0.901256	0
ENSMUSG00000021660	-0.00684421	-0.953023	0.388215	-0.00570439	-1.20255	0.206974	0.00265642	0.540875	0.583929	106.313	51.6667	0.717932	0.68027	0.901256	0
ENSMUSG00000024048	0.00633925	0.749275	0.38895	0.00624015	1.25186	0.209708	-0.00390273	-0.556245	0.574526	66.59	69.5	0.718397	0.68027	0.899809	0
ENSMUSG00000037649	0.0130973	1.1654	0.392622	0.00642741	1.24291	0.207025	0.00157009	0.522573	0.59821	375.962	76.5	0.71892	0.68027	0.90754	0
ENSMUSG00000040350	0.00649116	1.25702	0.398257	0.00628038	1.26737	0.205506	-0.00522021	-0.477927	0.625286	52.5983	30.1667	0.720592	0.68027	0.917696	0
ENSMUSG00000071533	-0.0105658	-1.14267	0.416517	-0.00569433	-1.23336	0.206799	-0.00315578	-0.390791	0.691043	52.2933	38.6667	0.73861	0.68027	0.934129	0
ENSMUSG00000025050	0.00310739	1.1572	0.446043	0.00588914	1.21923	0.20389	0.000182549	0.0194582	0.984153	12.7633	32.1667	0.762225	0.68027	0.996179	0
ENSMUSG00000002028	0.00908445	1.10849	0.453201	0.00570523	1.2246	0.208734	-0.000379188	-0.0509134	0.958897	98.965	53.8333	0.766191	0.68027	0.991326	0
ENSMUSG00000032187	-0.00449466	-0.697201	0.453184	-0.00541927	-1.16636	0.208443	-0.000205264	-0.0262254	0.97882	27.9467	53.6667	0.766191	0.68027	0.995372	0
ENSMUSG00000038612	-0.00702545	-0.821765	0.424232	-0.00563949	-1.25932	0.21246	0.0032782	0.394791	0.688822	97.345	45.6667	0.739812	0.681075	0.933698	0
ENSMUSG00000061132	0.00884806	1.04663	0.448724	0.00562821	1.20897	0.211415	-0.00135909	-0.199908	0.839567	143.903	51.8333	0.764356	0.681075	0.984652	0
ENSMUSG00000001472	0.00832504	1.23725	0.45726	0.00557859	1.22113	0.212032	-0.000603968	-0.0853339	0.930959	61.5983	43.3333	0.768135	0.681075	0.991326	0
ENSMUSG00000079794	-0.00434408	-1.03197	0.325115	-0.00488663	-0.965307	0.300853	-0.00642734	-1.06258	0.27802	3.37	29.6667	0.681915	0.740217	0.702309	0
ENSMUSG00000033916	0.00764845	1.54569	0.45909	0.00610213	1.18644	0.213965	0.000952721	0.109497	0.910547	56.9817	25.8333	0.770337	0.68262	0.991326	0
ENSMUSG00000074698	-0.0041394	-0.563998	0.379117	-0.00538396	-1.18664	0.215005	0.00461791	0.626639	0.525843	72.9433	52.1667	0.715058	0.683524	0.884275	0
ENSMUSG00000063015	0.00509493	1.09856	0.454587	0.00586755	1.23989	0.215613	0.00168133	0.205964	0.834981	28.2067	57.5	0.766191	0.683997	0.984652	0
ENSMUSG00000004535	0.00771136	0.885926	0.395029	0.00541541	1.20829	0.221339	-0.00473016	-0.59439	0.547442	135.075	53.1667	0.720592	0.68468	0.889146	0
ENSMUSG00000015671	0.0117736	1.36064	0.42479	0.00552462	1.21341	0.218169	0.00185282	0.436633	0.658013	139.958	47.3333	0.739812	0.68468	0.931946	0
ENSMUSG00000027170	0.00983038	1.58545	0.430292	0.0057326	1.22909	0.21679	0.00285307	0.392272	0.688158	82.4017	28.6667	0.743869	0.68468	0.933698	0
ENSMUSG00000038085	0.00511271	0.838149	0.438944	0.00622782	1.19495	0.220188	-0.00131872	-0.37592	0.704708	18.5717	80	0.753562	0.68468	0.938315	0
ENSMUSG00000039264	-0.00712314	-0.871016	0.443413	-0.00520604	-1.16757	0.218742	0.00232023	0.33283	0.735741	122.813	46.8333	0.758604	0.68468	0.948954	0
ENSMUSG00000027447	0.0109777	1.29507	0.467599	0.00544592	1.2126	0.22099	0.000622634	0.147805	0.881138	154.048	56.5	0.775039	0.68468	0.991326	0
ENSMUSG00000037236	0.00793605	1.04093	0.467876	0.00528317	1.17221	0.220029	-0.000901282	-0.120561	0.90277	76.6667	49.6667	0.775039	0.68468	0.991326	0
ENSMUSG00000032407	0.00160529	0.183811	0.421921	0.00272613	0.606585	0.532963	-0.00882364	-1.13837	0.247539	83.3167	38.5	0.739812	0.832865	0.684751	0
ENSMUSG00000015396	0.00232544	0.493046	0.352508	0.004486	0.802773	0.385999	-0.013451	-1.12784	0.24812	77.7067	25.6667	0.701651	0.780677	0.685088	0
ENSMUSG00000020743	-0.00350897	-0.437821	0.369778	-0.00359692	-0.785673	0.414564	0.00635394	1.12974	0.24987	84.5667	33	0.714978	0.787471	0.686537	0
ENSMUSG00000056201	0.000475697	0.0511519	0.4548	0.00365296	0.541935	0.60776	-0.00419249	-1.13765	0.251971	327.26	86.1667	0.766191	0.867181	0.686537	0
ENSMUSG00000030016	-0.00710187	-0.676712	0.487274	-0.00148032	-0.323569	0.722835	-0.0114075	-1.12182	0.252021	70.9717	29.1667	0.780247	0.90415	0.686537	0
ENSMUSG00000030042	-0.00385917	-0.460007	0.506276	-0.0010264	-0.212263	0.813635	-0.0086306	-1.11549	0.253161	53.4183	25.3333	0.792175	0.948499	0.686537	0
ENSMUSG00000031812	-0.00197905	-0.216678	0.516444	0.000244014	0.0542078	1	-0.00608387	-1.13549	0.249867	111.423	45.3333	0.801379	1	0.686537	0
ENSMUSG00000036398	-0.00493658	-0.619899	0.474267	-0.00215915	-0.416061	0.658502	-0.010433	-1.11227	0.254831	37.465	26	0.777358	0.888488	0.687076	0
ENSMUSG00000021182	0.00542539	1.74841	0.365899	0.00420187	0.839332	0.395882	0.0131486	1.11372	0.256048	41.4683	31	0.710537	0.784921	0.68787	0
ENSMUSG00000028081	0.00367895	0.888476	0.520475	0.00231837	0.198786	0.891336	0.00320537	1.12755	0.256535	699.305	95.8333	0.80511	0.977193	0.687937	0
ENSMUSG00000059895	-0.0117928	-1.30436	0.40284	-0.00541941	-1.19684	0.224384	-0.00370444	-0.575408	0.558492	53.865	38.6667	0.722484	0.687995	0.893428	0
ENSMUSG00000000378	-0.00974077	-1.06811	0.454042	-0.0053063	-1.15679	0.224524	-0.00254335	-0.315438	0.747185	53.2067	30.3333	0.766191	0.687995	0.949747	0
ENSMUSG00000036550	0.00639849	1.5251	0.467474	0.0059327	1.1805	0.225704	0.00292974	0.224655	0.817771	47.1517	26.1667	0.775039	0.687995	0.978568	0
ENSMUSG00000030313	0.00373106	0.616711	0.341646	0.00548193	1.12188	0.22728	-0.0102824	-0.813876	0.406109	40.16	30.8333	0.698821	0.689152	0.813856	0
ENSMUSG00000035011	0.00669461	1.15403	0.482614	0.0054023	1.14796	0.227406	-8.54764e-05	-0.00797155	0.993532	50.245	39.1667	0.780247	0.689152	0.998943	0
ENSMUSG00000041297	0.00276198	0.400958	0.332758	0.00448982	0.943642	0.317385	-0.01166	-1.07559	0.273125	39.3667	32.6667	0.691024	0.752176	0.70212	0
ENSMUSG00000025016	-0.00911841	-0.945222	0.401795	-0.00340732	-0.720707	0.45524	-0.0115544	-1.10047	0.260508	31.6033	27.5	0.721482	0.798491	0.691714	0
ENSMUSG00000014769	7.89182e-05	0.00926667	0.490768	-0.00168408	-0.361657	0.690382	0.00510023	1.11354	0.260726	194.642	60.5	0.780247	0.890449	0.691714	0
ENSMUSG00000023927	-0.00128822	-0.158979	0.489664	0.00163698	0.354843	0.689807	-0.011496	-1.10825	0.259996	71.8917	37.3333	0.780247	0.890449	0.691714	0
ENSMUSG00000029836	0.00633291	1.55779	0.33913	0.00428527	0.932522	0.34161	0.00577713	1.11065	0.261962	17.2617	60.5	0.697434	0.758093	0.692526	0
ENSMUSG00000048865	0.00245355	0.313598	0.379752	0.0037633	0.818645	0.406881	-0.0101541	-1.09887	0.263824	56.815	36.3333	0.715058	0.787471	0.69376	0
ENSMUSG00000037062	-0.0038734	-0.438189	0.531443	-0.000407046	-0.0882379	0.907902	-0.00913609	-1.09891	0.263374	56.7933	34.5	0.808207	0.982283	0.69376	0
ENSMUSG00000022312	-0.0089064	-0.957841	0.384533	-0.00534072	-1.16123	0.231532	0.00310853	0.682984	0.488411	138.878	44.5	0.716627	0.69481	0.862049	0
ENSMUSG00000026254	-0.00513281	-0.765919	0.463098	-0.00528939	-1.17865	0.231537	-0.00314995	-0.322448	0.74216	20.8833	32.6667	0.773486	0.69481	0.949621	0
ENSMUSG00000032053	-0.00824458	-0.965186	0.485966	-0.00522316	-1.14933	0.231603	-0.000917431	-0.108868	0.911887	65.7383	40.3333	0.780247	0.69481	0.991326	0
ENSMUSG00000055531	-0.01088	-1.03866	0.485124	-0.00551679	-1.19084	0.230455	-0.000785885	-0.0908288	0.9259	80.9283	28	0.780247	0.69481	0.991326	0
ENSMUSG00000078427	-0.010186	-1.17836	0.450486	-0.00522846	-1.16051	0.233269	-0.00275755	-0.411942	0.676545	97.035	51.3333	0.76454	0.694904	0.931946	0
ENSMUSG00000057143	-0.00525945	-0.698539	0.477554	-0.00512976	-1.15257	0.233749	0.00206755	0.242048	0.806095	50.86	46.6667	0.779658	0.694904	0.971553	0
ENSMUSG00000022427	-0.00795702	-0.87128	0.488529	-0.00529043	-1.08509	0.235478	-0.00178202	-0.15544	0.873745	54.4433	30	0.780247	0.695244	0.991326	0
ENSMUSG00000037958	-0.00731549	-0.852	0.496773	-0.00561733	-1.15651	0.23685	4.09875e-06	0.000376986	0.999692	40.1283	26.3333	0.785186	0.69528	0.999692	0
ENSMUSG00000031627	0.00170968	0.183153	0.426136	0.00315218	0.698053	0.495664	-0.00861142	-1.10222	0.265128	79.8583	55.1667	0.739812	0.8201	0.695764	0
ENSMUSG00000028822	-0.00702074	-0.721646	0.48603	-0.00193937	-0.429841	0.650207	-0.00520459	-1.10035	0.265986	164.722	55.6667	0.780247	0.883284	0.695764	0
ENSMUSG00000000594	-0.0120079	-1.15917	0.337069	-0.0043587	-0.944657	0.327067	-0.00807287	-1.08843	0.270451	89.1817	48.8333	0.696171	0.756057	0.69886	0
ENSMUSG00000025967	0.00191071	0.195595	0.423944	0.00336984	0.724505	0.485574	-0.00781355	-1.0981	0.267409	131.155	60.8333	0.739812	0.815306	0.69727	0
ENSMUSG00000064262	0.0010446	0.147866	0.426161	0.00307133	0.671077	0.490085	-0.0101428	-1.08972	0.267497	71.0617	35	0.739812	0.817356	0.69727	0
ENSMUSG00000018286	-0.00880821	-0.851514	0.380883	-0.00377513	-0.778129	0.400114	-0.00588833	-1.08533	0.268862	72.8117	32.8333	0.715058	0.786521	0.697695	0
ENSMUSG00000019087	-0.0107121	-0.906699	0.379235	-0.00381898	-0.778433	0.397459	-0.00918177	-1.08002	0.268734	96.7417	25.8333	0.715058	0.786087	0.697695	0
ENSMUSG00000063457	0.00517585	0.783238	0.498248	0.00323171	0.414507	0.678516	0.00326981	1.09784	0.269064	243.293	89.8333	0.785455	0.890449	0.697695	0
ENSMUSG00000001289	0.0109927	1.21865	0.489728	0.00555806	1.19108	0.239212	0.000996392	0.20434	0.836525	151.638	67	0.780247	0.697772	0.984652	0
ENSMUSG00000034160	-0.00477117	-0.504833	0.543544	-0.000200799	-0.0450287	0.957474	-0.00870797	-1.08869	0.270059	118.677	46.6667	0.811895	0.989744	0.69886	0
ENSMUSG00000091896	-0.00799561	-0.817539	0.473346	-0.00229249	-0.513359	0.594187	-0.00801869	-1.0831	0.270935	53.79	37.3333	0.776989	0.862259	0.698901	0
ENSMUSG00000031939	0.00500627	1.12646	0.446563	0.00581002	1.14654	0.240996	-0.00454266	-0.475837	0.625954	43.215	27.1667	0.762237	0.699075	0.917696	0
ENSMUSG00000000579	-0.00352569	-0.548882	0.343055	-0.00464477	-1.03424	0.281949	0.004974	0.976646	0.321692	28.425	42.3333	0.700739	0.716156	0.747614	0
ENSMUSG00000022285	0.0049022	0.421668	0.344053	0.00824319	1.17001	0.313692	-0.00609815	-1.05054	0.290166	224.067	88.5	0.701017	0.75019	0.710406	0
ENSMUSG00000054611	0.00827595	1.77476	0.344229	0.00515445	1.14037	0.250296	0.00799693	0.887241	0.367753	58.2567	41.5	0.701017	0.707311	0.794754	0
ENSMUSG00000018379	-0.0106352	-1.15953	0.351167	-0.00430656	-0.921391	0.34577	-0.010497	-1.07938	0.272511	39.2183	37	0.701651	0.758093	0.701751	0
ENSMUSG00000067847	0.00557454	1.38259	0.363832	0.00455088	0.916677	0.360298	0.00436517	1.06741	0.276285	30.72	31	0.710461	0.766461	0.702309	0
ENSMUSG00000066442	-0.00519229	-0.644212	0.499706	-0.00215936	-0.451443	0.650015	-0.00691658	-1.06314	0.277033	19.72	27.6667	0.786918	0.883284	0.702309	0
ENSMUSG00000018326	-0.000457044	-0.0605894	0.525671	0.00171609	0.346981	0.745686	-0.0100231	-1.06746	0.277159	46.6467	34.1667	0.805595	0.917904	0.702309	0
ENSMUSG00000048076	-0.00582835	-0.58801	0.524728	-0.00141577	-0.297199	0.744276	-0.00952062	-1.06569	0.276676	60.065	29.8333	0.805595	0.917878	0.702309	0
ENSMUSG00000021537	-0.00141924	-0.187898	0.550684	0.000692072	0.14274	0.89665	-0.00929154	-1.05835	0.278108	46.3933	25.1667	0.814508	0.980136	0.702309	0
ENSMUSG00000037475	-0.00588278	-0.551009	0.552067	-0.000456075	-0.101283	0.90856	-0.0100812	-1.07083	0.27838	114.33	49.8333	0.81539	0.982283	0.702309	0
ENSMUSG00000037860	0.00642428	1.38173	0.495759	0.00548722	1.13185	0.244559	0.00244981	0.216655	0.824444	42.1467	28	0.785186	0.702577	0.982732	0
ENSMUSG00000026623	0.00609042	1.16504	0.501019	0.00551928	1.16093	0.243561	-0.00148818	-0.146583	0.881136	63.8783	33.1667	0.78815	0.702577	0.991326	0
ENSMUSG00000025026	0.00388519	0.371846	0.384473	0.00379125	0.82702	0.38695	-0.00735439	-1.0667	0.280791	160.863	55	0.716627	0.780677	0.703061	0
ENSMUSG00000028080	-2.64025e-05	-0.00756101	0.396805	0.0038977	0.784145	0.402957	-0.0103388	-1.05096	0.283729	9.84667	31	0.720592	0.787471	0.703061	0
ENSMUSG00000024604	-0.00610814	-0.71732	0.491064	-0.00271933	-0.533828	0.599256	-0.010785	-1.04585	0.284337	31.395	26.3333	0.780247	0.865442	0.703061	0
ENSMUSG00000028759	0.00582922	1.11751	0.502795	0.00232208	0.484502	0.633292	0.0117172	1.05033	0.284068	54.26	31.1667	0.788437	0.881954	0.703061	0
ENSMUSG00000046223	0.00428845	0.865655	0.527526	0.00176022	0.357035	0.726797	0.00964559	1.05257	0.28208	41.2367	28.3333	0.806882	0.906823	0.703061	0
ENSMUSG00000021423	0.000488065	0.0577107	0.537609	-0.00129112	-0.272524	0.763185	0.00428868	1.06386	0.283452	291.865	74	0.809662	0.926564	0.703061	0
ENSMUSG00000024425	-0.00417418	-0.465896	0.548198	-0.0010243	-0.208601	0.833831	-0.0082735	-1.0521	0.281834	51.885	27.1667	0.812715	0.956569	0.703061	0
ENSMUSG00000028809	-0.00369314	-0.365237	0.556178	0.00028745	0.063746	0.945045	-0.00918097	-1.06791	0.279693	106.815	49.8333	0.81638	0.988255	0.703061	0
ENSMUSG00000032383	-0.00475836	-0.625752	0.358232	-0.0053003	-1.08895	0.246692	0.00615541	0.824793	0.399044	36.0233	28.5	0.70645	0.704359	0.812807	0
ENSMUSG00000029068	-0.0110954	-1.09033	0.407666	-0.00525415	-1.11164	0.246902	-0.004878	-0.658988	0.500505	74.885	29.1667	0.727624	0.704359	0.862049	0
ENSMUSG00000029422	-0.0105792	-1.07704	0.491267	-0.00536629	-1.15203	0.247069	-0.00222954	-0.281453	0.774961	76.45	41.8333	0.780247	0.704359	0.959584	0
ENSMUSG00000067038	0.00285576	0.716611	0.416897	0.00527246	1.13773	0.247875	-0.00244407	-0.635152	0.519648	3.62667	46.8333	0.73861	0.704863	0.878453	0
ENSMUSG00000017291	-0.001028	-0.120521	0.535637	0.00148174	0.328232	0.74199	-0.0103335	-1.05162	0.285608	80.685	40	0.809662	0.917336	0.705035	0
ENSMUSG00000059005	0.00714053	0.911701	0.423099	0.00519584	1.12639	0.250476	-0.00360018	-0.624302	0.527269	71.0117	51	0.739812	0.707311	0.884275	0
ENSMUSG00000017485	6.2928e-05	0.00672117	0.525035	0.0017821	0.382518	0.691511	-0.00848916	-1.04699	0.287536	96.7417	39	0.805595	0.890946	0.707452	0
ENSMUSG00000029106	-0.0047475	-0.504321	0.564454	-0.000355394	-0.0794577	0.918449	-0.0088141	-1.04609	0.287071	70.145	35	0.819369	0.982283	0.707452	0
ENSMUSG00000038762	-0.00612714	-0.683342	0.521733	-0.00208598	-0.423476	0.676477	-0.0106587	-1.03824	0.288399	32.3833	27.6667	0.805377	0.890449	0.708406	0
ENSMUSG00000063480	0.00641625	1.30792	0.483994	0.00581249	1.20257	0.251378	-0.00278905	-0.360494	0.712556	42.9817	30.1667	0.780247	0.708515	0.938315	0
ENSMUSG00000020594	0.00523103	0.756818	0.36188	0.00511904	1.08932	0.273317	-0.00860421	-0.900119	0.361446	87.2833	45.1667	0.708881	0.716156	0.793691	0
ENSMUSG00000005540	0.00749964	0.734171	0.475157	0.00551537	1.11577	0.253591	-0.00230588	-0.426087	0.667274	309.772	72.6667	0.777958	0.70892	0.931946	0
ENSMUSG00000030417	-0.00264387	-0.319036	0.571758	-0.000340391	-0.0683941	0.951572	-0.00799587	-1.03332	0.29113	41.0317	28.8333	0.82584	0.989744	0.710575	0
ENSMUSG00000039599	-0.00191689	-0.267805	0.566419	0.000861727	0.172336	0.872	-0.0113654	-1.03155	0.29189	27.55	28.6667	0.821418	0.972684	0.711124	0
ENSMUSG00000006005	-0.00990145	-1.0288	0.478559	-0.0029174	-0.62885	0.54335	-0.00695715	-1.03988	0.293263	169.48	57.3333	0.780089	0.837781	0.712366	0
ENSMUSG00000063694	-0.00970266	-1.08597	0.367847	-0.00490064	-1.04231	0.27877	-0.00474416	-0.891902	0.363112	36.4483	32.1667	0.713123	0.716156	0.794754	0
ENSMUSG00000021998	-0.0117655	-1.51054	0.383319	-0.00592682	-1.08717	0.257901	-0.00394585	-0.792168	0.424514	392.542	77.3333	0.716627	0.713414	0.82903	0
ENSMUSG00000038374	-0.00769709	-0.84325	0.51442	-0.00528922	-1.11127	0.257479	0.00186201	0.211543	0.828059	38.6367	25.1667	0.799477	0.713414	0.983773	0
ENSMUSG00000024099	0.00766504	1.39711	0.529187	0.0056296	1.12793	0.259997	0.000496788	0.062111	0.949236	70.8183	26.8333	0.807649	0.713505	0.991326	0
ENSMUSG00000020849	0.00688734	0.899097	0.471563	0.00495832	1.09137	0.261862	-0.00361073	-0.487295	0.62096	83.4033	44.1667	0.776353	0.713549	0.917696	0
ENSMUSG00000012422	0.00682098	1.31504	0.528031	0.00575169	1.14179	0.262901	-0.00147196	-0.150236	0.877431	56.0533	25.3333	0.806882	0.713999	0.991326	0
ENSMUSG00000004707	-0.0115417	-1.06616	0.37052	-0.00545805	-1.09419	0.276296	-0.00869021	-0.875814	0.370951	67.2483	29.5	0.714978	0.716156	0.794754	0
ENSMUSG00000008496	0.009594	1.3459	0.369991	0.00602553	1.06273	0.268281	0.00538584	0.866927	0.38238	111.248	82	0.714978	0.716156	0.79825	0
ENSMUSG00000055148	-0.0107509	-1.4432	0.375255	-0.00487113	-0.91847	0.340534	-0.00592394	-1.01692	0.305074	216.697	71.6667	0.715058	0.758093	0.726773	0
ENSMUSG00000060657	0.00759331	1.64852	0.380399	0.00428574	0.938719	0.344538	0.0101061	1.00254	0.307915	58.1717	36.5	0.715058	0.758093	0.727576	0
ENSMUSG00000073725	-0.00433018	-0.538774	0.437836	-0.00480013	-1.07574	0.273991	0.00567229	0.662974	0.499893	74.5867	36.6667	0.753403	0.716156	0.862049	0
ENSMUSG00000023944	0.0119589	1.2253	0.460248	0.00621406	1.17469	0.272559	0.00340049	0.585356	0.555158	240.273	80	0.770569	0.716156	0.893428	0
ENSMUSG00000037270	0.00420739	0.705326	0.490967	0.00498788	1.02218	0.28114	-0.00708967	-0.498208	0.609306	60.295	25.6667	0.780247	0.716156	0.909385	0
ENSMUSG00000045962	0.00418778	0.565015	0.481362	0.00502136	1.04675	0.26985	-0.00433445	-0.489762	0.62079	73.9533	63.8333	0.780247	0.716156	0.917696	0
ENSMUSG00000056144	-0.00869662	-0.976783	0.485206	-0.00528796	-1.06677	0.276456	-0.0044182	-0.499486	0.608796	40.72	26.8333	0.780247	0.716156	0.909385	0
ENSMUSG00000027829	0.0094918	1.18876	0.497557	0.00483365	1.06615	0.271072	0.00270918	0.42488	0.667302	136.885	55.6667	0.785199	0.716156	0.931946	0
ENSMUSG00000024073	0.00548065	0.69282	0.511072	0.00502551	1.06778	0.272836	-0.00305843	-0.369991	0.708223	99.6883	56.8333	0.795537	0.716156	0.938315	0
ENSMUSG00000079192	-0.00420478	-0.924203	0.51468	-0.00493925	-1.03244	0.279551	-0.0020275	-0.391991	0.68994	4.16833	37.1667	0.799477	0.716156	0.933698	0
ENSMUSG00000042323	0.00614045	1.35165	0.52559	0.00502767	1.07027	0.277049	0.00322711	0.318604	0.745959	56.2283	39.1667	0.805595	0.716156	0.949747	0
ENSMUSG00000020863	-0.00814677	-0.976364	0.533363	-0.00499183	-1.1018	0.268002	-0.00133899	-0.171235	0.862127	85.005	46.5	0.808207	0.716156	0.991326	0
ENSMUSG00000032525	-0.0061635	-0.697283	0.538141	-0.00490299	-1.05419	0.275171	0.00222182	0.216204	0.825723	87.54	36	0.809662	0.716156	0.983349	0
ENSMUSG00000079426	0.00715755	1.1559	0.542223	0.00484449	1.07321	0.274167	0.00144726	0.166057	0.866229	59.5483	45.8333	0.811695	0.716156	0.991326	0
ENSMUSG00000059994	0.00850319	1.13286	0.546731	0.00483705	1.08096	0.273675	0.000764616	0.0953732	0.922909	105.372	45.1667	0.811895	0.716156	0.991326	0
ENSMUSG00000067212	-0.00315125	-0.49293	0.546093	-0.00565443	-0.993049	0.271976	0.000365774	0.0559186	0.955056	68.29	83.1667	0.811895	0.716156	0.991326	0
ENSMUSG00000023764	-0.00539944	-0.806738	0.554706	-0.00516591	-1.08433	0.279636	-0.000839348	-0.0969066	0.921245	13.455	33	0.81638	0.716156	0.991326	0
ENSMUSG00000079477	-0.00768362	-0.837773	0.560664	-0.00483096	-1.0169	0.282428	0.000346826	0.0425724	0.965267	44.7833	29.3333	0.817855	0.716156	0.992792	0
ENSMUSG00000026360	0.0070052	1.75437	0.385437	0.00531378	1.01734	0.284309	0.00892755	0.851941	0.38321	67.94	27.1667	0.716627	0.719702	0.79825	0
ENSMUSG00000037486	0.00238611	0.429952	0.385342	0.00511227	1.05531	0.292043	-0.011163	-0.875525	0.371971	40.175	32.1667	0.716627	0.729375	0.794754	0
ENSMUSG00000060739	-0.00432986	-0.62226	0.524938	-0.00497851	-1.05987	0.285205	0.00323476	0.377899	0.701581	33.7967	46.8333	0.805595	0.720407	0.938315	0
ENSMUSG00000061904	-0.00565054	-0.60184	0.400814	-0.00443302	-0.986389	0.309507	0.00639108	0.877268	0.372372	107.418	37.5	0.720592	0.746211	0.794754	0
ENSMUSG00000057637	0.0026269	0.560255	0.405103	0.00505217	0.918056	0.337566	-0.0118932	-0.919645	0.346135	39.9367	26	0.724493	0.757999	0.778244	0
ENSMUSG00000065954	0.00809974	1.47349	0.405423	0.00431109	0.90545	0.364329	0.00802801	0.98182	0.321525	51.855	63.6667	0.724493	0.769427	0.747614	0
ENSMUSG00000022553	0.0015601	0.179653	0.580316	-0.000622222	-0.137417	0.88842	0.00673321	1.01835	0.301244	146.718	40.8333	0.827302	0.9765	0.725614	0
ENSMUSG00000009687	0.00497464	0.946934	0.528141	0.00260101	0.550029	0.6304	0.00670947	1.00334	0.3066	61.1117	32.8333	0.806882	0.880081	0.726773	0
ENSMUSG00000040345	-0.00710362	-0.821134	0.541916	-0.00202361	-0.449411	0.672479	-0.0108472	-1.00533	0.306298	56.1267	35.3333	0.811695	0.890449	0.726773	0
ENSMUSG00000117621	0.0021674	0.859428	0.55546	0.00170409	0.371142	0.719096	0.00355215	1.00565	0.306301	2.05167	36	0.81638	0.901742	0.726773	0
ENSMUSG00000027346	-0.000289523	-0.0344403	0.562615	0.00133594	0.277001	0.758048	-0.00871919	-1.01206	0.30426	93.205	41	0.817855	0.924162	0.726773	0
ENSMUSG00000024339	-0.00307146	-0.33348	0.588491	-0.000444515	-0.0932451	0.919038	-0.00759733	-0.999899	0.305494	52.0333	25.3333	0.835477	0.982283	0.726773	0
ENSMUSG00000020048	-0.00423056	-0.414265	0.59088	0.000193429	0.0395531	0.954048	-0.00699511	-1.01433	0.305746	169.187	63.1667	0.837379	0.989744	0.726773	0
ENSMUSG00000026594	0.00457751	0.718647	0.592486	-0.000561779	-0.0837881	0.936846	0.00548216	1.01244	0.307687	314.693	81	0.837379	0.987632	0.727576	0
ENSMUSG00000015355	-0.0095393	-0.982996	0.573864	-0.00465024	-1.04517	0.291925	-4.15662e-06	-0.000712743	0.999422	146.125	39.5	0.825991	0.729375	0.999692	0
ENSMUSG00000036594	0.00291032	0.94607	0.593214	0.00377859	0.219318	0.912674	0.00262238	1.00975	0.309602	1627.17	97.8333	0.837379	0.982283	0.730406	0
ENSMUSG00000027130	0.00720359	1.44859	0.479943	0.00482444	1.02201	0.296762	0.00561011	0.603525	0.537878	51.6267	31.5	0.780247	0.733372	0.884275	0
ENSMUSG00000020982	0.00516404	0.871113	0.510704	0.00491871	1.00728	0.295568	-0.00540937	-0.48879	0.617185	71.2767	29.1667	0.795537	0.733372	0.916556	0
ENSMUSG00000063524	-0.00997115	-1.02749	0.517305	-0.00450137	-0.985678	0.294997	-0.00345796	-0.463855	0.637845	99.2117	44.1667	0.801876	0.733372	0.922591	0
ENSMUSG00000028452	-0.00971037	-0.954206	0.537425	-0.00503622	-1.04929	0.296768	-0.00378146	-0.382579	0.695431	62.2183	28.5	0.809662	0.733372	0.937511	0
ENSMUSG00000025503	-0.00808595	-0.90666	0.545215	-0.00487024	-0.997483	0.297011	-0.00277054	-0.34691	0.723056	61.1117	30.8333	0.811895	0.733372	0.939091	0
ENSMUSG00000026878	-0.00853071	-1.09405	0.544628	-0.00466863	-1.02646	0.297579	-0.00219224	-0.357075	0.718128	132.512	60	0.811895	0.733372	0.939091	0
ENSMUSG00000020577	-0.0114141	-1.06222	0.412873	-0.00478651	-1.00969	0.302503	-0.0073573	-0.824846	0.40074	73.995	34	0.735151	0.74061	0.813856	0
ENSMUSG00000020166	0.00372564	0.762357	0.417302	0.00494551	0.946597	0.32763	-0.00842122	-0.867834	0.374207	48.605	26.6667	0.73861	0.756187	0.794754	0
ENSMUSG00000005378	0.000815003	0.126436	0.419304	-0.00441468	-0.94754	0.342473	0.0110494	0.896031	0.360209	29.23	30	0.739812	0.758093	0.793288	0
ENSMUSG00000079547	-0.00756073	-1.30359	0.425469	-0.00508656	-0.737204	0.393546	-0.00514178	-0.983476	0.32191	118.832	85.5	0.739812	0.78237	0.747614	0
ENSMUSG00000061983	0.00915889	1.07226	0.449591	0.00382421	0.786303	0.443165	0.00465132	0.995665	0.314721	107.325	63.1667	0.76454	0.79213	0.740307	0
ENSMUSG00000034484	-0.00923475	-1.44562	0.438552	-0.00556372	-1.01529	0.301846	-0.00342877	-0.757161	0.445321	385.733	78.6667	0.753562	0.74061	0.845583	0
ENSMUSG00000039849	-0.00485025	-0.621869	0.48991	-0.00477187	-0.982296	0.304621	0.00466168	0.595753	0.541258	33.6617	25.8333	0.780247	0.74214	0.886352	0
ENSMUSG00000045983	-0.00838571	-0.931918	0.561907	-0.00471585	-1.01138	0.308779	-0.00309296	-0.334645	0.73237	44.2983	30.3333	0.817855	0.746211	0.946242	0
ENSMUSG00000040048	-0.00767857	-0.856893	0.594768	-0.00446468	-0.954565	0.309115	0.000304608	0.0671952	0.945266	52.5917	30.8333	0.837966	0.746211	0.991326	0
ENSMUSG00000027009	-6.72561e-05	-0.00787481	0.54101	-0.00228358	-0.482272	0.620565	0.00609768	0.980691	0.321321	156.442	54.8333	0.811515	0.874538	0.747614	0
ENSMUSG00000029270	-0.00122924	-0.143237	0.599779	0.000946145	0.190589	0.84034	-0.0100851	-0.966908	0.321754	67.0667	25.5	0.842001	0.960272	0.747614	0
ENSMUSG00000031770	0.00459945	0.901987	0.522802	0.00516675	0.96954	0.313963	-0.00547611	-0.518948	0.594627	53.7933	26	0.80551	0.75019	0.905729	0
ENSMUSG00000015575	0.000384045	0.038955	0.594382	0.00131417	0.291491	0.786588	-0.00526651	-0.9716	0.325389	135.105	50.8333	0.837966	0.93925	0.751013	0
ENSMUSG00000024975	0.00897747	1.30993	0.437331	0.00502467	1.0383	0.314834	0.00436271	0.794883	0.422322	50.7133	66.6667	0.753403	0.751069	0.828905	0
ENSMUSG00000063870	0.00825105	1.34202	0.473519	0.00435071	0.968102	0.316371	0.00602848	0.690449	0.483376	68.6033	42.5	0.776989	0.752176	0.862049	0
ENSMUSG00000028868	-0.00529576	-0.629372	0.518959	-0.00430871	-0.963045	0.316832	0.00380339	0.548984	0.577753	85.55	46.3333	0.803603	0.752176	0.901256	0
ENSMUSG00000023010	-0.0101165	-1.13906	0.522903	-0.0045367	-0.996385	0.317873	-0.0029435	-0.539985	0.584486	140.08	51	0.80551	0.752176	0.901256	0
ENSMUSG00000037922	0.00893224	0.894781	0.539857	0.00598358	0.920028	0.315858	0.00237539	0.47263	0.633844	370.653	82.6667	0.810604	0.752176	0.922011	0
ENSMUSG00000045482	-0.00409703	-0.555339	0.609441	-0.00439541	-0.930442	0.319649	-8.15424e-05	-0.0064624	0.994722	23.1383	28.3333	0.848987	0.754109	0.999056	0
ENSMUSG00000041560	-0.00402613	-0.745326	0.60587	-0.00550449	-0.916489	0.321096	0.000571236	0.131995	0.894156	168.385	82.1667	0.846394	0.755132	0.991326	0
ENSMUSG00000029084	-0.00788303	-0.78794	0.605719	-0.00445996	-0.953212	0.321912	0.0011321	0.144192	0.883387	136.828	38.5	0.846394	0.755859	0.991326	0
ENSMUSG00000029430	-0.00533614	-0.64704	0.442636	-0.00461609	-0.95608	0.325923	0.00509233	0.799046	0.414805	68.855	31.1667	0.758149	0.756057	0.823534	0
ENSMUSG00000023169	-0.0107385	-1.09547	0.465879	-0.00419151	-0.940924	0.326621	-0.00634057	-0.740386	0.452089	84.7333	41	0.775039	0.756057	0.848947	0
ENSMUSG00000032518	0.0100509	1.01349	0.47091	0.00620983	0.943267	0.325362	0.00327244	0.728396	0.462887	306.108	80.8333	0.77614	0.756057	0.851256	0
ENSMUSG00000054693	-0.008684	-1.00179	0.509555	-0.00439039	-0.963117	0.325868	-0.0049264	-0.606328	0.535902	52.485	31.1667	0.794842	0.756057	0.884275	0
ENSMUSG00000031389	-0.00885239	-0.917792	0.557255	-0.00480521	-0.989585	0.32593	-0.00432323	-0.441726	0.651141	50.5417	28	0.81638	0.756057	0.931946	0
ENSMUSG00000052305	9.62241e-05	0.298892	0.616817	-0.0167744	-1.46864	0.326434	0.000824294	0.0567136	0.953691	4201.56	28	0.851791	0.756057	0.991326	0
ENSMUSG00000032359	-0.0108275	-1.11259	0.441145	-0.00402282	-0.8939	0.350039	-0.00534191	-0.862371	0.382253	140.377	47.6667	0.756468	0.7583	0.79825	0
ENSMUSG00000036751	-0.00504664	-0.711625	0.453559	-0.00427423	-0.909999	0.32944	0.00264714	0.785734	0.427295	98.6667	61.3333	0.766191	0.757048	0.830201	0
ENSMUSG00000018654	-0.00374969	-0.486094	0.521239	-0.00432599	-0.94369	0.333617	0.00543883	0.595682	0.543938	72.555	34.6667	0.805377	0.757048	0.886352	0
ENSMUSG00000058587	0.00913009	1.21546	0.531934	0.00436782	0.958444	0.334481	0.00455687	0.56775	0.565071	142.39	48.5	0.808207	0.757048	0.896299	0
ENSMUSG00000028603	-0.00976488	-0.949874	0.544972	-0.00445684	-0.946132	0.333236	-0.00385935	-0.515049	0.598172	72.855	28.3333	0.811895	0.757048	0.90754	0
ENSMUSG00000007041	0.0108979	1.0551	0.548377	0.00512243	1.00811	0.335025	0.00241334	0.516897	0.601856	247.038	69	0.812715	0.757048	0.909385	0
ENSMUSG00000054091	-0.00735716	-0.852325	0.557448	-0.00464051	-0.926714	0.329981	-0.00251142	-0.458066	0.639193	44.8183	28.1667	0.81638	0.757048	0.922591	0
ENSMUSG00000030432	0.00649868	0.777276	0.574286	0.00474047	1.00781	0.333415	-0.00196341	-0.412171	0.676872	69.61	58.8333	0.825991	0.757048	0.931946	0
ENSMUSG00000017561	-0.00847614	-0.94867	0.609299	-0.00442752	-0.931761	0.331195	-0.00147611	-0.21392	0.828957	193.838	66.1667	0.848987	0.757048	0.98381	0
ENSMUSG00000028639	-0.00552872	-0.813308	0.6211	-0.0051001	-0.929915	0.333135	0.000624988	0.124843	0.899797	181.11	76.1667	0.851791	0.757048	0.991326	0
ENSMUSG00000096727	-0.00714009	-0.82456	0.615142	-0.00436304	-0.920702	0.335112	-0.00163371	-0.20248	0.836174	64.34	31.3333	0.851791	0.757048	0.984652	0
[truncated: 481 more rows]

## Sheet: C_CD4_Bin_Age
gene	age.logFC	age.logFC_z	age.H_p	age.D.coef	age.D_z	age.D_p	age.C.coef	age.C_z	age.C_p	mean	detected	age.H_fdr	age.D_fdr	age.C_fdr
[truncated: 2,257 more rows]

[truncated: 3 more sheets: D_CD8_Bin_Age, E_B_Bin_Age, F_CD8_EpiAge]
