# Supplementary material for: scEpiAge: an age predictor highlighting single-cell ageing heterogeneity in mouse blood
Source: Nat Commun. 2024 Aug 31;15:7567. doi: 10.1038/s41467-024-51833-5 (PMC11366017; doi:10.1038/s41467-024-51833-5)
Supplement: Supplementary file 7 — Supplementary Data 4 [file 41467_2024_51833_MOESM7_ESM.xlsx]

## Sheet: Table_S4
source	term_name	term_id	adjusted_p_value	negative_log10_of_adjusted_p_value	term_size	query_size	intersection_size	effective_domain_size	intersections
GO:MF	structural constituent of ribosome	GO:0003735	0.00010557	3.97646	82	65	18	1491	ENSMUSG00000025290,ENSMUSG00000062006,ENSMUSG00000060636,ENSMUSG00000028495,ENSMUSG00000008683,ENSMUSG00000039001,ENSMUSG00000073702,ENSMUSG00000049517,ENSMUSG00000020460,ENSMUSG00000079641,ENSMUSG00000068240,ENSMUSG00000063316,ENSMUSG00000058546,ENSMUSG00000017404,ENSMUSG00000057322,ENSMUSG00000009927,ENSMUSG00000067288,ENSMUSG00000034892
GO:MF	structural molecule activity	GO:0005198	0.00210091	2.67759	109	65	19	1491	ENSMUSG00000025290,ENSMUSG00000062006,ENSMUSG00000060636,ENSMUSG00000028495,ENSMUSG00000008683,ENSMUSG00000039001,ENSMUSG00000073702,ENSMUSG00000049517,ENSMUSG00000020460,ENSMUSG00000079641,ENSMUSG00000068240,ENSMUSG00000063316,ENSMUSG00000058546,ENSMUSG00000017404,ENSMUSG00000057322,ENSMUSG00000069833,ENSMUSG00000009927,ENSMUSG00000067288,ENSMUSG00000034892
GO:CC	cytosolic ribosome	GO:0022626	1.02655e-05	4.98862	72	65	18	1491	ENSMUSG00000025290,ENSMUSG00000062006,ENSMUSG00000060636,ENSMUSG00000028495,ENSMUSG00000008683,ENSMUSG00000039001,ENSMUSG00000073702,ENSMUSG00000049517,ENSMUSG00000020460,ENSMUSG00000079641,ENSMUSG00000068240,ENSMUSG00000063316,ENSMUSG00000058546,ENSMUSG00000017404,ENSMUSG00000057322,ENSMUSG00000009927,ENSMUSG00000067288,ENSMUSG00000034892
GO:CC	ribosomal subunit	GO:0044391	0.00010557	3.97646	82	65	18	1491	ENSMUSG00000025290,ENSMUSG00000062006,ENSMUSG00000060636,ENSMUSG00000028495,ENSMUSG00000008683,ENSMUSG00000039001,ENSMUSG00000073702,ENSMUSG00000049517,ENSMUSG00000020460,ENSMUSG00000079641,ENSMUSG00000068240,ENSMUSG00000063316,ENSMUSG00000058546,ENSMUSG00000017404,ENSMUSG00000057322,ENSMUSG00000009927,ENSMUSG00000067288,ENSMUSG00000034892
GO:CC	ribosome	GO:0005840	0.00132391	2.87814	95	65	18	1491	ENSMUSG00000025290,ENSMUSG00000062006,ENSMUSG00000060636,ENSMUSG00000028495,ENSMUSG00000008683,ENSMUSG00000039001,ENSMUSG00000073702,ENSMUSG00000049517,ENSMUSG00000020460,ENSMUSG00000079641,ENSMUSG00000068240,ENSMUSG00000063316,ENSMUSG00000058546,ENSMUSG00000017404,ENSMUSG00000057322,ENSMUSG00000009927,ENSMUSG00000067288,ENSMUSG00000034892
GO:CC	cytosolic small ribosomal subunit	GO:0022627	0.0132637	1.87733	31	65	10	1491	ENSMUSG00000025290,ENSMUSG00000028495,ENSMUSG00000008683,ENSMUSG00000039001,ENSMUSG00000049517,ENSMUSG00000020460,ENSMUSG00000068240,ENSMUSG00000009927,ENSMUSG00000067288,ENSMUSG00000034892
KEGG	Ribosome	KEGG:03010	0.00650274	2.1869	72	65	15	1491	ENSMUSG00000025290,ENSMUSG00000062006,ENSMUSG00000060636,ENSMUSG00000028495,ENSMUSG00000008683,ENSMUSG00000073702,ENSMUSG00000049517,ENSMUSG00000020460,ENSMUSG00000063316,ENSMUSG00000058546,ENSMUSG00000017404,ENSMUSG00000057322,ENSMUSG00000009927,ENSMUSG00000067288,ENSMUSG00000034892
KEGG	Coronavirus disease - COVID-19	KEGG:05171	0.0286189	1.54335	80	65	15	1491	ENSMUSG00000025290,ENSMUSG00000062006,ENSMUSG00000060636,ENSMUSG00000028495,ENSMUSG00000008683,ENSMUSG00000073702,ENSMUSG00000049517,ENSMUSG00000020460,ENSMUSG00000063316,ENSMUSG00000058546,ENSMUSG00000017404,ENSMUSG00000057322,ENSMUSG00000009927,ENSMUSG00000067288,ENSMUSG00000034892
REAC	SRP-dependent cotranslational protein targeting to membrane	REAC:R-MMU-1799339	1.02655e-05	4.98862	72	65	18	1491	ENSMUSG00000025290,ENSMUSG00000062006,ENSMUSG00000060636,ENSMUSG00000028495,ENSMUSG00000008683,ENSMUSG00000039001,ENSMUSG00000073702,ENSMUSG00000049517,ENSMUSG00000079641,ENSMUSG00000068240,ENSMUSG00000063316,ENSMUSG00000058546,ENSMUSG00000017404,ENSMUSG00000057322,ENSMUSG00000036323,ENSMUSG00000009927,ENSMUSG00000067288,ENSMUSG00000034892
REAC	Nonsense Mediated Decay (NMD) independent of the Exon Junction Complex (EJC)	REAC:R-MMU-975956	6.01241e-05	4.22095	70	65	17	1491	ENSMUSG00000025290,ENSMUSG00000062006,ENSMUSG00000060636,ENSMUSG00000028495,ENSMUSG00000008683,ENSMUSG00000039001,ENSMUSG00000073702,ENSMUSG00000049517,ENSMUSG00000079641,ENSMUSG00000068240,ENSMUSG00000063316,ENSMUSG00000058546,ENSMUSG00000017404,ENSMUSG00000057322,ENSMUSG00000009927,ENSMUSG00000067288,ENSMUSG00000034892
REAC	Nonsense-Mediated Decay (NMD)	REAC:R-MMU-927802	0.000192798	3.7149	75	65	17	1491	ENSMUSG00000025290,ENSMUSG00000062006,ENSMUSG00000060636,ENSMUSG00000028495,ENSMUSG00000008683,ENSMUSG00000039001,ENSMUSG00000073702,ENSMUSG00000049517,ENSMUSG00000079641,ENSMUSG00000068240,ENSMUSG00000063316,ENSMUSG00000058546,ENSMUSG00000017404,ENSMUSG00000057322,ENSMUSG00000009927,ENSMUSG00000067288,ENSMUSG00000034892
REAC	Nonsense Mediated Decay (NMD) enhanced by the Exon Junction Complex (EJC)	REAC:R-MMU-975957	0.000192798	3.7149	75	65	17	1491	ENSMUSG00000025290,ENSMUSG00000062006,ENSMUSG00000060636,ENSMUSG00000028495,ENSMUSG00000008683,ENSMUSG00000039001,ENSMUSG00000073702,ENSMUSG00000049517,ENSMUSG00000079641,ENSMUSG00000068240,ENSMUSG00000063316,ENSMUSG00000058546,ENSMUSG00000017404,ENSMUSG00000057322,ENSMUSG00000009927,ENSMUSG00000067288,ENSMUSG00000034892
REAC	Formation of a pool of free 40S subunits	REAC:R-MMU-72689	0.000298806	3.52461	77	65	17	1491	ENSMUSG00000025290,ENSMUSG00000062006,ENSMUSG00000060636,ENSMUSG00000028495,ENSMUSG00000008683,ENSMUSG00000039001,ENSMUSG00000073702,ENSMUSG00000049517,ENSMUSG00000079641,ENSMUSG00000068240,ENSMUSG00000063316,ENSMUSG00000058546,ENSMUSG00000017404,ENSMUSG00000057322,ENSMUSG00000009927,ENSMUSG00000067288,ENSMUSG00000034892
REAC	rRNA processing in the nucleus and cytosol	REAC:R-MMU-8868773	0.000456398	3.34066	79	65	17	1491	ENSMUSG00000025290,ENSMUSG00000062006,ENSMUSG00000060636,ENSMUSG00000028495,ENSMUSG00000008683,ENSMUSG00000039001,ENSMUSG00000073702,ENSMUSG00000049517,ENSMUSG00000079641,ENSMUSG00000068240,ENSMUSG00000063316,ENSMUSG00000058546,ENSMUSG00000017404,ENSMUSG00000057322,ENSMUSG00000009927,ENSMUSG00000067288,ENSMUSG00000034892
REAC	Major pathway of rRNA processing in the nucleolus and cytosol	REAC:R-MMU-6791226	0.000456398	3.34066	79	65	17	1491	ENSMUSG00000025290,ENSMUSG00000062006,ENSMUSG00000060636,ENSMUSG00000028495,ENSMUSG00000008683,ENSMUSG00000039001,ENSMUSG00000073702,ENSMUSG00000049517,ENSMUSG00000079641,ENSMUSG00000068240,ENSMUSG00000063316,ENSMUSG00000058546,ENSMUSG00000017404,ENSMUSG00000057322,ENSMUSG00000009927,ENSMUSG00000067288,ENSMUSG00000034892
REAC	rRNA processing	REAC:R-MMU-72312	0.000456398	3.34066	79	65	17	1491	ENSMUSG00000025290,ENSMUSG00000062006,ENSMUSG00000060636,ENSMUSG00000028495,ENSMUSG00000008683,ENSMUSG00000039001,ENSMUSG00000073702,ENSMUSG00000049517,ENSMUSG00000079641,ENSMUSG00000068240,ENSMUSG00000063316,ENSMUSG00000058546,ENSMUSG00000017404,ENSMUSG00000057322,ENSMUSG00000009927,ENSMUSG00000067288,ENSMUSG00000034892
REAC	L13a-mediated translational silencing of Ceruloplasmin expression	REAC:R-MMU-156827	0.000839798	3.07583	82	65	17	1491	ENSMUSG00000025290,ENSMUSG00000062006,ENSMUSG00000060636,ENSMUSG00000028495,ENSMUSG00000008683,ENSMUSG00000039001,ENSMUSG00000073702,ENSMUSG00000049517,ENSMUSG00000079641,ENSMUSG00000068240,ENSMUSG00000063316,ENSMUSG00000058546,ENSMUSG00000017404,ENSMUSG00000057322,ENSMUSG00000009927,ENSMUSG00000067288,ENSMUSG00000034892
REAC	GTP hydrolysis and joining of the 60S ribosomal subunit	REAC:R-MMU-72706	0.00102247	2.99035	83	65	17	1491	ENSMUSG00000025290,ENSMUSG00000062006,ENSMUSG00000060636,ENSMUSG00000028495,ENSMUSG00000008683,ENSMUSG00000039001,ENSMUSG00000073702,ENSMUSG00000049517,ENSMUSG00000079641,ENSMUSG00000068240,ENSMUSG00000063316,ENSMUSG00000058546,ENSMUSG00000017404,ENSMUSG00000057322,ENSMUSG00000009927,ENSMUSG00000067288,ENSMUSG00000034892
REAC	Cap-dependent Translation Initiation	REAC:R-MMU-72737	0.00124106	2.90621	84	65	17	1491	ENSMUSG00000025290,ENSMUSG00000062006,ENSMUSG00000060636,ENSMUSG00000028495,ENSMUSG00000008683,ENSMUSG00000039001,ENSMUSG00000073702,ENSMUSG00000049517,ENSMUSG00000079641,ENSMUSG00000068240,ENSMUSG00000063316,ENSMUSG00000058546,ENSMUSG00000017404,ENSMUSG00000057322,ENSMUSG00000009927,ENSMUSG00000067288,ENSMUSG00000034892
REAC	Eukaryotic Translation Initiation	REAC:R-MMU-72613	0.00124106	2.90621	84	65	17	1491	ENSMUSG00000025290,ENSMUSG00000062006,ENSMUSG00000060636,ENSMUSG00000028495,ENSMUSG00000008683,ENSMUSG00000039001,ENSMUSG00000073702,ENSMUSG00000049517,ENSMUSG00000079641,ENSMUSG00000068240,ENSMUSG00000063316,ENSMUSG00000058546,ENSMUSG00000017404,ENSMUSG00000057322,ENSMUSG00000009927,ENSMUSG00000067288,ENSMUSG00000034892
REAC	Translation	REAC:R-MMU-72766	0.00222604	2.65247	98	65	18	1491	ENSMUSG00000025290,ENSMUSG00000062006,ENSMUSG00000060636,ENSMUSG00000028495,ENSMUSG00000008683,ENSMUSG00000039001,ENSMUSG00000073702,ENSMUSG00000049517,ENSMUSG00000079641,ENSMUSG00000068240,ENSMUSG00000063316,ENSMUSG00000058546,ENSMUSG00000017404,ENSMUSG00000057322,ENSMUSG00000036323,ENSMUSG00000009927,ENSMUSG00000067288,ENSMUSG00000034892
WP	Cytoplasmic ribosomal proteins	WP:WP163	0.000571452	3.24302	61	65	15	1491	ENSMUSG00000025290,ENSMUSG00000062006,ENSMUSG00000060636,ENSMUSG00000028495,ENSMUSG00000008683,ENSMUSG00000073702,ENSMUSG00000049517,ENSMUSG00000020460,ENSMUSG00000063316,ENSMUSG00000058546,ENSMUSG00000017404,ENSMUSG00000057322,ENSMUSG00000009927,ENSMUSG00000067288,ENSMUSG00000034892
