# Supplementary material for: scEpiAge: an age predictor highlighting single-cell ageing heterogeneity in mouse blood
Source: Nat Commun. 2024 Aug 31;15:7567. doi: 10.1038/s41467-024-51833-5 (PMC11366017; doi:10.1038/s41467-024-51833-5)
Supplement: Supplementary file 8 — Supplementary Data 5 [file 41467_2024_51833_MOESM8_ESM.xlsx]

## Sheet: A_Enhancer_CD4
	Mean	SD	nCells	nAges	beta	pvalue	FDR
enhancer:26160	0.76848	0.351545	76	4	-0.0148975	0.003078	0.0831059
enhancer:26152	0.584319	0.34035	108	4	-0.0114357	0.0107525	0.0967724
enhancer:26157	0.585102	0.309681	100	4	-0.00769364	0.00761956	0.0967724
enhancer:26164	0.914444	0.246207	75	4	-0.024642	0.0384591	0.259599
enhancer:22604	0.0159395	0.0473706	53	4	0.0139774	0.106374	0.320505
enhancer:23578	0.9413	0.205404	53	4	0.0379203	0.0637491	0.320505
enhancer:26155	0.397595	0.335857	82	4	0.00670202	0.106835	0.320505
enhancer:26161	0.720027	0.283984	89	4	-0.00814876	0.0821645	0.320505
enhancer:26162	0.798137	0.238907	62	4	0.00884305	0.0976163	0.320505
enhancer:26151	0.370651	0.367262	89	4	-0.00713449	0.148543	0.379008
enhancer:29833	0.0356987	0.0667676	56	4	0.0115701	0.154411	0.379008
enhancer:10801	0.37727	0.238743	74	4	0.00329886	0.281927	0.507469
enhancer:16584	0.0289845	0.103268	51	4	-0.00868089	0.26456	0.507469
enhancer:17089	0.0250714	0.110532	51	4	0.0178742	0.269312	0.507469
enhancer:29827	0.655242	0.315124	53	4	0.00957852	0.264993	0.507469
enhancer:22080	0.203898	0.3229	51	4	-0.00780317	0.369646	0.587085
enhancer:26158	0.726813	0.302575	122	4	-0.00482435	0.364109	0.587085
enhancer:10800	0.93245	0.130618	70	4	0.00383434	0.433632	0.650449
enhancer:26153	0.648942	0.441556	63	4	-0.00556238	0.505962	0.718998
enhancer:26149	0.850364	0.215168	88	4	-0.00286599	0.582269	0.786064
enhancer:13891	0.421944	0.263559	90	4	0.00157382	0.631042	0.81134
enhancer:26159	0.737111	0.388726	83	4	-0.0029697	0.678327	0.832492
enhancer:14417	0.195988	0.380044	54	4	-0.00676485	0.759826	0.890437
enhancer:28315	0.270303	0.245739	55	4	-0.00162002	0.791499	0.890437
enhancer:10284	0.0199431	0.0708429	51	4	0.00102612	0.916588	0.929997
enhancer:26154	0.486915	0.312713	108	4	-0.000432849	0.867688	0.929997
enhancer:28693	0.977455	0.0729559	92	4	-0.000826353	0.929997	0.929997

## Sheet: B_Promoter_CD4
	Mean	SD	nCells	nAges	beta	pvalue	FDR
ENSMUSG00000024304	0.0485901	0.0692923	56	4	0.0251329	4.51114e-05	0.0710504
ENSMUSG00000072591	0.0726185	0.128405	53	4	0.0198025	4.0479e-05	0.0710504
ENSMUSG00000001441	0.223844	0.307806	65	4	-0.0139108	0.00052644	0.0933223
ENSMUSG00000001687	0.19851	0.339628	52	4	-0.0514359	0.000222557	0.0933223
ENSMUSG00000002688	0.0856474	0.19217	60	4	0.019081	0.000551452	0.0933223
ENSMUSG00000021243	0.168819	0.332029	51	4	-0.0549491	0.000176115	0.0933223
ENSMUSG00000022768	0.277886	0.381534	52	4	0.0292606	0.000538631	0.0933223
ENSMUSG00000024376	0.0996383	0.21883	51	4	0.0380725	0.000135823	0.0933223
ENSMUSG00000027598	0.0464735	0.156689	51	4	-0.0409766	0.000596955	0.0933223
ENSMUSG00000028546	0.0773457	0.156844	52	4	0.0201323	0.000303289	0.0933223
ENSMUSG00000029250	0.0404395	0.0798098	68	4	-0.0184031	0.000288515	0.0933223
ENSMUSG00000031878	0.0428731	0.149341	52	4	-0.0272879	0.000388922	0.0933223
ENSMUSG00000032332	0.0520938	0.0920339	57	4	-0.0184919	0.00037111	0.0933223
ENSMUSG00000033569	0.117306	0.189755	60	4	0.0173437	0.00016271	0.0933223
ENSMUSG00000035112	0.129146	0.253178	56	4	0.0454749	0.000651774	0.0933223
ENSMUSG00000038932	0.383541	0.254546	52	4	0.0163848	0.000550269	0.0933223
ENSMUSG00000051335	0.151525	0.276318	56	4	-0.0329249	0.000546853	0.0933223
ENSMUSG00000051951	0.0671264	0.069964	81	4	0.0139858	0.000631647	0.0933223
ENSMUSG00000055159	0.0182288	0.0663145	59	4	0.0206064	0.000586378	0.0933223
ENSMUSG00000063632	0.115064	0.134513	61	4	0.0173501	0.000238984	0.0933223
ENSMUSG00000070034	0.664533	0.225419	127	4	-0.00823133	0.000647921	0.0933223
ENSMUSG00000072437	0.0649111	0.225226	56	4	0.0232484	0.000220766	0.0933223
ENSMUSG00000030560	0.00575222	0.0247631	53	4	-0.06929	0.000751063	0.102863
ENSMUSG00000027799	0.062427	0.072172	67	4	0.009979	0.000973948	0.127831
ENSMUSG00000019971	0.0331208	0.0634134	62	4	0.0138598	0.00112782	0.133921
ENSMUSG00000020122	0.21458	0.301609	52	4	-0.0169249	0.00141603	0.133921
ENSMUSG00000033278	0.108524	0.245628	60	4	0.0172421	0.0012801	0.133921
ENSMUSG00000037674	0.0419226	0.127742	78	4	-0.0145119	0.00120409	0.133921
ENSMUSG00000040022	0.0731227	0.208394	51	4	0.0205084	0.00134117	0.133921
ENSMUSG00000040423	0.132509	0.298367	56	4	-0.0479278	0.00148801	0.133921
ENSMUSG00000043531	0.108181	0.154116	60	4	0.0157798	0.00148099	0.133921
ENSMUSG00000056257	0.124387	0.295148	54	4	-0.0296535	0.0012066	0.133921
ENSMUSG00000061288	0.0561577	0.148532	53	4	-0.026583	0.00127941	0.133921
ENSMUSG00000063659	0.0108472	0.017758	72	4	0.0127265	0.00119667	0.133921
ENSMUSG00000070867	0.0685295	0.129741	53	4	0.0244916	0.00141097	0.133921
ENSMUSG00000055134	0.144938	0.265983	52	4	-0.0165636	0.00158551	0.138732
ENSMUSG00000005078	0.0728281	0.15453	60	4	-0.0130015	0.00214859	0.15382
ENSMUSG00000009073	0.0988122	0.236387	54	4	0.018076	0.00201443	0.15382
ENSMUSG00000024232	0.0271298	0.0549301	56	4	0.0182578	0.00186741	0.15382
ENSMUSG00000035357	0.115031	0.20735	69	4	0.0294014	0.00182844	0.15382
ENSMUSG00000043668	0.134864	0.256053	61	4	0.010503	0.00197168	0.15382
ENSMUSG00000045083	0.0681167	0.0917756	58	4	0.0150847	0.00206837	0.15382
ENSMUSG00000048616	0.0694558	0.190206	52	4	0.0189775	0.00213679	0.15382
ENSMUSG00000069601	0.116539	0.241271	53	4	0.012882	0.0019275	0.15382
ENSMUSG00000022978	0.111586	0.264215	69	4	-0.0195261	0.00256222	0.15613
ENSMUSG00000024589	0.0517133	0.115849	59	4	-0.0282084	0.00265333	0.15613
ENSMUSG00000028176	0.223967	0.323727	56	4	0.0260465	0.00246454	0.15613
ENSMUSG00000030145	0.0847941	0.219808	57	4	-0.0402001	0.00266925	0.15613
ENSMUSG00000031508	0.00900498	0.0168183	51	4	0.0236388	0.00253241	0.15613
ENSMUSG00000032420	0.077754	0.19051	53	4	-0.0187917	0.00254293	0.15613
ENSMUSG00000034109	0.0640404	0.187187	57	4	-0.0273539	0.00267651	0.15613
ENSMUSG00000034522	0.0145145	0.0357236	59	4	0.016258	0.00253309	0.15613
ENSMUSG00000047409	0.0234085	0.0691282	57	4	-0.0158265	0.00245342	0.15613
ENSMUSG00000055069	0.0913769	0.215803	57	4	-0.0174198	0.00230458	0.15613
ENSMUSG00000026563	0.128653	0.304701	63	4	-0.0193821	0.00280751	0.160794
ENSMUSG00000020640	0.0714996	0.216	65	4	-0.018099	0.00302289	0.164174
ENSMUSG00000029992	0.0791964	0.219282	58	4	-0.018192	0.0029888	0.164174
ENSMUSG00000062661	0.235145	0.302639	59	4	0.0285473	0.00292815	0.164174
ENSMUSG00000049122	0.173872	0.228303	71	4	0.0101604	0.00308306	0.164604
ENSMUSG00000000560	0.150021	0.196379	61	4	0.0170455	0.00316754	0.166008
ENSMUSG00000009470	0.0212802	0.0702722	54	4	-0.0243601	0.0033983	0.166008
ENSMUSG00000021945	0.012922	0.0236766	69	4	0.0163692	0.00357472	0.166008
ENSMUSG00000026610	0.0879009	0.0901852	54	4	0.0154715	0.00363071	0.166008
ENSMUSG00000028003	0.126392	0.233629	57	4	0.0111094	0.00343191	0.166008
ENSMUSG00000030022	0.074253	0.149399	54	4	0.0137976	0.00363637	0.166008
ENSMUSG00000030093	0.0980266	0.202536	53	4	0.0147238	0.00346122	0.166008
ENSMUSG00000042851	0.0781841	0.229751	60	4	0.0298135	0.00321652	0.166008
ENSMUSG00000053465	0.0804257	0.134469	67	4	0.0129069	0.00354228	0.166008
ENSMUSG00000063652	0.083598	0.225525	56	4	0.0235177	0.00350105	0.166008
ENSMUSG00000034957	0.0305251	0.0576108	65	4	0.0120324	0.00384776	0.173149
ENSMUSG00000027304	0.0582184	0.189256	64	4	0.0153529	0.00395291	0.175376
ENSMUSG00000034557	0.0344287	0.120568	72	4	0.0179251	0.00407339	0.175769
ENSMUSG00000066232	0.0971497	0.256294	51	4	-0.0339169	0.00404507	0.175769
ENSMUSG00000026974	0.0394306	0.131638	63	4	-0.0149283	0.00414041	0.175917
ENSMUSG00000069132	0.146718	0.208744	61	4	0.0179577	0.0041885	0.175917
ENSMUSG00000020116	0.0315855	0.0843608	51	4	-0.034999	0.0044733	0.178611
ENSMUSG00000026235	0.0377225	0.0735023	51	4	0.0201935	0.00470094	0.178611
ENSMUSG00000031548	0.0639124	0.0898315	58	4	0.0138075	0.00432202	0.178611
ENSMUSG00000032407	0.170301	0.332658	55	4	-0.02411	0.00470078	0.178611
ENSMUSG00000038408	0.0329085	0.0491008	71	4	0.0108593	0.00476295	0.178611
ENSMUSG00000044243	0.350015	0.316989	51	4	0.0160686	0.00460363	0.178611
ENSMUSG00000048922	0.0201496	0.0414186	52	4	-0.0248596	0.0047187	0.178611
ENSMUSG00000070469	0.12259	0.223927	59	4	0.0232372	0.00472885	0.178611
ENSMUSG00000070866	0.0855216	0.0816933	67	4	0.00981087	0.00442099	0.178611
ENSMUSG00000030849	0.0549661	0.120412	60	4	0.0141457	0.00505601	0.18737
ENSMUSG00000021573	0.0706217	0.17422	54	4	0.0252316	0.00518453	0.187716
ENSMUSG00000047963	0.0896702	0.205742	55	4	0.0139032	0.00516445	0.187716
ENSMUSG00000021318	0.0459988	0.101745	54	4	0.0186741	0.0053486	0.18917
ENSMUSG00000021838	0.106515	0.215212	68	4	0.0206055	0.00541846	0.18917
ENSMUSG00000030306	0.0427761	0.138652	52	4	0.0116422	0.00528572	0.18917
ENSMUSG00000038244	0.290447	0.394875	52	4	-0.0365602	0.00546491	0.18917
ENSMUSG00000022681	0.116395	0.266352	56	4	-0.0368148	0.00562556	0.192614
ENSMUSG00000017978	0.0552151	0.139075	69	4	0.0179047	0.00597322	0.193234
ENSMUSG00000019804	0.108344	0.259207	61	4	0.00952674	0.00607596	0.193234
ENSMUSG00000020900	0.02145	0.0878132	54	4	0.0295885	0.00584188	0.193234
ENSMUSG00000021493	0.272831	0.3831	51	4	0.0460644	0.00591499	0.193234
ENSMUSG00000034867	0.0148595	0.0267248	53	4	-0.0183649	0.00601557	0.193234
ENSMUSG00000039145	0.0463939	0.111902	51	4	-0.0252466	0.00600513	0.193234
ENSMUSG00000064293	0.218804	0.244861	51	4	0.0198184	0.00601499	0.193234
ENSMUSG00000073409	0.113236	0.27289	66	4	-0.020554	0.00613441	0.193234
ENSMUSG00000030265	0.1039	0.218876	59	4	0.0184888	0.00621835	0.193939
ENSMUSG00000021099	0.172035	0.254735	53	4	0.00985379	0.00634569	0.194067
ENSMUSG00000046034	0.0963427	0.214496	62	4	-0.0185916	0.00634252	0.194067
ENSMUSG00000027787	0.123185	0.293926	54	4	-0.0157915	0.00646604	0.195846
ENSMUSG00000042743	0.0346788	0.149497	52	4	-0.0434714	0.00660923	0.198277
ENSMUSG00000021047	0.0482891	0.120451	78	4	0.0110662	0.00708618	0.198654
ENSMUSG00000027274	0.162057	0.235284	65	4	0.0138437	0.0068621	0.198654
ENSMUSG00000031934	0.201763	0.355632	55	4	-0.0164655	0.00679451	0.198654
ENSMUSG00000036218	0.192295	0.256753	61	4	0.0128993	0.00691693	0.198654
ENSMUSG00000039096	0.123184	0.245061	57	4	-0.0136929	0.00704371	0.198654
ENSMUSG00000046413	0.0984984	0.145092	56	4	0.0128177	0.00712632	0.198654
ENSMUSG00000055078	0.192894	0.25907	55	4	0.0167777	0.0068839	0.198654
ENSMUSG00000069114	0.0367087	0.133234	80	4	-0.0140089	0.0069394	0.198654
ENSMUSG00000045594	0.176539	0.36632	53	4	0.0253709	0.00730689	0.200342
ENSMUSG00000057835	0.0844739	0.240261	53	4	0.0255531	0.00731407	0.200342
ENSMUSG00000019775	0.105201	0.193581	53	4	0.0143135	0.00746448	0.200963
ENSMUSG00000032625	0.139766	0.251728	52	4	0.0213392	0.00764403	0.200963
ENSMUSG00000037815	0.066546	0.183603	56	4	-0.0114281	0.00763467	0.200963
ENSMUSG00000039270	0.0241462	0.0665639	55	4	-0.0107642	0.00771954	0.200963
ENSMUSG00000056755	0.136091	0.177861	54	4	0.0136179	0.00757872	0.200963
ENSMUSG00000064061	0.0732298	0.208069	64	4	-0.0320729	0.00768154	0.200963
ENSMUSG00000074221	0.104918	0.261546	60	4	-0.0213981	0.00779828	0.201349
ENSMUSG00000018427	0.044643	0.129267	58	4	0.012906	0.00786257	0.201359
ENSMUSG00000052613	0.107981	0.163494	58	4	0.0146058	0.0080935	0.203956
ENSMUSG00000052779	0.0815538	0.173603	53	4	-0.00881984	0.00808103	0.203956
ENSMUSG00000051136	0.112247	0.10911	55	4	0.018728	0.00841147	0.210287
ENSMUSG00000035901	0.0461543	0.132298	60	4	-0.0114346	0.00855088	0.212089
ENSMUSG00000022376	0.0444261	0.0703067	54	4	0.0224654	0.00933109	0.221709
ENSMUSG00000027695	0.113589	0.241847	65	4	0.00979608	0.00941048	0.221709
ENSMUSG00000027765	0.0341283	0.139976	53	4	0.0131584	0.00943144	0.221709
ENSMUSG00000036676	0.0429921	0.132589	62	4	0.0117381	0.00916504	0.221709
ENSMUSG00000042410	0.085757	0.227458	67	4	-0.0159243	0.00937278	0.221709
ENSMUSG00000050295	0.0559801	0.150606	51	4	-0.0211063	0.00914667	0.221709
ENSMUSG00000053930	0.0707243	0.0767742	71	4	0.00930562	0.00927589	0.221709
ENSMUSG00000034573	0.0567412	0.192326	58	4	-0.0173743	0.00953228	0.22242
ENSMUSG00000058388	0.0712609	0.224769	57	4	-0.0320935	0.00962763	0.222993
ENSMUSG00000047143	0.0590675	0.10625	60	4	0.00860048	0.0100131	0.2284
ENSMUSG00000050912	0.0517847	0.154545	60	4	-0.020116	0.0101056	0.2284
ENSMUSG00000053081	0.0999481	0.23303	67	4	-0.0200367	0.0100865	0.2284
ENSMUSG00000064741	0.0533487	0.18348	62	4	-0.0231601	0.0101511	0.2284
ENSMUSG00000034792	0.279055	0.329467	59	4	-0.0112567	0.0104595	0.233669
ENSMUSG00000023940	0.0133185	0.0283009	66	4	0.0156086	0.0106609	0.234837
ENSMUSG00000039488	0.327228	0.370177	52	4	0.0196267	0.010607	0.234837
ENSMUSG00000018672	0.177906	0.304213	65	4	-0.0150685	0.0110154	0.237413
ENSMUSG00000055761	0.10547	0.192206	60	4	0.00870881	0.0110793	0.237413
ENSMUSG00000058446	0.114909	0.270691	62	4	-0.0117179	0.0110222	0.237413
ENSMUSG00000070031	0.629746	0.297768	121	4	-0.00980483	0.0110337	0.237413
ENSMUSG00000016520	0.0477603	0.189461	55	4	0.0209484	0.0114454	0.243601
ENSMUSG00000057406	0.0129271	0.0386605	78	4	0.0115264	0.0115636	0.244466
ENSMUSG00000001674	0.146532	0.307976	55	4	-0.0197787	0.0122397	0.246172
ENSMUSG00000006586	0.0594463	0.104452	55	4	0.0123064	0.0117746	0.246172
ENSMUSG00000021381	0.0512884	0.138249	52	4	0.0137127	0.0121774	0.246172
ENSMUSG00000027552	0.0714739	0.199417	70	4	-0.0158884	0.0122496	0.246172
ENSMUSG00000031533	0.663298	0.431344	75	4	0.0394958	0.0121087	0.246172
ENSMUSG00000032485	0.254788	0.38659	63	4	-0.0212484	0.0123477	0.246172
ENSMUSG00000034593	0.100346	0.189623	53	4	-0.0246922	0.012125	0.246172
ENSMUSG00000037795	0.0179415	0.0296176	58	4	-0.0144761	0.012286	0.246172
ENSMUSG00000039372	0.219196	0.329962	54	4	0.0133483	0.0122299	0.246172
ENSMUSG00000000884	0.0545753	0.152809	62	4	0.0341648	0.0127381	0.247586
ENSMUSG00000006412	0.276565	0.383098	54	4	-0.0214186	0.0128116	0.247586
ENSMUSG00000037353	0.116553	0.267544	57	4	-0.0105563	0.0126542	0.247586
ENSMUSG00000041014	0.112237	0.123646	70	4	0.00934797	0.012521	0.247586
ENSMUSG00000060992	0.280539	0.413552	55	4	-0.016436	0.0126822	0.247586
ENSMUSG00000043003	0.139449	0.0997241	56	4	0.00774443	0.0130039	0.249771
ENSMUSG00000021745	0.0503139	0.0932425	63	4	0.0159835	0.0132975	0.25082
ENSMUSG00000024565	0.0493125	0.133631	70	4	0.00989453	0.0132916	0.25082
ENSMUSG00000057230	0.0986467	0.264641	62	4	0.032558	0.0132511	0.25082
ENSMUSG00000021710	0.0549659	0.157241	52	4	-0.0213935	0.0138036	0.251829
ENSMUSG00000025931	0.154517	0.26587	55	4	-0.0130927	0.013559	0.251829
ENSMUSG00000032259	0.221769	0.269295	51	4	0.0112107	0.0137813	0.251829
ENSMUSG00000049881	0.0295538	0.0735674	79	4	0.0119589	0.0137913	0.251829
ENSMUSG00000056486	0.0107792	0.0162894	66	4	0.00794322	0.0134828	0.251829
ENSMUSG00000058886	0.0751597	0.186659	55	4	-0.0297372	0.0138306	0.251829
ENSMUSG00000020846	0.0361608	0.0801461	58	4	-0.0197462	0.0139269	0.252124
ENSMUSG00000024091	0.0203152	0.0356026	56	4	-0.0115174	0.0142553	0.254829
ENSMUSG00000053025	0.504671	0.442858	51	4	0.0276034	0.014319	0.254829
ENSMUSG00000068615	0.119196	0.207246	59	4	0.00677574	0.014265	0.254829
ENSMUSG00000053129	0.0881841	0.161884	51	4	0.00789138	0.0144295	0.255354
ENSMUSG00000000861	0.0304172	0.135699	55	4	0.0208958	0.0145856	0.256674
ENSMUSG00000020396	0.0798485	0.196793	53	4	-0.0210283	0.0149681	0.260494
ENSMUSG00000038241	0.0740381	0.189345	51	4	-0.018221	0.014906	0.260494
ENSMUSG00000029326	0.00971024	0.0149439	60	4	0.0126263	0.0151939	0.261534
ENSMUSG00000052414	0.0512037	0.153279	57	4	-0.024732	0.0151406	0.261534
ENSMUSG00000046985	0.0514688	0.1743	52	4	-0.0186182	0.0159456	0.272983
ENSMUSG00000032913	0.0802235	0.235929	56	4	-0.0293763	0.0160667	0.273567
ENSMUSG00000012076	0.0970316	0.263741	53	4	0.035136	0.0164145	0.27569
ENSMUSG00000031701	0.0674221	0.226393	57	4	0.0150397	0.0165414	0.27569
ENSMUSG00000035367	0.00875934	0.0178595	64	4	0.0141525	0.0164549	0.27569
ENSMUSG00000062627	0.190422	0.333753	54	4	0.0178725	0.0163312	0.27569
ENSMUSG00000024238	0.0634003	0.202125	51	4	-0.0174543	0.0166932	0.276755
ENSMUSG00000036298	0.073662	0.189715	65	4	0.00962955	0.0170143	0.280603
ENSMUSG00000022114	0.125419	0.298681	60	4	0.0235102	0.017413	0.282134
ENSMUSG00000026176	0.0704471	0.215506	52	4	0.0393284	0.0174654	0.282134
ENSMUSG00000028439	0.1211	0.27862	57	4	0.0456123	0.0173931	0.282134
ENSMUSG00000035770	0.121375	0.282648	51	4	-0.0304677	0.0173852	0.282134
ENSMUSG00000049100	0.0472782	0.0580672	54	4	0.013844	0.0176142	0.283085
ENSMUSG00000036928	0.21433	0.273598	52	4	0.019756	0.0179092	0.286365
ENSMUSG00000035953	0.0439825	0.18649	56	4	-0.0123159	0.0180407	0.287012
ENSMUSG00000038214	0.118976	0.226541	57	4	-0.0233921	0.0181367	0.287089
ENSMUSG00000018698	0.0466054	0.0823076	54	4	0.0216946	0.0183576	0.289066
ENSMUSG00000020121	0.12461	0.229202	57	4	0.0143877	0.0187608	0.289066
ENSMUSG00000029064	0.0768831	0.206157	53	4	0.00790073	0.0186541	0.289066
ENSMUSG00000029642	0.0681151	0.236609	51	4	0.02044	0.0187873	0.289066
ENSMUSG00000031996	0.0811561	0.202045	64	4	-0.0112784	0.0184666	0.289066
ENSMUSG00000043639	0.0871747	0.168569	54	4	0.00886264	0.0189012	0.289066
ENSMUSG00000074238	0.0304679	0.133216	57	4	0.0150403	0.018904	0.289066
ENSMUSG00000030650	0.238285	0.342039	54	4	0.0220568	0.0191439	0.290062
ENSMUSG00000031696	0.074483	0.199084	56	4	-0.0173737	0.0191533	0.290062
ENSMUSG00000040167	0.0547794	0.166188	62	4	-0.0148645	0.0194315	0.291326
ENSMUSG00000043683	0.0248529	0.0522181	58	4	0.0224029	0.0195142	0.291326
ENSMUSG00000054204	0.0699838	0.144248	52	4	0.00859925	0.0194149	0.291326
ENSMUSG00000005802	0.0694327	0.21496	58	4	0.0162407	0.0199802	0.295482
ENSMUSG00000051177	0.104301	0.223849	62	4	0.0163445	0.0199552	0.295482
ENSMUSG00000004865	0.222117	0.37838	56	4	-0.0268813	0.0208015	0.297662
ENSMUSG00000026773	0.117358	0.293471	59	4	-0.0281369	0.0204203	0.297662
ENSMUSG00000028381	0.0465774	0.144659	53	4	0.0117338	0.0209781	0.297662
ENSMUSG00000032403	0.0124872	0.029205	67	4	-0.0175423	0.0209204	0.297662
ENSMUSG00000039050	0.0799907	0.220079	52	4	0.021266	0.0209598	0.297662
ENSMUSG00000048170	0.141832	0.313526	55	4	0.0271712	0.0209412	0.297662
ENSMUSG00000048217	0.140282	0.231797	52	4	-0.00735894	0.0207903	0.297662
ENSMUSG00000050088	0.129173	0.271329	52	4	-0.0236802	0.0207603	0.297662
ENSMUSG00000050840	0.197267	0.235354	51	4	0.0130939	0.0204568	0.297662
ENSMUSG00000029671	0.317191	0.282084	62	4	0.0189143	0.0211392	0.298603
ENSMUSG00000015599	0.135025	0.248896	57	4	0.0165228	0.0213234	0.299804
ENSMUSG00000028801	0.0746236	0.228856	55	4	-0.0153325	0.0215097	0.299804
ENSMUSG00000034422	0.136607	0.202234	56	4	-0.0223837	0.0214639	0.299804
ENSMUSG00000029334	0.1611	0.245689	59	4	0.0139282	0.0217689	0.301703
ENSMUSG00000031736	0.0495811	0.134387	58	4	0.0126995	0.0219333	0.301703
ENSMUSG00000047161	0.235015	0.290896	57	4	0.00945732	0.0218931	0.301703
ENSMUSG00000056682	0.0176818	0.0244619	63	4	0.0074771	0.0220791	0.302388
ENSMUSG00000042734	0.0727135	0.15172	62	4	0.0185846	0.0221776	0.302422
ENSMUSG00000054450	0.0831981	0.0826482	64	4	0.00783822	0.0225262	0.305852
ENSMUSG00000019230	0.104439	0.170532	54	4	0.00827911	0.0240775	0.309422
ENSMUSG00000019897	0.0846414	0.235931	64	4	-0.0164536	0.0236191	0.309422
ENSMUSG00000022048	0.0380012	0.151469	53	4	0.0136544	0.0240739	0.309422
ENSMUSG00000024647	0.126312	0.234891	56	4	0.00806109	0.0241113	0.309422
ENSMUSG00000028399	0.150252	0.202228	74	4	0.0117717	0.0243695	0.309422
ENSMUSG00000032329	0.0122748	0.023844	60	4	-0.0166931	0.024036	0.309422
ENSMUSG00000033016	0.0158178	0.0258161	61	4	-0.0128534	0.0236111	0.309422
ENSMUSG00000035067	0.0617932	0.1483	52	4	-0.0147469	0.0229809	0.309422
ENSMUSG00000037362	0.185242	0.303973	56	4	-0.011326	0.023659	0.309422
ENSMUSG00000037896	0.0451842	0.144376	51	4	0.0101077	0.0244068	0.309422
ENSMUSG00000039007	0.126629	0.260057	53	4	0.0173881	0.0240744	0.309422
ENSMUSG00000042359	0.0369224	0.0650351	55	4	0.0155017	0.0234446	0.309422
ENSMUSG00000052241	0.0360231	0.147679	70	4	0.0107337	0.0237938	0.309422
ENSMUSG00000058704	0.0732077	0.209532	52	4	0.0172074	0.0234272	0.309422
ENSMUSG00000066043	0.0759268	0.230819	56	4	-0.0146585	0.0238148	0.309422
ENSMUSG00000068859	0.105673	0.219172	52	4	0.0075815	0.0243018	0.309422
ENSMUSG00000073565	0.103198	0.188891	58	4	0.00968169	0.024459	0.309422
ENSMUSG00000040565	0.029704	0.115613	78	4	-0.0107507	0.0246771	0.310931
ENSMUSG00000036591	0.0228894	0.0767822	62	4	0.00766251	0.0250956	0.314195
ENSMUSG00000038456	0.212529	0.353248	58	4	-0.0130877	0.0251356	0.314195
ENSMUSG00000027488	0.102601	0.208785	56	4	-0.0211896	0.0253625	0.315778
ENSMUSG00000025701	0.244322	0.309299	59	4	-0.0135181	0.025565	0.316489
ENSMUSG00000068154	0.0767537	0.189918	57	4	0.0178449	0.0256205	0.316489
ENSMUSG00000032846	0.0123495	0.0178137	70	4	0.0103494	0.0259146	0.318115
ENSMUSG00000036995	0.0928798	0.223861	56	4	-0.0162353	0.0259541	0.318115
ENSMUSG00000020883	0.030354	0.135131	55	4	0.0123268	0.02638	0.321819
ENSMUSG00000031586	0.0254636	0.0716375	54	4	0.0179651	0.0264607	0.321819
ENSMUSG00000037321	0.0265077	0.0976109	53	4	-0.0106181	0.0267849	0.324509
ENSMUSG00000001323	0.0303041	0.117488	54	4	-0.0137855	0.027674	0.330201
ENSMUSG00000028360	0.191601	0.292199	51	4	0.0149357	0.0276114	0.330201
ENSMUSG00000034647	0.0135348	0.031251	56	4	-0.0145603	0.0275872	0.330201
ENSMUSG00000038152	0.0286558	0.100944	66	4	-0.0140708	0.0274896	0.330201
ENSMUSG00000007836	0.0274931	0.128602	60	4	0.00941357	0.027865	0.331226
ENSMUSG00000001655	0.091697	0.136752	55	4	-0.00694237	0.0282447	0.331444
ENSMUSG00000022698	0.00708187	0.0176987	60	4	-0.0252099	0.0280035	0.331444
ENSMUSG00000024384	0.0517855	0.192791	52	4	0.0101357	0.0283725	0.331444
ENSMUSG00000024480	0.456581	0.461037	105	4	0.0328573	0.0284898	0.331444
ENSMUSG00000027994	0.10043	0.213172	57	4	-0.0195533	0.028648	0.331444
ENSMUSG00000032340	0.0355804	0.123043	66	4	0.00833666	0.0288303	0.331444
ENSMUSG00000038473	0.072575	0.190716	73	4	0.00842521	0.0282292	0.331444
ENSMUSG00000053175	0.0830873	0.159135	58	4	-0.00764888	0.028641	0.331444
ENSMUSG00000053286	0.0536401	0.181382	54	4	-0.0144631	0.0287601	0.331444
ENSMUSG00000025912	0.0159411	0.0387681	63	4	0.0113974	0.0292742	0.335323
ENSMUSG00000051285	0.0388157	0.150246	54	4	-0.0197579	0.0295212	0.336926
ENSMUSG00000066752	0.0590208	0.143494	51	4	-0.00831252	0.0298954	0.339966
ENSMUSG00000024472	0.101423	0.236212	51	4	-0.015365	0.0302027	0.342225
ENSMUSG00000041771	0.0516093	0.157537	53	4	-0.0088636	0.0306083	0.345577
ENSMUSG00000036779	0.0553609	0.179878	62	4	-0.0117626	0.0311798	0.350772
ENSMUSG00000000149	0.099577	0.19958	51	4	0.0210393	0.0326045	0.353105
ENSMUSG00000005483	0.110766	0.274205	51	4	0.0100163	0.0327684	0.353105
ENSMUSG00000020925	0.171181	0.335296	52	4	-0.0110747	0.0333101	0.353105
ENSMUSG00000027713	0.105389	0.267873	55	4	0.0173709	0.0317867	0.353105
ENSMUSG00000028051	0.110886	0.260077	57	4	0.0123902	0.0326528	0.353105
ENSMUSG00000028647	0.0785043	0.226558	56	4	-0.0180468	0.0325903	0.353105
ENSMUSG00000030172	0.118027	0.263292	60	4	-0.0183974	0.0327945	0.353105
ENSMUSG00000030970	0.159587	0.233188	52	4	0.0103404	0.0316603	0.353105
ENSMUSG00000031023	0.135527	0.286279	53	4	0.0107774	0.0330239	0.353105
ENSMUSG00000037295	0.192162	0.337589	51	4	-0.0179629	0.033629	0.353105
ENSMUSG00000039768	0.0902614	0.232403	57	4	-0.0108849	0.0326295	0.353105
ENSMUSG00000045098	0.170977	0.294898	52	4	-0.0168658	0.0321657	0.353105
ENSMUSG00000048482	0.0877785	0.10667	56	4	0.00901474	0.032082	0.353105
ENSMUSG00000055022	0.188616	0.301986	52	4	0.0213261	0.0335548	0.353105
ENSMUSG00000055109	0.025601	0.0317506	52	4	0.00879892	0.0328356	0.353105
ENSMUSG00000056050	0.111814	0.267671	62	4	-0.0128952	0.0331779	0.353105
ENSMUSG00000056749	0.00991225	0.0163712	51	4	0.0169174	0.0331752	0.353105
ENSMUSG00000061410	0.0801322	0.0852536	53	4	0.0115693	0.0321248	0.353105
ENSMUSG00000062542	0.039656	0.0947295	66	4	0.0134077	0.0334527	0.353105
ENSMUSG00000066415	0.0116724	0.0191547	54	4	0.0149094	0.0333519	0.353105
ENSMUSG00000030718	0.0513523	0.194811	51	4	-0.0196992	0.0341769	0.354474
ENSMUSG00000042447	0.0626972	0.197176	57	4	-0.0159959	0.0339713	0.354474
ENSMUSG00000045440	0.0735619	0.145078	60	4	0.00848578	0.0340542	0.354474
ENSMUSG00000053253	0.0715076	0.227077	60	4	-0.0180224	0.0342095	0.354474
ENSMUSG00000002881	0.0238066	0.0454088	61	4	0.0176463	0.0346402	0.356127
ENSMUSG00000027099	0.188795	0.339319	56	4	-0.00961901	0.0348213	0.356127
ENSMUSG00000041762	0.0307289	0.140125	51	4	-0.0137458	0.0346352	0.356127
ENSMUSG00000046138	0.0465348	0.154119	61	4	0.0194502	0.0347385	0.356127
ENSMUSG00000013878	0.0115572	0.0182679	58	4	0.015474	0.0349427	0.356212
ENSMUSG00000040372	0.159549	0.263647	51	4	-0.0167321	0.0350765	0.356422
ENSMUSG00000004788	0.116379	0.237204	54	4	-0.017046	0.0352741	0.356443
ENSMUSG00000016200	0.0908732	0.114742	51	4	0.0175359	0.035531	0.356443
ENSMUSG00000027281	0.180952	0.252907	63	4	0.0129874	0.0355038	0.356443
ENSMUSG00000029203	0.0552981	0.159423	62	4	-0.00901102	0.0359837	0.356443
ENSMUSG00000032740	0.0408542	0.166696	70	4	0.00779446	0.0358656	0.356443
ENSMUSG00000044030	0.0120508	0.0487817	51	4	-0.0246554	0.0358583	0.356443
ENSMUSG00000054894	0.031416	0.131177	60	4	-0.0246612	0.0358678	0.356443
ENSMUSG00000055540	0.127863	0.121907	72	4	0.0114043	0.0359203	0.356443
ENSMUSG00000021731	0.0274143	0.138201	52	4	0.0112187	0.0366109	0.356557
ENSMUSG00000022280	0.051869	0.182139	60	4	-0.00926962	0.0361585	0.356557
ENSMUSG00000023045	0.495263	0.413885	58	4	-0.0102688	0.0371225	0.356557
ENSMUSG00000024726	0.0423349	0.140831	55	4	-0.0166936	0.0371272	0.356557
ENSMUSG00000027384	0.0688819	0.221484	60	4	-0.0207456	0.0365507	0.356557
ENSMUSG00000029145	0.0931937	0.248915	51	4	0.0148842	0.037027	0.356557
ENSMUSG00000031543	0.0883944	0.186901	57	4	0.0286739	0.0367583	0.356557
ENSMUSG00000031654	0.0585047	0.0719193	62	4	0.0115504	0.0363686	0.356557
ENSMUSG00000034566	0.540271	0.483104	68	4	0.0450778	0.0366574	0.356557
ENSMUSG00000062373	0.0262918	0.084818	62	4	-0.0226865	0.0371119	0.356557
ENSMUSG00000068957	0.0522274	0.0884053	60	4	0.0163735	0.0373886	0.357976
ENSMUSG00000052479	0.185719	0.153675	66	4	0.0111947	0.0379023	0.361794
ENSMUSG00000016940	0.577507	0.481493	67	4	0.0433496	0.0393814	0.367016
ENSMUSG00000027522	0.126749	0.181146	55	4	-0.0190954	0.0393725	0.367016
ENSMUSG00000028358	0.161761	0.315581	52	4	0.00678534	0.0390192	0.367016
ENSMUSG00000029121	0.12156	0.190461	55	4	0.00703163	0.0391898	0.367016
ENSMUSG00000033054	0.0429048	0.158158	65	4	0.0103511	0.0392669	0.367016
ENSMUSG00000033510	0.107723	0.214442	57	4	0.011723	0.0385943	0.367016
ENSMUSG00000037979	0.0134422	0.0378141	61	4	-0.0158605	0.0387565	0.367016
ENSMUSG00000052040	0.0139179	0.0227084	63	4	-0.0146567	0.0389379	0.367016
ENSMUSG00000020000	0.201583	0.304825	60	4	-0.0116489	0.0395883	0.367856
ENSMUSG00000032216	0.0545922	0.166576	65	4	0.00736705	0.0398087	0.368816
ENSMUSG00000040118	0.0614558	0.0938016	65	4	0.00977545	0.0400074	0.36922
ENSMUSG00000071647	0.41536	0.422201	72	4	0.015202	0.0400868	0.36922
ENSMUSG00000021645	0.315023	0.405504	60	4	-0.0134209	0.0409913	0.375356
ENSMUSG00000021930	0.0394401	0.0736201	65	4	-0.0218478	0.0409313	0.375356
ENSMUSG00000034575	0.0682045	0.194989	51	4	-0.0106744	0.0416754	0.380514
ENSMUSG00000023961	0.0254556	0.0779359	55	4	-0.022511	0.0418734	0.381218
ENSMUSG00000032726	0.104602	0.254141	53	4	-0.00977283	0.042102	0.382194
ENSMUSG00000040396	0.150407	0.226938	54	4	0.0313484	0.042839	0.387766
ENSMUSG00000040612	0.145891	0.305209	54	4	0.0192927	0.0433214	0.39101
ENSMUSG00000023484	0.233462	0.277203	65	4	0.0109717	0.0438941	0.394163
ENSMUSG00000026596	0.117128	0.248751	53	4	-0.0229779	0.043921	0.394163
ENSMUSG00000039579	0.162491	0.239634	53	4	0.00723212	0.0442057	0.39447
ENSMUSG00000046196	0.0438152	0.124016	57	4	0.0136057	0.0441253	0.39447
ENSMUSG00000021759	0.0332113	0.0837011	55	4	-0.0121232	0.0445447	0.395255
ENSMUSG00000034998	0.0760766	0.220761	57	4	-0.0213957	0.0444911	0.395255
ENSMUSG00000055184	0.0108963	0.0186412	57	4	-0.0136573	0.0448586	0.396923
ENSMUSG00000073158	0.285637	0.239425	64	4	0.00678213	0.0449877	0.39695
ENSMUSG00000036775	0.245887	0.334398	52	4	0.0187348	0.0455257	0.400576
ENSMUSG00000027716	0.188423	0.324247	70	4	-0.014229	0.0460109	0.402789
ENSMUSG00000034312	0.0627977	0.155488	60	4	-0.015078	0.046033	0.402789
ENSMUSG00000026615	0.0834112	0.260342	58	4	0.0177543	0.0463828	0.404725
ENSMUSG00000005089	0.0740982	0.134712	59	4	0.00807681	0.0478266	0.413476
ENSMUSG00000022383	0.0667212	0.0762468	54	4	0.00909142	0.0479916	0.413476
ENSMUSG00000037788	0.041878	0.145236	77	4	-0.00869913	0.048042	0.413476
ENSMUSG00000061517	0.0449168	0.143943	51	4	-0.0093705	0.0477733	0.413476
ENSMUSG00000065361	0.206352	0.369109	56	4	-0.013262	0.0479368	0.413476
ENSMUSG00000030516	0.21342	0.319534	60	4	0.0106316	0.0482348	0.414005
ENSMUSG00000030123	0.110901	0.244431	54	4	-0.0135296	0.0485904	0.415923
ENSMUSG00000003308	0.201118	0.323111	51	4	-0.018301	0.0488779	0.41679
ENSMUSG00000014592	0.0482948	0.176546	52	4	0.0192761	0.0498385	0.41679
ENSMUSG00000019878	0.0259217	0.0431615	61	4	-0.0114061	0.0497025	0.41679
ENSMUSG00000019907	0.0428895	0.137649	69	4	0.00995459	0.0499975	0.41679
ENSMUSG00000026083	0.0353812	0.138349	64	4	0.0137792	0.0501396	0.41679
ENSMUSG00000026131	0.0241863	0.0330617	71	4	0.0119364	0.0495377	0.41679
ENSMUSG00000027475	0.122798	0.289018	52	4	0.0312238	0.0496533	0.41679
ENSMUSG00000029111	0.063289	0.189917	60	4	-0.012019	0.0496426	0.41679
ENSMUSG00000032883	0.0607334	0.171699	52	4	-0.0138656	0.0501777	0.41679
ENSMUSG00000032905	0.00926845	0.0258989	61	4	-0.0274063	0.0496463	0.41679
ENSMUSG00000061859	0.11575	0.281266	53	4	-0.00904165	0.0494335	0.41679
ENSMUSG00000066900	0.0888582	0.256677	57	4	0.0128933	0.0502794	0.41679
ENSMUSG00000022144	0.062732	0.114117	53	4	0.0122613	0.0507871	0.419894
ENSMUSG00000021357	0.136886	0.266711	57	4	-0.0160227	0.0513298	0.422467
ENSMUSG00000022200	0.0264976	0.0669433	60	4	-0.0133801	0.0513667	0.422467
ENSMUSG00000032185	0.0272493	0.101124	58	4	0.0255166	0.0516157	0.422477
ENSMUSG00000049225	0.0819936	0.25997	55	4	-0.0105668	0.0516361	0.422477
ENSMUSG00000029869	0.0288249	0.0920376	72	4	-0.0110969	0.0519816	0.424202
ENSMUSG00000014353	0.0507702	0.153898	59	4	-0.0183938	0.0523358	0.424891
ENSMUSG00000035435	0.0534397	0.135827	63	4	0.0184913	0.0523289	0.424891
ENSMUSG00000038070	0.165144	0.303647	64	4	0.01701	0.0525974	0.425917
ENSMUSG00000003279	0.15627	0.257651	55	4	0.00963525	0.0537789	0.427035
ENSMUSG00000010097	0.0802213	0.221416	51	4	-0.0166782	0.0543397	0.427035
ENSMUSG00000015501	0.00675317	0.011581	61	4	0.0138748	0.0542696	0.427035
ENSMUSG00000021661	0.0718114	0.197418	52	4	-0.0255215	0.0534589	0.427035
ENSMUSG00000034218	0.0216922	0.0840509	64	4	0.00918851	0.0529108	0.427035
ENSMUSG00000038085	0.0255768	0.101683	54	4	-0.0100775	0.0542134	0.427035
ENSMUSG00000038676	0.175963	0.262062	60	4	0.00780898	0.0534308	0.427035
ENSMUSG00000042659	0.108661	0.246526	56	4	0.0246877	0.0534628	0.427035
ENSMUSG00000050321	0.0964272	0.137392	59	4	0.00984741	0.0536665	0.427035
ENSMUSG00000054160	0.0271014	0.0469122	68	4	-0.0144741	0.0537443	0.427035
ENSMUSG00000068105	0.249654	0.324295	51	4	-0.0101184	0.0541984	0.427035
ENSMUSG00000070476	0.19406	0.279264	69	4	0.0135283	0.0543623	0.427035
ENSMUSG00000024283	0.0133922	0.0246595	70	4	0.0121185	0.0545462	0.427414
ENSMUSG00000027932	0.557959	0.477799	75	4	0.0342319	0.054733	0.427814
ENSMUSG00000045775	0.355266	0.339816	55	4	0.0167433	0.0549193	0.428207
ENSMUSG00000039230	0.339302	0.369857	54	4	0.0349634	0.0552261	0.429537
ENSMUSG00000014418	0.0155571	0.0469239	55	4	0.00911975	0.0577474	0.429972
ENSMUSG00000017686	0.143354	0.306038	58	4	0.0106755	0.0592997	0.429972
ENSMUSG00000019802	0.13713	0.265648	58	4	0.0115107	0.0572514	0.429972
ENSMUSG00000019889	0.0384851	0.143082	56	4	0.00942701	0.0564943	0.429972
ENSMUSG00000020283	0.00712272	0.0189603	69	4	-0.0217061	0.0593554	0.429972
ENSMUSG00000020456	0.0934153	0.235018	54	4	-0.0115351	0.0589624	0.429972
ENSMUSG00000021036	0.0508625	0.165146	55	4	-0.00974794	0.0569859	0.429972
ENSMUSG00000024099	0.0825852	0.244997	51	4	-0.0139482	0.0578843	0.429972
ENSMUSG00000026017	0.0525544	0.188506	56	4	0.0120001	0.055857	0.429972
ENSMUSG00000026972	0.0755488	0.177656	60	4	0.0160437	0.0559631	0.429972
ENSMUSG00000028836	0.197683	0.312742	54	4	-0.0180153	0.0593771	0.429972
ENSMUSG00000029505	0.0221296	0.070856	52	4	0.0124973	0.0589202	0.429972
ENSMUSG00000029998	0.071484	0.237139	51	4	-0.017261	0.0588326	0.429972
ENSMUSG00000030170	0.148021	0.287295	60	4	0.0079676	0.0578141	0.429972
ENSMUSG00000034330	0.0987505	0.268057	52	4	-0.0152739	0.055565	0.429972
ENSMUSG00000034687	0.113429	0.195173	52	4	-0.00601062	0.056617	0.429972
ENSMUSG00000034848	0.0931738	0.247199	51	4	-0.0265707	0.0592047	0.429972
ENSMUSG00000035372	0.0630704	0.170877	63	4	0.0165008	0.057069	0.429972
ENSMUSG00000037339	0.0571533	0.179064	63	4	-0.0107919	0.059116	0.429972
ENSMUSG00000038168	0.0657011	0.16116	60	4	0.0149589	0.0558474	0.429972
ENSMUSG00000038541	0.0957316	0.128379	58	4	0.00589496	0.0585439	0.429972
ENSMUSG00000038607	0.134713	0.295406	63	4	0.0262635	0.0576314	0.429972
ENSMUSG00000039197	0.0772618	0.235597	51	4	0.0179347	0.0589056	0.429972
ENSMUSG00000040729	0.0620515	0.150645	56	4	-0.00803131	0.0568687	0.429972
ENSMUSG00000040785	0.0650078	0.225474	56	4	0.011213	0.0591909	0.429972
ENSMUSG00000041757	0.0911825	0.209157	61	4	-0.0125593	0.0566596	0.429972
ENSMUSG00000051817	0.0315093	0.0842387	61	4	0.0128803	0.0578753	0.429972
ENSMUSG00000063626	0.170806	0.255296	55	4	0.0212167	0.0562647	0.429972
ENSMUSG00000066735	0.040053	0.106506	64	4	0.00824947	0.0585358	0.429972
ENSMUSG00000070366	0.217779	0.252573	51	4	0.00845789	0.0585321	0.429972
ENSMUSG00000026490	0.0735817	0.196426	56	4	0.00986968	0.0599693	0.433265
ENSMUSG00000001504	0.0624185	0.111144	66	4	-0.0155216	0.061051	0.44007
ENSMUSG00000027900	0.0374025	0.145049	59	4	0.0243442	0.0615646	0.440747
ENSMUSG00000040254	0.197913	0.299954	56	4	0.0159291	0.0614619	0.440747
ENSMUSG00000053333	0.124952	0.293696	54	4	0.0152133	0.0613719	0.440747
ENSMUSG00000001786	0.592619	0.474214	108	4	0.0247565	0.0622255	0.443902
ENSMUSG00000026098	0.0229949	0.070355	57	4	0.0259446	0.0624926	0.443902
ENSMUSG00000045435	0.012367	0.0336452	66	4	0.00776988	0.0623609	0.443902
ENSMUSG00000068015	0.0372991	0.13127	61	4	-0.0115239	0.062569	0.443902
ENSMUSG00000031862	0.145048	0.287311	61	4	-0.0158954	0.0628958	0.444406
ENSMUSG00000057614	0.123769	0.235129	67	4	0.0120094	0.0629222	0.444406
ENSMUSG00000007379	0.0601513	0.162486	56	4	0.0180024	0.0633464	0.444983
ENSMUSG00000020280	0.00622522	0.0134364	55	4	-0.0198529	0.0637494	0.444983
ENSMUSG00000020894	0.181819	0.338049	55	4	-0.0124064	0.0639928	0.444983
ENSMUSG00000030704	0.0822742	0.232411	57	4	0.0200386	0.0639345	0.444983
ENSMUSG00000038535	0.118678	0.261838	54	4	0.0287864	0.0637184	0.444983
ENSMUSG00000039275	0.0323581	0.110123	52	4	-0.0117275	0.0633119	0.444983
ENSMUSG00000073600	0.173798	0.299734	54	4	-0.014199	0.0635452	0.444983
ENSMUSG00000031715	0.0880034	0.211535	74	4	0.0252669	0.0642375	0.4457
ENSMUSG00000050002	0.166015	0.299607	54	4	-0.0169107	0.0645027	0.446557
ENSMUSG00000042182	0.0426772	0.11523	71	4	0.00990371	0.0647932	0.447584
ENSMUSG00000040972	0.190388	0.271897	55	4	0.00873808	0.0650372	0.448287
ENSMUSG00000040712	0.0884627	0.201722	57	4	-0.0128599	0.0656235	0.451341
ENSMUSG00000005553	0.302565	0.364414	108	4	-0.0168897	0.0664088	0.452522
ENSMUSG00000020454	0.0617921	0.218641	60	4	0.019337	0.0675266	0.452522
ENSMUSG00000021285	0.200792	0.322071	52	4	0.0162363	0.0672076	0.452522
ENSMUSG00000024479	0.126655	0.202736	71	4	0.00953388	0.0680546	0.452522
ENSMUSG00000027680	0.0141677	0.0215314	52	4	0.00907738	0.0678495	0.452522
ENSMUSG00000030043	0.250939	0.34731	52	4	0.00790938	0.0666302	0.452522
ENSMUSG00000032724	0.01855	0.0707967	54	4	0.0141925	0.0660246	0.452522
ENSMUSG00000034269	0.020785	0.0498281	61	4	0.0109367	0.0678554	0.452522
ENSMUSG00000035992	0.0904603	0.202518	58	4	-0.014274	0.0678124	0.452522
ENSMUSG00000039917	0.30442	0.403636	59	4	-0.0132445	0.0674445	0.452522
ENSMUSG00000042385	0.31306	0.376431	72	4	-0.0178482	0.06772	0.452522
ENSMUSG00000045624	0.0593577	0.152561	58	4	-0.0253574	0.0680938	0.452522
ENSMUSG00000050288	0.23045	0.32503	55	4	0.0215636	0.0667514	0.452522
ENSMUSG00000064371	0.410067	0.222817	134	4	0.0070112	0.0667624	0.452522
ENSMUSG00000064494	0.0686913	0.231081	53	4	-0.0102612	0.0678366	0.452522
ENSMUSG00000069713	0.0572134	0.169429	57	4	-0.0128349	0.0664671	0.452522
ENSMUSG00000021730	0.0862111	0.185845	66	4	0.0106356	0.0684996	0.453662
ENSMUSG00000030641	0.014066	0.0273908	56	4	-0.0114822	0.0685533	0.453662
ENSMUSG00000027968	0.188574	0.37764	58	4	0.0262249	0.0687491	0.454003
ENSMUSG00000041124	0.059474	0.16016	53	4	-0.0145006	0.0693286	0.455599
ENSMUSG00000047213	0.0930533	0.254473	64	4	-0.0125945	0.0693022	0.455599
ENSMUSG00000063760	0.068311	0.170761	71	4	0.00747574	0.0694246	0.455599
ENSMUSG00000055373	0.206919	0.295463	56	4	0.0136269	0.0699718	0.456338
ENSMUSG00000060227	0.0323312	0.138614	64	4	0.0113842	0.0698476	0.456338
ENSMUSG00000071648	0.348672	0.406835	69	4	0.0112849	0.0697526	0.456338
ENSMUSG00000027004	0.0952695	0.2288	51	4	-0.0178516	0.0701362	0.456465
ENSMUSG00000063808	0.485083	0.432181	56	4	-0.0170674	0.070363	0.456997
ENSMUSG00000024097	0.0944662	0.224863	55	4	0.0138805	0.0706149	0.457689
ENSMUSG00000019975	0.0158776	0.0299139	58	4	-0.0118882	0.0708268	0.45812
ENSMUSG00000001802	0.0654613	0.14237	52	4	-0.0173762	0.0711272	0.45912
ENSMUSG00000049649	0.17516	0.276599	54	4	-0.0166865	0.0713744	0.459774
ENSMUSG00000035933	0.0194865	0.0711624	53	4	-0.0186921	0.0715956	0.460257
ENSMUSG00000020074	0.135777	0.275384	60	4	0.0143325	0.0727331	0.460267
ENSMUSG00000020648	0.00781124	0.0154469	53	4	-0.0173059	0.0732044	0.460267
ENSMUSG00000024130	0.0546231	0.138016	63	4	0.0182307	0.0721524	0.460267
ENSMUSG00000026380	0.228892	0.362676	56	4	-0.0114855	0.0731043	0.460267
ENSMUSG00000037736	0.166913	0.309	52	4	-0.0170706	0.0728972	0.460267
ENSMUSG00000038311	0.101716	0.163952	51	4	0.0139361	0.0719764	0.460267
ENSMUSG00000038623	0.251415	0.339493	52	4	0.0141435	0.0727851	0.460267
ENSMUSG00000041685	0.102711	0.2693	59	4	-0.0130623	0.0723457	0.460267
ENSMUSG00000050323	0.0252398	0.0778797	52	4	0.0140501	0.0729793	0.460267
ENSMUSG00000052525	0.0650159	0.19116	58	4	-0.0149695	0.0729023	0.460267
ENSMUSG00000061601	0.0563878	0.136129	60	4	0.0137566	0.0718392	0.460267
ENSMUSG00000005718	0.102734	0.250643	52	4	-0.0208969	0.0745634	0.460538
ENSMUSG00000015714	0.260281	0.3496	61	4	0.0271785	0.0736265	0.460538
ENSMUSG00000026245	0.11176	0.29293	55	4	-0.0211848	0.0743908	0.460538
ENSMUSG00000027803	0.0324014	0.0585269	53	4	0.0104096	0.0744686	0.460538
ENSMUSG00000035378	0.166253	0.31509	54	4	0.0252615	0.0741704	0.460538
ENSMUSG00000036737	0.0108606	0.0190322	52	4	0.0160896	0.0744293	0.460538
ENSMUSG00000050079	0.0347751	0.11289	56	4	0.0144628	0.0735466	0.460538
ENSMUSG00000058407	0.0679793	0.223368	61	4	0.0139652	0.0744837	0.460538
ENSMUSG00000071342	0.795326	0.343887	66	4	0.0216578	0.0744638	0.460538
ENSMUSG00000055958	0.0972581	0.21707	73	4	0.00481997	0.0757965	0.467239
ENSMUSG00000038811	0.829593	0.289979	52	4	0.0193813	0.0761595	0.468559
ENSMUSG00000055961	0.892502	0.260597	71	4	-0.0118186	0.0765544	0.470071
ENSMUSG00000020455	0.0255788	0.13577	54	4	-0.00981195	0.0774573	0.47469
ENSMUSG00000027978	0.100638	0.231736	56	4	-0.01608	0.0783062	0.476771
ENSMUSG00000034488	0.0960466	0.228102	58	4	0.0164872	0.0785536	0.476771
ENSMUSG00000047368	0.0209972	0.0660583	62	4	0.011771	0.0784439	0.476771
ENSMUSG00000052396	0.295591	0.292019	54	4	-0.00893863	0.0780623	0.476771
ENSMUSG00000053560	0.769095	0.367594	135	4	0.0123213	0.0781503	0.476771
ENSMUSG00000014905	0.0657821	0.20058	55	4	-0.00823902	0.0793174	0.478639
ENSMUSG00000032437	0.0509854	0.197351	52	4	-0.0206661	0.0792407	0.478639
ENSMUSG00000042724	0.0836738	0.193833	52	4	-0.012679	0.0791844	0.478639
ENSMUSG00000036461	0.0443793	0.172651	66	4	0.00657788	0.0795673	0.479229
ENSMUSG00000055762	0.347369	0.297041	87	4	0.0193766	0.0802932	0.482678
ENSMUSG00000064210	0.10374	0.241863	60	4	-0.0140444	0.0804983	0.48299
ENSMUSG00000019471	0.389538	0.335387	56	4	0.019622	0.0810732	0.484593
ENSMUSG00000031950	0.0459963	0.109334	56	4	-0.0129918	0.0809364	0.484593
ENSMUSG00000019873	0.0229365	0.0880758	58	4	0.0099579	0.0822846	0.488532
ENSMUSG00000022094	0.125236	0.276665	54	4	-0.0286335	0.0831333	0.488532
ENSMUSG00000026499	0.0716975	0.210099	53	4	-0.0124418	0.082425	0.488532
ENSMUSG00000031446	0.0119851	0.0169914	60	4	-0.00831067	0.0832831	0.488532
ENSMUSG00000037112	0.018429	0.0752158	65	4	0.00723178	0.0832171	0.488532
ENSMUSG00000039529	0.097544	0.190433	59	4	0.0104526	0.0832392	0.488532
ENSMUSG00000050608	0.195397	0.357339	54	4	-0.0235933	0.0827969	0.488532
ENSMUSG00000052852	0.148043	0.286439	58	4	0.0164459	0.0818944	0.488532
ENSMUSG00000070527	0.410866	0.360527	53	4	-0.0146816	0.0826721	0.488532
ENSMUSG00000070544	0.0915431	0.228447	52	4	-0.0328693	0.0828782	0.488532
ENSMUSG00000020362	0.0978135	0.252646	56	4	-0.0159029	0.0838063	0.489913
ENSMUSG00000028284	0.0400098	0.10171	72	4	-0.0103357	0.0839964	0.489913
ENSMUSG00000030662	0.0488419	0.170985	52	4	-0.00905485	0.0841406	0.489913
ENSMUSG00000042686	0.0798451	0.183262	58	4	0.00726409	0.0840018	0.489913
ENSMUSG00000029651	0.066323	0.123113	53	4	0.00792564	0.0844609	0.49087
ENSMUSG00000066595	0.0396963	0.092792	57	4	-0.00869453	0.0846696	0.491177
ENSMUSG00000024776	0.151156	0.306225	51	4	0.0230833	0.0853606	0.491375
ENSMUSG00000027840	0.0341534	0.0803259	56	4	-0.0107642	0.0850578	0.491375
ENSMUSG00000033209	0.0864115	0.223231	71	4	0.0103402	0.0851668	0.491375
ENSMUSG00000034795	0.0508567	0.185825	56	4	0.00852726	0.085705	0.491375
ENSMUSG00000038020	0.356366	0.402315	54	4	-0.011245	0.0852003	0.491375
ENSMUSG00000045078	0.207138	0.378368	52	4	0.0224398	0.0855837	0.491375
ENSMUSG00000066571	0.0327043	0.129874	63	4	-0.012078	0.0857956	0.491375
ENSMUSG00000021848	0.214773	0.242831	62	4	0.0111234	0.0859658	0.491456
ENSMUSG00000005034	0.0187205	0.0701419	53	4	-0.0138164	0.0866076	0.493248
ENSMUSG00000026994	0.059146	0.186184	69	4	0.0187166	0.086749	0.493248
ENSMUSG00000049800	0.00575671	0.0135362	63	4	-0.0225555	0.0864674	0.493248
ENSMUSG00000004085	0.0835937	0.203851	52	4	0.0220456	0.0870508	0.494072
ENSMUSG00000062713	0.128138	0.277246	58	4	0.00802994	0.087557	0.495161
ENSMUSG00000073073	0.0840714	0.173161	67	4	0.00927886	0.0875067	0.495161
ENSMUSG00000020038	0.0247116	0.0909918	62	4	0.00996033	0.0878743	0.495511
ENSMUSG00000049658	0.148066	0.246228	56	4	0.0119178	0.0879335	0.495511
ENSMUSG00000044465	0.0992881	0.234661	51	4	0.00663561	0.08821	0.496181
ENSMUSG00000006010	0.0173117	0.0649811	65	4	-0.0102917	0.0888123	0.497892
ENSMUSG00000025958	0.0587471	0.175589	59	4	-0.00863292	0.0889883	0.497892
ENSMUSG00000038859	0.102113	0.207673	63	4	0.0155643	0.0888724	0.497892
ENSMUSG00000031392	0.832622	0.341444	132	4	0.0333987	0.089587	0.500353
ENSMUSG00000036291	0.0143482	0.0348981	72	4	-0.0100926	0.0899193	0.50132
ENSMUSG00000037243	0.129304	0.30757	51	4	-0.0212182	0.0902605	0.502333
ENSMUSG00000027674	0.154563	0.282835	60	4	-0.0183511	0.0911795	0.506553
ENSMUSG00000044062	0.204112	0.197748	56	4	0.00532819	0.0913771	0.506757
ENSMUSG00000029920	0.0467254	0.156112	56	4	-0.0110792	0.0916905	0.507601
ENSMUSG00000006599	0.0218912	0.0704444	55	4	0.00862604	0.0925176	0.510386
ENSMUSG00000040774	0.0489456	0.160702	56	4	0.0208208	0.0923645	0.510386
ENSMUSG00000039396	0.159236	0.292112	53	4	0.0123664	0.0929606	0.511934
ENSMUSG00000005371	0.0152065	0.0246749	63	4	0.0109718	0.0935655	0.513469
ENSMUSG00000032498	0.0177961	0.0490451	54	4	0.0143942	0.0935488	0.513469
ENSMUSG00000025658	0.197709	0.375618	58	4	0.0146309	0.0944013	0.516257
ENSMUSG00000031774	0.025005	0.133661	56	4	0.0129728	0.0944006	0.516257
ENSMUSG00000031697	0.0336224	0.112654	65	4	0.0103497	0.0948896	0.518028
ENSMUSG00000058655	0.206641	0.276638	66	4	0.0111208	0.0950557	0.518037
ENSMUSG00000039616	0.189414	0.308101	52	4	0.0121292	0.0953021	0.518483
ENSMUSG00000000568	0.0744901	0.154251	65	4	0.00664987	0.0956745	0.518717
ENSMUSG00000070923	0.0599781	0.173836	58	4	-0.00956265	0.0955474	0.518717
ENSMUSG00000024317	0.0355729	0.151743	53	4	-0.0125659	0.0959216	0.519164
ENSMUSG00000028416	0.0531256	0.151379	53	4	0.0190246	0.0963828	0.519209
ENSMUSG00000033430	0.0520737	0.153872	58	4	-0.0101809	0.0961097	0.519209
ENSMUSG00000049553	0.78227	0.38279	102	4	0.0364045	0.0964245	0.519209
ENSMUSG00000027887	0.121658	0.2345	51	4	0.00660272	0.0966291	0.519423
ENSMUSG00000009376	0.0350419	0.0863973	52	4	-0.016627	0.0971701	0.521377
ENSMUSG00000021248	0.104778	0.254891	56	4	-0.0147555	0.0973236	0.521377
ENSMUSG00000003228	0.0834476	0.239654	54	4	-0.0179216	0.0982015	0.521979
ENSMUSG00000027394	0.20559	0.360419	59	4	-0.0152999	0.0979144	0.521979
ENSMUSG00000028476	0.129684	0.259357	63	4	0.00874204	0.0982647	0.521979
ENSMUSG00000038773	0.0559831	0.148311	57	4	-0.010923	0.0980029	0.521979
ENSMUSG00000071369	0.0308276	0.124971	66	4	-0.00960031	0.0976151	0.521979
ENSMUSG00000021065	0.0666308	0.224711	57	4	-0.0172087	0.0988742	0.523568
ENSMUSG00000031917	0.0512755	0.158338	52	4	-0.0140392	0.0988962	0.523568
ENSMUSG00000050623	0.247188	0.236887	52	4	0.00697643	0.0996818	0.526842
ENSMUSG00000003810	0.0574567	0.149485	64	4	-0.00893618	0.0998956	0.527
ENSMUSG00000038187	0.0215291	0.0486628	64	4	0.0115798	0.100046	0.527
ENSMUSG00000002068	0.0303968	0.105023	63	4	-0.0149795	0.100644	0.527803
ENSMUSG00000029090	0.0856155	0.196576	56	4	0.0142067	0.100675	0.527803
ENSMUSG00000030528	0.129839	0.237379	52	4	0.0193785	0.100701	0.527803
ENSMUSG00000041078	0.0552278	0.062668	59	4	0.00885553	0.100975	0.52836
ENSMUSG00000020102	0.110787	0.245251	52	4	0.0133195	0.102148	0.531427
ENSMUSG00000025979	0.0817586	0.23491	68	4	-0.00859886	0.102237	0.531427
ENSMUSG00000050663	0.10545	0.163977	53	4	0.0115578	0.101801	0.531427
ENSMUSG00000058729	0.0229761	0.0616366	54	4	0.0135199	0.101931	0.531427
ENSMUSG00000029499	0.0379548	0.15022	54	4	-0.00962892	0.102783	0.533388
ENSMUSG00000038462	0.0322579	0.131222	63	4	0.00977627	0.103029	0.533784
ENSMUSG00000004637	0.109818	0.25688	55	4	0.0151795	0.103295	0.534105
ENSMUSG00000064369	0.42293	0.217421	133	4	0.0061625	0.10343	0.534105
ENSMUSG00000024515	0.0288406	0.121544	69	4	-0.00979545	0.105159	0.536874
ENSMUSG00000026836	0.0719608	0.180664	63	4	0.00881336	0.105126	0.536874
ENSMUSG00000033910	0.0436295	0.142899	52	4	0.0166864	0.105098	0.536874
ENSMUSG00000039952	0.0828551	0.237549	66	4	0.00852163	0.104527	0.536874
ENSMUSG00000050796	0.0370346	0.110257	64	4	0.01806	0.105028	0.536874
ENSMUSG00000054814	0.0435276	0.0866353	58	4	-0.0105893	0.104649	0.536874
ENSMUSG00000071456	0.0126548	0.0225035	57	4	-0.0113488	0.104407	0.536874
ENSMUSG00000005698	0.0503624	0.196508	51	4	-0.0116658	0.106224	0.53775
ENSMUSG00000015002	0.132137	0.301158	56	4	-0.0224254	0.107209	0.53775
ENSMUSG00000019831	0.00961334	0.0168143	55	4	0.0151552	0.10656	0.53775
ENSMUSG00000023845	0.0100287	0.0217736	58	4	0.0130629	0.107173	0.53775
ENSMUSG00000025584	0.0140124	0.0202465	67	4	0.00416818	0.107048	0.53775
ENSMUSG00000027860	0.0922374	0.15635	53	4	-0.0201157	0.106049	0.53775
ENSMUSG00000031709	0.1288	0.284244	60	4	-0.0113127	0.1057	0.53775
ENSMUSG00000039115	0.0895939	0.219302	53	4	-0.0122232	0.105596	0.53775
ENSMUSG00000050010	0.0272689	0.0572831	64	4	0.00989549	0.106148	0.53775
ENSMUSG00000052298	0.0573184	0.197692	51	4	-0.0141163	0.106873	0.53775
ENSMUSG00000071637	0.0666482	0.197929	65	4	-0.0152781	0.106691	0.53775
ENSMUSG00000029826	0.0490033	0.156864	61	4	0.0100474	0.107546	0.538585
ENSMUSG00000036158	0.180931	0.299226	71	4	0.0103379	0.108129	0.540645
ENSMUSG00000024986	0.0328926	0.0924748	57	4	0.0132727	0.109087	0.54295
ENSMUSG00000028825	0.847659	0.251406	51	4	-0.0118937	0.108791	0.54295
ENSMUSG00000038608	0.0581907	0.177021	53	4	0.0114811	0.109107	0.54295
ENSMUSG00000009739	0.223626	0.30103	58	4	0.0114534	0.110069	0.543063
ENSMUSG00000021629	0.0205243	0.0494401	53	4	-0.0110819	0.110688	0.543063
ENSMUSG00000022052	0.189413	0.309361	52	4	-0.0157423	0.110134	0.543063
ENSMUSG00000022521	0.142051	0.284883	61	4	-0.0128178	0.110024	0.543063
ENSMUSG00000024014	0.0208032	0.0653625	62	4	-0.0145118	0.110375	0.543063
ENSMUSG00000026039	0.0428773	0.180232	60	4	0.0116848	0.110106	0.543063
ENSMUSG00000028484	0.0924562	0.23669	55	4	0.0267125	0.110593	0.543063
ENSMUSG00000053289	0.048232	0.19203	53	4	0.0125024	0.110854	0.543063
ENSMUSG00000055371	0.120544	0.267081	72	4	0.0123116	0.110732	0.543063
ENSMUSG00000074261	0.88697	0.21395	53	4	-0.0200666	0.110515	0.543063
ENSMUSG00000038156	0.300853	0.394228	55	4	-0.00763451	0.111319	0.54368
ENSMUSG00000038812	0.0732352	0.176588	57	4	-0.017256	0.111325	0.54368
ENSMUSG00000028889	0.0682755	0.203425	59	4	-0.0133122	0.111933	0.545802
ENSMUSG00000018796	0.100984	0.228742	51	4	0.0124576	0.11239	0.547186
ENSMUSG00000020349	0.117828	0.229619	53	4	0.0119816	0.113463	0.550709
ENSMUSG00000041986	0.1537	0.283535	60	4	-0.00761824	0.113358	0.550709
ENSMUSG00000035614	0.00914655	0.0252915	59	4	-0.0150366	0.11395	0.551804
ENSMUSG00000046743	0.0613018	0.128816	72	4	0.0097469	0.11404	0.551804
ENSMUSG00000020076	0.125949	0.275627	67	4	0.0114248	0.114706	0.554179
ENSMUSG00000026080	0.0783341	0.243391	53	4	-0.0188309	0.114895	0.554242
ENSMUSG00000026676	0.0991275	0.229329	59	4	0.00609237	0.115196	0.554457
ENSMUSG00000047412	0.113917	0.242648	64	4	-0.0125205	0.115292	0.554457
ENSMUSG00000015755	0.0168347	0.025608	62	4	0.0124617	0.115844	0.556264
ENSMUSG00000032328	0.02469	0.0777545	52	4	-0.0178524	0.116426	0.556939
ENSMUSG00000036097	0.0966714	0.24212	58	4	-0.00760686	0.116515	0.556939
ENSMUSG00000061524	0.0243264	0.0278459	55	4	0.00618484	0.116384	0.556939
ENSMUSG00000020610	0.134379	0.305482	58	4	-0.015925	0.116692	0.55694
ENSMUSG00000004897	0.0687891	0.22189	58	4	-0.0113352	0.119632	0.556964
ENSMUSG00000005148	0.0810632	0.196561	72	4	0.00688926	0.123416	0.556964
ENSMUSG00000007805	0.151585	0.171636	53	4	0.0063673	0.121571	0.556964
ENSMUSG00000008475	0.0299569	0.122326	71	4	-0.00770057	0.122725	0.556964
ENSMUSG00000019917	0.0655482	0.136729	83	4	-0.00755398	0.117727	0.556964
ENSMUSG00000020590	0.046226	0.176714	70	4	0.00672324	0.123358	0.556964
ENSMUSG00000022105	0.0479818	0.194791	51	4	0.0101693	0.117511	0.556964
ENSMUSG00000022987	0.122942	0.236429	56	4	-0.0123047	0.118674	0.556964
ENSMUSG00000023828	0.26261	0.371143	53	4	0.0285168	0.118734	0.556964
ENSMUSG00000024798	0.0296863	0.0363972	66	4	-0.00961471	0.121129	0.556964
ENSMUSG00000024991	0.0276264	0.130343	60	4	0.00705882	0.120891	0.556964
ENSMUSG00000025321	0.134173	0.255104	52	4	0.00649151	0.123001	0.556964
ENSMUSG00000025915	0.0341781	0.091536	58	4	0.00525782	0.122313	0.556964
ENSMUSG00000025925	0.233748	0.352632	56	4	-0.0227456	0.117827	0.556964
ENSMUSG00000025949	0.0901801	0.200558	54	4	0.0247201	0.119715	0.556964
ENSMUSG00000028277	0.0489166	0.134049	52	4	0.00853674	0.119074	0.556964
ENSMUSG00000029510	0.236939	0.322013	52	4	0.0122327	0.122052	0.556964
ENSMUSG00000029716	0.396545	0.380636	52	4	-0.0143533	0.120344	0.556964
ENSMUSG00000030431	0.14602	0.29646	57	4	-0.0174075	0.119703	0.556964
ENSMUSG00000034075	0.0112221	0.0157054	55	4	0.00966574	0.118181	0.556964
ENSMUSG00000036760	0.10933	0.0938784	73	4	0.00753402	0.122864	0.556964
ENSMUSG00000037762	0.136229	0.252692	67	4	0.013282	0.123045	0.556964
ENSMUSG00000040140	0.209899	0.249192	66	4	0.011194	0.122475	0.556964
ENSMUSG00000040797	0.124207	0.247844	66	4	0.00650842	0.122596	0.556964
ENSMUSG00000041570	0.0451778	0.157112	58	4	0.0132744	0.118624	0.556964
ENSMUSG00000043681	0.90959	0.242016	72	4	0.0123339	0.118204	0.556964
ENSMUSG00000046792	0.102978	0.265868	59	4	0.0284578	0.121514	0.556964
ENSMUSG00000047904	0.0162185	0.0384054	51	4	0.0193774	0.121568	0.556964
ENSMUSG00000050195	0.856176	0.183507	51	4	-0.0109365	0.121818	0.556964
ENSMUSG00000053080	0.0831258	0.216772	63	4	-0.0110409	0.118229	0.556964
ENSMUSG00000053414	0.0380413	0.0738016	56	4	0.00498167	0.123258	0.556964
ENSMUSG00000054934	0.10147	0.258533	55	4	0.011957	0.119118	0.556964
ENSMUSG00000059811	0.113228	0.267466	69	4	-0.0160703	0.117133	0.556964
ENSMUSG00000060882	0.0848682	0.157732	71	4	0.00821413	0.122711	0.556964
ENSMUSG00000061762	0.177375	0.292412	51	4	0.0148104	0.122339	0.556964
ENSMUSG00000068523	0.0356805	0.115248	52	4	0.01243	0.123286	0.556964
ENSMUSG00000070565	0.0347619	0.129293	75	4	0.00520795	0.117672	0.556964
ENSMUSG00000073988	0.327959	0.42491	51	4	-0.0249749	0.122495	0.556964
ENSMUSG00000016386	0.0407033	0.101117	62	4	0.0135339	0.123875	0.55708
ENSMUSG00000032344	0.0744361	0.224833	56	4	0.0233466	0.123972	0.55708
ENSMUSG00000052459	0.112424	0.30605	58	4	-0.0212028	0.123774	0.55708
ENSMUSG00000037013	0.0459266	0.0870487	70	4	-0.0167897	0.124376	0.558099
ENSMUSG00000026279	0.0212299	0.0681384	54	4	0.00894881	0.124621	0.558401
ENSMUSG00000022629	0.13568	0.230524	58	4	0.0134129	0.125503	0.560757
ENSMUSG00000026987	0.0306706	0.12986	61	4	0.00634346	0.125417	0.560757
ENSMUSG00000006262	0.0552504	0.185183	63	4	0.00983263	0.125968	0.562038
ENSMUSG00000046159	0.070972	0.187224	63	4	-0.0115765	0.1265	0.563613
ENSMUSG00000061474	0.0539597	0.194949	51	4	-0.0119292	0.126889	0.564548
ENSMUSG00000008763	0.0616322	0.200102	76	4	-0.00870437	0.127493	0.566434
ENSMUSG00000040123	0.0172699	0.0257432	68	4	-0.00665804	0.127751	0.566782
ENSMUSG00000031015	0.203017	0.370493	55	4	0.0195654	0.128441	0.567754
ENSMUSG00000034486	0.1934	0.308064	53	4	-0.0108481	0.128511	0.567754
ENSMUSG00000043991	0.0397661	0.142091	65	4	-0.0114856	0.128199	0.567754
ENSMUSG00000039699	0.14625	0.282933	58	4	-0.0188649	0.128864	0.568518
ENSMUSG00000029236	0.291805	0.304971	52	4	0.00865697	0.12926	0.568901
ENSMUSG00000048022	0.142166	0.251504	68	4	0.0286033	0.129312	0.568901
ENSMUSG00000021967	0.0377244	0.107807	60	4	0.0119844	0.130729	0.573532
ENSMUSG00000026826	0.156187	0.305432	75	4	-0.00661005	0.130702	0.573532
ENSMUSG00000028675	0.232454	0.370019	61	4	0.0174285	0.13109	0.574316
ENSMUSG00000020721	0.033208	0.135116	58	4	-0.00720942	0.132273	0.575498
ENSMUSG00000027490	0.0709402	0.200892	61	4	-0.0082787	0.132168	0.575498
ENSMUSG00000029467	0.130279	0.259506	65	4	0.0106568	0.131752	0.575498
ENSMUSG00000034731	0.0291135	0.0352395	76	4	-0.00739963	0.131664	0.575498
ENSMUSG00000041153	0.101345	0.257899	58	4	-0.010608	0.132181	0.575498
ENSMUSG00000050272	0.0763708	0.173303	60	4	-0.00833848	0.132578	0.57603
ENSMUSG00000069806	0.0722162	0.161799	54	4	0.0079375	0.133034	0.577212
ENSMUSG00000014668	0.116796	0.264853	56	4	0.0186605	0.134367	0.577429
ENSMUSG00000019927	0.0424774	0.0961616	64	4	0.0162439	0.133494	0.577429
ENSMUSG00000020185	0.107369	0.258668	59	4	0.0221467	0.134181	0.577429
ENSMUSG00000022817	0.159473	0.277647	54	4	0.00898728	0.133733	0.577429
ENSMUSG00000032262	0.0117467	0.0221795	54	4	-0.0140216	0.134308	0.577429
ENSMUSG00000032565	0.221565	0.395827	51	4	0.0238307	0.134279	0.577429
ENSMUSG00000046182	0.0481572	0.137029	58	4	0.00901142	0.13421	0.577429
ENSMUSG00000028149	0.0391146	0.110889	67	4	0.00592775	0.134695	0.577859
ENSMUSG00000056091	0.0936454	0.254633	55	4	0.00779624	0.134844	0.577859
ENSMUSG00000058355	0.041627	0.144773	64	4	0.0144792	0.135017	0.577859
ENSMUSG00000067203	0.12833	0.251213	55	4	0.0142003	0.135889	0.580803
ENSMUSG00000002748	0.0378823	0.102797	51	4	0.00703748	0.138181	0.581915
ENSMUSG00000015652	0.0575629	0.149247	54	4	0.00700441	0.137269	0.581915
ENSMUSG00000022840	0.0857711	0.211481	56	4	0.0115228	0.137646	0.581915
ENSMUSG00000025747	0.162701	0.306865	51	4	-0.0102309	0.138367	0.581915
ENSMUSG00000028676	0.136391	0.273704	54	4	-0.0215046	0.13707	0.581915
ENSMUSG00000030177	0.0371066	0.10114	53	4	-0.00835806	0.138207	0.581915
ENSMUSG00000030706	0.0405651	0.143759	65	4	0.00631912	0.137454	0.581915
ENSMUSG00000036940	0.219208	0.372823	56	4	0.0208808	0.13783	0.581915
ENSMUSG00000037075	0.0242329	0.0699115	60	4	-0.0122868	0.137486	0.581915
ENSMUSG00000046442	0.061076	0.160527	68	4	0.00958766	0.137175	0.581915
ENSMUSG00000053293	0.154401	0.31841	61	4	-0.0147806	0.138257	0.581915
ENSMUSG00000060550	0.104427	0.241827	70	4	-0.00993723	0.138345	0.581915
ENSMUSG00000026047	0.0396745	0.0923598	54	4	0.00904689	0.138664	0.58239
ENSMUSG00000020948	0.0119942	0.0325876	69	4	-0.0129347	0.140187	0.585748
ENSMUSG00000037735	0.0753513	0.109837	54	4	0.0105222	0.140133	0.585748
ENSMUSG00000040289	0.283587	0.424557	85	4	0.0143176	0.140393	0.585748
ENSMUSG00000041180	0.00970964	0.01334	73	4	0.00884793	0.140199	0.585748
ENSMUSG00000061322	0.188219	0.306911	65	4	0.0230719	0.140387	0.585748
ENSMUSG00000029377	0.246504	0.291416	56	4	-0.00930496	0.140769	0.585764
ENSMUSG00000038646	0.0732311	0.221407	64	4	0.00837002	0.140599	0.585764
ENSMUSG00000032228	0.0666269	0.157205	54	4	-0.0118377	0.140987	0.585895
ENSMUSG00000003974	0.0804343	0.14289	52	4	0.0117225	0.142133	0.588328
ENSMUSG00000021432	0.155759	0.338561	53	4	-0.0162733	0.142055	0.588328
ENSMUSG00000033632	0.0372464	0.132135	73	4	-0.00694202	0.142132	0.588328
ENSMUSG00000023755	0.16336	0.260403	65	4	0.0147898	0.142859	0.589542
ENSMUSG00000033581	0.0667609	0.182785	62	4	0.00886107	0.143309	0.589542
ENSMUSG00000037855	0.108798	0.254721	57	4	-0.00971147	0.142641	0.589542
ENSMUSG00000041040	0.0114658	0.0208763	66	4	-0.0113039	0.143112	0.589542
ENSMUSG00000072501	0.0134908	0.0519786	61	4	0.0134641	0.143362	0.589542
ENSMUSG00000008318	0.532057	0.454003	70	4	0.0287958	0.144628	0.591342
ENSMUSG00000017868	0.89319	0.187399	59	4	-0.00984011	0.144648	0.591342
ENSMUSG00000021620	0.362204	0.33967	56	4	-0.00815913	0.144875	0.591342
ENSMUSG00000030069	0.0329187	0.060868	53	4	0.0145426	0.144316	0.591342
ENSMUSG00000033624	0.030372	0.12063	71	4	-0.00921178	0.144926	0.591342
ENSMUSG00000063077	0.0167822	0.0440474	68	4	0.00682341	0.14442	0.591342
ENSMUSG00000052748	0.0128883	0.0687494	53	4	-0.0156975	0.14576	0.593207
ENSMUSG00000064225	0.0456927	0.0826367	68	4	-0.00578267	0.145744	0.593207
ENSMUSG00000027620	0.0134021	0.03071	59	4	0.0161214	0.145949	0.593213
ENSMUSG00000040146	0.165311	0.147872	52	4	0.00396949	0.147681	0.59948
ENSMUSG00000000686	0.095387	0.182835	58	4	-0.0132867	0.152728	0.599506
ENSMUSG00000004460	0.027537	0.0650044	51	4	-0.0140549	0.148286	0.599506
ENSMUSG00000008305	0.0172223	0.0363103	66	4	0.0175071	0.152512	0.599506
ENSMUSG00000016831	0.0608245	0.20079	60	4	0.0459645	0.150216	0.599506
ENSMUSG00000016933	0.0477173	0.123931	55	4	-0.00917714	0.149326	0.599506
ENSMUSG00000019841	0.0143385	0.0254796	56	4	0.0149333	0.151432	0.599506
ENSMUSG00000020659	0.051449	0.161872	57	4	-0.0219336	0.152827	0.599506
ENSMUSG00000020802	0.0829004	0.199399	54	4	-0.0272031	0.148334	0.599506
ENSMUSG00000022641	0.0399102	0.105913	56	4	-0.0051857	0.150582	0.599506
ENSMUSG00000027956	0.629859	0.356566	55	4	-0.00832968	0.150243	0.599506
ENSMUSG00000028552	0.0543915	0.163184	57	4	0.0122499	0.148595	0.599506
ENSMUSG00000030541	0.0802205	0.196857	54	4	-0.0076899	0.152327	0.599506
ENSMUSG00000032479	0.134221	0.313862	57	4	-0.015714	0.149796	0.599506
ENSMUSG00000032796	0.481593	0.440011	67	4	0.0266757	0.150537	0.599506
ENSMUSG00000034037	0.324181	0.396317	52	4	-0.0228187	0.152219	0.599506
ENSMUSG00000034429	0.12679	0.292813	53	4	-0.0147727	0.151279	0.599506
ENSMUSG00000035107	0.0916419	0.265323	79	4	-0.00544249	0.152015	0.599506
ENSMUSG00000036251	0.10787	0.21846	94	4	0.009924	0.147914	0.599506
ENSMUSG00000037443	0.0946315	0.233338	53	4	0.0249504	0.152019	0.599506
ENSMUSG00000037486	0.0850769	0.232489	57	4	-0.00696391	0.150964	0.599506
ENSMUSG00000037940	0.107468	0.243305	59	4	0.0120116	0.151048	0.599506
ENSMUSG00000040265	0.169741	0.299728	52	4	-0.00998357	0.150501	0.599506
ENSMUSG00000041439	0.0568238	0.194566	53	4	-0.0126532	0.15174	0.599506
ENSMUSG00000041801	0.439194	0.475328	53	4	-0.0135197	0.148814	0.599506
ENSMUSG00000056536	0.0192181	0.0616069	75	4	0.00788815	0.152301	0.599506
ENSMUSG00000058690	0.10544	0.263263	55	4	-0.00904348	0.151448	0.599506
ENSMUSG00000064368	0.424973	0.217277	133	4	0.00531235	0.148884	0.599506
ENSMUSG00000028188	0.013251	0.0222459	53	4	0.0123805	0.15335	0.600064
ENSMUSG00000061313	0.0819446	0.236123	60	4	-0.00955088	0.153191	0.600064
ENSMUSG00000003309	0.626956	0.223693	52	4	-0.0116771	0.154534	0.601482
ENSMUSG00000003316	0.0838014	0.195847	61	4	0.0198178	0.156835	0.601482
ENSMUSG00000020105	0.137539	0.283653	56	4	0.0162615	0.155163	0.601482
ENSMUSG00000022892	0.0802857	0.201911	62	4	-0.00963058	0.155838	0.601482
ENSMUSG00000024486	0.140051	0.28052	54	4	-0.00952906	0.157047	0.601482
ENSMUSG00000024548	0.065731	0.187848	68	4	0.00895769	0.15599	0.601482
ENSMUSG00000025216	0.0319971	0.133624	58	4	0.0106558	0.156737	0.601482
ENSMUSG00000027358	0.197054	0.336058	64	4	0.0125523	0.156684	0.601482
ENSMUSG00000028633	0.0477889	0.156197	52	4	0.0154264	0.157706	0.601482
ENSMUSG00000029235	0.610619	0.404313	108	4	-0.0113686	0.156216	0.601482
ENSMUSG00000030509	0.0116999	0.0377565	59	4	0.0119856	0.154301	0.601482
ENSMUSG00000031703	0.0198013	0.047976	61	4	0.00860249	0.157722	0.601482
ENSMUSG00000032370	0.141995	0.290325	59	4	0.0141007	0.154888	0.601482
ENSMUSG00000035941	0.0706946	0.230731	71	4	-0.00959568	0.155164	0.601482
ENSMUSG00000037386	0.0222603	0.0312078	82	4	-0.00835207	0.155335	0.601482
ENSMUSG00000037892	0.509669	0.393369	63	4	0.0148178	0.155568	0.601482
ENSMUSG00000039414	0.0328741	0.147066	52	4	-0.0158199	0.157451	0.601482
ENSMUSG00000040918	0.0854725	0.211206	57	4	-0.0161076	0.156051	0.601482
ENSMUSG00000056851	0.171459	0.330743	67	4	0.0145272	0.157506	0.601482
ENSMUSG00000063882	0.0143843	0.0239287	64	4	-0.00768904	0.156941	0.601482
ENSMUSG00000068522	0.112553	0.174348	56	4	0.00816364	0.156782	0.601482
ENSMUSG00000021701	0.0806062	0.234675	73	4	0.00579238	0.157947	0.601611
ENSMUSG00000037211	0.122443	0.305562	52	4	-0.00893477	0.159794	0.607911
ENSMUSG00000030313	0.0314199	0.100654	64	4	0.00629777	0.160893	0.611355
ENSMUSG00000020218	0.074039	0.220312	51	4	0.00707793	0.161201	0.611788
ENSMUSG00000020134	0.0638118	0.193819	61	4	0.0103849	0.161536	0.612319
ENSMUSG00000030134	0.169898	0.266795	55	4	0.00580866	0.163066	0.616329
ENSMUSG00000033769	0.0549626	0.18184	51	4	0.0141813	0.163204	0.616329
ENSMUSG00000038349	0.0467665	0.117142	61	4	0.00905406	0.163194	0.616329
ENSMUSG00000040570	0.0723813	0.163056	56	4	0.00551328	0.163376	0.616329
ENSMUSG00000029910	0.0560973	0.20266	53	4	0.0160723	0.164211	0.616561
ENSMUSG00000032253	0.032388	0.0931921	66	4	0.00801928	0.164288	0.616561
ENSMUSG00000034163	0.00815592	0.0151769	63	4	0.00974145	0.164389	0.616561
ENSMUSG00000047909	0.0297235	0.134078	57	4	0.01129	0.163868	0.616561
ENSMUSG00000053693	0.149042	0.272472	61	4	0.00560275	0.164416	0.616561
ENSMUSG00000042476	0.143096	0.304119	54	4	0.0207908	0.164717	0.616955
ENSMUSG00000047712	0.0756638	0.17053	52	4	-0.00736914	0.165129	0.617029
ENSMUSG00000049336	0.123857	0.188551	64	4	0.00998309	0.164962	0.617029
ENSMUSG00000019849	0.103151	0.257533	53	4	-0.0092897	0.166044	0.618249
ENSMUSG00000044447	0.0196297	0.0392523	61	4	-0.0117896	0.165878	0.618249
ENSMUSG00000071230	0.185569	0.284602	51	4	0.00462761	0.16589	0.618249
ENSMUSG00000036908	0.508365	0.394583	52	4	0.0103968	0.166569	0.618779
ENSMUSG00000039473	0.0252404	0.134511	55	4	0.0137396	0.166579	0.618779
ENSMUSG00000007613	0.0149831	0.0246759	55	4	0.00972531	0.167353	0.618882
ENSMUSG00000037957	0.0156409	0.0395528	56	4	-0.0101839	0.167325	0.618882
ENSMUSG00000038984	0.105543	0.249028	51	4	0.0109546	0.167052	0.618882
ENSMUSG00000039844	0.139751	0.265786	51	4	0.0149698	0.167393	0.618882
ENSMUSG00000018846	0.159406	0.332236	63	4	-0.00994211	0.167635	0.61905
ENSMUSG00000029108	0.0227696	0.0816642	54	4	0.0175525	0.168036	0.619806
ENSMUSG00000021218	0.078985	0.236365	55	4	-0.0144624	0.169373	0.622551
ENSMUSG00000040761	0.0310755	0.136346	54	4	0.0110725	0.169266	0.622551
ENSMUSG00000047473	0.263259	0.375917	57	4	-0.0109655	0.169259	0.622551
ENSMUSG00000021668	0.0226936	0.0941422	71	4	-0.00831964	0.17011	0.623704
ENSMUSG00000031618	0.0178991	0.0294743	58	4	0.00950179	0.17022	0.623704
ENSMUSG00000059273	0.286612	0.40771	72	4	0.0181132	0.170281	0.623704
ENSMUSG00000031596	0.162327	0.317966	52	4	0.0137311	0.170806	0.623965
ENSMUSG00000038683	0.349419	0.403598	74	4	0.0191131	0.171145	0.623965
ENSMUSG00000046747	0.0614467	0.214196	65	4	0.00702251	0.170732	0.623965
ENSMUSG00000071793	0.0810177	0.1969	91	4	-0.0089665	0.17098	0.623965
ENSMUSG00000037568	0.0367895	0.0766905	51	4	-0.0115876	0.171601	0.624906
ENSMUSG00000036099	0.0407816	0.152942	61	4	0.0124311	0.171938	0.625408
ENSMUSG00000032320	0.0895984	0.26158	54	4	-0.0111064	0.172439	0.626508
ENSMUSG00000028106	0.063879	0.194231	54	4	0.0146763	0.17264	0.626518
ENSMUSG00000041268	0.0794369	0.182846	69	4	0.00687162	0.1731	0.627463
ENSMUSG00000055102	0.83431	0.307684	82	4	0.0178545	0.173463	0.628057
ENSMUSG00000026568	0.0133534	0.026785	52	4	0.0123017	0.173866	0.628072
ENSMUSG00000044308	0.0771614	0.218222	65	4	0.00731228	0.173752	0.628072
ENSMUSG00000025404	0.387091	0.364013	63	4	0.0160102	0.174499	0.629185
ENSMUSG00000031642	0.10433	0.239451	60	4	0.0180313	0.174574	0.629185
ENSMUSG00000031644	0.0528029	0.150545	52	4	0.00597647	0.17483	0.629388
ENSMUSG00000006005	0.0329343	0.137599	56	4	-0.0159818	0.175498	0.631071
ENSMUSG00000041491	0.0572343	0.175672	53	4	0.00901278	0.175901	0.631801
ENSMUSG00000020770	0.093746	0.211882	55	4	-0.0136228	0.176317	0.631854
ENSMUSG00000026482	0.0110023	0.0225341	70	4	-0.0070925	0.176207	0.631854
ENSMUSG00000027434	0.066411	0.140824	61	4	0.00527171	0.17658	0.632077
ENSMUSG00000020108	0.0211663	0.0496112	59	4	-0.00813469	0.17799	0.635459
ENSMUSG00000035329	0.0781746	0.203441	56	4	-0.0164235	0.17813	0.635459
ENSMUSG00000070871	0.119554	0.264879	51	4	-0.018434	0.177788	0.635459
ENSMUSG00000022136	0.00927543	0.0196314	52	4	0.010835	0.179032	0.636514
ENSMUSG00000031585	0.182772	0.336576	52	4	-0.0135702	0.178938	0.636514
ENSMUSG00000032254	0.0429875	0.106088	58	4	-0.0110782	0.178989	0.636514
ENSMUSG00000037685	0.124882	0.266557	65	4	0.0122821	0.179388	0.63706
ENSMUSG00000026915	0.0476722	0.155628	60	4	0.00739786	0.179958	0.637647
ENSMUSG00000051910	0.0782067	0.200487	54	4	0.00946881	0.179921	0.637647
ENSMUSG00000005886	0.0138334	0.0264694	54	4	0.0128662	0.180743	0.63942
ENSMUSG00000027593	0.0228916	0.0485539	58	4	0.0083934	0.180864	0.63942
ENSMUSG00000030878	0.0902644	0.248213	62	4	0.00625287	0.18126	0.6401
ENSMUSG00000025602	0.21801	0.353434	55	4	-0.0116127	0.181859	0.641496
ENSMUSG00000033237	0.0637575	0.2156	61	4	0.00848132	0.182349	0.642507
ENSMUSG00000022009	0.0328385	0.101802	51	4	0.0086655	0.184818	0.642669
ENSMUSG00000022010	0.0196869	0.0331235	54	4	-0.0119674	0.183385	0.642669
ENSMUSG00000027176	0.0218675	0.0663323	54	4	0.011914	0.184975	0.642669
ENSMUSG00000027253	0.132797	0.235064	53	4	0.0104886	0.185048	0.642669
ENSMUSG00000033487	0.0327087	0.0783356	57	4	-0.00795052	0.182741	0.642669
ENSMUSG00000034645	0.176396	0.219298	59	4	0.00958623	0.18286	0.642669
ENSMUSG00000038695	0.463973	0.409594	51	4	-0.0166964	0.184756	0.642669
ENSMUSG00000041961	0.03991	0.138821	59	4	0.00901956	0.183544	0.642669
ENSMUSG00000042284	0.160294	0.3099	56	4	0.00999362	0.184206	0.642669
ENSMUSG00000049470	0.0299046	0.127471	64	4	0.00808452	0.184891	0.642669
ENSMUSG00000050549	0.150581	0.315868	51	4	-0.0120015	0.183953	0.642669
ENSMUSG00000058152	0.0506326	0.157201	66	4	0.00581406	0.184512	0.642669
ENSMUSG00000058638	0.0940691	0.205794	52	4	0.0120997	0.183974	0.642669
ENSMUSG00000002763	0.0317229	0.083211	54	4	-0.00756711	0.186513	0.642699
ENSMUSG00000025758	0.134577	0.282419	59	4	-0.0135447	0.186481	0.642699
ENSMUSG00000028920	0.0566612	0.171963	56	4	-0.0113361	0.186318	0.642699
ENSMUSG00000033066	0.111186	0.227834	52	4	-0.004712	0.186868	0.642699
ENSMUSG00000035171	0.0195577	0.0634638	66	4	0.0125696	0.18542	0.642699
ENSMUSG00000039578	0.0521062	0.147891	70	4	0.0103766	0.186776	0.642699
ENSMUSG00000044147	0.0133508	0.024766	68	4	-0.00708099	0.186127	0.642699
ENSMUSG00000054247	0.118768	0.298364	51	4	-0.0129904	0.186893	0.642699
ENSMUSG00000073197	0.40982	0.240977	54	4	0.00414063	0.185559	0.642699
ENSMUSG00000025185	0.243195	0.275986	52	4	-0.0183095	0.187325	0.643484
ENSMUSG00000044674	0.05208	0.13534	57	4	0.00692002	0.188463	0.646688
ENSMUSG00000026029	0.203815	0.385544	55	4	0.016606	0.188879	0.647198
ENSMUSG00000033774	0.102706	0.153661	63	4	0.00703401	0.189202	0.647198
ENSMUSG00000036376	0.0501526	0.155421	58	4	-0.0131345	0.189228	0.647198
ENSMUSG00000027602	0.139169	0.29431	55	4	0.0131913	0.189733	0.648221
ENSMUSG00000021457	0.0291916	0.0737276	51	4	0.00998066	0.190135	0.648889
ENSMUSG00000020954	0.0699002	0.214963	57	4	0.0109179	0.190851	0.649927
ENSMUSG00000026227	0.149202	0.293996	63	4	0.0101576	0.190724	0.649927
ENSMUSG00000015189	0.0718107	0.16171	57	4	-0.00788907	0.191234	0.65012
ENSMUSG00000046798	0.322447	0.431164	51	4	-0.0123612	0.191321	0.65012
ENSMUSG00000019982	0.015189	0.0359262	58	4	-0.00756946	0.192128	0.650623
ENSMUSG00000021714	0.0504409	0.189057	55	4	0.0135763	0.192866	0.650623
ENSMUSG00000022426	0.0868231	0.253844	51	4	-0.012403	0.191758	0.650623
ENSMUSG00000025066	0.0293679	0.137667	53	4	-0.00900849	0.193122	0.650623
ENSMUSG00000029629	0.0323637	0.110851	64	4	0.0141648	0.192887	0.650623
ENSMUSG00000029705	0.0176349	0.0335796	61	4	0.0100439	0.193098	0.650623
ENSMUSG00000063296	0.106348	0.243248	52	4	0.00867043	0.192688	0.650623
ENSMUSG00000070814	0.0116628	0.0252135	53	4	0.00798808	0.192567	0.650623
ENSMUSG00000030754	0.133404	0.309597	55	4	-0.0159807	0.193498	0.651196
ENSMUSG00000046490	0.864367	0.216976	57	4	-0.00900143	0.193941	0.651989
ENSMUSG00000021413	0.0775746	0.210836	53	4	-0.0120043	0.194171	0.652066
ENSMUSG00000008892	0.0163646	0.0312333	57	4	-0.00646418	0.195656	0.65301
ENSMUSG00000021686	0.0450626	0.0830688	55	4	0.012369	0.195682	0.65301
ENSMUSG00000022863	0.10378	0.260392	55	4	-0.00770091	0.195903	0.65301
ENSMUSG00000030283	0.0736869	0.186935	52	4	0.0130348	0.195756	0.65301
ENSMUSG00000040102	0.099936	0.232649	64	4	-0.0113335	0.195873	0.65301
ENSMUSG00000048895	0.154553	0.322167	59	4	-0.0148392	0.195518	0.65301
ENSMUSG00000052957	0.0304298	0.0390994	67	4	0.01097	0.194893	0.65301
ENSMUSG00000028744	0.0496892	0.122022	54	4	0.0124137	0.196531	0.654412
ENSMUSG00000036356	0.0676188	0.199928	55	4	0.0171749	0.196925	0.65503
ENSMUSG00000027309	0.0395007	0.111367	58	4	-0.00697897	0.197724	0.656269
ENSMUSG00000030774	0.0484583	0.173159	56	4	0.0113044	0.197785	0.656269
ENSMUSG00000035585	0.0664583	0.183038	54	4	0.0103994	0.19803	0.656269
ENSMUSG00000050812	0.013637	0.0291092	51	4	0.0067272	0.198131	0.656269
ENSMUSG00000029186	0.0351331	0.142812	52	4	-0.0148098	0.198538	0.656927
ENSMUSG00000014361	0.0698224	0.208243	51	4	-0.0135581	0.199139	0.658225
ENSMUSG00000056972	0.276934	0.281383	62	4	-0.00947676	0.199396	0.658383
ENSMUSG00000023945	0.273611	0.316625	57	4	0.010134	0.200221	0.658441
ENSMUSG00000025743	0.0456482	0.141742	53	4	0.00944209	0.20025	0.658441
ENSMUSG00000028613	0.135664	0.290041	52	4	0.0179428	0.199914	0.658441
ENSMUSG00000062519	0.0472148	0.151821	64	4	0.0105356	0.199668	0.658441
ENSMUSG00000027855	0.902466	0.203593	58	4	-0.0103589	0.200713	0.658843
ENSMUSG00000030861	0.0170518	0.0452273	66	4	0.0169096	0.20079	0.658843
ENSMUSG00000022246	0.0312773	0.0570498	55	4	-0.012385	0.201537	0.660004
ENSMUSG00000028007	0.0599894	0.143419	53	4	0.0106808	0.201982	0.660004
ENSMUSG00000037990	0.0928412	0.240834	71	4	0.00411217	0.201576	0.660004
ENSMUSG00000037996	0.135977	0.268323	62	4	0.00658738	0.201976	0.660004
ENSMUSG00000026977	0.0496839	0.185006	58	4	0.00623973	0.202424	0.660118
ENSMUSG00000028053	0.0499184	0.148986	53	4	-0.00699712	0.202436	0.660118
ENSMUSG00000015133	0.041439	0.101657	60	4	-0.00347779	0.202756	0.660477
ENSMUSG00000049092	0.011343	0.0329424	80	4	0.0117619	0.203307	0.661586
ENSMUSG00000020319	0.0261565	0.0744713	54	4	0.0110619	0.203893	0.662056
ENSMUSG00000051375	0.0778964	0.219921	51	4	0.013527	0.203973	0.662056
ENSMUSG00000067847	0.0615262	0.197032	59	4	-0.0211766	0.204081	0.662056
ENSMUSG00000049878	0.102865	0.249976	54	4	-0.0101227	0.20476	0.663575
ENSMUSG00000036432	0.109392	0.267977	55	4	0.0167676	0.205386	0.664918
ENSMUSG00000032528	0.0490072	0.0821395	62	4	-0.00790336	0.206276	0.667114
ENSMUSG00000037174	0.0296097	0.0921801	82	4	0.00429253	0.206551	0.667318
ENSMUSG00000039328	0.469408	0.452666	70	4	0.0125414	0.206941	0.667893
ENSMUSG00000013593	0.741129	0.277508	57	4	-0.00741471	0.207331	0.668468
ENSMUSG00000036840	0.0621095	0.200393	52	4	0.0133058	0.208049	0.670097
ENSMUSG00000054693	0.0326075	0.129923	60	4	-0.0133058	0.208753	0.671677
ENSMUSG00000048379	0.0508039	0.170273	60	4	-0.0079024	0.209076	0.67203
ENSMUSG00000017843	0.0678786	0.214602	55	4	0.00870953	0.209686	0.672618
ENSMUSG00000018428	0.114229	0.255344	61	4	-0.00961189	0.209502	0.672618
ENSMUSG00000004642	0.251006	0.403367	57	4	0.0168126	0.210868	0.674211
ENSMUSG00000021108	0.146802	0.291091	69	4	0.0246204	0.211039	0.674211
ENSMUSG00000032855	0.0166481	0.0435402	52	4	-0.0140951	0.210836	0.674211
ENSMUSG00000044303	0.0787883	0.19688	62	4	0.0108037	0.21051	0.674211
ENSMUSG00000036499	0.111196	0.259378	59	4	0.00806627	0.212259	0.677422
ENSMUSG00000022092	0.027877	0.131543	51	4	-0.00965164	0.215417	0.684727
ENSMUSG00000032540	0.0925582	0.251933	70	4	-0.00714213	0.215287	0.684727
ENSMUSG00000036632	0.115425	0.291359	57	4	0.0166353	0.215371	0.684727
ENSMUSG00000049940	0.0423402	0.130609	68	4	-0.0116231	0.214792	0.684727
ENSMUSG00000026024	0.0667444	0.189161	57	4	-0.0108117	0.215722	0.685005
ENSMUSG00000031467	0.0680635	0.21001	54	4	-0.00610674	0.215971	0.685105
ENSMUSG00000019782	0.0462335	0.157412	58	4	-0.0132628	0.216284	0.685406
ENSMUSG00000019986	0.0885162	0.235795	54	4	-0.010965	0.216743	0.686173
ENSMUSG00000028743	0.127359	0.246108	53	4	0.00995396	0.217229	0.68633
ENSMUSG00000057534	0.631211	0.359501	58	4	-0.00819043	0.217152	0.68633
ENSMUSG00000043719	0.494503	0.164451	98	4	-0.00714403	0.218005	0.688091
ENSMUSG00000006538	0.116016	0.172552	52	4	0.00341571	0.220084	0.690777
ENSMUSG00000026322	0.236847	0.24713	51	4	0.00642397	0.219959	0.690777
ENSMUSG00000034993	0.070515	0.191739	63	4	-0.00823361	0.219385	0.690777
ENSMUSG00000036053	0.129395	0.305221	56	4	-0.0093208	0.21925	0.690777
ENSMUSG00000042772	0.0323743	0.126201	67	4	0.00918122	0.220025	0.690777
ENSMUSG00000060733	0.0919573	0.280408	70	4	0.0123986	0.220172	0.690777
ENSMUSG00000027070	0.0677659	0.184725	58	4	0.00775649	0.220999	0.690868
ENSMUSG00000027520	0.0665798	0.10244	65	4	0.00797176	0.221107	0.690868
ENSMUSG00000031994	0.105098	0.23023	60	4	-0.00902711	0.22093	0.690868
ENSMUSG00000032908	0.146675	0.204072	72	4	0.00582431	0.220819	0.690868
ENSMUSG00000053111	0.11709	0.251572	53	4	0.0160521	0.221402	0.690868
ENSMUSG00000059027	0.0676829	0.179087	56	4	-0.0118996	0.221516	0.690868
ENSMUSG00000035161	0.0280066	0.132074	60	4	0.0101729	0.222333	0.692583
ENSMUSG00000041878	0.0789691	0.176293	62	4	-0.00959762	0.222692	0.692583
ENSMUSG00000058537	0.878591	0.0756019	128	4	0.00192859	0.222946	0.692583
ENSMUSG00000066607	0.142031	0.279548	58	4	0.0117505	0.222872	0.692583
ENSMUSG00000001761	0.142331	0.260763	60	4	-0.0113555	0.224206	0.694435
ENSMUSG00000002997	0.0315832	0.129089	62	4	0.00926706	0.224376	0.694435
ENSMUSG00000025867	0.160155	0.260891	52	4	-0.00769384	0.224424	0.694435
ENSMUSG00000040855	0.307983	0.254135	63	4	0.0156522	0.223905	0.694435
ENSMUSG00000041135	0.0581321	0.194128	55	4	0.0119216	0.225971	0.698538
ENSMUSG00000049999	0.0778212	0.193987	61	4	0.00837241	0.226357	0.699044
ENSMUSG00000007080	0.00958551	0.0169173	54	4	-0.00727613	0.227147	0.699275
ENSMUSG00000007670	0.105117	0.231707	56	4	0.0120161	0.22839	0.699275
ENSMUSG00000009394	0.141244	0.292567	57	4	0.0210462	0.227431	0.699275
ENSMUSG00000020354	0.0955761	0.175311	66	4	0.00640317	0.228652	0.699275
ENSMUSG00000024393	0.269605	0.346005	53	4	0.0113446	0.228445	0.699275
ENSMUSG00000035735	0.172273	0.24055	52	4	0.00949618	0.228124	0.699275
ENSMUSG00000037062	0.0791626	0.21644	67	4	-0.00414309	0.227951	0.699275
ENSMUSG00000037210	0.0607516	0.200981	62	4	0.00876769	0.227427	0.699275
ENSMUSG00000052337	0.0737109	0.210563	58	4	-0.0100262	0.227947	0.699275
ENSMUSG00000070473	0.269388	0.301526	64	4	-0.00536271	0.227162	0.699275
ENSMUSG00000003452	0.116522	0.266476	51	4	0.00947025	0.23004	0.700667
ENSMUSG00000024083	0.0527928	0.142824	67	4	-0.00924757	0.230441	0.700667
ENSMUSG00000027715	0.0102269	0.0315528	58	4	-0.00901817	0.22978	0.700667
ENSMUSG00000043019	0.0102218	0.0164938	67	4	0.00589758	0.229547	0.700667
ENSMUSG00000048332	0.140113	0.269734	56	4	0.00996853	0.229823	0.700667
ENSMUSG00000058046	0.22359	0.346577	56	4	0.00814579	0.230371	0.700667
ENSMUSG00000001440	0.00996228	0.0196276	55	4	0.00974087	0.235186	0.702214
ENSMUSG00000002489	0.0108631	0.0173519	51	4	0.00744947	0.235177	0.702214
ENSMUSG00000022111	0.160013	0.335887	53	4	-0.00819373	0.231216	0.702214
ENSMUSG00000022811	0.0413043	0.154419	60	4	0.0134765	0.232745	0.702214
ENSMUSG00000027828	0.254378	0.372924	67	4	0.0238993	0.231687	0.702214
ENSMUSG00000029474	0.0714748	0.222614	62	4	-0.00590524	0.234533	0.702214
ENSMUSG00000030655	0.0742581	0.202483	58	4	0.0102275	0.232483	0.702214
ENSMUSG00000032235	0.153254	0.287746	52	4	-0.0203344	0.23273	0.702214
ENSMUSG00000032555	0.0345843	0.140117	51	4	-0.0103827	0.23497	0.702214
ENSMUSG00000039100	0.0188089	0.0662236	58	4	0.00492828	0.232384	0.702214
ENSMUSG00000040610	0.0927698	0.113344	59	4	0.0042334	0.233229	0.702214
ENSMUSG00000041235	0.0291779	0.0905218	59	4	0.015804	0.234078	0.702214
ENSMUSG00000045071	0.0367055	0.135757	59	4	0.00692901	0.235024	0.702214
ENSMUSG00000049791	0.0335162	0.139589	54	4	-0.00949459	0.233938	0.702214
ENSMUSG00000050830	0.147561	0.210696	56	4	0.00282258	0.234371	0.702214
ENSMUSG00000052154	0.100428	0.259307	60	4	-0.00693453	0.23318	0.702214
ENSMUSG00000056004	0.039846	0.0767028	67	4	0.00671839	0.23313	0.702214
ENSMUSG00000073144	0.0886682	0.2186	65	4	-0.00631872	0.234488	0.702214
ENSMUSG00000074213	0.116043	0.292075	64	4	-0.00956601	0.234824	0.702214
ENSMUSG00000054611	0.12405	0.248405	53	4	0.0107061	0.235498	0.702479
ENSMUSG00000022339	0.0531604	0.125904	56	4	-0.00603812	0.235897	0.702786
ENSMUSG00000024843	0.0922392	0.254995	59	4	0.00690319	0.236047	0.702786
ENSMUSG00000017428	0.0303849	0.0971787	65	4	-0.00497752	0.236725	0.703156
ENSMUSG00000022184	0.0482641	0.166713	56	4	-0.00670562	0.236841	0.703156
ENSMUSG00000034663	0.0538905	0.165792	63	4	0.0111445	0.236483	0.703156
ENSMUSG00000029328	0.00942893	0.0165368	54	4	0.00593596	0.237294	0.703837
ENSMUSG00000021774	0.0494214	0.194715	76	4	-0.00547842	0.238226	0.705273
ENSMUSG00000048349	0.0403263	0.124627	58	4	0.0184142	0.238008	0.705273
ENSMUSG00000035580	0.0356797	0.0888309	53	4	-0.00998346	0.239048	0.707044
ENSMUSG00000025323	0.0150257	0.0284712	61	4	0.0103414	0.240184	0.707503
ENSMUSG00000029822	0.152258	0.302177	53	4	-0.0102165	0.239995	0.707503
ENSMUSG00000037652	0.0655409	0.213445	63	4	-0.0105983	0.240057	0.707503
ENSMUSG00000046470	0.290045	0.390708	57	4	-0.00966765	0.240326	0.707503
ENSMUSG00000073676	0.0238241	0.0722614	61	4	0.00752647	0.240161	0.707503
ENSMUSG00000033949	0.192146	0.252669	54	4	0.00637215	0.241034	0.708923
ENSMUSG00000058589	0.0621271	0.0892234	55	4	0.00805468	0.241536	0.709738
ENSMUSG00000022635	0.119268	0.241171	58	4	-0.012355	0.242714	0.712535
ENSMUSG00000028013	0.0595742	0.190912	53	4	0.00455459	0.242981	0.712655
ENSMUSG00000046994	0.10827	0.27974	65	4	0.0196696	0.243329	0.713011
ENSMUSG00000027002	0.116101	0.280955	61	4	0.0177706	0.243558	0.713019
ENSMUSG00000025555	0.149607	0.294521	62	4	-0.0140525	0.243834	0.713163
ENSMUSG00000004415	0.327982	0.293028	77	4	-0.0105362	0.244423	0.714223
ENSMUSG00000019726	0.0896572	0.272389	54	4	-0.012436	0.245202	0.714516
ENSMUSG00000020137	0.0212161	0.120199	69	4	0.00636006	0.245599	0.714516
ENSMUSG00000023764	0.804679	0.0898839	134	4	0.00160839	0.245428	0.714516
ENSMUSG00000023923	0.0883761	0.218185	58	4	-0.0106496	0.245373	0.714516
ENSMUSG00000046352	0.112509	0.23103	65	4	-0.00916392	0.245657	0.714516
ENSMUSG00000020271	0.103259	0.276393	61	4	0.0135524	0.246357	0.715891
ENSMUSG00000022365	0.0895273	0.226923	52	4	-0.00748124	0.24718	0.716959
ENSMUSG00000072898	0.15341	0.298334	51	4	-0.00678385	0.246963	0.716959
ENSMUSG00000036860	0.508331	0.453404	77	4	0.0131248	0.248381	0.718767
ENSMUSG00000038267	0.0541809	0.113753	51	4	-0.0119389	0.248496	0.718767
ENSMUSG00000041408	0.049872	0.14379	60	4	0.005029	0.248042	0.718767
ENSMUSG00000042548	0.0614462	0.180688	53	4	0.0120288	0.248716	0.718767
ENSMUSG00000073542	0.0108687	0.0199171	51	4	0.0159278	0.249235	0.719606
ENSMUSG00000022054	0.0752803	0.0821431	58	4	0.00825727	0.249751	0.720435
ENSMUSG00000026005	0.120387	0.298673	65	4	0.0140619	0.250584	0.721231
ENSMUSG00000042605	0.0258583	0.0507243	51	4	-0.0077883	0.250714	0.721231
ENSMUSG00000052533	0.157494	0.283994	60	4	-0.0123553	0.250496	0.721231
ENSMUSG00000039519	0.102975	0.21513	55	4	-0.00905578	0.251192	0.721948
ENSMUSG00000022297	0.0915583	0.227089	61	4	0.00594667	0.251821	0.723097
ENSMUSG00000022702	0.0502123	0.183691	64	4	0.0106522	0.252059	0.723121
ENSMUSG00000049349	0.929015	0.147569	56	4	-0.00865297	0.252522	0.72379
ENSMUSG00000065515	0.122778	0.241755	60	4	-0.00368101	0.253073	0.724709
ENSMUSG00000036879	0.0517653	0.179588	63	4	0.00696658	0.253595	0.725543
ENSMUSG00000020029	0.0284146	0.0523332	68	4	0.00482397	0.253843	0.725594
ENSMUSG00000027272	0.0452768	0.150013	51	4	-0.0114876	0.254104	0.725682
ENSMUSG00000020015	0.0184363	0.040861	75	4	-0.011658	0.254532	0.725852
ENSMUSG00000051557	0.0269417	0.0743445	56	4	0.0078354	0.254855	0.725852
ENSMUSG00000059246	0.128586	0.201944	53	4	0.00621132	0.254651	0.725852
ENSMUSG00000020577	0.0599413	0.192895	52	4	0.00799502	0.256035	0.726909
ENSMUSG00000025817	0.0985055	0.198027	55	4	0.0199366	0.25638	0.726909
ENSMUSG00000027200	0.108267	0.163682	51	4	0.00783344	0.256202	0.726909
ENSMUSG00000036899	0.744627	0.274942	53	4	0.00533471	0.255756	0.726909
ENSMUSG00000040466	0.0805814	0.162813	66	4	-0.00708617	0.255742	0.726909
ENSMUSG00000025234	0.0460453	0.168879	76	4	0.00386111	0.25712	0.728353
ENSMUSG00000029290	0.155021	0.299754	63	4	0.0162021	0.257825	0.728385
ENSMUSG00000049672	0.0736555	0.176837	59	4	-0.00822103	0.257629	0.728385
ENSMUSG00000063804	0.0376698	0.0402778	86	4	0.00502797	0.257699	0.728385
ENSMUSG00000028597	0.259347	0.315617	53	4	0.00832209	0.25836	0.72859
ENSMUSG00000040550	0.094382	0.260854	56	4	-0.0111885	0.258306	0.72859
ENSMUSG00000042207	0.116645	0.290427	51	4	-0.0123636	0.258817	0.729226
ENSMUSG00000029004	0.0139468	0.0264105	70	4	-0.0066195	0.259832	0.730777
ENSMUSG00000042599	0.0207	0.0611105	75	4	-0.00710298	0.259735	0.730777
ENSMUSG00000071181	0.00900606	0.0126162	67	4	0.00453338	0.260921	0.733187
ENSMUSG00000039987	0.0198151	0.0598668	63	4	0.00444869	0.261174	0.733244
ENSMUSG00000042272	0.114852	0.29241	52	4	-0.00578471	0.262463	0.736205
ENSMUSG00000056316	0.0696786	0.112647	55	4	-0.00844484	0.262812	0.736529
ENSMUSG00000036282	0.0694488	0.198798	61	4	-0.00889943	0.263213	0.736998
ENSMUSG00000005533	0.0911934	0.222053	83	4	-0.010046	0.266286	0.737351
ENSMUSG00000020745	0.0180697	0.048627	55	4	-0.00713651	0.266083	0.737351
ENSMUSG00000021400	0.0677414	0.237062	67	4	0.00631468	0.2664	0.737351
ENSMUSG00000027752	0.139118	0.311912	53	4	0.0149244	0.26596	0.737351
ENSMUSG00000028234	0.156391	0.326023	54	4	-0.00819155	0.264852	0.737351
ENSMUSG00000032462	0.146633	0.315209	59	4	-0.0147509	0.266044	0.737351
ENSMUSG00000034781	0.102201	0.254621	60	4	-0.00909405	0.264477	0.737351
ENSMUSG00000036442	0.0734644	0.20555	54	4	-0.00723464	0.264092	0.737351
ENSMUSG00000037656	0.168764	0.343615	57	4	0.017247	0.265592	0.737351
ENSMUSG00000042198	0.0340208	0.137534	54	4	-0.0120575	0.263649	0.737351
ENSMUSG00000042680	0.0971531	0.176173	60	4	-0.00425731	0.265599	0.737351
ENSMUSG00000043415	0.0296376	0.127621	61	4	0.00449398	0.263851	0.737351
ENSMUSG00000043998	0.0335717	0.106518	59	4	0.00535237	0.266851	0.737351
ENSMUSG00000054843	0.0175807	0.029476	61	4	0.00796399	0.266633	0.737351
ENSMUSG00000060427	0.238933	0.391334	52	4	-0.0102489	0.264593	0.737351
ENSMUSG00000029104	0.106897	0.254496	69	4	0.00928606	0.267162	0.737564
ENSMUSG00000030518	0.0868672	0.143302	71	4	0.0067406	0.267565	0.738029
ENSMUSG00000050730	0.0884659	0.211507	63	4	0.00341566	0.268184	0.739089
ENSMUSG00000058230	0.0421211	0.107123	53	4	-0.0122494	0.26853	0.739397
ENSMUSG00000022801	0.100912	0.255486	56	4	-0.0102461	0.269134	0.740352
ENSMUSG00000024454	0.00972122	0.0251947	51	4	0.0133357	0.269347	0.740352
ENSMUSG00000022400	0.10661	0.226761	60	4	-0.0119712	0.269697	0.740666
ENSMUSG00000020048	0.00485696	0.0156084	52	4	-0.012969	0.270449	0.741891
ENSMUSG00000025024	0.125016	0.27204	65	4	-0.00841135	0.270613	0.741891
ENSMUSG00000028124	0.0960054	0.257034	63	4	0.00936176	0.271301	0.74313
ENSMUSG00000020021	0.0808656	0.218462	60	4	0.00586079	0.274081	0.744091
ENSMUSG00000021018	0.0107046	0.0293875	52	4	0.0104227	0.273386	0.744091
ENSMUSG00000022307	0.0710985	0.173784	56	4	0.0040871	0.273837	0.744091
ENSMUSG00000022822	0.222283	0.391921	67	4	0.0201444	0.272988	0.744091
ENSMUSG00000026335	0.0556506	0.152867	52	4	0.00454556	0.274251	0.744091
ENSMUSG00000026516	0.0699449	0.191713	53	4	-0.01316	0.273365	0.744091
ENSMUSG00000027692	0.029239	0.063348	51	4	0.0137246	0.27209	0.744091
ENSMUSG00000037514	0.189133	0.348373	51	4	-0.00999486	0.27249	0.744091
ENSMUSG00000045273	0.300325	0.359254	65	4	-0.0136486	0.273945	0.744091
ENSMUSG00000063873	0.0813234	0.224525	56	4	-0.0071957	0.273007	0.744091
ENSMUSG00000073627	0.0317757	0.13806	53	4	0.0048336	0.27385	0.744091
ENSMUSG00000027248	0.0266521	0.0717053	57	4	-0.00690036	0.27513	0.74537
ENSMUSG00000046991	0.0725711	0.169914	53	4	-0.0166376	0.275195	0.74537
ENSMUSG00000032463	0.0682684	0.22546	56	4	0.00832377	0.275713	0.746129
ENSMUSG00000030357	0.0564664	0.12522	54	4	0.0153025	0.27617	0.746464
ENSMUSG00000042258	0.0216003	0.0336457	55	4	-0.00596809	0.27631	0.746464
ENSMUSG00000000805	0.113786	0.169986	57	4	0.00435095	0.277866	0.746721
ENSMUSG00000023930	0.908192	0.257407	59	4	0.0185507	0.278189	0.746721
ENSMUSG00000024566	0.106452	0.249613	51	4	-0.00763728	0.278302	0.746721
ENSMUSG00000031913	0.251415	0.385346	60	4	-0.00995295	0.277268	0.746721
ENSMUSG00000033863	0.0953189	0.256524	57	4	-0.00333087	0.276671	0.746721
ENSMUSG00000034610	0.0440121	0.126067	57	4	0.0109964	0.277269	0.746721
ENSMUSG00000048756	0.0303889	0.139864	51	4	-0.00659296	0.278088	0.746721
ENSMUSG00000066894	0.370567	0.445884	55	4	-0.00504034	0.27775	0.746721
ENSMUSG00000029685	0.150771	0.319664	62	4	-0.00909257	0.278839	0.747525
ENSMUSG00000000782	0.357408	0.325465	88	4	0.0102094	0.281284	0.74841
ENSMUSG00000025019	0.0243042	0.121274	68	4	-0.00759445	0.279825	0.74841
ENSMUSG00000028780	0.0882963	0.197542	54	4	0.0161923	0.281013	0.74841
ENSMUSG00000029445	0.85943	0.213996	51	4	-0.00973656	0.279771	0.74841
ENSMUSG00000035236	0.0693114	0.212883	55	4	0.0202756	0.281386	0.74841
ENSMUSG00000036893	0.0770618	0.222284	67	4	-0.00598	0.280711	0.74841
ENSMUSG00000037960	0.309796	0.391157	52	4	0.018585	0.280912	0.74841
ENSMUSG00000038533	0.0562499	0.176388	65	4	-0.00520333	0.280322	0.74841
ENSMUSG00000057691	0.146519	0.32608	60	4	-0.011703	0.280916	0.74841
ENSMUSG00000073728	0.242333	0.346167	51	4	0.0139214	0.281545	0.74841
ENSMUSG00000004895	0.221976	0.335306	53	4	0.00563459	0.282187	0.749119
ENSMUSG00000032666	0.116327	0.261052	53	4	-0.0119894	0.282287	0.749119
ENSMUSG00000042167	0.122134	0.291745	55	4	-0.00814579	0.283011	0.750408
ENSMUSG00000024172	0.154205	0.197377	62	4	0.00518069	0.284072	0.751459
ENSMUSG00000052353	0.197419	0.28881	54	4	0.00473646	0.284123	0.751459
ENSMUSG00000058486	0.141002	0.319528	53	4	-0.0076409	0.283996	0.751459
ENSMUSG00000028413	0.0533583	0.13862	60	4	-0.00777534	0.284478	0.751767
ENSMUSG00000043496	0.108865	0.21441	52	4	0.00787709	0.285106	0.752794
ENSMUSG00000001833	0.00599517	0.0114541	61	4	0.0100112	0.285762	0.753553
ENSMUSG00000037487	0.153049	0.308326	60	4	0.00577517	0.285872	0.753553
ENSMUSG00000028228	0.0856732	0.233954	55	4	-0.00795051	0.286266	0.753666
ENSMUSG00000046321	0.148793	0.140604	52	4	0.00753788	0.286393	0.753666
ENSMUSG00000034442	0.453579	0.462207	81	4	0.00892922	0.286637	0.753679
ENSMUSG00000020580	0.0434086	0.112183	74	4	-0.00704714	0.288157	0.753716
ENSMUSG00000026782	0.018666	0.0444075	53	4	0.00859344	0.28775	0.753716
ENSMUSG00000029712	0.130893	0.208685	60	4	0.00627273	0.287974	0.753716
ENSMUSG00000032423	0.0476471	0.160297	60	4	-0.00892329	0.28713	0.753716
ENSMUSG00000035407	0.0781235	0.19794	52	4	-0.00845462	0.288151	0.753716
ENSMUSG00000053441	0.128577	0.150694	69	4	0.00664709	0.28789	0.753716
ENSMUSG00000055320	0.0331885	0.0368467	55	4	-0.00413929	0.288478	0.753716
ENSMUSG00000061731	0.0474506	0.159045	59	4	-0.00412958	0.288566	0.753716
ENSMUSG00000013584	0.111203	0.187494	65	4	0.00410156	0.288873	0.753893
ENSMUSG00000042298	0.0524633	0.19447	51	4	-0.00746353	0.2899	0.755947
ENSMUSG00000041058	0.0364779	0.142528	60	4	0.0112678	0.290453	0.756763
ENSMUSG00000021706	0.0159228	0.0352359	56	4	0.00840012	0.290811	0.757069
ENSMUSG00000014329	0.193465	0.311724	58	4	0.00663715	0.292309	0.757269
ENSMUSG00000020057	0.0796056	0.151158	56	4	0.00507414	0.293148	0.757269
ENSMUSG00000020463	0.0518952	0.148686	58	4	-0.0160273	0.291435	0.757269
ENSMUSG00000021972	0.0112357	0.0258173	51	4	-0.0115617	0.292667	0.757269
ENSMUSG00000032097	0.0230516	0.0815929	62	4	0.00458756	0.292259	0.757269
ENSMUSG00000036501	0.0990721	0.255151	57	4	0.0192258	0.293145	0.757269
ENSMUSG00000036707	0.0886292	0.240384	60	4	-0.00719293	0.291821	0.757269
ENSMUSG00000037196	0.100063	0.205719	67	4	0.0123639	0.29125	0.757269
ENSMUSG00000039242	0.0779144	0.182162	51	4	0.0129475	0.292686	0.757269
ENSMUSG00000044950	0.0385534	0.116748	52	4	-0.00646408	0.293291	0.757269
ENSMUSG00000018583	0.0608724	0.174995	69	4	0.0145375	0.294196	0.758284
ENSMUSG00000021027	0.108889	0.256852	62	4	0.00972276	0.294125	0.758284
ENSMUSG00000022962	0.00528543	0.0113248	53	4	-0.00992312	0.294648	0.758284
ENSMUSG00000055874	0.0367047	0.0751862	51	4	-0.00661697	0.294532	0.758284
ENSMUSG00000021635	0.0327765	0.13247	67	4	0.00683683	0.295577	0.758734
ENSMUSG00000021975	0.0115746	0.0305388	61	4	0.0106013	0.295177	0.758734
ENSMUSG00000037461	0.0154724	0.0285912	56	4	-0.00772485	0.295324	0.758734
ENSMUSG00000039585	0.157191	0.337546	64	4	-0.0106603	0.296027	0.758734
ENSMUSG00000053702	0.122383	0.247646	54	4	0.0091193	0.295975	0.758734
ENSMUSG00000027293	0.0791223	0.209721	57	4	0.00484767	0.296624	0.759646
ENSMUSG00000020707	0.102427	0.248559	54	4	-0.0116443	0.297336	0.760235
ENSMUSG00000041328	0.0782374	0.200527	51	4	0.00915065	0.297232	0.760235
ENSMUSG00000037712	0.0443122	0.139188	54	4	0.00540042	0.297867	0.760973
ENSMUSG00000019590	0.828733	0.212113	67	4	-0.0049866	0.298232	0.761056
ENSMUSG00000019872	0.249862	0.384034	51	4	-0.0147709	0.298382	0.761056
ENSMUSG00000020525	0.0902191	0.25969	51	4	-0.0113512	0.299023	0.761786
ENSMUSG00000026097	0.032192	0.134667	56	4	0.0105003	0.299152	0.761786
ENSMUSG00000039660	0.518427	0.433858	58	4	0.0171546	0.299761	0.76272
ENSMUSG00000042541	0.0295946	0.140652	51	4	-0.0122426	0.300356	0.763617
ENSMUSG00000034343	0.0567453	0.170978	52	4	-0.0130124	0.300675	0.763813
ENSMUSG00000002475	0.10334	0.245187	61	4	0.00801757	0.305416	0.764688
ENSMUSG00000004562	0.0750029	0.194498	51	4	-0.00897152	0.307743	0.764688
ENSMUSG00000006675	0.0558147	0.164747	53	4	-0.00779052	0.30849	0.764688
ENSMUSG00000009555	0.0811278	0.210805	53	4	0.0111212	0.310571	0.764688
ENSMUSG00000013787	0.0580593	0.163768	52	4	0.00855599	0.310996	0.764688
ENSMUSG00000021277	0.12243	0.248276	53	4	-0.00621005	0.310633	0.764688
ENSMUSG00000021589	0.0864854	0.25102	59	4	0.00784997	0.309793	0.764688
ENSMUSG00000022718	0.0140687	0.0466121	53	4	0.00882202	0.306823	0.764688
ENSMUSG00000026018	0.148185	0.326157	58	4	0.0141968	0.304146	0.764688
ENSMUSG00000026058	0.12278	0.183965	58	4	0.0051364	0.301372	0.764688
ENSMUSG00000026527	0.157204	0.287514	71	4	0.0111036	0.305408	0.764688
ENSMUSG00000027739	0.0525799	0.189225	54	4	0.00674143	0.304591	0.764688
ENSMUSG00000027881	0.0218185	0.0525046	54	4	0.0113082	0.310724	0.764688
ENSMUSG00000028999	0.124555	0.275826	52	4	-0.0102814	0.307792	0.764688
ENSMUSG00000029833	0.067636	0.233422	52	4	0.00708691	0.302223	0.764688
ENSMUSG00000032116	0.00831669	0.0199707	62	4	0.00864324	0.303795	0.764688
ENSMUSG00000032252	0.0712887	0.224265	58	4	-0.0151121	0.305143	0.764688
ENSMUSG00000034912	0.0578929	0.0766266	68	4	0.00456186	0.307883	0.764688
ENSMUSG00000036977	0.0106289	0.021778	61	4	0.00561339	0.307067	0.764688
ENSMUSG00000037214	0.0901193	0.236992	53	4	-0.0114093	0.305525	0.764688
ENSMUSG00000037306	0.0527027	0.155661	57	4	0.00567301	0.308414	0.764688
ENSMUSG00000037999	0.063129	0.187055	66	4	-0.0062119	0.310213	0.764688
ENSMUSG00000038507	0.0742422	0.180947	63	4	-0.0064246	0.306812	0.764688
ENSMUSG00000040037	0.0361821	0.0759384	64	4	0.0101412	0.303806	0.764688
ENSMUSG00000040139	0.0936768	0.21556	53	4	-0.00459945	0.311212	0.764688
ENSMUSG00000040928	0.0374184	0.116803	65	4	-0.00907048	0.306795	0.764688
ENSMUSG00000041297	0.0244527	0.0660147	77	4	-0.00442107	0.309749	0.764688
ENSMUSG00000042104	0.146864	0.167803	64	4	-0.00491291	0.302672	0.764688
ENSMUSG00000043857	0.102845	0.17618	56	4	0.00600833	0.311702	0.764688
ENSMUSG00000045176	0.0181711	0.0542514	52	4	-0.0101769	0.30944	0.764688
ENSMUSG00000048747	0.0272197	0.0338134	63	4	0.00794632	0.301812	0.764688
ENSMUSG00000049164	0.194832	0.295039	68	4	0.0132863	0.307832	0.764688
ENSMUSG00000049300	0.0921588	0.250836	53	4	0.00362342	0.302393	0.764688
ENSMUSG00000049686	0.0408957	0.15545	51	4	-0.00896302	0.303812	0.764688
ENSMUSG00000051343	0.0231528	0.0308063	58	4	-0.00766904	0.311481	0.764688
ENSMUSG00000052062	0.0996319	0.256899	56	4	0.00676094	0.308166	0.764688
ENSMUSG00000052105	0.0451917	0.132002	59	4	0.00634111	0.309152	0.764688
ENSMUSG00000052812	0.0251998	0.126921	62	4	0.00974544	0.301942	0.764688
ENSMUSG00000054967	0.119144	0.253953	52	4	0.00970366	0.305101	0.764688
ENSMUSG00000060121	0.0160933	0.0560827	53	4	-0.0120479	0.31161	0.764688
ENSMUSG00000062762	0.232255	0.378782	57	4	0.00792834	0.305817	0.764688
ENSMUSG00000063895	0.0334463	0.136402	58	4	-0.0127535	0.306255	0.764688
ENSMUSG00000065396	0.57822	0.400235	60	4	-0.00404777	0.309584	0.764688
ENSMUSG00000073867	0.00912898	0.021004	51	4	-0.0103955	0.306661	0.764688
ENSMUSG00000020838	0.0746224	0.12284	55	4	-0.00469184	0.312932	0.765243
ENSMUSG00000027132	0.084637	0.229968	54	4	0.0073346	0.312267	0.765243
ENSMUSG00000028556	0.0925931	0.227319	73	4	0.00753826	0.31356	0.765243
ENSMUSG00000030120	0.0766395	0.201366	53	4	-0.00900607	0.31391	0.765243
ENSMUSG00000034333	0.0706959	0.217675	60	4	0.00756584	0.314173	0.765243
ENSMUSG00000040843	0.085611	0.247853	55	4	-0.0125127	0.314357	0.765243
ENSMUSG00000052759	0.108625	0.194884	51	4	0.0118374	0.312618	0.765243
ENSMUSG00000060126	0.0178502	0.041953	51	4	0.00702072	0.314283	0.765243
ENSMUSG00000073174	0.0200541	0.0685078	62	4	0.00797659	0.314348	0.765243
ENSMUSG00000073678	0.09453	0.235813	54	4	0.00607727	0.312913	0.765243
ENSMUSG00000032688	0.0395776	0.14405	54	4	0.00598218	0.314963	0.766126
ENSMUSG00000055204	0.0128612	0.0257832	54	4	-0.00926644	0.31575	0.767448
ENSMUSG00000020262	0.0298059	0.0471439	57	4	-0.0103785	0.316366	0.767949
ENSMUSG00000036030	0.104408	0.226057	52	4	-0.00900143	0.316444	0.767949
ENSMUSG00000024095	0.12562	0.282862	52	4	0.00977774	0.317031	0.76819
ENSMUSG00000031513	0.124552	0.281201	57	4	0.00984912	0.316951	0.76819
ENSMUSG00000024483	0.00755461	0.0196576	57	4	-0.0105284	0.318597	0.769663
ENSMUSG00000028023	0.0633944	0.0650453	51	4	-0.00546828	0.319616	0.769663
ENSMUSG00000028435	0.116421	0.242085	54	4	0.00894601	0.31835	0.769663
ENSMUSG00000029632	0.0116506	0.0316118	63	4	0.00955324	0.321212	0.769663
ENSMUSG00000029823	0.116987	0.285154	51	4	0.00639676	0.319452	0.769663
ENSMUSG00000030079	0.708194	0.43102	53	4	0.0160608	0.319226	0.769663
ENSMUSG00000032640	0.0592048	0.163056	51	4	-0.007306	0.320443	0.769663
ENSMUSG00000033596	0.163008	0.338945	53	4	0.0235339	0.320778	0.769663
ENSMUSG00000034243	0.0653292	0.183207	63	4	-0.00647697	0.321304	0.769663
ENSMUSG00000039521	0.477343	0.357904	75	4	0.004621	0.32107	0.769663
ENSMUSG00000041841	0.114841	0.298459	52	4	-0.00815567	0.320597	0.769663
ENSMUSG00000042444	0.0107933	0.0216285	73	4	-0.00391868	0.320904	0.769663
ENSMUSG00000045636	0.061642	0.158351	57	4	0.00563108	0.319032	0.769663
ENSMUSG00000052681	0.0519615	0.112117	52	4	-0.00687704	0.320093	0.769663
ENSMUSG00000057706	0.0161693	0.0647932	61	4	-0.0064193	0.31844	0.769663
ENSMUSG00000018363	0.0523786	0.154779	60	4	0.00818501	0.323258	0.770313
ENSMUSG00000022240	0.0587854	0.148143	62	4	0.00386011	0.322586	0.770313
ENSMUSG00000022752	0.039014	0.14755	56	4	-0.00711033	0.323015	0.770313
ENSMUSG00000024082	0.086802	0.267506	52	4	-0.0125945	0.32322	0.770313
ENSMUSG00000038369	0.185359	0.347199	54	4	-0.0117696	0.322193	0.770313
ENSMUSG00000039095	0.0496692	0.0890124	54	4	0.00283034	0.322297	0.770313
ENSMUSG00000040322	0.312022	0.383489	52	4	0.0180896	0.323531	0.770313
ENSMUSG00000054000	0.0430021	0.125266	56	4	-0.00443458	0.323434	0.770313
ENSMUSG00000051495	0.37531	0.324642	118	4	0.0128081	0.324411	0.771825
ENSMUSG00000031016	0.0140429	0.0284519	63	4	0.0039857	0.324677	0.771874
ENSMUSG00000039545	0.477688	0.357586	75	4	0.00456429	0.325277	0.772372
ENSMUSG00000056553	0.195749	0.32746	51	4	0.0116615	0.325377	0.772372
ENSMUSG00000047248	0.0335102	0.139941	56	4	0.0188481	0.326057	0.773402
ENSMUSG00000005615	0.117608	0.276427	51	4	-0.00456642	0.326971	0.774468
ENSMUSG00000021669	0.0272386	0.104729	57	4	-0.00902277	0.32919	0.774468
ENSMUSG00000022299	0.0410334	0.131832	59	4	-0.00791596	0.329069	0.774468
ENSMUSG00000027236	0.0503001	0.159228	65	4	-0.00579187	0.328604	0.774468
ENSMUSG00000029112	0.0660254	0.0963625	60	4	0.00773064	0.329456	0.774468
ENSMUSG00000031974	0.0992177	0.238359	59	4	0.0117862	0.327428	0.774468
ENSMUSG00000036463	0.940702	0.166475	58	4	0.00820042	0.32937	0.774468
ENSMUSG00000037098	0.0902053	0.235351	54	4	0.00636702	0.329456	0.774468
ENSMUSG00000038582	0.047859	0.191006	53	4	0.00727479	0.327024	0.774468
ENSMUSG00000043241	0.0220449	0.0524592	52	4	-0.00612628	0.329445	0.774468
ENSMUSG00000047604	0.0338891	0.137457	58	4	0.00873604	0.329062	0.774468
ENSMUSG00000058594	0.0238972	0.124879	64	4	-0.00673136	0.329347	0.774468
ENSMUSG00000069670	0.0924841	0.176115	57	4	-0.00805264	0.330042	0.775267
ENSMUSG00000064372	0.307049	0.246706	129	4	0.00323018	0.330516	0.775802
ENSMUSG00000004383	0.019477	0.0286923	58	4	0.0106031	0.332816	0.776594
ENSMUSG00000028514	0.0400799	0.150998	62	4	0.00527172	0.332834	0.776594
ENSMUSG00000028878	0.0283661	0.105271	52	4	-0.00976629	0.332868	0.776594
ENSMUSG00000034066	0.163886	0.299559	67	4	0.00575118	0.331296	0.776594
ENSMUSG00000035547	0.33858	0.434157	53	4	0.012177	0.331922	0.776594
ENSMUSG00000040249	0.146984	0.233498	64	4	0.00637653	0.333065	0.776594
ENSMUSG00000044934	0.0122411	0.0353117	76	4	-0.00680328	0.333052	0.776594
ENSMUSG00000055125	0.0833469	0.208882	64	4	-0.00554493	0.333073	0.776594
ENSMUSG00000073631	0.645968	0.307543	79	4	-0.00494155	0.332782	0.776594
ENSMUSG00000020628	0.167907	0.29931	54	4	-0.00951318	0.334322	0.778887
ENSMUSG00000021713	0.039673	0.151291	54	4	0.0106683	0.337023	0.778887
ENSMUSG00000027796	0.166996	0.284088	52	4	0.00575158	0.336481	0.778887
ENSMUSG00000029817	0.114479	0.280054	51	4	0.0147924	0.335264	0.778887
ENSMUSG00000033615	0.184455	0.209418	58	4	0.00534008	0.336004	0.778887
ENSMUSG00000035864	0.0974507	0.114145	55	4	0.00584318	0.336109	0.778887
ENSMUSG00000036197	0.0702276	0.19953	55	4	0.0105485	0.335705	0.778887
ENSMUSG00000037474	0.0233693	0.0528271	54	4	-0.00621119	0.336251	0.778887
ENSMUSG00000042197	0.0896906	0.238175	55	4	-0.0116417	0.336914	0.778887
ENSMUSG00000053205	0.0466818	0.182951	58	4	-0.00472369	0.336307	0.778887
ENSMUSG00000053861	0.0205219	0.0322613	58	4	-0.00753925	0.335271	0.778887
ENSMUSG00000072872	0.0727742	0.202302	59	4	0.00589389	0.336736	0.778887
ENSMUSG00000022269	0.0632525	0.0690618	60	4	0.00238777	0.337735	0.779433
ENSMUSG00000026425	0.00668428	0.0126527	55	4	-0.00764194	0.338002	0.779433
ENSMUSG00000039285	0.0224059	0.0400495	67	4	0.00448917	0.337803	0.779433
ENSMUSG00000025010	0.0372226	0.115204	51	4	-0.00756322	0.338393	0.779765
ENSMUSG00000026497	0.223679	0.273658	63	4	0.0117906	0.339539	0.780692
ENSMUSG00000030753	0.0665692	0.211126	52	4	-0.00737885	0.339355	0.780692
ENSMUSG00000040225	0.13087	0.226132	54	4	0.00950808	0.339222	0.780692
ENSMUSG00000033352	0.0186149	0.0317755	69	4	-0.00364492	0.340148	0.780952
ENSMUSG00000066829	0.0777982	0.220568	67	4	-0.0120767	0.340032	0.780952
ENSMUSG00000024366	0.225546	0.282804	57	4	-0.00586648	0.341481	0.781179
ENSMUSG00000026319	0.0177487	0.0648796	69	4	0.00752358	0.341311	0.781179
ENSMUSG00000039110	0.238422	0.332609	53	4	0.0159095	0.340505	0.781179
ENSMUSG00000064336	0.317414	0.346092	91	4	-0.00690493	0.341487	0.781179
ENSMUSG00000064337	0.317414	0.346092	91	4	-0.00690493	0.341487	0.781179
ENSMUSG00000024182	0.132856	0.260398	51	4	0.00818305	0.342112	0.78204
ENSMUSG00000001076	0.228796	0.210043	52	4	0.00456453	0.346179	0.78397
ENSMUSG00000005907	0.117601	0.272228	53	4	0.00832344	0.351875	0.78397
ENSMUSG00000020457	0.170071	0.336578	66	4	0.00686299	0.347397	0.78397
ENSMUSG00000021215	0.0774485	0.225949	51	4	0.00761197	0.345235	0.78397
ENSMUSG00000021559	0.101838	0.244611	51	4	-0.00899683	0.347238	0.78397
ENSMUSG00000021738	0.0277139	0.107346	63	4	0.01039	0.346724	0.78397
ENSMUSG00000022020	0.151863	0.318611	62	4	-0.0103456	0.344502	0.78397
ENSMUSG00000022762	0.0937183	0.187166	58	4	-0.00479202	0.347832	0.78397
ENSMUSG00000022792	0.0391183	0.168525	70	4	0.00989046	0.3519	0.78397
ENSMUSG00000023965	0.0589267	0.191514	74	4	-0.00692257	0.348304	0.78397
ENSMUSG00000025781	0.0423579	0.145913	55	4	0.00506211	0.351988	0.78397
ENSMUSG00000026276	0.0274411	0.099452	57	4	0.0100217	0.34871	0.78397
ENSMUSG00000026718	0.0323685	0.135677	55	4	-0.0108754	0.351178	0.78397
ENSMUSG00000027340	0.0521423	0.156534	63	4	-0.0127585	0.347022	0.78397
ENSMUSG00000027822	0.120213	0.29339	62	4	-0.00523721	0.349099	0.78397
ENSMUSG00000029036	0.0603966	0.161651	51	4	-0.00872193	0.344297	0.78397
ENSMUSG00000029202	0.0755393	0.21698	62	4	-0.0257492	0.344744	0.78397
ENSMUSG00000030671	0.037468	0.150201	87	4	-0.00430825	0.352379	0.78397
ENSMUSG00000031903	0.2082	0.348916	54	4	-0.00471799	0.350423	0.78397
ENSMUSG00000032128	0.0604566	0.0956971	62	4	-0.0074324	0.345061	0.78397
ENSMUSG00000032177	0.0286678	0.0751896	60	4	0.00563285	0.349914	0.78397
ENSMUSG00000032375	0.0153575	0.0415613	53	4	0.00543014	0.34528	0.78397
ENSMUSG00000033152	0.155307	0.212238	53	4	0.00616702	0.345845	0.78397
ENSMUSG00000036693	0.0299233	0.095832	51	4	-0.00742117	0.34481	0.78397
ENSMUSG00000039116	0.101983	0.231107	64	4	0.0107971	0.346504	0.78397
ENSMUSG00000039128	0.102023	0.213868	57	4	0.0178618	0.350978	0.78397
ENSMUSG00000042540	0.384115	0.374273	57	4	0.0125731	0.350827	0.78397
ENSMUSG00000042857	0.0533927	0.14346	56	4	-0.00519807	0.347486	0.78397
ENSMUSG00000048027	0.0345714	0.059761	63	4	-0.00378612	0.352662	0.78397
ENSMUSG00000050035	0.0337692	0.071562	67	4	-0.00489521	0.352511	0.78397
ENSMUSG00000055723	0.175126	0.308175	51	4	-0.00683541	0.349527	0.78397
ENSMUSG00000058793	0.0291073	0.107046	64	4	0.00772546	0.350046	0.78397
ENSMUSG00000059878	0.2537	0.310403	57	4	-0.00783811	0.349609	0.78397
ENSMUSG00000060935	0.0213699	0.0548635	56	4	-0.00450324	0.348997	0.78397
ENSMUSG00000062078	0.017543	0.0334642	52	4	0.00603218	0.346198	0.78397
ENSMUSG00000064043	0.03925	0.115344	53	4	-0.00719324	0.350576	0.78397
ENSMUSG00000070697	0.0272466	0.135946	54	4	-0.0127413	0.344037	0.78397
ENSMUSG00000072294	0.0161409	0.0374993	64	4	-0.00946714	0.351777	0.78397
ENSMUSG00000074235	0.0234948	0.034075	64	4	-0.0066078	0.343666	0.78397
ENSMUSG00000071489	0.229991	0.301929	51	4	-0.00404244	0.35319	0.784589
ENSMUSG00000038195	0.256163	0.313664	54	4	-0.00567625	0.353613	0.784975
ENSMUSG00000067336	0.00740026	0.0142717	63	4	-0.00842698	0.354689	0.786811
ENSMUSG00000022248	0.0409346	0.161546	51	4	0.00652497	0.355487	0.786833
ENSMUSG00000035764	0.0110109	0.0219815	66	4	-0.00676183	0.355612	0.786833
ENSMUSG00000037331	0.0845404	0.226167	85	4	0.00534484	0.355064	0.786833
ENSMUSG00000045087	0.339278	0.324621	51	4	0.0133611	0.355699	0.786833
ENSMUSG00000055421	0.051775	0.101615	55	4	0.00592906	0.356005	0.786959
ENSMUSG00000028469	0.335882	0.369949	55	4	-0.0104495	0.356261	0.786972
ENSMUSG00000025135	0.0289163	0.0772674	55	4	-0.00503571	0.356628	0.787231
ENSMUSG00000026492	0.010295	0.0232329	59	4	0.00676028	0.357376	0.78833
ENSMUSG00000021366	0.00845319	0.0171868	60	4	-0.00490868	0.357701	0.788495
ENSMUSG00000020994	0.0446898	0.136742	58	4	0.00965498	0.359755	0.789558
ENSMUSG00000022897	0.0301035	0.0988851	61	4	0.00466952	0.360754	0.789558
ENSMUSG00000022995	0.0407962	0.137292	66	4	-0.00724772	0.360424	0.789558
ENSMUSG00000025607	0.0828174	0.20437	61	4	-0.00503502	0.359761	0.789558
ENSMUSG00000027454	0.0288243	0.125601	67	4	0.00533928	0.360941	0.789558
ENSMUSG00000030166	0.171598	0.323163	55	4	0.0146318	0.360871	0.789558
ENSMUSG00000031982	0.101014	0.262271	67	4	0.00878196	0.359831	0.789558
ENSMUSG00000033701	0.0804383	0.20181	60	4	-0.00292216	0.360625	0.789558
ENSMUSG00000034640	0.0112972	0.0225046	65	4	-0.00795746	0.359612	0.789558
ENSMUSG00000035790	0.0628618	0.198594	55	4	-0.00594465	0.360557	0.789558
ENSMUSG00000038605	0.142583	0.30201	54	4	-0.00862862	0.359562	0.789558
ENSMUSG00000037493	0.240872	0.300706	54	4	0.00704358	0.361527	0.790291
ENSMUSG00000031965	0.0814485	0.119103	51	4	0.00690021	0.362303	0.790414
ENSMUSG00000036745	0.0732046	0.181802	52	4	0.00706875	0.362336	0.790414
ENSMUSG00000041889	0.244729	0.327574	53	4	0.00476378	0.361987	0.790414
ENSMUSG00000020544	0.0828264	0.234808	54	4	0.0171487	0.362862	0.790769
ENSMUSG00000037234	0.0132677	0.0235523	57	4	0.0085137	0.363001	0.790769
ENSMUSG00000033671	0.00754468	0.0279717	55	4	0.00999108	0.363274	0.790818
ENSMUSG00000026193	0.0700103	0.203433	51	4	0.00705122	0.364118	0.791063
ENSMUSG00000036990	0.0115203	0.0222638	74	4	0.00489458	0.363948	0.791063
ENSMUSG00000040351	0.00876849	0.0153378	64	4	0.00680867	0.36414	0.791063
ENSMUSG00000026585	0.13185	0.266932	55	4	-0.0107251	0.365234	0.792894
ENSMUSG00000038116	0.0384684	0.135406	55	4	0.00471297	0.365664	0.793279
ENSMUSG00000032443	0.0250344	0.0483922	70	4	0.00504033	0.366386	0.794298
ENSMUSG00000004113	0.0981386	0.221061	61	4	-0.00546368	0.369709	0.79537
ENSMUSG00000022914	0.145659	0.298145	56	4	0.00847677	0.369337	0.79537
ENSMUSG00000024383	0.014229	0.0257636	55	4	0.00683994	0.369576	0.79537
ENSMUSG00000024959	0.214938	0.315877	58	4	0.0074406	0.368304	0.79537
ENSMUSG00000034252	0.0621038	0.207507	67	4	-0.00508312	0.368257	0.79537
ENSMUSG00000036256	0.166719	0.304925	67	4	-0.00251764	0.368413	0.79537
ENSMUSG00000040563	0.840123	0.295607	95	4	0.0184278	0.368936	0.79537
ENSMUSG00000040913	0.0870717	0.1725	55	4	0.00855735	0.36956	0.79537
ENSMUSG00000041417	0.0269083	0.0738746	55	4	0.00732128	0.369238	0.79537
ENSMUSG00000047423	0.0710146	0.17227	55	4	-0.00612497	0.368862	0.79537
ENSMUSG00000051234	0.260405	0.389644	52	4	0.00887768	0.36991	0.79537
ENSMUSG00000061755	0.00881333	0.0168145	56	4	0.00872341	0.367217	0.79537
ENSMUSG00000024590	0.0207188	0.0907196	55	4	-0.00734517	0.370498	0.796018
ENSMUSG00000031540	0.0343623	0.0771873	61	4	-0.00709827	0.370795	0.796018
ENSMUSG00000032902	0.0675168	0.183254	55	4	0.00472865	0.371329	0.796018
ENSMUSG00000055214	0.151285	0.194437	57	4	0.0038859	0.371475	0.796018
ENSMUSG00000073910	0.315217	0.310053	62	4	0.00904581	0.37146	0.796018
ENSMUSG00000035456	0.164559	0.262599	58	4	-0.0119124	0.371815	0.796205
ENSMUSG00000039629	0.125583	0.255595	51	4	-0.00406454	0.372107	0.796288
ENSMUSG00000039662	0.0982461	0.244687	55	4	0.01446	0.372418	0.796412
ENSMUSG00000022112	0.135754	0.292321	52	4	-0.00843353	0.374403	0.797485
ENSMUSG00000022362	0.0359554	0.1392	54	4	-0.00711489	0.374944	0.797485
ENSMUSG00000026686	0.0859163	0.175815	55	4	-0.00405691	0.374872	0.797485
ENSMUSG00000028370	0.1757	0.319131	57	4	0.0106892	0.373455	0.797485
ENSMUSG00000034707	0.140452	0.27808	54	4	0.015261	0.37487	0.797485
ENSMUSG00000036615	0.0904455	0.238671	54	4	0.00926039	0.374705	0.797485
ENSMUSG00000045414	0.0212424	0.0540814	72	4	-0.00662857	0.374553	0.797485
ENSMUSG00000047759	0.11357	0.233205	61	4	0.00645664	0.373911	0.797485
ENSMUSG00000027953	0.377357	0.4352	53	4	0.0104695	0.375391	0.797896
ENSMUSG00000005312	0.108629	0.213383	51	4	-0.0111743	0.378527	0.798099
ENSMUSG00000021708	0.365392	0.410214	63	4	0.00708717	0.377373	0.798099
ENSMUSG00000021830	0.0788791	0.232657	74	4	0.00370644	0.377182	0.798099
ENSMUSG00000023826	0.125504	0.2682	67	4	0.0108775	0.377789	0.798099
ENSMUSG00000025878	0.121994	0.29413	57	4	-0.00598416	0.378127	0.798099
ENSMUSG00000026090	0.076163	0.194268	52	4	-0.00973313	0.37849	0.798099
ENSMUSG00000028180	0.0853658	0.234567	52	4	-0.00797118	0.375923	0.798099
ENSMUSG00000029722	0.237276	0.394576	54	4	0.0118335	0.377541	0.798099
ENSMUSG00000032854	0.0768274	0.122955	59	4	0.00416051	0.378231	0.798099
ENSMUSG00000041225	0.0438945	0.136559	56	4	-0.00645501	0.376566	0.798099
ENSMUSG00000051223	0.0700129	0.142867	69	4	0.00818263	0.377791	0.798099
ENSMUSG00000052560	0.0739039	0.18576	68	4	-0.00714461	0.376005	0.798099
ENSMUSG00000022838	0.0195439	0.0428854	58	4	-0.00606544	0.379633	0.799895
ENSMUSG00000031647	0.0628802	0.183656	64	4	0.00856716	0.38063	0.801459
ENSMUSG00000001473	0.0651542	0.162302	53	4	0.00474127	0.383599	0.802732
ENSMUSG00000018697	0.0684206	0.18832	59	4	-0.00482421	0.386922	0.802732
ENSMUSG00000020715	0.152845	0.310917	53	4	0.00845258	0.386623	0.802732
ENSMUSG00000020821	0.0650279	0.193769	52	4	0.00406609	0.383887	0.802732
ENSMUSG00000021392	0.0244793	0.133462	56	4	0.00825269	0.384021	0.802732
ENSMUSG00000022353	0.110723	0.244452	56	4	0.00643317	0.382707	0.802732
ENSMUSG00000025085	0.188264	0.288306	58	4	-0.00548953	0.382808	0.802732
ENSMUSG00000025738	0.0670486	0.146038	53	4	0.00793715	0.385144	0.802732
ENSMUSG00000026174	0.0144007	0.0329205	54	4	0.00882181	0.386877	0.802732
ENSMUSG00000027751	0.18595	0.361335	52	4	0.0075997	0.381615	0.802732
ENSMUSG00000028207	0.103893	0.263675	52	4	0.0129818	0.384153	0.802732
ENSMUSG00000029016	0.0964571	0.199979	56	4	-0.00540932	0.383423	0.802732
ENSMUSG00000029385	0.0322903	0.0870185	52	4	-0.0116961	0.382619	0.802732
ENSMUSG00000032745	0.0295802	0.0890677	57	4	0.00521044	0.38497	0.802732
ENSMUSG00000035441	0.0540192	0.169613	51	4	0.00834483	0.385582	0.802732
ENSMUSG00000038485	0.0450186	0.144974	54	4	0.00827498	0.387263	0.802732
ENSMUSG00000039879	0.163897	0.290242	70	4	0.00621343	0.382898	0.802732
ENSMUSG00000042508	0.0124423	0.0266202	63	4	-0.00525353	0.386422	0.802732
ENSMUSG00000042744	0.183787	0.370422	60	4	-0.00302766	0.38537	0.802732
ENSMUSG00000048874	0.0478211	0.142492	61	4	-0.00475666	0.386561	0.802732
ENSMUSG00000052656	0.0660095	0.166797	59	4	-0.00687444	0.387334	0.802732
ENSMUSG00000061013	0.0623972	0.106499	60	4	-0.00434153	0.385488	0.802732
ENSMUSG00000070639	0.18427	0.262601	54	4	0.00899831	0.386426	0.802732
ENSMUSG00000073664	0.0732755	0.212765	65	4	0.00853367	0.38735	0.802732
ENSMUSG00000022829	0.0615077	0.0650373	56	4	0.00339918	0.388661	0.804919
ENSMUSG00000026748	0.0418353	0.102213	55	4	0.0116689	0.389567	0.805208
ENSMUSG00000037400	0.0615406	0.190022	54	4	-0.00578652	0.389467	0.805208
ENSMUSG00000074228	0.0421189	0.135673	55	4	0.0105424	0.389328	0.805208
ENSMUSG00000002222	0.0513536	0.204148	69	4	0.00787289	0.3905	0.805549
ENSMUSG00000032410	0.132926	0.303381	58	4	0.0158251	0.38999	0.805549
ENSMUSG00000045314	0.0632926	0.110908	58	4	-0.00623907	0.390455	0.805549
ENSMUSG00000004044	0.380353	0.366775	55	4	0.00956036	0.393857	0.806518
ENSMUSG00000017291	0.126435	0.274351	69	4	0.00654757	0.393251	0.806518
ENSMUSG00000021124	0.0851574	0.235625	56	4	-0.00637346	0.394042	0.806518
ENSMUSG00000021377	0.107575	0.277152	58	4	-0.00793942	0.393858	0.806518
ENSMUSG00000027665	0.0300451	0.0957381	54	4	0.00521444	0.393083	0.806518
ENSMUSG00000029009	0.0257383	0.046976	53	4	-0.00557053	0.392025	0.806518
ENSMUSG00000029384	0.0118394	0.0238803	69	4	0.00400288	0.393223	0.806518
ENSMUSG00000034910	0.10564	0.198828	65	4	0.00730504	0.393339	0.806518
ENSMUSG00000036438	0.0481889	0.133491	52	4	-0.011721	0.392982	0.806518
ENSMUSG00000037465	0.0239784	0.129395	60	4	-0.0059073	0.393761	0.806518
ENSMUSG00000039607	0.250682	0.327033	51	4	-0.00709855	0.393677	0.806518
ENSMUSG00000043154	0.0590955	0.186424	57	4	0.00844917	0.391438	0.806518
ENSMUSG00000035431	0.610952	0.328348	57	4	0.0061786	0.394464	0.806858
ENSMUSG00000035283	0.0838335	0.152441	51	4	0.00249093	0.395419	0.807763
ENSMUSG00000047749	0.0798899	0.22315	56	4	-0.00384891	0.395373	0.807763
ENSMUSG00000024055	0.232871	0.310191	54	4	-0.00877878	0.396266	0.808968
ENSMUSG00000004936	0.0952755	0.247542	56	4	0.00790965	0.398203	0.809235
ENSMUSG00000022016	0.134779	0.242462	63	4	0.00770464	0.398452	0.809235
ENSMUSG00000022433	0.364473	0.416921	53	4	-0.00659987	0.396943	0.809235
ENSMUSG00000029638	0.0842148	0.21509	68	4	0.00730696	0.397873	0.809235
ENSMUSG00000049551	0.145563	0.315429	70	4	0.00530322	0.397768	0.809235
ENSMUSG00000053199	0.0163044	0.0358338	63	4	0.00364886	0.398194	0.809235
ENSMUSG00000063887	0.0624524	0.08604	55	4	0.00755962	0.397095	0.809235
ENSMUSG00000071537	0.10878	0.247976	54	4	0.0100268	0.397506	0.809235
ENSMUSG00000073514	0.0529953	0.126737	76	4	0.00524139	0.398764	0.809347
ENSMUSG00000057147	0.122317	0.293589	54	4	-0.00669677	0.399134	0.809577
ENSMUSG00000032839	0.0790887	0.202135	59	4	-0.00569672	0.400219	0.811255
ENSMUSG00000002428	0.0768431	0.241204	52	4	0.00612699	0.401656	0.811804
ENSMUSG00000007411	0.169466	0.346616	64	4	0.0125299	0.402618	0.811804
ENSMUSG00000021385	0.155941	0.321672	57	4	0.0118119	0.401631	0.811804
ENSMUSG00000022124	0.0884791	0.235799	52	4	-0.00449495	0.402334	0.811804
ENSMUSG00000031737	0.0477072	0.138143	55	4	0.00622435	0.40281	0.811804
ENSMUSG00000031986	0.117361	0.266284	55	4	0.00463308	0.401083	0.811804
ENSMUSG00000034158	0.0343596	0.13648	56	4	-0.00671225	0.401395	0.811804
ENSMUSG00000043300	0.265159	0.326054	52	4	0.0106948	0.402066	0.811804
ENSMUSG00000051648	0.287317	0.349085	51	4	0.0101942	0.402244	0.811804
ENSMUSG00000043183	0.119312	0.273331	51	4	0.0069484	0.403463	0.812602
ENSMUSG00000022388	0.321395	0.286043	58	4	-0.0049483	0.403951	0.813063
ENSMUSG00000031486	0.164553	0.314645	52	4	-0.00764051	0.404386	0.813419
ENSMUSG00000029544	0.0759784	0.165553	65	4	0.00664253	0.404847	0.813828
ENSMUSG00000024858	0.0884816	0.2228	52	4	0.00579531	0.406453	0.814457
ENSMUSG00000031608	0.0177209	0.0517249	52	4	-0.0052899	0.40592	0.814457
ENSMUSG00000039480	0.402813	0.283766	90	4	0.00956044	0.406286	0.814457
ENSMUSG00000043153	0.128784	0.276368	51	4	-0.00852843	0.406176	0.814457
ENSMUSG00000043962	0.177155	0.288081	54	4	0.00596871	0.406126	0.814457
ENSMUSG00000003198	0.110368	0.254283	59	4	-0.00530253	0.409539	0.816787
ENSMUSG00000021929	0.0608754	0.195458	56	4	-0.00493975	0.409947	0.816787
ENSMUSG00000027134	0.0519186	0.193306	53	4	-0.0131093	0.409513	0.816787
ENSMUSG00000027347	0.125716	0.259679	52	4	-0.00856459	0.408141	0.816787
ENSMUSG00000029060	0.149741	0.327313	56	4	-0.00656147	0.409841	0.816787
ENSMUSG00000038844	0.0376622	0.128063	70	4	0.00669659	0.40902	0.816787
ENSMUSG00000064247	0.675282	0.316716	51	4	-0.00478068	0.409949	0.816787
ENSMUSG00000070421	0.469298	0.414244	51	4	-0.00915833	0.409706	0.816787
ENSMUSG00000073594	0.545736	0.216992	63	4	0.00285013	0.408365	0.816787
ENSMUSG00000018199	0.019485	0.0467462	71	4	0.00560502	0.410223	0.816817
ENSMUSG00000062203	0.0300362	0.125595	66	4	0.00655327	0.411101	0.818047
ENSMUSG00000002028	0.0290376	0.0772344	60	4	0.00452938	0.411763	0.818162
ENSMUSG00000028436	0.201429	0.350062	55	4	-0.00813407	0.411681	0.818162
ENSMUSG00000029076	0.0701494	0.140665	65	4	0.00941995	0.412277	0.818162
ENSMUSG00000033530	0.0861826	0.239255	53	4	0.00345414	0.412475	0.818162
ENSMUSG00000035623	0.0430909	0.131517	69	4	-0.00645607	0.411974	0.818162
ENSMUSG00000044499	0.144426	0.225159	59	4	0.00750937	0.412807	0.818162
ENSMUSG00000067158	0.102671	0.167625	63	4	0.00376237	0.412977	0.818162
ENSMUSG00000001870	0.0837251	0.193669	54	4	-0.00584748	0.416186	0.818183
ENSMUSG00000004319	0.0780933	0.234687	69	4	-0.00745343	0.417663	0.818183
ENSMUSG00000020205	0.115932	0.283529	54	4	-0.00669488	0.417647	0.818183
ENSMUSG00000020709	0.217208	0.337724	56	4	-0.00342785	0.414315	0.818183
ENSMUSG00000021054	0.103904	0.262868	67	4	0.0138676	0.413818	0.818183
ENSMUSG00000026790	0.123638	0.280216	60	4	-0.00632258	0.414341	0.818183
ENSMUSG00000028218	0.0861613	0.234056	62	4	0.006284	0.41379	0.818183
ENSMUSG00000029201	0.0957678	0.249324	54	4	-0.0123662	0.416573	0.818183
ENSMUSG00000029376	0.12229	0.288864	59	4	-0.00463152	0.415215	0.818183
ENSMUSG00000030877	0.0443976	0.146935	64	4	0.0028764	0.417359	0.818183
ENSMUSG00000036285	0.0162861	0.0328677	56	4	-0.00679953	0.417458	0.818183
ENSMUSG00000039461	0.0108865	0.0317865	54	4	0.00807859	0.416905	0.818183
ENSMUSG00000039886	0.272729	0.371897	52	4	-0.0110256	0.415727	0.818183
ENSMUSG00000042323	0.10026	0.250199	54	4	0.00462688	0.414331	0.818183
ENSMUSG00000045767	0.0541762	0.188289	56	4	-0.0057663	0.415631	0.818183
ENSMUSG00000046145	0.00840003	0.0156375	72	4	0.00326089	0.41503	0.818183
ENSMUSG00000048271	0.0117781	0.0206091	55	4	0.00630597	0.414763	0.818183
ENSMUSG00000063550	0.0528367	0.16359	53	4	0.00575184	0.415875	0.818183
ENSMUSG00000034317	0.0389255	0.120521	62	4	-0.0076653	0.418248	0.818311
ENSMUSG00000058799	0.111779	0.229938	57	4	-0.00320052	0.418193	0.818311
ENSMUSG00000026659	0.0824244	0.248556	55	4	-0.00676965	0.419293	0.819846
ENSMUSG00000037161	0.24692	0.335768	61	4	-0.00473854	0.419597	0.819932
ENSMUSG00000059835	0.718917	0.273823	53	4	-0.00752143	0.420289	0.820776
ENSMUSG00000012396	0.758268	0.284951	52	4	0.00442877	0.421948	0.822015
ENSMUSG00000025757	0.114268	0.255123	60	4	-0.00383866	0.421904	0.822015
ENSMUSG00000062327	0.0795659	0.0894	54	4	0.00573153	0.421901	0.822015
ENSMUSG00000069855	0.179466	0.259397	58	4	0.00357084	0.421968	0.822015
ENSMUSG00000068205	0.0313831	0.125259	65	4	0.0057906	0.422345	0.822241
ENSMUSG00000029777	0.0838927	0.232473	53	4	0.0169338	0.422754	0.822529
ENSMUSG00000020275	0.0208726	0.0673586	67	4	-0.00366249	0.423617	0.823192
ENSMUSG00000022253	0.0328632	0.110393	57	4	-0.00937209	0.423397	0.823192
ENSMUSG00000022485	0.141756	0.168256	57	4	-0.00205021	0.424533	0.824131
ENSMUSG00000039087	0.256024	0.316531	52	4	0.00546733	0.424624	0.824131
ENSMUSG00000021916	0.0954782	0.205946	51	4	-0.00634557	0.424908	0.824175
ENSMUSG00000025326	0.0267589	0.128548	65	4	-0.00713237	0.426774	0.82576
ENSMUSG00000042500	0.129072	0.259233	74	4	0.00608058	0.426155	0.82576
ENSMUSG00000046204	0.0998598	0.0938097	67	4	0.00183429	0.426446	0.82576
ENSMUSG00000055980	0.0411867	0.120589	60	4	-0.0076062	0.426764	0.82576
ENSMUSG00000047875	0.111401	0.228781	57	4	-0.00672997	0.427071	0.825829
ENSMUSG00000024533	0.0905224	0.221327	62	4	0.00695592	0.42754	0.826228
ENSMUSG00000036863	0.0400545	0.098167	55	4	0.00512624	0.427936	0.826485
ENSMUSG00000038594	0.039672	0.142406	54	4	-0.00760547	0.428874	0.82779
ENSMUSG00000059474	0.042397	0.154536	51	4	-0.00760423	0.4294	0.828298
ENSMUSG00000069808	0.0606101	0.211533	52	4	0.00676812	0.430925	0.830731
ENSMUSG00000021690	0.0669586	0.209831	56	4	-0.00700486	0.431875	0.831545
ENSMUSG00000064115	0.0467083	0.136648	59	4	-0.00459387	0.431868	0.831545
ENSMUSG00000020166	0.0268951	0.134885	55	4	0.00394999	0.43437	0.831789
ENSMUSG00000021965	0.0288637	0.088111	61	4	0.00442528	0.435024	0.831789
ENSMUSG00000022263	0.0489443	0.127383	53	4	0.0062898	0.434925	0.831789
ENSMUSG00000022983	0.107117	0.25272	61	4	-0.00611148	0.433977	0.831789
ENSMUSG00000024269	0.0953198	0.219683	70	4	-0.00403766	0.433762	0.831789
ENSMUSG00000029179	0.957428	0.128402	51	4	0.0165063	0.435699	0.831789
ENSMUSG00000035572	0.0904933	0.222082	69	4	-0.00424448	0.435565	0.831789
ENSMUSG00000036902	0.0539093	0.17686	62	4	0.00410566	0.433177	0.831789
ENSMUSG00000037583	0.59888	0.34439	54	4	0.00439946	0.433676	0.831789
ENSMUSG00000039623	0.558701	0.336648	59	4	0.0117457	0.4323	0.831789
ENSMUSG00000042901	0.16404	0.314524	51	4	-0.00582626	0.433937	0.831789
ENSMUSG00000049792	0.0499249	0.164806	53	4	0.011206	0.435457	0.831789
ENSMUSG00000052248	0.0362286	0.128495	70	4	0.00509427	0.432892	0.831789
ENSMUSG00000053062	0.0791643	0.22316	51	4	0.00582213	0.434528	0.831789
ENSMUSG00000022706	0.0151647	0.060806	71	4	0.00662019	0.436208	0.831832
ENSMUSG00000046694	0.163208	0.232865	51	4	0.0051444	0.43625	0.831832
ENSMUSG00000042460	0.0207188	0.0439613	60	4	0.0046568	0.436932	0.832329
ENSMUSG00000072082	0.0832218	0.232044	55	4	0.0078805	0.437039	0.832329
ENSMUSG00000037852	0.248391	0.379548	67	4	-0.00547702	0.438254	0.832909
ENSMUSG00000054746	0.804457	0.312712	105	4	-0.00588682	0.437966	0.832909
ENSMUSG00000063172	0.0807423	0.215987	52	4	0.00587497	0.438256	0.832909
ENSMUSG00000063317	0.018489	0.0231228	63	4	0.00265459	0.438408	0.832909
ENSMUSG00000064367	0.43031	0.278642	130	4	-0.00385147	0.438665	0.832909
ENSMUSG00000035983	0.0265947	0.12707	62	4	-0.00711386	0.439592	0.833663
ENSMUSG00000039956	0.902963	0.147524	54	4	-0.00740293	0.439573	0.833663
ENSMUSG00000020091	0.117486	0.284858	63	4	-0.0113625	0.440142	0.834204
ENSMUSG00000026064	0.0127981	0.0201707	75	4	0.00517768	0.440487	0.834356
ENSMUSG00000002190	0.168816	0.291313	54	4	-0.00652324	0.444759	0.834459
ENSMUSG00000008429	0.00977575	0.0249474	67	4	0.00703886	0.445839	0.834459
ENSMUSG00000022346	0.0429679	0.168704	54	4	-0.00536799	0.445122	0.834459
ENSMUSG00000025178	0.0171269	0.0209608	51	4	-0.00828744	0.443738	0.834459
ENSMUSG00000026156	0.29626	0.321779	53	4	-0.00490829	0.442157	0.834459
ENSMUSG00000030720	0.651531	0.359033	54	4	0.00381554	0.444315	0.834459
ENSMUSG00000033350	0.0301876	0.125274	64	4	-0.00450498	0.442568	0.834459
ENSMUSG00000034154	0.081288	0.226713	67	4	-0.00611668	0.443786	0.834459
ENSMUSG00000035798	0.0145252	0.0284173	68	4	-0.00485243	0.445688	0.834459
ENSMUSG00000037808	0.0511925	0.189809	65	4	-0.00412978	0.443471	0.834459
ENSMUSG00000037822	0.0126486	0.0189034	63	4	-0.00558751	0.441531	0.834459
ENSMUSG00000038240	0.0275824	0.0700512	52	4	-0.00670592	0.445703	0.834459
ENSMUSG00000038546	0.060924	0.205188	53	4	0.00550736	0.445032	0.834459
ENSMUSG00000046999	0.130511	0.29352	61	4	0.00572465	0.442908	0.834459
ENSMUSG00000063015	0.0372516	0.134496	64	4	0.00455601	0.442634	0.834459
ENSMUSG00000064361	0.348905	0.40274	76	4	0.00592408	0.444229	0.834459
ENSMUSG00000064363	0.341951	0.396162	76	4	0.00591746	0.44299	0.834459
ENSMUSG00000065947	0.348905	0.40274	76	4	0.00592408	0.444229	0.834459
ENSMUSG00000070056	0.0358128	0.0686143	54	4	-0.00480345	0.444008	0.834459
ENSMUSG00000070498	0.207674	0.276116	51	4	-0.00708781	0.444963	0.834459
ENSMUSG00000033565	0.0501914	0.119162	51	4	-0.00513174	0.446533	0.83526
ENSMUSG00000059659	0.0320079	0.105425	55	4	0.0098523	0.44681	0.835282
ENSMUSG00000036862	0.236441	0.314335	51	4	-0.00517349	0.447232	0.835577
ENSMUSG00000028793	0.0737324	0.205964	55	4	0.00394799	0.447837	0.835714
ENSMUSG00000034435	0.174371	0.222664	56	4	-0.00423165	0.44775	0.835714
ENSMUSG00000027583	0.0499151	0.114259	56	4	-0.00576468	0.450235	0.839196
ENSMUSG00000034543	0.0613872	0.178638	65	4	0.00574458	0.450065	0.839196
ENSMUSG00000005357	0.128516	0.20109	54	4	0.00429782	0.451099	0.840254
ENSMUSG00000039246	0.189372	0.29719	54	4	0.00430004	0.451337	0.840254
ENSMUSG00000002897	0.171614	0.304192	66	4	-0.00582419	0.454514	0.84159
ENSMUSG00000006715	0.115215	0.271595	51	4	0.00918193	0.455408	0.84159
ENSMUSG00000010277	0.0825582	0.169898	70	4	0.00509986	0.4529	0.84159
ENSMUSG00000020366	0.158508	0.275071	57	4	0.00896876	0.456336	0.84159
ENSMUSG00000021549	0.0136059	0.0292579	80	4	0.00499033	0.456629	0.84159
ENSMUSG00000021569	0.160022	0.27626	54	4	-0.00665318	0.456051	0.84159
ENSMUSG00000022415	0.460915	0.471586	73	4	0.006888	0.454163	0.84159
ENSMUSG00000023927	0.0130913	0.0372941	51	4	0.00665869	0.456051	0.84159
ENSMUSG00000024245	0.0778615	0.186711	56	4	0.00833895	0.457674	0.84159
ENSMUSG00000028086	0.0157563	0.0345957	65	4	0.00623856	0.457475	0.84159
ENSMUSG00000029512	0.0939038	0.238872	58	4	0.0108646	0.45506	0.84159
ENSMUSG00000030201	0.0529344	0.188052	62	4	0.00509761	0.455133	0.84159
ENSMUSG00000033983	0.595228	0.353703	81	4	-0.00308761	0.455571	0.84159
ENSMUSG00000041674	0.0465221	0.0808015	58	4	0.00405511	0.457932	0.84159
ENSMUSG00000045506	0.0493157	0.113532	65	4	0.00590422	0.452552	0.84159
ENSMUSG00000049659	0.0623531	0.181288	63	4	0.00779059	0.452843	0.84159
ENSMUSG00000061898	0.171036	0.32718	53	4	0.00865117	0.456157	0.84159
ENSMUSG00000062397	0.263943	0.385671	52	4	0.00962701	0.457486	0.84159
ENSMUSG00000063060	0.0970225	0.190314	59	4	0.00320136	0.454119	0.84159
ENSMUSG00000068747	0.0844566	0.245612	52	4	-0.00741692	0.455965	0.84159
ENSMUSG00000073147	0.0156752	0.065375	59	4	-0.00514865	0.457923	0.84159
ENSMUSG00000074212	0.042829	0.102791	59	4	0.00494941	0.454639	0.84159
ENSMUSG00000060568	0.0479176	0.144809	58	4	0.00505815	0.458533	0.842203
ENSMUSG00000028811	0.042727	0.129236	62	4	-0.00676816	0.459035	0.842635
ENSMUSG00000021893	0.0927101	0.25259	53	4	-0.00605651	0.460052	0.843519
ENSMUSG00000051185	0.0735835	0.230461	54	4	-0.00498742	0.459901	0.843519
ENSMUSG00000025105	0.0768872	0.177445	51	4	0.0105409	0.460402	0.843668
ENSMUSG00000044548	0.11811	0.240403	51	4	-0.0055966	0.461054	0.844372
ENSMUSG00000021302	0.0263535	0.0911328	59	4	0.00614821	0.462494	0.845204
ENSMUSG00000032415	0.146803	0.307708	51	4	0.00523154	0.462581	0.845204
ENSMUSG00000035184	0.0880148	0.199322	51	4	-0.00315436	0.462169	0.845204
ENSMUSG00000043445	0.0467344	0.182723	58	4	0.00458654	0.462279	0.845204
ENSMUSG00000020598	0.159539	0.295858	64	4	0.00444643	0.466203	0.845933
ENSMUSG00000022969	0.234225	0.397692	69	4	0.00831649	0.465373	0.845933
ENSMUSG00000025195	0.123582	0.248529	56	4	-0.0047736	0.464612	0.845933
ENSMUSG00000028820	0.0829114	0.213675	52	4	0.0036051	0.465454	0.845933
ENSMUSG00000029128	0.0420186	0.172253	66	4	0.00766824	0.465979	0.845933
ENSMUSG00000033004	0.0168647	0.0347967	62	4	-0.00375167	0.463993	0.845933
ENSMUSG00000037262	0.0556328	0.187797	57	4	0.00504033	0.464057	0.845933
ENSMUSG00000039835	0.0986306	0.222147	70	4	0.00340964	0.46476	0.845933
ENSMUSG00000046591	0.0646532	0.207115	58	4	-0.00680309	0.466113	0.845933
ENSMUSG00000048916	0.157198	0.333534	62	4	0.0160896	0.463987	0.845933
ENSMUSG00000055818	0.302811	0.364053	51	4	0.00957477	0.465387	0.845933
ENSMUSG00000064344	0.385257	0.216878	132	4	-0.00327171	0.463293	0.845933
ENSMUSG00000018509	0.0477498	0.135181	58	4	0.00386695	0.466947	0.846452
ENSMUSG00000038069	0.0134596	0.04411	57	4	-0.00741726	0.467026	0.846452
ENSMUSG00000000365	0.766545	0.285485	51	4	-0.0064652	0.472081	0.847247
ENSMUSG00000019820	0.119192	0.289947	54	4	-0.0119403	0.474157	0.847247
ENSMUSG00000019916	0.0451024	0.184801	57	4	-0.00526854	0.472397	0.847247
ENSMUSG00000019923	0.0536475	0.16017	51	4	0.00664653	0.47124	0.847247
ENSMUSG00000024982	0.0208661	0.0492254	56	4	0.0092741	0.471629	0.847247
ENSMUSG00000025199	0.135507	0.29645	52	4	-0.00511231	0.472946	0.847247
ENSMUSG00000028212	0.0508081	0.158806	78	4	-0.00315138	0.470549	0.847247
ENSMUSG00000029338	0.0818821	0.209887	53	4	-0.00635397	0.470913	0.847247
ENSMUSG00000032411	0.0146511	0.0268855	58	4	0.00305513	0.471309	0.847247
ENSMUSG00000035799	0.0400794	0.0630416	57	4	0.00328044	0.472685	0.847247
ENSMUSG00000036402	0.0419975	0.13938	68	4	0.00477663	0.474399	0.847247
ENSMUSG00000036777	0.0604183	0.166478	59	4	-0.00364002	0.468048	0.847247
ENSMUSG00000037653	0.0695616	0.0712145	53	4	0.00243884	0.471854	0.847247
ENSMUSG00000037926	0.0504518	0.146127	54	4	-0.0036957	0.474996	0.847247
ENSMUSG00000038658	0.117005	0.25379	71	4	0.00393103	0.469524	0.847247
ENSMUSG00000039661	0.159796	0.23475	74	4	-0.00316198	0.469591	0.847247
ENSMUSG00000040929	0.0466104	0.11415	71	4	0.00447311	0.473245	0.847247
ENSMUSG00000041130	0.111895	0.260979	61	4	0.00443645	0.468536	0.847247
ENSMUSG00000045751	0.0939526	0.229175	63	4	0.00557917	0.470748	0.847247
ENSMUSG00000046417	0.0263193	0.0759866	53	4	0.00737867	0.473547	0.847247
ENSMUSG00000050511	0.0825744	0.198558	53	4	-0.00532853	0.473836	0.847247
ENSMUSG00000052912	0.330275	0.296678	59	4	0.00453843	0.474954	0.847247
ENSMUSG00000056268	0.0449432	0.133122	60	4	-0.00699224	0.473627	0.847247
ENSMUSG00000060791	0.123421	0.262517	54	4	0.00443913	0.471945	0.847247
ENSMUSG00000061024	0.0558115	0.185164	61	4	-0.00421415	0.471351	0.847247
ENSMUSG00000064342	0.384043	0.217132	132	4	-0.00315433	0.474145	0.847247
ENSMUSG00000064345	0.392271	0.214365	131	4	-0.00316609	0.474987	0.847247
ENSMUSG00000067199	0.0675162	0.209362	71	4	-0.00485449	0.468164	0.847247
ENSMUSG00000040043	0.883816	0.237337	51	4	-0.00477272	0.475469	0.847611
ENSMUSG00000020669	0.07699	0.178168	58	4	-0.00580917	0.476201	0.848435
ENSMUSG00000029206	0.13616	0.262661	55	4	0.00405474	0.4774	0.850091
ENSMUSG00000055884	0.0519619	0.151479	59	4	0.00383957	0.477762	0.850255
ENSMUSG00000017831	0.0998281	0.201544	83	4	-0.00849555	0.480443	0.850338
ENSMUSG00000022673	0.043197	0.154702	54	4	0.00510077	0.479746	0.850338
ENSMUSG00000025236	0.0663219	0.19699	53	4	0.00681721	0.479401	0.850338
ENSMUSG00000025425	0.102129	0.158655	61	4	0.00676355	0.478975	0.850338
ENSMUSG00000027087	0.0253015	0.119093	71	4	0.00561383	0.480593	0.850338
ENSMUSG00000027438	0.211475	0.387454	51	4	0.013798	0.480658	0.850338
ENSMUSG00000029815	0.101767	0.277113	60	4	-0.00402448	0.478675	0.850338
ENSMUSG00000032624	0.111727	0.285879	60	4	0.00414358	0.48044	0.850338
ENSMUSG00000035247	0.0875657	0.185519	73	4	0.00944321	0.479312	0.850338
ENSMUSG00000041324	0.492174	0.414624	52	4	0.0103135	0.478241	0.850338
ENSMUSG00000045493	0.0764327	0.0953397	57	4	0.00202853	0.480779	0.850338
ENSMUSG00000004364	0.0276304	0.0696905	67	4	-0.00640842	0.481519	0.850693
ENSMUSG00000072789	0.880643	0.222713	57	4	-0.00443109	0.481299	0.850693
ENSMUSG00000031490	0.105108	0.21639	64	4	-0.00307107	0.481819	0.850745
ENSMUSG00000044573	0.119694	0.258497	64	4	-0.00505016	0.483482	0.853203
ENSMUSG00000040467	0.0248286	0.101659	63	4	-0.0060651	0.484007	0.853651
ENSMUSG00000004263	0.062121	0.103991	52	4	0.00634164	0.48543	0.854248
ENSMUSG00000022350	0.103051	0.241011	54	4	0.00584859	0.484971	0.854248
ENSMUSG00000022607	0.047454	0.165194	55	4	0.00413452	0.484989	0.854248
ENSMUSG00000054720	0.0258465	0.139616	51	4	0.00449903	0.485253	0.854248
ENSMUSG00000039943	0.0464033	0.124845	54	4	0.00501527	0.485913	0.854621
ENSMUSG00000028696	0.135984	0.284322	63	4	-0.00492158	0.487028	0.855626
ENSMUSG00000031633	0.187484	0.258017	60	4	0.006857	0.486947	0.855626
ENSMUSG00000039262	0.184091	0.323772	62	4	0.00866165	0.48731	0.855644
ENSMUSG00000020132	0.0339364	0.135144	55	4	-0.00516081	0.488558	0.855815
ENSMUSG00000025964	0.152237	0.296911	67	4	-0.00361129	0.488765	0.855815
ENSMUSG00000028572	0.0441805	0.179087	61	4	0.0126155	0.488275	0.855815
ENSMUSG00000032680	0.0770555	0.198881	53	4	-0.00367287	0.487714	0.855815
ENSMUSG00000038708	0.157201	0.302228	53	4	-0.003526	0.488468	0.855815
ENSMUSG00000022664	0.0629986	0.216475	61	4	-0.00376421	0.489949	0.856935
ENSMUSG00000073236	0.00910795	0.0167204	52	4	-0.00426789	0.489832	0.856935
ENSMUSG00000042082	0.076052	0.207001	51	4	-0.00432276	0.490299	0.857071
ENSMUSG00000005469	0.084778	0.23927	56	4	0.00990067	0.493714	0.858531
ENSMUSG00000015882	0.0254621	0.121388	68	4	0.00624122	0.494223	0.858531
ENSMUSG00000021703	0.0659751	0.201283	59	4	0.00474829	0.492898	0.858531
ENSMUSG00000024642	0.048258	0.123553	51	4	-0.00384632	0.493977	0.858531
ENSMUSG00000026839	0.0401917	0.0621679	61	4	0.00572235	0.494366	0.858531
ENSMUSG00000029219	0.142436	0.209272	55	4	0.00400556	0.494405	0.858531
ENSMUSG00000035642	0.0121275	0.0314549	71	4	0.00561314	0.492963	0.858531
ENSMUSG00000036206	0.0938486	0.218213	55	4	-0.00855903	0.49205	0.858531
ENSMUSG00000039058	0.172352	0.308954	53	4	0.00486877	0.492114	0.858531
ENSMUSG00000039167	0.244591	0.355141	64	4	-0.00647449	0.493609	0.858531
ENSMUSG00000052302	0.0683615	0.127906	53	4	-0.00566793	0.49331	0.858531
ENSMUSG00000073532	0.279674	0.328849	53	4	-0.00864839	0.493826	0.858531
ENSMUSG00000003500	0.196954	0.333182	53	4	0.00606329	0.498822	0.858801
ENSMUSG00000004508	0.0509576	0.116598	51	4	-0.00847619	0.498002	0.858801
ENSMUSG00000018481	0.123715	0.307876	56	4	-0.0133857	0.498498	0.858801
ENSMUSG00000029146	0.13398	0.213634	77	4	0.0040834	0.495668	0.858801
ENSMUSG00000030770	0.262075	0.318801	52	4	0.00523608	0.496509	0.858801
ENSMUSG00000032477	0.0429406	0.155687	51	4	-0.00487816	0.495431	0.858801
ENSMUSG00000034620	0.192989	0.324094	56	4	-0.011628	0.498863	0.858801
ENSMUSG00000035472	0.206118	0.310357	57	4	-0.00463082	0.495953	0.858801
ENSMUSG00000038949	0.0245513	0.0826529	61	4	0.0072717	0.498923	0.858801
ENSMUSG00000039470	0.143738	0.271897	85	4	-0.00891809	0.498454	0.858801
ENSMUSG00000040268	0.117482	0.246075	58	4	0.0050257	0.49856	0.858801
ENSMUSG00000041012	0.0528279	0.172226	87	4	-0.00610394	0.497559	0.858801
ENSMUSG00000046139	0.0513592	0.136456	51	4	-0.00643366	0.497136	0.858801
ENSMUSG00000046794	0.307484	0.413395	63	4	0.00644535	0.498774	0.858801
ENSMUSG00000053030	0.352636	0.332107	58	4	0.00241406	0.498142	0.858801
ENSMUSG00000074102	0.138372	0.253544	58	4	-0.00682819	0.495154	0.858801
ENSMUSG00000005621	0.0217821	0.0570486	63	4	0.00300363	0.500887	0.859834
ENSMUSG00000025103	0.0564159	0.182478	69	4	0.00872135	0.500721	0.859834
ENSMUSG00000026627	0.262102	0.408262	55	4	0.00662663	0.500766	0.859834
ENSMUSG00000036144	0.24185	0.316256	65	4	0.00303638	0.500327	0.859834
ENSMUSG00000056771	0.0417973	0.137802	60	4	-0.00518789	0.500818	0.859834
ENSMUSG00000002265	0.332574	0.385866	73	4	0.00997029	0.501175	0.859859
ENSMUSG00000028851	0.154437	0.294022	55	4	-0.00543352	0.501749	0.860375
ENSMUSG00000003344	0.195466	0.268988	53	4	-0.00599716	0.502266	0.860443
ENSMUSG00000045746	0.00679688	0.0155396	65	4	0.00625014	0.502608	0.860443
ENSMUSG00000065616	0.0754812	0.117593	55	4	-0.00376271	0.502414	0.860443
ENSMUSG00000046404	0.0127846	0.0275732	66	4	0.00601272	0.503818	0.862045
ENSMUSG00000020193	0.0630846	0.174892	53	4	-0.0100424	0.504379	0.862253
ENSMUSG00000039313	0.0661573	0.109521	59	4	0.00374676	0.504487	0.862253
ENSMUSG00000024867	0.0181484	0.0634737	64	4	0.0034742	0.505428	0.862926
ENSMUSG00000039501	0.0308606	0.123395	52	4	0.00582548	0.505219	0.862926
ENSMUSG00000031922	0.052501	0.1927	63	4	-0.00346559	0.505816	0.86312
ENSMUSG00000034157	0.0492847	0.147949	60	4	-0.00588679	0.50619	0.863291
ENSMUSG00000035696	0.0826039	0.204296	75	4	-0.0030412	0.506895	0.864026
ENSMUSG00000034762	0.15505	0.305187	63	4	-0.00503759	0.507422	0.864456
ENSMUSG00000022842	0.335927	0.315332	54	4	0.00374701	0.509399	0.866418
ENSMUSG00000036934	0.105627	0.28739	55	4	-0.0064969	0.509154	0.866418
ENSMUSG00000044167	0.033052	0.13029	63	4	0.00386131	0.509108	0.866418
ENSMUSG00000064340	0.418677	0.257901	124	4	-0.00346538	0.51024	0.867381
ENSMUSG00000041112	0.0287733	0.0569256	58	4	0.0051847	0.511307	0.868726
ENSMUSG00000035851	0.0583601	0.181896	62	4	0.00458145	0.511978	0.869397
ENSMUSG00000026478	0.0486338	0.163432	64	4	0.00515876	0.512884	0.870465
ENSMUSG00000021597	0.0575433	0.157204	55	4	0.0040855	0.513618	0.871242
ENSMUSG00000027579	0.137546	0.249996	52	4	-0.00867993	0.514446	0.872177
ENSMUSG00000019539	0.297853	0.284777	58	4	-0.00395783	0.517237	0.873174
ENSMUSG00000019790	0.0202846	0.0599026	62	4	0.00472743	0.515978	0.873174
ENSMUSG00000019795	0.0108507	0.0163936	53	4	0.00350974	0.515928	0.873174
ENSMUSG00000020393	0.0934467	0.212467	56	4	0.00347838	0.516385	0.873174
ENSMUSG00000021877	0.0829151	0.216073	54	4	-0.00349109	0.517219	0.873174
ENSMUSG00000022672	0.0384683	0.14343	57	4	0.00344176	0.517252	0.873174
ENSMUSG00000027793	0.104707	0.210598	66	4	-0.00302931	0.515935	0.873174
ENSMUSG00000028871	0.126438	0.196392	59	4	-0.00425984	0.516689	0.873174
ENSMUSG00000023932	0.0510642	0.130652	57	4	-0.00369468	0.518582	0.874563
ENSMUSG00000028528	0.0790549	0.207851	59	4	0.00937907	0.519309	0.874563
ENSMUSG00000036087	0.0553038	0.19131	55	4	-0.00584062	0.519463	0.874563
ENSMUSG00000057530	0.0364082	0.0820575	54	4	-0.00708633	0.51867	0.874563
ENSMUSG00000071796	0.0895828	0.170992	82	4	0.00324795	0.519179	0.874563
ENSMUSG00000026735	0.176693	0.214152	62	4	0.00421163	0.520464	0.8755
ENSMUSG00000042360	0.576236	0.266445	60	4	0.00385271	0.521303	0.8755
ENSMUSG00000042807	0.0776154	0.189956	58	4	0.00415541	0.521107	0.8755
ENSMUSG00000052539	0.0227961	0.0545538	61	4	-0.00827614	0.521246	0.8755
ENSMUSG00000071037	0.0805156	0.228293	58	4	0.00312521	0.521409	0.8755
ENSMUSG00000020738	0.0808303	0.22633	57	4	-0.00437202	0.522043	0.87558
ENSMUSG00000028373	0.113417	0.156852	51	4	0.00352901	0.521834	0.87558
ENSMUSG00000040003	0.0872994	0.160185	62	4	0.00332515	0.522291	0.87558
ENSMUSG00000015656	0.0753266	0.199091	61	4	0.00571	0.524827	0.876004
ENSMUSG00000019132	0.00897561	0.0206553	58	4	0.00711815	0.524971	0.876004
ENSMUSG00000019773	0.054373	0.19149	56	4	-0.00449182	0.52669	0.876004
ENSMUSG00000024054	0.0664842	0.186424	60	4	0.00290106	0.523409	0.876004
ENSMUSG00000028322	0.0473763	0.178767	68	4	-0.00516479	0.525232	0.876004
ENSMUSG00000029212	0.0850329	0.103424	51	4	-0.00284199	0.526714	0.876004
ENSMUSG00000031885	0.0594035	0.172454	54	4	-0.0143668	0.524348	0.876004
ENSMUSG00000032489	0.0400054	0.150086	51	4	-0.00452211	0.526686	0.876004
ENSMUSG00000037580	0.107742	0.257827	56	4	-0.00500032	0.526357	0.876004
ENSMUSG00000038954	0.0490851	0.156724	51	4	-0.00551589	0.525708	0.876004
ENSMUSG00000041781	0.0065817	0.0164692	52	4	-0.00616691	0.523172	0.876004
ENSMUSG00000050428	0.295875	0.331376	51	4	0.00767406	0.526237	0.876004
ENSMUSG00000056596	0.0855153	0.213947	58	4	-0.00406022	0.526418	0.876004
ENSMUSG00000062006	0.167913	0.329667	51	4	-0.00456918	0.52353	0.876004
ENSMUSG00000064341	0.4212	0.262201	124	4	-0.0034945	0.526643	0.876004
ENSMUSG00000018547	0.0940504	0.267955	51	4	0.00442514	0.527694	0.877169
ENSMUSG00000036430	0.00427483	0.0151498	54	4	-0.00660407	0.528092	0.877367
ENSMUSG00000041609	0.0146252	0.0564532	81	4	0.00375505	0.528579	0.877714
ENSMUSG00000024293	0.0665934	0.167769	57	4	-0.0103489	0.529586	0.878923
ENSMUSG00000022371	0.0404014	0.116217	53	4	-0.00428225	0.530583	0.879189
ENSMUSG00000027806	0.0274662	0.132832	58	4	0.00838621	0.530483	0.879189
ENSMUSG00000074182	0.147997	0.286119	57	4	0.0146848	0.530251	0.879189
ENSMUSG00000071547	0.0625106	0.193162	53	4	0.00513221	0.532518	0.881931
ENSMUSG00000005610	0.0128917	0.0349123	59	4	0.0049971	0.532909	0.882046
ENSMUSG00000029687	0.0655068	0.211318	55	4	0.00539464	0.533557	0.882046
ENSMUSG00000035351	0.150297	0.314414	53	4	-0.00664582	0.533851	0.882046
ENSMUSG00000040624	0.179973	0.32399	52	4	0.00357053	0.534548	0.882046
ENSMUSG00000049764	0.115998	0.279664	62	4	-0.00376504	0.534344	0.882046
ENSMUSG00000059674	0.225209	0.354343	56	4	-0.00567392	0.533272	0.882046
ENSMUSG00000062901	0.0538455	0.183675	52	4	-0.00430304	0.534278	0.882046
ENSMUSG00000020152	0.0187095	0.0275068	56	4	0.00274256	0.536335	0.883144
ENSMUSG00000027177	0.0860275	0.224022	52	4	-0.0044374	0.536056	0.883144
ENSMUSG00000029313	0.0187845	0.0348651	57	4	0.00342396	0.535587	0.883144
ENSMUSG00000038280	0.0608748	0.142153	61	4	-0.00244291	0.536237	0.883144
ENSMUSG00000022772	0.11104	0.241731	58	4	-0.00555875	0.537408	0.883595
ENSMUSG00000030057	0.12581	0.294652	53	4	0.00692881	0.537731	0.883595
ENSMUSG00000044768	0.0305569	0.131863	59	4	-0.00523329	0.537111	0.883595
ENSMUSG00000047959	0.0574046	0.152282	58	4	0.00424792	0.537462	0.883595
ENSMUSG00000046280	0.0604591	0.0720612	67	4	0.00417871	0.538184	0.883879
ENSMUSG00000031073	0.0651437	0.142459	55	4	-0.00305701	0.53856	0.884035
ENSMUSG00000061244	0.0265282	0.122927	69	4	-0.00370006	0.539384	0.884466
ENSMUSG00000066178	0.253252	0.349329	54	4	-0.00696593	0.539234	0.884466
ENSMUSG00000021171	0.0586454	0.209999	76	4	0.00243476	0.539883	0.884824
ENSMUSG00000001497	0.0896147	0.160824	51	4	0.00327847	0.540806	0.885876
ENSMUSG00000008958	0.216015	0.344643	53	4	0.0108914	0.542793	0.886361
ENSMUSG00000021375	0.0277572	0.0976856	52	4	0.00417197	0.543136	0.886361
ENSMUSG00000024537	0.0615638	0.223753	57	4	0.0072867	0.54167	0.886361
ENSMUSG00000025812	0.0618037	0.15318	52	4	0.00289966	0.542267	0.886361
ENSMUSG00000027367	0.0662871	0.223345	65	4	-0.00396674	0.543635	0.886361
ENSMUSG00000027782	0.0141496	0.026096	56	4	0.00455122	0.541457	0.886361
ENSMUSG00000027835	0.0712984	0.21155	58	4	-0.00779305	0.54309	0.886361
ENSMUSG00000029152	0.263628	0.40405	52	4	-0.00786411	0.543329	0.886361
ENSMUSG00000060275	0.0409458	0.0814929	59	4	-0.00607038	0.543398	0.886361
ENSMUSG00000013973	0.128069	0.211273	53	4	-0.00458322	0.549269	0.886965
ENSMUSG00000021765	0.022859	0.0389654	60	4	0.00337179	0.546546	0.886965
ENSMUSG00000023286	0.0935431	0.240794	51	4	-0.00508853	0.546569	0.886965
ENSMUSG00000024837	0.204998	0.288895	54	4	0.00203156	0.546317	0.886965
ENSMUSG00000025141	0.320306	0.343402	51	4	0.00542499	0.550114	0.886965
ENSMUSG00000030019	0.033144	0.135876	59	4	0.0037615	0.546871	0.886965
ENSMUSG00000030759	0.0212648	0.0584389	61	4	0.00514879	0.550036	0.886965
ENSMUSG00000031684	0.00946136	0.0160672	59	4	0.00634565	0.549165	0.886965
ENSMUSG00000032968	0.160161	0.282675	55	4	-0.00387712	0.546886	0.886965
ENSMUSG00000033382	0.0375229	0.0771983	61	4	0.00451007	0.546477	0.886965
ENSMUSG00000035596	0.0445482	0.160979	60	4	-0.008122	0.550059	0.886965
ENSMUSG00000036327	0.155007	0.328863	52	4	0.0060726	0.550051	0.886965
ENSMUSG00000037070	0.0108673	0.0226528	63	4	0.00624127	0.547062	0.886965
ENSMUSG00000037710	0.122908	0.289744	59	4	-0.00657012	0.548857	0.886965
ENSMUSG00000038248	0.0399949	0.0780029	72	4	-0.00151219	0.550472	0.886965
ENSMUSG00000045815	0.162816	0.271019	58	4	-0.00419483	0.548906	0.886965
ENSMUSG00000047454	0.0134034	0.0260264	67	4	-0.00570377	0.547506	0.886965
ENSMUSG00000047730	0.814073	0.262655	52	4	-0.00443377	0.548243	0.886965
ENSMUSG00000048617	0.0729439	0.149206	68	4	0.00346856	0.548431	0.886965
ENSMUSG00000051977	0.0587146	0.177844	61	4	-0.00521235	0.54562	0.886965
ENSMUSG00000056952	0.0921315	0.268865	52	4	-0.00487831	0.550481	0.886965
ENSMUSG00000069539	0.124857	0.247116	66	4	-0.00826032	0.547899	0.886965
ENSMUSG00000069755	0.0702701	0.223405	57	4	-0.00660945	0.547604	0.886965
ENSMUSG00000044519	0.36135	0.287135	55	4	0.00428667	0.550769	0.886975
ENSMUSG00000004151	0.0134691	0.0356147	52	4	0.00672027	0.557707	0.887262
ENSMUSG00000005534	0.0882965	0.161459	56	4	0.00529319	0.553526	0.887262
ENSMUSG00000017548	0.0498379	0.15692	65	4	0.00515804	0.556642	0.887262
ENSMUSG00000021785	0.015791	0.0694335	56	4	-0.00886979	0.552819	0.887262
ENSMUSG00000022634	0.0224696	0.10023	64	4	-0.00354882	0.557186	0.887262
ENSMUSG00000022837	0.0649913	0.180647	57	4	0.00302213	0.556413	0.887262
ENSMUSG00000022893	0.0258832	0.0600568	52	4	0.00458767	0.555893	0.887262
ENSMUSG00000024998	0.0556231	0.0826084	62	4	-0.00258399	0.55743	0.887262
ENSMUSG00000027722	0.024972	0.0932278	52	4	-0.00423108	0.555955	0.887262
ENSMUSG00000031583	0.139393	0.251268	80	4	-0.00334586	0.556524	0.887262
ENSMUSG00000033948	0.0418557	0.161563	78	4	0.00284071	0.552079	0.887262
ENSMUSG00000034868	0.0861365	0.206727	52	4	-0.00820132	0.55343	0.887262
ENSMUSG00000037458	0.0557576	0.188303	57	4	-0.00502471	0.555461	0.887262
ENSMUSG00000037697	0.0543958	0.134221	53	4	-0.00871584	0.557567	0.887262
ENSMUSG00000038542	0.0111404	0.0260705	58	4	-0.00441189	0.553767	0.887262
ENSMUSG00000041378	0.351727	0.333444	56	4	0.0036665	0.551574	0.887262
ENSMUSG00000042305	0.0107982	0.0249858	51	4	0.00568986	0.557606	0.887262
ENSMUSG00000044937	0.0146649	0.0816964	54	4	-0.00749015	0.55346	0.887262
ENSMUSG00000050271	0.0740691	0.205323	53	4	-0.00587279	0.557495	0.887262
ENSMUSG00000053774	0.142845	0.307739	59	4	0.0040388	0.551775	0.887262
ENSMUSG00000056459	0.0164334	0.0269835	65	4	0.00236868	0.554249	0.887262
ENSMUSG00000060487	0.0316811	0.0401351	55	4	-0.00504337	0.557011	0.887262
ENSMUSG00000072949	0.260143	0.355296	52	4	-0.0033574	0.554576	0.887262
ENSMUSG00000073486	0.0145585	0.0225825	59	4	-0.00470699	0.554937	0.887262
ENSMUSG00000042388	0.031452	0.0789949	59	4	0.00351634	0.559159	0.889122
ENSMUSG00000063889	0.0679226	0.236014	51	4	0.00346982	0.559907	0.889862
ENSMUSG00000022536	0.0238597	0.130894	58	4	0.00498026	0.560569	0.890016
ENSMUSG00000037894	0.0783413	0.238703	61	4	0.00421966	0.560362	0.890016
ENSMUSG00000022008	0.0242108	0.138345	52	4	0.0050752	0.562234	0.890193
ENSMUSG00000022019	0.0370997	0.142543	54	4	-0.0046229	0.5634	0.890193
ENSMUSG00000025049	0.0695768	0.182948	52	4	0.0017182	0.562333	0.890193
ENSMUSG00000027351	0.0283801	0.125832	63	4	-0.00312344	0.562424	0.890193
ENSMUSG00000032870	0.0998263	0.235435	55	4	-0.0073062	0.563506	0.890193
ENSMUSG00000033799	0.0977282	0.24389	55	4	-0.00875234	0.563271	0.890193
ENSMUSG00000035653	0.0808486	0.11216	57	4	0.00516314	0.563329	0.890193
ENSMUSG00000047648	0.0343309	0.0973613	59	4	0.00225249	0.561893	0.890193
ENSMUSG00000053716	0.0352669	0.108556	53	4	0.00597074	0.563178	0.890193
ENSMUSG00000062169	0.063501	0.197507	56	4	-0.0043769	0.562811	0.890193
ENSMUSG00000001300	0.0274331	0.104768	60	4	-0.00556502	0.564738	0.891628
ENSMUSG00000028245	0.0578951	0.181584	60	4	0.00499117	0.564981	0.891628
ENSMUSG00000000600	0.0166898	0.0618358	68	4	0.00411965	0.566837	0.89411
ENSMUSG00000027238	0.0278666	0.0427279	61	4	0.00368127	0.5679	0.895337
ENSMUSG00000028755	0.24405	0.309638	52	4	-0.00480091	0.568402	0.895681
[truncated: 1,151 more rows]

## Sheet: C_Promoter_CD8
	Mean	SD	nCells	nAges	beta	pvalue	FDR
ENSMUSG00000033569	0.15043	0.20429	55	4	0.0174439	9.24052e-06	0.0101336
ENSMUSG00000036510	0.233168	0.181527	59	4	0.0108464	2.01785e-05	0.0101336
ENSMUSG00000052479	0.200552	0.140154	65	4	0.0131725	4.76136e-06	0.0101336
ENSMUSG00000055540	0.116994	0.110685	64	4	0.0109272	1.91084e-05	0.0101336
ENSMUSG00000070867	0.106164	0.132562	57	4	0.0217823	1.64917e-05	0.0101336
ENSMUSG00000060988	0.255642	0.272355	67	4	0.0179154	2.58831e-05	0.0108321
ENSMUSG00000022332	0.0978894	0.154293	51	4	0.0235992	4.88858e-05	0.0156241
ENSMUSG00000028399	0.161587	0.168313	62	4	0.0238676	4.97782e-05	0.0156241
ENSMUSG00000028020	0.101246	0.234924	53	4	0.0257281	6.73612e-05	0.0187938
ENSMUSG00000045440	0.0748617	0.148301	51	4	0.0207257	9.41194e-05	0.0214849
ENSMUSG00000059921	0.116687	0.177234	57	4	0.0218183	8.6846e-05	0.0214849
ENSMUSG00000052221	0.571064	0.363602	55	4	0.0141606	0.000195695	0.0377992
ENSMUSG00000073594	0.596843	0.207832	52	4	0.0120101	0.000188613	0.0377992
ENSMUSG00000027520	0.0915665	0.162659	58	4	0.019222	0.000296091	0.0531061
ENSMUSG00000044018	0.179427	0.292624	52	4	-0.0178249	0.00032396	0.0542309
ENSMUSG00000025964	0.159395	0.23685	51	4	0.0113725	0.000396707	0.0622581
ENSMUSG00000028809	0.0643293	0.17347	54	4	0.0179337	0.00045191	0.0667497
ENSMUSG00000031016	0.0318449	0.141691	53	4	-0.0334239	0.000526002	0.0733773
ENSMUSG00000026058	0.150638	0.168003	54	4	0.0231312	0.00064409	0.0851216
ENSMUSG00000048915	0.0381834	0.0519075	57	4	0.0157588	0.000745376	0.0893009
ENSMUSG00000073409	0.106702	0.245723	72	4	-0.0228628	0.000746841	0.0893009
ENSMUSG00000022342	0.303815	0.365733	68	4	0.02197	0.000826621	0.0906019
ENSMUSG00000024726	0.0804743	0.225301	60	4	0.0106831	0.000829886	0.0906019
ENSMUSG00000027799	0.0976071	0.150825	60	4	0.0116396	0.000921054	0.0918513
ENSMUSG00000036298	0.129192	0.237236	52	4	0.0317712	0.000987648	0.0918513
ENSMUSG00000037926	0.0640388	0.16226	58	4	0.0219624	0.000978318	0.0918513
ENSMUSG00000056899	0.0898027	0.256059	51	4	-0.016811	0.000943891	0.0918513
ENSMUSG00000021708	0.367759	0.400469	59	4	0.00968719	0.0012347	0.110726
ENSMUSG00000020057	0.068363	0.186692	59	4	-0.0182665	0.00132847	0.115027
ENSMUSG00000039579	0.179443	0.223507	55	4	0.0151546	0.00141325	0.118289
ENSMUSG00000045215	0.0931437	0.120533	55	4	0.0152488	0.00149458	0.121061
ENSMUSG00000024479	0.27193	0.294521	62	4	0.0160135	0.00161533	0.123405
ENSMUSG00000060882	0.112836	0.171484	68	4	0.0138552	0.00162181	0.123405
ENSMUSG00000003847	0.0956654	0.181738	55	4	-0.0153603	0.00214051	0.129064
ENSMUSG00000004798	0.0708434	0.227118	66	4	-0.0142076	0.0019579	0.129064
ENSMUSG00000022272	0.147086	0.301811	51	4	0.0103316	0.00187865	0.129064
ENSMUSG00000028780	0.128883	0.239125	65	4	0.0157313	0.00204687	0.129064
ENSMUSG00000029436	0.192964	0.227573	57	4	0.01652	0.00186547	0.129064
ENSMUSG00000034912	0.119461	0.182456	68	4	0.0132471	0.00213444	0.129064
ENSMUSG00000040183	0.0418481	0.13339	58	4	0.0179509	0.00186092	0.129064
ENSMUSG00000045083	0.0953687	0.114835	51	4	0.0182994	0.00207153	0.129064
ENSMUSG00000046388	0.0338426	0.0945488	55	4	-0.0121345	0.00221017	0.129064
ENSMUSG00000048022	0.169382	0.263861	58	4	0.0121625	0.00218671	0.129064
ENSMUSG00000002688	0.0851091	0.154094	53	4	0.0175429	0.00248892	0.142038
ENSMUSG00000021536	0.153774	0.22708	62	4	0.0219977	0.00261504	0.145919
ENSMUSG00000002020	0.186924	0.318114	58	4	0.0135691	0.0031648	0.149588
ENSMUSG00000002320	0.0191895	0.0771754	55	4	-0.0260333	0.00325019	0.149588
ENSMUSG00000017978	0.0560259	0.0698003	60	4	0.0166793	0.00327653	0.149588
ENSMUSG00000019802	0.106241	0.268279	52	4	-0.0182096	0.00302508	0.149588
ENSMUSG00000039098	0.115945	0.181685	53	4	0.00733284	0.00316748	0.149588
ENSMUSG00000043003	0.204618	0.182334	55	4	0.0108643	0.00311123	0.149588
ENSMUSG00000049999	0.073226	0.16016	56	4	0.0261223	0.00289501	0.149588
ENSMUSG00000064361	0.290238	0.375871	95	4	0.0117321	0.00321477	0.149588
ENSMUSG00000065947	0.290238	0.375871	95	4	0.0117321	0.00321477	0.149588
ENSMUSG00000073565	0.127325	0.155464	64	4	0.0150198	0.00318692	0.149588
ENSMUSG00000056758	0.0234607	0.0367275	54	4	0.0204844	0.00340544	0.152698
ENSMUSG00000000560	0.163929	0.217229	58	4	0.0132897	0.00435416	0.161988
ENSMUSG00000014074	0.0753587	0.223003	51	4	-0.0139233	0.00399924	0.161988
ENSMUSG00000016386	0.0776869	0.132713	51	4	0.0226044	0.0041534	0.161988
ENSMUSG00000021047	0.0749046	0.140342	68	4	0.0149712	0.00377119	0.161988
ENSMUSG00000021371	0.0865798	0.175349	61	4	0.0151771	0.00421121	0.161988
ENSMUSG00000022897	0.0167055	0.0448169	60	4	0.0174011	0.0041862	0.161988
ENSMUSG00000024501	0.270553	0.305231	51	4	0.0154381	0.00436508	0.161988
ENSMUSG00000034795	0.057643	0.153239	63	4	0.0136421	0.00438678	0.161988
ENSMUSG00000037824	0.0602315	0.203012	52	4	0.0150291	0.00429099	0.161988
ENSMUSG00000043051	0.222472	0.35113	54	4	-0.0262225	0.00392581	0.161988
ENSMUSG00000043668	0.147183	0.238137	60	4	0.0186045	0.0040217	0.161988
ENSMUSG00000055958	0.0940393	0.169589	64	4	0.0190153	0.00386099	0.161988
ENSMUSG00000031520	0.0551222	0.116828	51	4	0.0158916	0.00492791	0.164986
ENSMUSG00000037605	0.0925222	0.191542	59	4	0.0197528	0.00466948	0.164986
ENSMUSG00000037735	0.0856898	0.143868	63	4	0.0222567	0.00489159	0.164986
ENSMUSG00000038290	0.119136	0.262077	52	4	0.018814	0.00475181	0.164986
ENSMUSG00000042599	0.0554428	0.202668	72	4	0.0120497	0.00469691	0.164986
ENSMUSG00000051177	0.148536	0.245452	56	4	0.0169909	0.00492048	0.164986
ENSMUSG00000059811	0.0450901	0.149259	65	4	0.0142445	0.00478688	0.164986
ENSMUSG00000044674	0.111855	0.206686	62	4	0.0215066	0.00517641	0.168805
ENSMUSG00000072769	0.0890909	0.198358	58	4	0.0110425	0.00517227	0.168805
ENSMUSG00000032403	0.0401809	0.141275	63	4	-0.0142104	0.00527135	0.169697
ENSMUSG00000029576	0.146097	0.251116	55	4	0.0135577	0.00542489	0.172429
ENSMUSG00000022967	0.127759	0.258292	53	4	-0.0192145	0.00560531	0.174562
ENSMUSG00000049122	0.203193	0.238211	70	4	0.0139511	0.00563102	0.174562
ENSMUSG00000020205	0.167037	0.313949	57	4	-0.0137848	0.00578682	0.175069
ENSMUSG00000035187	0.0444134	0.0786743	54	4	0.0166224	0.00572269	0.175069
ENSMUSG00000036218	0.161868	0.224167	64	4	0.014769	0.00589755	0.176295
ENSMUSG00000028917	0.596676	0.370424	60	4	0.0161916	0.00603924	0.177761
ENSMUSG00000054889	0.0915326	0.23515	51	4	-0.0135168	0.00608818	0.177761
ENSMUSG00000022114	0.0466337	0.149407	56	4	0.0193143	0.00653992	0.187774
ENSMUSG00000027309	0.0333657	0.134506	60	4	-0.0114591	0.00658067	0.187774
ENSMUSG00000025958	0.028849	0.139737	51	4	-0.0157533	0.0069508	0.188646
ENSMUSG00000028560	0.0208716	0.0878094	63	4	-0.0197075	0.00669483	0.188646
ENSMUSG00000060935	0.0327166	0.132675	58	4	0.0152943	0.00687959	0.188646
ENSMUSG00000066607	0.175217	0.310305	56	4	0.0194407	0.00698688	0.188646
ENSMUSG00000073676	0.0277668	0.0751705	68	4	0.0126104	0.00695183	0.188646
ENSMUSG00000031996	0.0646377	0.143618	71	4	-0.0159672	0.00723393	0.193238
ENSMUSG00000064360	0.300614	0.370926	93	4	0.0109183	0.00731145	0.193253
ENSMUSG00000049092	0.0189336	0.0413461	66	4	-0.0167464	0.00745972	0.195118
ENSMUSG00000036908	0.454769	0.370907	57	4	-0.0201606	0.00756004	0.195704
ENSMUSG00000020354	0.192612	0.244981	66	4	0.0117261	0.00804345	0.197122
ENSMUSG00000021111	0.124485	0.248054	51	4	0.00897773	0.00783378	0.197122
ENSMUSG00000021701	0.0407287	0.0681028	56	4	0.023112	0.00811351	0.197122
ENSMUSG00000029108	0.0629471	0.192428	54	4	0.0202456	0.00795235	0.197122
ENSMUSG00000039578	0.0896914	0.201549	57	4	0.0238205	0.00816437	0.197122
ENSMUSG00000050272	0.141007	0.219918	56	4	0.0140704	0.00798369	0.197122
ENSMUSG00000064359	0.311088	0.378995	93	4	0.0103999	0.00811194	0.197122
ENSMUSG00000007946	0.143508	0.118465	51	4	0.0102696	0.00834422	0.198612
ENSMUSG00000024935	0.086953	0.20837	53	4	0.0218485	0.00838425	0.198612
ENSMUSG00000024480	0.546589	0.476052	94	4	0.0313262	0.00851742	0.199396
ENSMUSG00000035437	0.0321598	0.136217	55	4	-0.0272697	0.00857617	0.199396
ENSMUSG00000022376	0.0621918	0.11261	60	4	0.0230848	0.00910704	0.200595
ENSMUSG00000025817	0.207218	0.262928	52	4	0.0252052	0.00908231	0.200595
ENSMUSG00000034566	0.555073	0.492424	66	4	0.0223521	0.00891721	0.200595
ENSMUSG00000050295	0.0632411	0.102755	57	4	0.00717596	0.00894156	0.200595
ENSMUSG00000052525	0.0744508	0.221831	59	4	-0.0218384	0.00898028	0.200595
ENSMUSG00000055102	0.82732	0.315169	99	4	0.0295004	0.00880154	0.200595
ENSMUSG00000031026	0.822228	0.191668	68	4	-0.0112581	0.00923107	0.201066
ENSMUSG00000052155	0.0377582	0.136557	57	4	-0.0102429	0.0092886	0.201066
ENSMUSG00000032212	0.0291885	0.0873654	63	4	-0.0132292	0.00955509	0.201071
ENSMUSG00000045751	0.0778125	0.238195	51	4	0.0117716	0.00960913	0.201071
ENSMUSG00000050796	0.0201886	0.0684304	55	4	-0.0106283	0.00939495	0.201071
ENSMUSG00000064363	0.295115	0.3769	94	4	0.0112988	0.00958037	0.201071
ENSMUSG00000032336	0.13516	0.268962	55	4	-0.0156371	0.00982184	0.203824
ENSMUSG00000003032	0.0344779	0.0668773	52	4	0.0142834	0.0104663	0.208142
ENSMUSG00000008658	0.147469	0.176824	51	4	0.0130543	0.0108247	0.208142
ENSMUSG00000027778	0.00683677	0.0145288	55	4	-0.0183389	0.0107786	0.208142
ENSMUSG00000028289	0.040954	0.0576057	51	4	0.0153699	0.0104472	0.208142
ENSMUSG00000029212	0.0947561	0.1636	65	4	0.0158691	0.0104668	0.208142
ENSMUSG00000034384	0.0671043	0.141465	56	4	0.00925065	0.0105772	0.208142
ENSMUSG00000037990	0.0612514	0.126299	64	4	0.0183684	0.010718	0.208142
ENSMUSG00000042256	0.256413	0.313505	55	4	0.0117928	0.0103958	0.208142
ENSMUSG00000053465	0.105558	0.151278	65	4	0.0123756	0.0105541	0.208142
ENSMUSG00000070871	0.148	0.305245	51	4	0.0157082	0.0108589	0.208142
ENSMUSG00000063450	0.0202654	0.0719798	51	4	-0.0234791	0.0112273	0.213573
ENSMUSG00000051977	0.0991064	0.264217	56	4	-0.0200258	0.0114268	0.215734
ENSMUSG00000073197	0.397094	0.230162	52	4	0.00968812	0.0116404	0.218127
ENSMUSG00000006304	0.296416	0.400403	54	4	-0.0164176	0.0120143	0.220019
ENSMUSG00000020627	0.0904806	0.165481	54	4	0.0220212	0.0122126	0.220019
ENSMUSG00000021831	0.0362852	0.140415	54	4	-0.00915492	0.0122671	0.220019
ENSMUSG00000026211	0.275092	0.386452	53	4	0.0168874	0.0122527	0.220019
ENSMUSG00000034488	0.149264	0.287965	57	4	0.0199319	0.0119425	0.220019
ENSMUSG00000035653	0.10939	0.173035	57	4	0.0124234	0.0120447	0.220019
ENSMUSG00000026676	0.116191	0.219459	62	4	0.0164392	0.0123598	0.22011
ENSMUSG00000012640	0.195183	0.318981	60	4	-0.0217629	0.0129281	0.225479
ENSMUSG00000041596	0.208853	0.192685	59	4	0.0113034	0.0127796	0.225479
ENSMUSG00000046991	0.114618	0.263322	53	4	-0.0147306	0.0129307	0.225479
ENSMUSG00000053930	0.116663	0.155483	59	4	0.0184198	0.013131	0.225836
ENSMUSG00000056073	0.305738	0.305472	62	4	0.0215627	0.01307	0.225836
ENSMUSG00000021846	0.0971407	0.226816	54	4	0.00805117	0.0134499	0.227141
ENSMUSG00000049764	0.116377	0.261301	51	4	-0.022201	0.0134783	0.227141
ENSMUSG00000055022	0.157901	0.275797	56	4	0.0136885	0.0134396	0.227141
ENSMUSG00000027104	0.0432014	0.140992	57	4	-0.0110761	0.0140579	0.233579
ENSMUSG00000028842	0.0192012	0.103069	53	4	0.0210461	0.0142072	0.233579
ENSMUSG00000031609	0.0337325	0.134438	62	4	0.0117359	0.0142324	0.233579
ENSMUSG00000038812	0.060631	0.149325	51	4	-0.00845367	0.0141543	0.233579
ENSMUSG00000022307	0.113117	0.241627	61	4	0.0212545	0.014371	0.234321
ENSMUSG00000022018	0.23975	0.368262	51	4	-0.0286804	0.0146204	0.23647
ENSMUSG00000057614	0.115802	0.203615	55	4	0.0165691	0.0146911	0.23647
ENSMUSG00000020021	0.0804417	0.209209	54	4	0.0107803	0.0151357	0.240543
ENSMUSG00000028005	0.146594	0.274552	51	4	0.0136476	0.0151268	0.240543
ENSMUSG00000019699	0.0558928	0.169623	56	4	0.0187255	0.0154362	0.242663
ENSMUSG00000031986	0.0770745	0.196763	53	4	0.0117227	0.015559	0.242663
ENSMUSG00000040118	0.0920122	0.100038	64	4	0.0114682	0.0154954	0.242663
ENSMUSG00000001786	0.647917	0.45534	110	4	0.0316611	0.0166601	0.247992
ENSMUSG00000004113	0.0688776	0.18624	57	4	0.0171084	0.016448	0.247992
ENSMUSG00000016940	0.580653	0.49035	67	4	0.0211488	0.0172834	0.247992
ENSMUSG00000020072	0.0184488	0.0479471	57	4	-0.0149356	0.01653	0.247992
ENSMUSG00000021830	0.038939	0.141658	61	4	-0.0146746	0.0163733	0.247992
ENSMUSG00000025104	0.0798397	0.210666	62	4	-0.0136753	0.0172406	0.247992
ENSMUSG00000025909	0.15084	0.176153	54	4	0.0146117	0.0170972	0.247992
ENSMUSG00000030172	0.048566	0.141823	51	4	-0.0130503	0.0172543	0.247992
ENSMUSG00000032475	0.0681441	0.207983	54	4	-0.0127295	0.0171728	0.247992
ENSMUSG00000038002	0.00897602	0.0444921	59	4	-0.0191714	0.0164041	0.247992
ENSMUSG00000039361	0.00808725	0.0173929	56	4	-0.0159316	0.0164463	0.247992
ENSMUSG00000055761	0.106824	0.197192	57	4	0.0142582	0.0168876	0.247992
ENSMUSG00000061013	0.0735262	0.104139	51	4	0.0142548	0.0168431	0.247992
ENSMUSG00000064061	0.070891	0.220269	68	4	-0.0101097	0.0162014	0.247992
ENSMUSG00000070034	0.650128	0.220679	121	4	-0.00399394	0.0174802	0.24939
ENSMUSG00000020283	0.0285706	0.104997	54	4	0.0104318	0.0183175	0.2584
ENSMUSG00000043639	0.0350618	0.0529924	51	4	0.0106562	0.0182347	0.2584
ENSMUSG00000028034	0.0316836	0.13437	56	4	0.0147167	0.0188877	0.263483
ENSMUSG00000031634	0.210332	0.363767	51	4	-0.0109851	0.0188105	0.263483
ENSMUSG00000028518	0.0823726	0.187013	65	4	0.0219736	0.0192392	0.265558
ENSMUSG00000035311	0.185322	0.354648	55	4	-0.0172489	0.0192479	0.265558
ENSMUSG00000021709	0.0100824	0.0183762	55	4	0.0128649	0.0193632	0.265688
ENSMUSG00000052253	0.130401	0.307733	53	4	-0.017816	0.0195133	0.266293
ENSMUSG00000029697	0.171331	0.213518	68	4	0.0125927	0.0198511	0.269438
ENSMUSG00000034216	0.265296	0.390292	52	4	0.0196212	0.0203916	0.275287
ENSMUSG00000004085	0.0798137	0.18724	54	4	0.00770507	0.0208484	0.279948
ENSMUSG00000021108	0.0687832	0.163537	51	4	-0.011133	0.0215312	0.287215
ENSMUSG00000027803	0.0578946	0.0633199	51	4	0.00796566	0.0217327	0.287215
ENSMUSG00000042500	0.0804891	0.175843	71	4	0.0116327	0.0216362	0.287215
ENSMUSG00000022240	0.06856	0.108407	57	4	0.0109133	0.0218502	0.287256
ENSMUSG00000000416	0.139421	0.21139	53	4	0.0156754	0.0221464	0.289008
ENSMUSG00000020671	0.0897984	0.255282	57	4	-0.014251	0.0228413	0.289008
ENSMUSG00000023923	0.0963042	0.239172	59	4	-0.0152903	0.022717	0.289008
ENSMUSG00000024169	0.0145218	0.0906517	54	4	-0.0182938	0.0225552	0.289008
ENSMUSG00000037098	0.0782389	0.230163	57	4	0.00993544	0.022666	0.289008
ENSMUSG00000039536	0.213153	0.342341	53	4	-0.0204989	0.0226127	0.289008
ENSMUSG00000048617	0.0974787	0.17837	61	4	-0.0116846	0.0230194	0.289008
ENSMUSG00000056342	0.00859715	0.0172597	57	4	-0.0128795	0.023004	0.289008
ENSMUSG00000063446	0.099373	0.184096	53	4	0.00704074	0.022623	0.289008
ENSMUSG00000032968	0.192027	0.32741	60	4	0.0146594	0.0234447	0.290755
ENSMUSG00000044768	0.0333886	0.13423	58	4	-0.0224167	0.0233774	0.290755
ENSMUSG00000062234	0.074629	0.22096	52	4	0.0152384	0.0235059	0.290755
ENSMUSG00000028546	0.0799909	0.14806	52	4	0.0128836	0.0239138	0.291582
ENSMUSG00000030498	0.0795609	0.158482	71	4	-0.0149105	0.0240334	0.291582
ENSMUSG00000033278	0.0965071	0.144516	53	4	0.0155408	0.0240373	0.291582
ENSMUSG00000049641	0.0997154	0.151613	52	4	0.0181704	0.0238671	0.291582
ENSMUSG00000026885	0.107043	0.240254	57	4	-0.0160786	0.0242886	0.291812
ENSMUSG00000055670	0.0106056	0.0197259	52	4	-0.0139245	0.0242713	0.291812
ENSMUSG00000009394	0.0848969	0.205628	52	4	0.0090139	0.0251328	0.300516
ENSMUSG00000033721	0.027922	0.127338	62	4	0.00899072	0.0252808	0.300854
ENSMUSG00000032216	0.0243059	0.05903	55	4	0.0176603	0.0257937	0.303142
ENSMUSG00000034602	0.0959781	0.246301	54	4	0.00961447	0.0258353	0.303142
ENSMUSG00000056296	0.176622	0.172661	52	4	0.00653649	0.0257303	0.303142
ENSMUSG00000008496	0.0854382	0.190854	54	4	0.016829	0.0263932	0.308248
ENSMUSG00000025915	0.054865	0.14061	55	4	0.0123245	0.0269226	0.311532
ENSMUSG00000035585	0.128506	0.240962	53	4	0.01874	0.026851	0.311532
ENSMUSG00000035864	0.112552	0.138373	63	4	0.0145772	0.027371	0.315268
ENSMUSG00000051279	0.0656037	0.156238	51	4	0.0168811	0.0274965	0.315268
ENSMUSG00000027677	0.101634	0.280416	52	4	-0.0183072	0.0282294	0.3222
ENSMUSG00000030890	0.118727	0.297138	51	4	-0.0119393	0.0288686	0.328005
ENSMUSG00000030655	0.0660636	0.189294	56	4	-0.0104202	0.0296574	0.335449
ENSMUSG00000037674	0.0856645	0.216836	67	4	-0.012234	0.0300751	0.338649
ENSMUSG00000028019	0.210343	0.342371	55	4	0.0235085	0.0304049	0.339318
ENSMUSG00000038168	0.0816301	0.148585	59	4	0.0106326	0.0302983	0.339318
ENSMUSG00000026014	0.0816904	0.222929	61	4	0.00929325	0.0307329	0.339957
ENSMUSG00000073514	0.0481833	0.132992	61	4	0.00789109	0.0307282	0.339957
ENSMUSG00000031715	0.108954	0.248333	64	4	-0.0126693	0.0311443	0.341499
ENSMUSG00000036278	0.0642768	0.170784	52	4	-0.0143683	0.0310708	0.341499
ENSMUSG00000009470	0.0182853	0.0713305	52	4	-0.00925168	0.032766	0.348955
ENSMUSG00000014077	0.0332361	0.0802403	54	4	0.0111141	0.0336844	0.348955
ENSMUSG00000014243	0.0525459	0.167276	52	4	-0.0120591	0.0321449	0.348955
ENSMUSG00000024533	0.070447	0.161992	62	4	0.0133556	0.0339088	0.348955
ENSMUSG00000026039	0.113354	0.289192	56	4	0.0166745	0.0329841	0.348955
ENSMUSG00000027678	0.0854617	0.242888	55	4	-0.0139331	0.0321016	0.348955
ENSMUSG00000027695	0.0724002	0.12753	58	4	0.0113772	0.033036	0.348955
ENSMUSG00000029206	0.211876	0.346081	55	4	0.0137779	0.0337583	0.348955
ENSMUSG00000030861	0.0311177	0.136569	54	4	-0.0164082	0.0338975	0.348955
ENSMUSG00000031709	0.188579	0.364117	55	4	0.0127282	0.0336909	0.348955
ENSMUSG00000036617	0.147312	0.212141	52	4	0.0139562	0.0324463	0.348955
ENSMUSG00000036840	0.0720634	0.191981	55	4	-0.0240446	0.0331583	0.348955
ENSMUSG00000052957	0.0589638	0.0937881	64	4	0.0104246	0.0333413	0.348955
ENSMUSG00000060550	0.112221	0.265592	77	4	-0.0113571	0.0326423	0.348955
ENSMUSG00000062373	0.0572589	0.16959	52	4	-0.00872562	0.0329899	0.348955
ENSMUSG00000049112	0.0890182	0.178999	55	4	0.0147123	0.0347196	0.355841
ENSMUSG00000021519	0.0194517	0.0575307	51	4	0.0102827	0.035085	0.356674
ENSMUSG00000034780	0.0528839	0.0855703	65	4	0.0132472	0.0349694	0.356674
ENSMUSG00000035580	0.0209285	0.0590561	60	4	0.0220746	0.0353742	0.356725
ENSMUSG00000045493	0.0937602	0.161623	59	4	0.0155295	0.0352914	0.356725
ENSMUSG00000047161	0.178566	0.2269	55	4	0.0120155	0.0355474	0.357038
ENSMUSG00000071226	0.0224191	0.0324448	57	4	0.0155391	0.0357107	0.357249
ENSMUSG00000004591	0.0651173	0.212816	65	4	-0.00676421	0.0364311	0.359873
ENSMUSG00000026004	0.0598529	0.196996	62	4	0.0157138	0.0368212	0.359873
ENSMUSG00000026425	0.0165344	0.0501137	53	4	0.0159823	0.036279	0.359873
ENSMUSG00000034163	0.0141577	0.0264222	61	4	-0.0143273	0.0367679	0.359873
ENSMUSG00000036009	0.0589028	0.178595	63	4	-0.0145693	0.0366526	0.359873
ENSMUSG00000037653	0.095466	0.0976384	56	4	0.0119318	0.0368329	0.359873
ENSMUSG00000044949	0.0550713	0.176848	55	4	0.0155896	0.0379571	0.369419
ENSMUSG00000036990	0.0101016	0.0177173	64	4	-0.0130152	0.0382386	0.370722
ENSMUSG00000002068	0.05643	0.122253	59	4	-0.0151651	0.0393065	0.372801
ENSMUSG00000021048	0.203848	0.32567	60	4	-0.0157049	0.0389817	0.372801
ENSMUSG00000022105	0.0705726	0.22464	58	4	-0.0136953	0.0386586	0.372801
ENSMUSG00000026103	0.0438556	0.189689	54	4	-0.0146899	0.039163	0.372801
ENSMUSG00000031548	0.0861807	0.155761	55	4	0.0149362	0.0393038	0.372801
ENSMUSG00000038607	0.131774	0.266258	54	4	0.0254017	0.0396407	0.372801
ENSMUSG00000041757	0.196342	0.346968	56	4	-0.0117471	0.0395489	0.372801
ENSMUSG00000073209	0.0550622	0.135938	55	4	0.0132199	0.0393561	0.372801
ENSMUSG00000004892	0.0731799	0.125879	51	4	0.0156671	0.0403789	0.375597
ENSMUSG00000031446	0.0369358	0.14168	51	4	0.0100854	0.0402695	0.375597
ENSMUSG00000033214	0.209579	0.31973	57	4	0.0113008	0.0403868	0.375597
ENSMUSG00000000346	0.051093	0.0814328	53	4	0.00875507	0.0412068	0.380406
ENSMUSG00000020108	0.0181982	0.0812978	56	4	0.01878	0.0411285	0.380406
ENSMUSG00000021171	0.00907201	0.0186563	66	4	0.0120021	0.0415948	0.381185
ENSMUSG00000029111	0.0545942	0.173287	52	4	0.0194764	0.0415547	0.381185
ENSMUSG00000041153	0.100848	0.26301	56	4	-0.0145393	0.0419409	0.382958
ENSMUSG00000056185	0.147056	0.26216	51	4	0.0150019	0.0421378	0.383362
ENSMUSG00000019988	0.0964662	0.237307	56	4	-0.0095798	0.0435427	0.391885
ENSMUSG00000021116	0.0254609	0.0789906	52	4	-0.0185986	0.0434479	0.391885
ENSMUSG00000027358	0.21976	0.324457	65	4	0.0206972	0.0434106	0.391885
ENSMUSG00000033382	0.02894	0.0968402	56	4	-0.0146206	0.0438602	0.393332
ENSMUSG00000022339	0.0591086	0.144204	51	4	-0.0121145	0.0443381	0.396203
ENSMUSG00000001441	0.118333	0.216277	56	4	0.0188658	0.0451849	0.396953
ENSMUSG00000022494	0.0805491	0.189958	55	4	0.00929378	0.0446706	0.396953
ENSMUSG00000022623	0.102088	0.213983	59	4	0.0133438	0.0472015	0.396953
ENSMUSG00000022698	0.0283436	0.0817472	63	4	0.0119378	0.0452142	0.396953
ENSMUSG00000024039	0.116114	0.189183	52	4	0.0105482	0.047112	0.396953
ENSMUSG00000024268	0.103379	0.135802	54	4	0.0112175	0.0461884	0.396953
ENSMUSG00000026495	0.0265545	0.139686	51	4	0.00986756	0.0456943	0.396953
ENSMUSG00000028865	0.288949	0.35625	53	4	-0.0127278	0.0472676	0.396953
ENSMUSG00000035189	0.260121	0.361351	56	4	0.0144338	0.0472079	0.396953
ENSMUSG00000037996	0.131261	0.248477	54	4	0.00953538	0.0459525	0.396953
ENSMUSG00000038600	0.985278	0.061	130	4	0.0186121	0.0453872	0.396953
ENSMUSG00000039116	0.130496	0.263918	53	4	0.0115236	0.0467904	0.396953
ENSMUSG00000039126	0.212355	0.32841	59	4	0.0133422	0.0461969	0.396953
ENSMUSG00000040139	0.0934072	0.2098	53	4	-0.0142885	0.0463379	0.396953
ENSMUSG00000040177	0.118002	0.276718	52	4	0.0131979	0.0472514	0.396953
ENSMUSG00000041809	0.30263	0.325733	54	4	-0.0139398	0.0465581	0.396953
ENSMUSG00000070565	0.0577504	0.201014	72	4	0.0111005	0.0457754	0.396953
ENSMUSG00000071793	0.0397833	0.0929295	78	4	-0.0103953	0.0452047	0.396953
ENSMUSG00000027716	0.277738	0.368541	55	4	0.0113255	0.0475094	0.397654
ENSMUSG00000022634	0.0350437	0.147253	56	4	-0.00724756	0.0477447	0.398295
ENSMUSG00000036676	0.0374335	0.0902865	51	4	0.0195546	0.048171	0.399199
ENSMUSG00000062762	0.186727	0.313575	54	4	0.0135953	0.0481418	0.399199
ENSMUSG00000040374	0.0716689	0.226226	56	4	-0.00846534	0.0496486	0.406084
ENSMUSG00000048118	0.0597558	0.216614	61	4	0.00855651	0.0492751	0.406084
ENSMUSG00000071796	0.101385	0.220542	85	4	-0.0129071	0.0495443	0.406084
ENSMUSG00000074213	0.0319312	0.152169	53	4	0.0180807	0.0496239	0.406084
ENSMUSG00000002028	0.0454988	0.167203	55	4	0.0364497	0.0501372	0.408309
ENSMUSG00000024232	0.0366447	0.133167	62	4	-0.0108438	0.0502512	0.408309
ENSMUSG00000028496	0.0147192	0.0381755	51	4	0.0209538	0.0505711	0.408309
ENSMUSG00000064225	0.0443554	0.107062	59	4	-0.0111501	0.0505476	0.408309
ENSMUSG00000000884	0.102736	0.238548	57	4	-0.0129632	0.0525719	0.416429
ENSMUSG00000002997	0.0326828	0.127131	62	4	0.00842262	0.052012	0.416429
ENSMUSG00000025555	0.120402	0.214256	51	4	-0.0121653	0.0519111	0.416429
ENSMUSG00000027326	0.46471	0.301504	91	4	0.0218283	0.0524946	0.416429
ENSMUSG00000034487	0.272694	0.391937	52	4	-0.0132729	0.0522441	0.416429
ENSMUSG00000066406	0.0925927	0.25764	56	4	-0.00835294	0.0523533	0.416429
ENSMUSG00000052560	0.125255	0.232218	55	4	0.0130692	0.0527585	0.416593
ENSMUSG00000045414	0.0401959	0.172003	66	4	0.0167924	0.0536631	0.421088
ENSMUSG00000045746	0.00935152	0.0146449	63	4	-0.012924	0.0536034	0.421088
ENSMUSG00000032033	0.0405452	0.0674505	63	4	0.0144881	0.0540821	0.423053
ENSMUSG00000028961	0.297948	0.433844	59	4	0.0214953	0.0546522	0.426186
ENSMUSG00000042388	0.043888	0.0791151	58	4	0.0105551	0.0548826	0.426657
ENSMUSG00000022762	0.255456	0.360042	54	4	0.0137321	0.0554562	0.429786
ENSMUSG00000020124	0.098328	0.191692	53	4	-0.00830085	0.0565356	0.436803
ENSMUSG00000013495	0.0568194	0.176973	55	4	0.0159944	0.0568221	0.437669
ENSMUSG00000055567	0.150392	0.192577	55	4	0.00689252	0.057153	0.438872
ENSMUSG00000054000	0.0449655	0.142859	65	4	0.0265192	0.0576236	0.441136
ENSMUSG00000031688	0.0802134	0.0950973	59	4	0.012595	0.0580075	0.442726
ENSMUSG00000005373	0.206067	0.3098	56	4	0.00824904	0.0590854	0.444188
ENSMUSG00000020821	0.0605409	0.19501	52	4	-0.0101542	0.058969	0.444188
ENSMUSG00000021730	0.131562	0.256869	57	4	0.0118329	0.0585727	0.444188
ENSMUSG00000029221	0.119317	0.275614	55	4	0.0106253	0.0594373	0.444188
ENSMUSG00000037685	0.104305	0.246549	61	4	0.0125835	0.0593271	0.444188
ENSMUSG00000052139	0.0195333	0.0413628	57	4	-0.0172254	0.0589954	0.444188
ENSMUSG00000053747	0.0738195	0.102272	52	4	0.00726637	0.0591201	0.444188
ENSMUSG00000001833	0.00686354	0.0141865	54	4	0.0124808	0.0606491	0.445142
ENSMUSG00000021589	0.103179	0.261861	56	4	-0.0134982	0.0607242	0.445142
ENSMUSG00000021991	0.0595094	0.0833756	60	4	0.0124888	0.0605975	0.445142
ENSMUSG00000031490	0.235547	0.336652	53	4	-0.0130362	0.0604043	0.445142
ENSMUSG00000032115	0.06041	0.180215	52	4	-0.0142233	0.0600077	0.445142
ENSMUSG00000044167	0.0424503	0.156101	52	4	-0.00745736	0.060806	0.445142
ENSMUSG00000054675	0.506866	0.420812	66	4	-0.0158158	0.0604393	0.445142
ENSMUSG00000036492	0.0523987	0.145203	61	4	-0.0101085	0.0614052	0.448222
ENSMUSG00000004364	0.0169523	0.0273366	57	4	-0.00769338	0.062669	0.45038
ENSMUSG00000008859	0.102106	0.239763	61	4	-0.0147862	0.0626539	0.45038
ENSMUSG00000014905	0.0869058	0.248898	51	4	0.00655359	0.0648264	0.45038
ENSMUSG00000018672	0.178732	0.284627	52	4	-0.0127562	0.0619383	0.45038
ENSMUSG00000020137	0.0135092	0.0266683	61	4	-0.0125114	0.0658262	0.45038
ENSMUSG00000021848	0.254076	0.277095	52	4	0.00988502	0.0649588	0.45038
ENSMUSG00000022054	0.0621419	0.0680094	58	4	0.00635209	0.0648967	0.45038
ENSMUSG00000022360	0.195723	0.350567	72	4	0.015013	0.0634429	0.45038
ENSMUSG00000025060	0.0545309	0.191445	53	4	-0.00937972	0.0637785	0.45038
ENSMUSG00000028811	0.0274472	0.101071	59	4	-0.018059	0.0628042	0.45038
ENSMUSG00000030516	0.278553	0.360534	59	4	0.0111112	0.0638864	0.45038
ENSMUSG00000030641	0.0116683	0.0264408	52	4	-0.0142709	0.0636748	0.45038
ENSMUSG00000032356	0.155085	0.269526	52	4	0.0118317	0.0651804	0.45038
ENSMUSG00000032407	0.0966397	0.239835	56	4	-0.0137935	0.0646237	0.45038
ENSMUSG00000032487	0.219024	0.328106	54	4	0.00568199	0.0637512	0.45038
ENSMUSG00000033411	0.171934	0.321478	53	4	0.0192665	0.0656099	0.45038
ENSMUSG00000035572	0.088559	0.253618	67	4	0.00683596	0.0646377	0.45038
ENSMUSG00000037108	0.0382096	0.092382	55	4	0.0117765	0.0649236	0.45038
ENSMUSG00000038069	0.0319831	0.139252	51	4	-0.00948571	0.0641256	0.45038
ENSMUSG00000049881	0.0268611	0.114466	77	4	0.0104022	0.0622749	0.45038
ENSMUSG00000052934	0.213917	0.207338	65	4	0.0143884	0.0657625	0.45038
ENSMUSG00000067851	0.0134695	0.0184799	59	4	-0.0106516	0.0621329	0.45038
ENSMUSG00000071547	0.202475	0.357788	57	4	-0.0138122	0.0654251	0.45038
ENSMUSG00000027381	0.0493275	0.0957464	52	4	-0.0114912	0.0665091	0.452587
ENSMUSG00000058152	0.0890161	0.186932	64	4	0.0160567	0.0663616	0.452587
ENSMUSG00000031644	0.168987	0.29911	53	4	0.0197704	0.0666991	0.452652
ENSMUSG00000015189	0.128262	0.287889	51	4	0.0203529	0.0672665	0.452832
ENSMUSG00000022629	0.158084	0.220981	54	4	0.011242	0.0669222	0.452832
ENSMUSG00000035266	0.0341426	0.146272	51	4	-0.0217099	0.0671892	0.452832
ENSMUSG00000038335	0.127047	0.277483	64	4	0.0192165	0.0676101	0.453928
ENSMUSG00000026972	0.110217	0.264952	51	4	-0.0217986	0.0679805	0.455197
ENSMUSG00000020349	0.113813	0.252564	63	4	0.00824028	0.069141	0.460512
ENSMUSG00000022863	0.141806	0.289853	65	4	-0.0159959	0.0690632	0.460512
ENSMUSG00000049349	0.864754	0.216492	55	4	-0.00599909	0.0699401	0.464602
ENSMUSG00000073542	0.0488726	0.154949	54	4	0.0144645	0.070681	0.468285
ENSMUSG00000008305	0.0224191	0.0424752	69	4	0.0176308	0.074514	0.4712
ENSMUSG00000011179	0.066445	0.210459	52	4	0.00890345	0.0737063	0.4712
ENSMUSG00000020140	0.0581203	0.0811046	51	4	0.012909	0.0723335	0.4712
ENSMUSG00000022141	0.010624	0.0176469	59	4	0.0119793	0.0728787	0.4712
ENSMUSG00000022536	0.0127759	0.0232254	53	4	0.0115263	0.0746735	0.4712
ENSMUSG00000022757	0.0451053	0.154789	51	4	-0.0176585	0.07362	0.4712
ENSMUSG00000022892	0.081437	0.186952	52	4	0.00903453	0.0728344	0.4712
ENSMUSG00000025314	0.0311228	0.135688	67	4	-0.0127762	0.0736151	0.4712
ENSMUSG00000026735	0.163812	0.166199	53	4	0.00963189	0.0726421	0.4712
ENSMUSG00000028228	0.106073	0.285624	56	4	-0.0106854	0.0746864	0.4712
ENSMUSG00000029155	0.0331281	0.0644957	54	4	0.0112652	0.0738722	0.4712
ENSMUSG00000032839	0.103431	0.237601	53	4	0.0144069	0.0742405	0.4712
ENSMUSG00000036499	0.143667	0.298897	53	4	-0.0138484	0.0718199	0.4712
ENSMUSG00000038408	0.0463051	0.126408	63	4	0.00597099	0.0736305	0.4712
ENSMUSG00000047412	0.0547472	0.190162	54	4	-0.0179399	0.0726818	0.4712
ENSMUSG00000051729	0.236244	0.227253	56	4	0.00513817	0.0743237	0.4712
ENSMUSG00000071342	0.793728	0.359641	67	4	0.0153429	0.0738283	0.4712
ENSMUSG00000071350	0.0303291	0.139472	52	4	-0.0114638	0.0737196	0.4712
ENSMUSG00000072501	0.031926	0.138388	52	4	0.00867967	0.0734388	0.4712
ENSMUSG00000038014	0.0277101	0.129407	60	4	0.0127015	0.075666	0.472793
ENSMUSG00000038351	0.126984	0.277493	64	4	0.0187359	0.0755982	0.472793
ENSMUSG00000044147	0.0401981	0.175728	63	4	0.0107547	0.0752811	0.472793
ENSMUSG00000045316	0.0763152	0.188512	62	4	0.0120046	0.0756921	0.472793
ENSMUSG00000015647	0.207196	0.318572	52	4	0.0116535	0.0764487	0.473625
ENSMUSG00000020128	0.0191127	0.0385792	58	4	0.0105935	0.0762822	0.473625
ENSMUSG00000032908	0.119771	0.165479	58	4	0.0067557	0.0765798	0.473625
ENSMUSG00000046182	0.0887688	0.15799	56	4	0.0104458	0.0760876	0.473625
ENSMUSG00000043531	0.140848	0.197277	57	4	0.00972487	0.0774394	0.477765
ENSMUSG00000028354	0.16845	0.324884	56	4	0.0272756	0.0777284	0.478372
ENSMUSG00000022961	0.0262416	0.132218	58	4	0.0167883	0.0780093	0.478928
ENSMUSG00000015222	0.148735	0.276725	54	4	0.0159278	0.0785741	0.481218
ENSMUSG00000015942	0.0698732	0.203619	54	4	-0.0311229	0.0800135	0.485692
ENSMUSG00000028488	0.215891	0.305572	53	4	-0.0104135	0.0800782	0.485692
ENSMUSG00000029146	0.21025	0.249453	76	4	0.0121535	0.0797266	0.485692
ENSMUSG00000033294	0.0853474	0.212661	55	4	-0.0111165	0.0799424	0.485692
ENSMUSG00000000581	0.295125	0.382766	53	4	-0.0121206	0.0813985	0.491393
ENSMUSG00000032262	0.0375375	0.0834907	51	4	0.0125773	0.0814096	0.491393
ENSMUSG00000055493	0.129131	0.309794	64	4	0.0110293	0.0816562	0.4917
ENSMUSG00000034707	0.100229	0.246033	53	4	0.0102346	0.081915	0.492078
ENSMUSG00000002477	0.073511	0.22624	56	4	0.0126386	0.0828641	0.496159
ENSMUSG00000020462	0.355266	0.425739	53	4	0.015588	0.08378	0.496159
ENSMUSG00000021965	0.0287355	0.132383	57	4	-0.0124553	0.0832477	0.496159
ENSMUSG00000026234	0.017703	0.0359069	62	4	-0.0118095	0.0836559	0.496159
ENSMUSG00000027882	0.328459	0.430845	59	4	0.0224903	0.0833754	0.496159
ENSMUSG00000028003	0.122826	0.23311	57	4	0.0126726	0.0836452	0.496159
ENSMUSG00000033068	0.290351	0.272395	74	4	0.00921459	0.0841113	0.496949
ENSMUSG00000045140	0.117082	0.271849	52	4	0.0220659	0.0844464	0.497758
ENSMUSG00000001655	0.111425	0.106728	54	4	0.00737892	0.0848596	0.497856
ENSMUSG00000058799	0.115954	0.266852	53	4	0.0088789	0.084728	0.497856
ENSMUSG00000026083	0.0131554	0.0290471	54	4	-0.0195297	0.0864338	0.500081
ENSMUSG00000027834	0.0326024	0.0878129	58	4	-0.0148919	0.0855395	0.500081
ENSMUSG00000038473	0.132673	0.293615	56	4	0.0182119	0.0860558	0.500081
ENSMUSG00000045506	0.0333502	0.0587438	68	4	-0.0069744	0.0862708	0.500081
ENSMUSG00000050138	0.0507258	0.093705	56	4	0.0146099	0.0863831	0.500081
ENSMUSG00000053317	0.0303015	0.133785	59	4	-0.0102253	0.0861295	0.500081
ENSMUSG00000020454	0.0570773	0.197364	51	4	0.0158593	0.0869712	0.502034
ENSMUSG00000006412	0.42916	0.447215	54	4	-0.0137376	0.0874097	0.503408
ENSMUSG00000020859	0.0548854	0.187918	56	4	0.011409	0.0890537	0.506167
ENSMUSG00000027335	0.10945	0.194451	56	4	0.00704584	0.0885049	0.506167
ENSMUSG00000034075	0.0354721	0.105045	56	4	0.0104089	0.0888375	0.506167
ENSMUSG00000043067	0.0123007	0.0302322	54	4	-0.0106032	0.0883081	0.506167
ENSMUSG00000053030	0.346919	0.363076	51	4	0.0145031	0.0881593	0.506167
ENSMUSG00000064372	0.351031	0.2558	137	4	0.00738284	0.0890983	0.506167
ENSMUSG00000022246	0.0403816	0.132079	58	4	-0.00515277	0.0893031	0.506185
ENSMUSG00000037075	0.0385215	0.115398	57	4	0.00683487	0.0896849	0.507204
ENSMUSG00000014418	0.0167803	0.0508408	56	4	-0.0105751	0.0901291	0.507431
ENSMUSG00000019971	0.0443525	0.149454	52	4	0.0172284	0.0901132	0.507431
ENSMUSG00000029112	0.0610658	0.081671	58	4	0.00606875	0.0904564	0.508134
ENSMUSG00000022802	0.076316	0.234243	52	4	0.010421	0.0907233	0.508496
ENSMUSG00000005506	0.129007	0.277082	53	4	0.0236995	0.0913243	0.510725
ENSMUSG00000005089	0.196437	0.310355	57	4	0.0128194	0.0919357	0.510731
ENSMUSG00000032854	0.10268	0.197204	51	4	0.0152005	0.0917434	0.510731
ENSMUSG00000039480	0.395093	0.267001	107	4	0.0142875	0.0917539	0.510731
ENSMUSG00000046785	0.0185765	0.067202	59	4	-0.0120034	0.0924114	0.512081
ENSMUSG00000053012	0.0522566	0.128991	51	4	0.0122157	0.0925864	0.512081
ENSMUSG00000004383	0.0324959	0.0664089	60	4	0.0149955	0.0931734	0.512582
ENSMUSG00000029638	0.016476	0.0397297	61	4	0.00922687	0.0932405	0.512582
ENSMUSG00000056856	0.209064	0.321556	51	4	-0.0200759	0.0932896	0.512582
ENSMUSG00000031775	0.1692	0.255544	57	4	-0.0109353	0.0942294	0.516616
ENSMUSG00000020262	0.14649	0.276381	56	4	0.0154663	0.0949303	0.51812
ENSMUSG00000020794	0.0509639	0.176906	62	4	-0.0114469	0.0947417	0.51812
ENSMUSG00000036902	0.032756	0.0597478	56	4	0.0131807	0.0951859	0.51812
ENSMUSG00000040466	0.112246	0.216575	67	4	0.00982754	0.0953292	0.51812
ENSMUSG00000035851	0.110052	0.26394	73	4	0.0116026	0.0956844	0.518928
ENSMUSG00000055917	0.00934146	0.0276817	65	4	0.0178709	0.0961855	0.519402
ENSMUSG00000056536	0.0196859	0.0616004	71	4	0.0126892	0.0960545	0.519402
ENSMUSG00000025236	0.0510584	0.151359	53	4	-0.0178051	0.0965379	0.520186
ENSMUSG00000019774	0.043826	0.15881	58	4	0.0141064	0.097097	0.522078
ENSMUSG00000033417	0.0574707	0.194745	51	4	0.00885463	0.0979029	0.525287
ENSMUSG00000024750	0.0265299	0.0874449	66	4	0.00962582	0.0991288	0.529823
ENSMUSG00000036158	0.135438	0.279777	62	4	0.0106999	0.0991704	0.529823
ENSMUSG00000028634	0.0944224	0.243617	56	4	-0.0111577	0.0998365	0.531704
ENSMUSG00000040998	0.0847362	0.189694	59	4	0.00795126	0.0999459	0.531704
ENSMUSG00000044408	0.152601	0.306422	56	4	-0.0148752	0.100498	0.533513
ENSMUSG00000028480	0.245935	0.362007	52	4	0.0138813	0.101126	0.533774
ENSMUSG00000054717	0.0517997	0.189086	55	4	0.0192777	0.101185	0.533774
ENSMUSG00000070476	0.153977	0.215572	60	4	0.00990449	0.101134	0.533774
ENSMUSG00000062296	0.211048	0.234268	53	4	0.0116003	0.1016	0.534838
ENSMUSG00000035245	0.173321	0.31878	53	4	0.0173717	0.101829	0.534923
ENSMUSG00000032097	0.0115254	0.0204411	57	4	0.0122341	0.102694	0.537509
ENSMUSG00000063652	0.0556981	0.132557	53	4	0.0110475	0.10275	0.537509
ENSMUSG00000025216	0.0369842	0.105738	53	4	0.0119836	0.103199	0.538578
ENSMUSG00000038121	0.0660265	0.198753	57	4	-0.0176355	0.103383	0.538578
ENSMUSG00000041623	0.0181933	0.0292213	60	4	-0.0120385	0.1037	0.539113
ENSMUSG00000022842	0.289848	0.295534	52	4	0.00981089	0.104121	0.540184
ENSMUSG00000005148	0.0694671	0.172609	72	4	0.00506893	0.104611	0.540492
ENSMUSG00000048377	0.346998	0.368913	53	4	0.0133232	0.104469	0.540492
ENSMUSG00000021133	0.0926633	0.24615	68	4	-0.00794931	0.107247	0.544104
ENSMUSG00000027134	0.131126	0.264969	52	4	0.0111995	0.106873	0.544104
ENSMUSG00000027706	0.100894	0.258797	52	4	-0.0214128	0.106615	0.544104
ENSMUSG00000028124	0.0795106	0.227815	60	4	-0.0105894	0.10632	0.544104
ENSMUSG00000029245	0.112295	0.186434	58	4	0.0105281	0.106605	0.544104
ENSMUSG00000029671	0.35215	0.304898	56	4	0.00914268	0.107261	0.544104
ENSMUSG00000036019	0.0237976	0.04256	53	4	0.0106522	0.107088	0.544104
ENSMUSG00000064663	0.108698	0.23881	52	4	-0.00943088	0.10627	0.544104
ENSMUSG00000073043	0.118091	0.243662	63	4	0.0113081	0.107185	0.544104
ENSMUSG00000000088	0.0631037	0.200538	51	4	-0.00651976	0.10937	0.544623
ENSMUSG00000000303	0.176311	0.3083	52	4	0.0076004	0.11013	0.544623
ENSMUSG00000002332	0.170988	0.311345	51	4	0.0160152	0.108239	0.544623
ENSMUSG00000009378	0.185633	0.314433	52	4	-0.00931319	0.1108	0.544623
ENSMUSG00000009535	0.0556462	0.184227	56	4	0.0159088	0.107803	0.544623
ENSMUSG00000021596	0.0779996	0.110211	82	4	0.00990194	0.112014	0.544623
ENSMUSG00000021967	0.0582011	0.182726	57	4	-0.0124766	0.11387	0.544623
ENSMUSG00000024556	0.0422804	0.160251	55	4	0.00941745	0.113436	0.544623
ENSMUSG00000027692	0.0940153	0.222129	52	4	0.0165112	0.111074	0.544623
ENSMUSG00000028407	0.0168955	0.0544399	59	4	-0.0194964	0.111881	0.544623
ENSMUSG00000028999	0.173129	0.340956	53	4	-0.0139658	0.112979	0.544623
ENSMUSG00000029265	0.0764894	0.232476	57	4	0.0109864	0.113482	0.544623
ENSMUSG00000031392	0.895586	0.282778	139	4	0.044999	0.109042	0.544623
ENSMUSG00000031963	0.0631153	0.107705	58	4	0.00666686	0.113836	0.544623
ENSMUSG00000032228	0.104837	0.262415	65	4	-0.0087143	0.11114	0.544623
ENSMUSG00000032883	0.0565215	0.135407	53	4	0.00884224	0.110972	0.544623
ENSMUSG00000033350	0.0106866	0.0174353	51	4	-0.0109511	0.110044	0.544623
ENSMUSG00000039167	0.26958	0.323587	55	4	0.00877988	0.108337	0.544623
ENSMUSG00000039988	0.0601692	0.164531	58	4	0.0102395	0.110901	0.544623
ENSMUSG00000040928	0.0307707	0.104995	54	4	-0.0108369	0.108661	0.544623
ENSMUSG00000048960	0.136708	0.246627	51	4	0.012936	0.110688	0.544623
ENSMUSG00000051615	0.0546971	0.194726	53	4	-0.00622862	0.11248	0.544623
ENSMUSG00000055371	0.156983	0.331369	52	4	-0.010242	0.111542	0.544623
ENSMUSG00000059659	0.0290374	0.0747435	52	4	-0.00783319	0.111651	0.544623
ENSMUSG00000061898	0.168433	0.318598	53	4	-0.0130976	0.113064	0.544623
ENSMUSG00000062519	0.0341754	0.134456	56	4	-0.00892017	0.11361	0.544623
ENSMUSG00000063063	0.0704539	0.0921852	60	4	0.0101936	0.113715	0.544623
ENSMUSG00000063895	0.0495945	0.165712	59	4	0.00978725	0.112561	0.544623
ENSMUSG00000070473	0.22849	0.243936	70	4	0.0039685	0.108415	0.544623
ENSMUSG00000071369	0.0128272	0.0219693	58	4	0.0082668	0.112652	0.544623
ENSMUSG00000043391	0.172872	0.283544	53	4	-0.0157197	0.114342	0.545512
ENSMUSG00000071637	0.0334374	0.125224	66	4	-0.00875789	0.11449	0.545512
ENSMUSG00000031605	0.0965974	0.234251	64	4	0.0110912	0.115484	0.549207
ENSMUSG00000034974	0.469609	0.303307	52	4	-0.0157738	0.11725	0.55655
ENSMUSG00000057572	0.0132825	0.0235771	51	4	-0.0104472	0.1176	0.557157
ENSMUSG00000031916	0.0966714	0.256275	56	4	0.00820343	0.118388	0.557733
ENSMUSG00000054099	0.387147	0.473404	79	4	0.0128367	0.117962	0.557733
ENSMUSG00000063694	0.0516911	0.186763	56	4	-0.0172165	0.118265	0.557733
ENSMUSG00000046034	0.0610554	0.157636	55	4	-0.0105061	0.119533	0.562075
ENSMUSG00000036086	0.00674208	0.0198857	51	4	0.0129448	0.120265	0.562355
ENSMUSG00000053560	0.757184	0.36714	140	4	0.0110683	0.120075	0.562355
ENSMUSG00000064355	0.366719	0.317129	100	4	-0.00422096	0.119986	0.562355
ENSMUSG00000028556	0.195475	0.341718	53	4	0.0139858	0.120772	0.562655
ENSMUSG00000033882	0.390191	0.232605	59	4	0.00800564	0.120846	0.562655
ENSMUSG00000038024	0.0772981	0.201171	60	4	-0.014611	0.121001	0.562655
ENSMUSG00000027193	0.0570318	0.191304	54	4	0.0112529	0.122219	0.567096
ENSMUSG00000056124	0.115607	0.232999	54	4	0.0109644	0.122408	0.567096
ENSMUSG00000019795	0.0180359	0.0379994	52	4	0.0100241	0.123351	0.567353
ENSMUSG00000021621	0.06357	0.215472	54	4	0.0175635	0.123367	0.567353
ENSMUSG00000033419	0.127277	0.225431	52	4	0.0147777	0.123319	0.567353
ENSMUSG00000041609	0.0275496	0.125682	63	4	-0.00710888	0.123263	0.567353
ENSMUSG00000032558	0.178851	0.331003	51	4	-0.00698054	0.124146	0.569889
ENSMUSG00000054702	0.177198	0.3051	60	4	-0.0252719	0.124784	0.571775
ENSMUSG00000024521	0.0871951	0.202803	61	4	0.0172842	0.125277	0.572991
ENSMUSG00000019790	0.0168158	0.0386537	65	4	-0.0080739	0.126011	0.573536
ENSMUSG00000021638	0.128739	0.257714	54	4	-0.0118774	0.126082	0.573536
ENSMUSG00000035596	0.0855898	0.255582	57	4	0.0105903	0.125651	0.573536
ENSMUSG00000005621	0.0169269	0.022852	65	4	0.00602616	0.127636	0.57836
ENSMUSG00000022768	0.27957	0.379699	58	4	-0.0122145	0.128564	0.57836
ENSMUSG00000028273	0.0337333	0.127846	61	4	0.0113112	0.128755	0.57836
ENSMUSG00000029136	0.0132039	0.0210048	59	4	-0.0136026	0.128634	0.57836
ENSMUSG00000041417	0.101375	0.222278	58	4	0.0114376	0.128701	0.57836
ENSMUSG00000046413	0.0922542	0.124893	51	4	0.0105102	0.128194	0.57836
ENSMUSG00000047141	0.00890468	0.0242739	69	4	-0.00785319	0.128497	0.57836
ENSMUSG00000028013	0.0356026	0.106365	60	4	-0.010719	0.129203	0.579048
ENSMUSG00000049553	0.758084	0.403422	112	4	0.0237525	0.129369	0.579048
ENSMUSG00000020608	0.0198567	0.035283	55	4	0.0158146	0.12961	0.579093
ENSMUSG00000029235	0.600756	0.436002	121	4	-0.00562038	0.130047	0.580016
ENSMUSG00000015714	0.322833	0.383639	54	4	0.0252209	0.131039	0.580711
ENSMUSG00000022340	0.111714	0.233413	58	4	0.0077277	0.13219	0.580711
ENSMUSG00000022750	0.144426	0.324793	53	4	0.00885346	0.132236	0.580711
ENSMUSG00000023307	0.0542723	0.185735	61	4	-0.00933245	0.132341	0.580711
ENSMUSG00000023930	0.852419	0.329484	62	4	0.0156898	0.132669	0.580711
ENSMUSG00000036707	0.0999288	0.25668	62	4	-0.00949634	0.132364	0.580711
ENSMUSG00000037443	0.0932857	0.239165	61	4	0.0115724	0.131247	0.580711
ENSMUSG00000040631	0.0843859	0.173599	55	4	-0.00814779	0.131251	0.580711
ENSMUSG00000054957	0.0712632	0.20219	52	4	-0.0153006	0.132747	0.580711
ENSMUSG00000061589	0.157799	0.332296	53	4	-0.016176	0.130547	0.580711
ENSMUSG00000072109	0.713868	0.289782	99	4	-0.00394996	0.131641	0.580711
ENSMUSG00000063358	0.126257	0.309766	58	4	-0.0137748	0.133057	0.581054
ENSMUSG00000021981	0.026609	0.136086	54	4	-0.00973155	0.134002	0.581318
ENSMUSG00000027828	0.309245	0.411567	58	4	-0.0263511	0.13361	0.581318
ENSMUSG00000034957	0.0428798	0.118254	51	4	0.00617963	0.134043	0.581318
ENSMUSG00000046743	0.052405	0.072524	60	4	0.00816975	0.133851	0.581318
ENSMUSG00000034620	0.16244	0.285977	60	4	-0.0181084	0.134929	0.583081
ENSMUSG00000046159	0.161348	0.301757	53	4	0.0106655	0.134984	0.583081
ENSMUSG00000048895	0.184144	0.306725	53	4	0.0182855	0.135147	0.583081
ENSMUSG00000001870	0.0603059	0.148684	51	4	0.0137122	0.13538	0.583088
ENSMUSG00000011752	0.0925941	0.267123	52	4	-0.0141063	0.136983	0.583992
ENSMUSG00000024074	0.0290393	0.1154	51	4	0.00757748	0.137376	0.583992
ENSMUSG00000024789	0.244021	0.404747	82	4	0.016034	0.136821	0.583992
ENSMUSG00000028514	0.0465512	0.123931	67	4	0.0115448	0.137451	0.583992
ENSMUSG00000030029	0.0502321	0.19465	51	4	0.012886	0.136545	0.583992
ENSMUSG00000031988	0.00833337	0.0200756	51	4	-0.0142886	0.136661	0.583992
ENSMUSG00000048916	0.179403	0.329563	53	4	-0.0238471	0.137205	0.583992
ENSMUSG00000064353	0.360221	0.243861	121	4	-0.00448063	0.136623	0.583992
ENSMUSG00000028826	0.0129111	0.02149	53	4	0.00713281	0.139468	0.591563
ENSMUSG00000037999	0.109704	0.239908	57	4	0.0106326	0.139861	0.592228
ENSMUSG00000031482	0.121422	0.235946	52	4	0.00810002	0.1403	0.593088
ENSMUSG00000038195	0.429446	0.403043	53	4	-0.0116742	0.141142	0.595641
ENSMUSG00000039697	0.0811645	0.242168	53	4	0.00857304	0.141994	0.598234
ENSMUSG00000018199	0.0178451	0.0464318	57	4	-0.00517225	0.144223	0.5986
ENSMUSG00000020023	0.189492	0.30339	57	4	0.00972678	0.144196	0.5986
ENSMUSG00000020037	0.0638602	0.0717131	58	4	0.0068535	0.147072	0.5986
ENSMUSG00000020656	0.192904	0.323932	54	4	0.00727043	0.146935	0.5986
ENSMUSG00000021413	0.106155	0.26578	56	4	0.0152978	0.143736	0.5986
ENSMUSG00000022009	0.0504008	0.190862	54	4	0.0205208	0.147805	0.5986
ENSMUSG00000022797	0.0524775	0.187502	65	4	0.00709767	0.143429	0.5986
ENSMUSG00000024054	0.0913768	0.211191	55	4	0.0138183	0.148756	0.5986
ENSMUSG00000024639	0.0533951	0.170572	65	4	0.0116817	0.146601	0.5986
ENSMUSG00000025762	0.0665043	0.201379	74	4	-0.00767004	0.143608	0.5986
ENSMUSG00000026701	0.122694	0.284622	52	4	-0.0191582	0.146116	0.5986
ENSMUSG00000026960	0.0163058	0.0446848	67	4	-0.00803756	0.144473	0.5986
ENSMUSG00000028955	0.103347	0.255674	55	4	-0.00789843	0.145339	0.5986
ENSMUSG00000030019	0.0322116	0.0938961	54	4	0.0169636	0.147046	0.5986
ENSMUSG00000032232	0.194632	0.302963	52	4	-0.00646229	0.142713	0.5986
ENSMUSG00000032547	0.150255	0.289913	53	4	-0.00915776	0.142999	0.5986
ENSMUSG00000033510	0.162981	0.247177	58	4	0.00780733	0.144888	0.5986
ENSMUSG00000034243	0.110221	0.265723	53	4	-0.00789367	0.145382	0.5986
ENSMUSG00000034663	0.0458849	0.152588	61	4	0.00436854	0.144059	0.5986
ENSMUSG00000036737	0.0410982	0.136183	61	4	0.00868204	0.146885	0.5986
ENSMUSG00000037656	0.0702893	0.211083	52	4	-0.0173593	0.147542	0.5986
ENSMUSG00000041801	0.351361	0.431714	58	4	-0.0114677	0.148426	0.5986
ENSMUSG00000042272	0.0994743	0.239864	53	4	0.0115781	0.148125	0.5986
ENSMUSG00000046196	0.0267544	0.0942851	52	4	0.00908339	0.147679	0.5986
ENSMUSG00000046997	0.100213	0.188523	59	4	0.0129145	0.146372	0.5986
ENSMUSG00000064354	0.376948	0.256019	121	4	-0.00460869	0.148543	0.5986
ENSMUSG00000067336	0.0387151	0.107044	56	4	-0.0104981	0.145392	0.5986
ENSMUSG00000072809	0.226246	0.332946	57	4	-0.0139577	0.14827	0.5986
ENSMUSG00000012483	0.0411223	0.155162	51	4	0.0143014	0.151853	0.599569
ENSMUSG00000018076	0.0566701	0.18008	54	4	-0.00982675	0.150198	0.599569
ENSMUSG00000020166	0.00972439	0.0142399	62	4	0.006834	0.151503	0.599569
ENSMUSG00000021314	0.228679	0.354681	56	4	0.00940338	0.151862	0.599569
ENSMUSG00000024290	0.0270497	0.108334	60	4	0.00666409	0.149807	0.599569
ENSMUSG00000035941	0.0830262	0.227164	67	4	0.0108459	0.151706	0.599569
ENSMUSG00000036030	0.119397	0.242746	53	4	0.00850492	0.150048	0.599569
ENSMUSG00000042423	0.0072924	0.0141224	53	4	0.0113433	0.150638	0.599569
ENSMUSG00000046985	0.0532061	0.178381	62	4	0.00349721	0.151321	0.599569
ENSMUSG00000053716	0.0300419	0.0837147	53	4	0.0111965	0.150792	0.599569
ENSMUSG00000055296	0.0778981	0.221923	52	4	-0.0160905	0.151046	0.599569
ENSMUSG00000062203	0.115862	0.305457	52	4	0.0277555	0.150839	0.599569
ENSMUSG00000052673	0.021877	0.123184	66	4	0.0125767	0.152116	0.599628
ENSMUSG00000040297	0.0305984	0.0891509	61	4	-0.00724419	0.152959	0.601066
ENSMUSG00000065515	0.151029	0.212146	51	4	-0.00806568	0.152803	0.601066
ENSMUSG00000028035	0.0105092	0.0163206	54	4	0.00840564	0.153705	0.601161
ENSMUSG00000039661	0.154109	0.267209	79	4	0.00684446	0.153448	0.601161
ENSMUSG00000048720	0.0713134	0.206205	71	4	-0.00593546	0.153941	0.601161
ENSMUSG00000052430	0.122154	0.210699	51	4	0.00792433	0.153795	0.601161
ENSMUSG00000001864	0.374128	0.412723	53	4	-0.00987337	0.154325	0.601725
ENSMUSG00000000374	0.0149397	0.0325486	57	4	-0.0111211	0.155348	0.60368
ENSMUSG00000021710	0.0861595	0.205497	64	4	-0.00630385	0.157072	0.60368
ENSMUSG00000032185	0.0180426	0.0469239	57	4	-0.0143108	0.1569	0.60368
ENSMUSG00000032374	0.0834151	0.19293	53	4	0.00783016	0.156949	0.60368
ENSMUSG00000034021	0.121752	0.263402	57	4	-0.010748	0.156703	0.60368
ENSMUSG00000034557	0.0676028	0.175392	65	4	0.00524413	0.155728	0.60368
ENSMUSG00000038324	0.213073	0.355587	51	4	-0.0111327	0.155107	0.60368
ENSMUSG00000044350	0.125861	0.258247	59	4	0.0105298	0.157009	0.60368
ENSMUSG00000053286	0.0649155	0.190145	64	4	0.00627929	0.157231	0.60368
ENSMUSG00000070858	0.144849	0.238481	55	4	0.0104376	0.156347	0.60368
ENSMUSG00000048406	0.0199095	0.0361623	54	4	-0.0103064	0.157883	0.605257
ENSMUSG00000027009	0.0202577	0.0607923	57	4	0.0189736	0.158257	0.605451
ENSMUSG00000028351	0.115522	0.141215	53	4	0.00690401	0.159164	0.605451
ENSMUSG00000035954	0.0155174	0.0416304	58	4	0.0133875	0.158987	0.605451
ENSMUSG00000042453	0.055776	0.0906118	58	4	0.0144133	0.15938	0.605451
ENSMUSG00000047945	0.208866	0.35211	55	4	-0.0204081	0.158758	0.605451
ENSMUSG00000052656	0.0614757	0.198008	67	4	-0.00865417	0.158487	0.605451
ENSMUSG00000018189	0.035871	0.14174	54	4	-0.00803716	0.160073	0.60625
ENSMUSG00000022722	0.0451255	0.140745	56	4	0.0153586	0.159962	0.60625
ENSMUSG00000015880	0.00687136	0.0150325	57	4	0.0116691	0.16034	0.606345
ENSMUSG00000004530	0.0571746	0.19275	53	4	-0.00547799	0.16341	0.614304
ENSMUSG00000020120	0.17424	0.338584	53	4	-0.00638598	0.164445	0.614304
ENSMUSG00000024472	0.106322	0.267464	51	4	-0.00552367	0.163312	0.614304
ENSMUSG00000026360	0.0427862	0.1223	53	4	0.0137225	0.165128	0.614304
ENSMUSG00000026614	0.339346	0.351074	54	4	-0.0139273	0.165136	0.614304
ENSMUSG00000027434	0.0425843	0.0660027	59	4	0.00551506	0.164978	0.614304
ENSMUSG00000030518	0.08874	0.103717	68	4	0.00696766	0.163073	0.614304
ENSMUSG00000038683	0.377707	0.391901	79	4	0.0140053	0.164394	0.614304
ENSMUSG00000046417	0.0503368	0.188892	54	4	-0.0105071	0.164747	0.614304
ENSMUSG00000056870	0.300679	0.354668	60	4	0.00841577	0.164352	0.614304
ENSMUSG00000071648	0.391733	0.39867	65	4	-0.0132483	0.164674	0.614304
ENSMUSG00000033031	0.0368106	0.128452	68	4	-0.00775341	0.166125	0.617072
ENSMUSG00000050663	0.111638	0.106369	63	4	0.00703308	0.166706	0.618313
ENSMUSG00000030849	0.0457972	0.0960773	53	4	0.01151	0.167008	0.618521
ENSMUSG00000019916	0.0356663	0.140716	51	4	0.0148113	0.168296	0.621457
ENSMUSG00000031774	0.00659362	0.0167886	56	4	-0.0158155	0.168244	0.621457
ENSMUSG00000042772	0.00774009	0.0189066	56	4	-0.011529	0.168591	0.621632
ENSMUSG00000034610	0.048194	0.125164	51	4	-0.00793691	0.168957	0.622068
ENSMUSG00000040563	0.871442	0.27226	85	4	-0.0174553	0.169442	0.622941
ENSMUSG00000027070	0.0550179	0.14801	60	4	0.0106479	0.170035	0.624209
ENSMUSG00000000792	0.203644	0.264717	53	4	-0.00621092	0.172988	0.624365
ENSMUSG00000022415	0.449316	0.471861	66	4	0.0152058	0.171582	0.624365
ENSMUSG00000027765	0.040817	0.13307	59	4	0.00823574	0.173425	0.624365
ENSMUSG00000029068	0.0806509	0.217464	51	4	-0.0115098	0.173435	0.624365
ENSMUSG00000030515	0.0964248	0.229271	60	4	-0.00737195	0.172717	0.624365
ENSMUSG00000034813	0.0649489	0.15902	53	4	0.00747311	0.171631	0.624365
ENSMUSG00000035456	0.197295	0.29798	52	4	0.00814559	0.171761	0.624365
ENSMUSG00000035681	0.137079	0.199254	54	4	0.0104232	0.170453	0.624365
ENSMUSG00000037486	0.0489857	0.163893	65	4	0.010326	0.172333	0.624365
ENSMUSG00000050002	0.220249	0.332489	56	4	0.0131647	0.172299	0.624365
ENSMUSG00000050447	0.110238	0.213988	57	4	0.0130919	0.170997	0.624365
ENSMUSG00000053693	0.193565	0.315151	54	4	0.0100194	0.172459	0.624365
ENSMUSG00000054160	0.0743885	0.100558	56	4	0.00815791	0.17228	0.624365
ENSMUSG00000063049	0.020565	0.0725134	52	4	0.00706936	0.173559	0.624365
ENSMUSG00000047155	0.218727	0.322645	53	4	0.0150224	0.174005	0.625073
ENSMUSG00000039115	0.125047	0.263059	57	4	-0.0104067	0.17472	0.626745
ENSMUSG00000002603	0.357822	0.367097	51	4	0.0162703	0.175183	0.627196
ENSMUSG00000025231	0.0149171	0.0384434	60	4	0.0076875	0.175345	0.627196
ENSMUSG00000026312	0.227242	0.173766	56	4	0.00742226	0.17569	0.627537
ENSMUSG00000030525	0.252248	0.35094	52	4	0.0098683	0.176836	0.630733
ENSMUSG00000000305	0.0991982	0.184511	51	4	0.0159181	0.183635	0.635652
ENSMUSG00000005371	0.0175382	0.0567299	58	4	0.00825734	0.184793	0.635652
ENSMUSG00000020170	0.0698274	0.181352	54	4	-0.00689403	0.180152	0.635652
ENSMUSG00000021010	0.0538511	0.0666806	53	4	0.00936923	0.184779	0.635652
ENSMUSG00000021217	0.0451445	0.0847916	52	4	0.0154854	0.184842	0.635652
ENSMUSG00000024180	0.0902492	0.242718	54	4	-0.00507236	0.185281	0.635652
ENSMUSG00000025468	0.440536	0.357363	52	4	-0.0131083	0.182031	0.635652
ENSMUSG00000025558	0.021165	0.029154	55	4	-0.00817786	0.181593	0.635652
ENSMUSG00000026819	0.169516	0.285245	53	4	-0.0105742	0.182449	0.635652
ENSMUSG00000027109	0.121396	0.268264	66	4	0.025816	0.182661	0.635652
ENSMUSG00000029629	0.0761207	0.229945	58	4	0.00988139	0.181509	0.635652
ENSMUSG00000030706	0.0248192	0.132234	57	4	-0.00704839	0.178835	0.635652
ENSMUSG00000037474	0.0326313	0.138548	52	4	0.0125242	0.180735	0.635652
ENSMUSG00000039285	0.0331513	0.137789	65	4	-0.00762209	0.18254	0.635652
ENSMUSG00000039530	0.0736936	0.212999	52	4	0.00806974	0.184108	0.635652
ENSMUSG00000040774	0.0336281	0.132287	61	4	-0.00984712	0.180168	0.635652
ENSMUSG00000040918	0.0708372	0.173765	53	4	-0.0113822	0.184875	0.635652
ENSMUSG00000042104	0.193912	0.25018	57	4	0.00704901	0.179638	0.635652
ENSMUSG00000043252	0.069446	0.224864	56	4	-0.00719656	0.185017	0.635652
ENSMUSG00000048186	0.149998	0.306537	52	4	0.00905457	0.184636	0.635652
ENSMUSG00000051397	0.186675	0.25764	54	4	-0.00699187	0.185304	0.635652
ENSMUSG00000052085	0.107855	0.238894	58	4	0.00775085	0.17975	0.635652
ENSMUSG00000055159	0.0114092	0.0238821	57	4	-0.00932987	0.17899	0.635652
ENSMUSG00000057738	0.0885753	0.252373	51	4	-0.0102748	0.183577	0.635652
ENSMUSG00000061175	0.167985	0.317079	58	4	0.0136121	0.185136	0.635652
ENSMUSG00000063524	0.0826245	0.209124	55	4	-0.00682559	0.184272	0.635652
ENSMUSG00000068250	0.272208	0.372214	52	4	-0.00781254	0.181838	0.635652
ENSMUSG00000074164	0.857721	0.187062	62	4	0.00592037	0.183699	0.635652
ENSMUSG00000047730	0.782595	0.263836	53	4	-0.0100577	0.185629	0.6359
ENSMUSG00000004462	0.0486929	0.188584	61	4	0.00822913	0.18901	0.636199
ENSMUSG00000008763	0.0306492	0.099756	61	4	-0.0059885	0.187791	0.636199
ENSMUSG00000020048	0.0327759	0.125283	51	4	-0.00942372	0.187283	0.636199
ENSMUSG00000022837	0.0288612	0.102495	62	4	0.0117454	0.187846	0.636199
ENSMUSG00000025980	0.0493565	0.111117	56	4	0.00694621	0.187007	0.636199
ENSMUSG00000026736	0.0114623	0.0233614	61	4	-0.0111364	0.186778	0.636199
ENSMUSG00000028016	0.0131528	0.038713	56	4	-0.00942445	0.187545	0.636199
ENSMUSG00000029234	0.102323	0.238323	57	4	0.00866205	0.188583	0.636199
ENSMUSG00000035614	0.0123639	0.027741	56	4	0.0121079	0.188762	0.636199
ENSMUSG00000037822	0.0323222	0.136892	54	4	-0.00964543	0.188973	0.636199
ENSMUSG00000042742	0.0977133	0.239685	63	4	-0.00572786	0.185987	0.636199
ENSMUSG00000052105	0.0646098	0.148359	64	4	0.00358864	0.186976	0.636199
ENSMUSG00000059474	0.0358401	0.137333	60	4	-0.00602532	0.188831	0.636199
ENSMUSG00000020015	0.0196599	0.0559271	65	4	0.00676657	0.189662	0.637539
ENSMUSG00000040532	0.112992	0.224964	54	4	-0.0192642	0.189951	0.637657
ENSMUSG00000003198	0.113239	0.277868	53	4	0.0126793	0.192929	0.646699
ENSMUSG00000028484	0.0273952	0.0874746	54	4	0.00729611	0.19316	0.646699
ENSMUSG00000070866	0.166038	0.199448	56	4	0.00733638	0.19386	0.648179
ENSMUSG00000041702	0.0439877	0.168612	69	4	-0.00676532	0.194189	0.648416
ENSMUSG00000041268	0.0733925	0.16766	65	4	0.00925673	0.196785	0.655339
ENSMUSG00000053985	0.376689	0.40067	51	4	-0.0124022	0.196675	0.655339
ENSMUSG00000040610	0.0975332	0.160575	63	4	0.0033611	0.19746	0.656717
ENSMUSG00000035171	0.0235212	0.0888339	59	4	-0.00538357	0.197843	0.657121
ENSMUSG00000038187	0.0347298	0.142974	61	4	0.0108662	0.198847	0.658712
ENSMUSG00000044499	0.148	0.215136	62	4	0.00675262	0.198654	0.658712
ENSMUSG00000026047	0.0573368	0.171368	55	4	0.0155066	0.199675	0.65885
ENSMUSG00000032437	0.0146502	0.0276701	54	4	-0.010056	0.199483	0.65885
ENSMUSG00000052248	0.0266004	0.128385	61	4	0.00939712	0.199374	0.65885
ENSMUSG00000035107	0.106849	0.281316	87	4	0.00783516	0.200179	0.659208
ENSMUSG00000037386	0.0276326	0.032552	66	4	0.00516998	0.200309	0.659208
ENSMUSG00000031488	0.161524	0.283716	65	4	0.0122765	0.201068	0.659977
ENSMUSG00000041624	0.0767509	0.109996	74	4	0.00643135	0.201038	0.659977
ENSMUSG00000001819	0.0561463	0.0807315	74	4	0.00851132	0.202012	0.660814
ENSMUSG00000039519	0.108589	0.187203	53	4	0.0109693	0.201924	0.660814
ENSMUSG00000047473	0.162248	0.245505	53	4	-0.0137783	0.202113	0.660814
ENSMUSG00000021366	0.0116336	0.0218055	56	4	0.00810367	0.20292	0.661927
ENSMUSG00000027173	0.16685	0.332593	52	4	-0.00723924	0.20298	0.661927
ENSMUSG00000032370	0.20107	0.349034	66	4	-0.0106534	0.203567	0.66212
ENSMUSG00000039585	0.119835	0.283018	69	4	-0.00484015	0.203317	0.66212
ENSMUSG00000021774	0.0420023	0.175685	63	4	0.0101053	0.204662	0.66396
ENSMUSG00000047534	0.270594	0.395769	51	4	0.0193058	0.204596	0.66396
ENSMUSG00000021420	0.0162075	0.0508835	54	4	-0.0102395	0.205374	0.664554
ENSMUSG00000029474	0.0976032	0.264902	53	4	0.00559332	0.205205	0.664554
ENSMUSG00000020484	0.333641	0.438788	55	4	0.0106371	0.206216	0.66574
ENSMUSG00000021756	0.0172351	0.0309064	51	4	0.00985766	0.208824	0.66574
ENSMUSG00000031647	0.0877951	0.252038	58	4	0.00759515	0.208855	0.66574
ENSMUSG00000040140	0.237977	0.273475	55	4	0.00851186	0.206803	0.66574
ENSMUSG00000041608	0.175233	0.306304	54	4	0.0137937	0.208731	0.66574
ENSMUSG00000042167	0.106491	0.26131	59	4	-0.0130025	0.208037	0.66574
ENSMUSG00000046280	0.0844384	0.183812	57	4	0.00758941	0.208922	0.66574
ENSMUSG00000048349	0.0391355	0.139409	57	4	0.00617525	0.208346	0.66574
ENSMUSG00000051951	0.100035	0.11285	78	4	0.0118321	0.20838	0.66574
ENSMUSG00000052516	0.119299	0.128772	52	4	0.0080849	0.208788	0.66574
ENSMUSG00000053185	0.874008	0.251468	65	4	0.00581358	0.208318	0.66574
ENSMUSG00000055424	0.0504149	0.102836	56	4	0.00407157	0.207709	0.66574
ENSMUSG00000016619	0.228591	0.381326	54	4	0.0123991	0.209295	0.666082
ENSMUSG00000021051	0.0607333	0.193401	60	4	0.0064137	0.210298	0.668428
ENSMUSG00000033579	0.0799555	0.202577	52	4	0.00596232	0.21076	0.66905
ENSMUSG00000063760	0.125511	0.220879	69	4	0.00833794	0.211547	0.670701
ENSMUSG00000004897	0.0749516	0.236438	52	4	-0.00994932	0.212239	0.671198
ENSMUSG00000041014	0.134459	0.149237	73	4	0.0069886	0.21198	0.671198
ENSMUSG00000055109	0.0452212	0.0816592	51	4	0.0120013	0.213006	0.672405
ENSMUSG00000063275	0.0258831	0.038941	62	4	0.00557682	0.213156	0.672405
ENSMUSG00000034792	0.317885	0.29436	53	4	0.00652124	0.213482	0.672589
ENSMUSG00000020062	0.158806	0.171848	54	4	0.00878513	0.214152	0.673589
ENSMUSG00000040661	0.139624	0.296971	52	4	-0.0118577	0.214336	0.673589
ENSMUSG00000049649	0.17611	0.26057	56	4	-0.00306341	0.214801	0.674207
ENSMUSG00000017831	0.181943	0.309368	71	4	-0.00912421	0.215842	0.675119
ENSMUSG00000027598	0.0981301	0.228821	52	4	0.00844761	0.215633	0.675119
ENSMUSG00000042655	0.218852	0.383213	54	4	-0.012363	0.215898	0.675119
ENSMUSG00000025234	0.0116885	0.0187254	65	4	-0.00749469	0.216214	0.675191
ENSMUSG00000031917	0.0489394	0.152638	53	4	0.00987483	0.216764	0.675191
ENSMUSG00000038569	0.0190782	0.0306109	58	4	0.00583185	0.216997	0.675191
ENSMUSG00000040043	0.863507	0.241217	54	4	-0.00975368	0.216948	0.675191
ENSMUSG00000023505	0.0657621	0.214503	51	4	-0.00763595	0.218989	0.675306
ENSMUSG00000025766	0.0375947	0.152674	53	4	-0.0100131	0.217956	0.675306
ENSMUSG00000027620	0.00869236	0.0155405	54	4	-0.0102969	0.217769	0.675306
ENSMUSG00000028023	0.0773701	0.0975047	51	4	0.00719942	0.219723	0.675306
ENSMUSG00000028920	0.122641	0.272027	53	4	0.0172288	0.219696	0.675306
ENSMUSG00000031642	0.0937192	0.231106	51	4	0.0101922	0.219518	0.675306
ENSMUSG00000033327	0.437698	0.260664	53	4	0.00514875	0.219091	0.675306
ENSMUSG00000038485	0.0859454	0.212028	55	4	0.00967341	0.217512	0.675306
ENSMUSG00000048497	0.0530572	0.186868	55	4	-0.00790864	0.219549	0.675306
ENSMUSG00000070814	0.0402345	0.144176	52	4	0.00920752	0.218243	0.675306
ENSMUSG00000018849	0.147116	0.263905	60	4	0.00824548	0.220258	0.675407
ENSMUSG00000037416	0.0458269	0.128173	66	4	-0.00771085	0.22056	0.675407
ENSMUSG00000062309	0.0677916	0.0909866	55	4	0.00557648	0.220563	0.675407
ENSMUSG00000005370	0.0384216	0.152031	53	4	0.0066558	0.224323	0.677272
ENSMUSG00000017734	0.255687	0.362874	52	4	-0.0100255	0.2237	0.677272
ENSMUSG00000018899	0.14468	0.294107	52	4	-0.0100151	0.225218	0.677272
ENSMUSG00000019966	0.0616782	0.193233	52	4	0.0107051	0.224683	0.677272
ENSMUSG00000020700	0.0102167	0.0207932	64	4	-0.00643353	0.222691	0.677272
ENSMUSG00000033799	0.098733	0.265132	55	4	-0.00756145	0.223973	0.677272
ENSMUSG00000033940	0.0948728	0.234165	56	4	-0.01075	0.222711	0.677272
ENSMUSG00000035024	0.0300756	0.137134	55	4	-0.0102575	0.221583	0.677272
ENSMUSG00000040929	0.0343795	0.122949	70	4	0.0117453	0.222384	0.677272
ENSMUSG00000052387	0.228274	0.279679	53	4	-0.00620809	0.225045	0.677272
ENSMUSG00000054204	0.125951	0.189391	58	4	0.00582165	0.224642	0.677272
ENSMUSG00000061436	0.087544	0.263732	53	4	0.00686223	0.224343	0.677272
ENSMUSG00000061731	0.0517991	0.168186	66	4	0.00787251	0.224259	0.677272
ENSMUSG00000068854	0.00545716	0.0140206	51	4	0.00999541	0.222701	0.677272
ENSMUSG00000074232	0.120941	0.281389	52	4	-0.00930977	0.224291	0.677272
ENSMUSG00000022378	0.288231	0.430641	51	4	-0.00840108	0.225973	0.677918
ENSMUSG00000029384	0.0164677	0.0334893	60	4	-0.0132217	0.225771	0.677918
ENSMUSG00000020841	0.0460665	0.140765	56	4	-0.010245	0.227069	0.678774
ENSMUSG00000027259	0.12167	0.244745	53	4	0.00926879	0.226717	0.678774
ENSMUSG00000033774	0.17538	0.216858	67	4	0.00611625	0.22694	0.678774
ENSMUSG00000021661	0.0499455	0.162027	53	4	-0.0198623	0.230643	0.682792
ENSMUSG00000025228	0.0173244	0.0476694	59	4	0.00722911	0.22959	0.682792
ENSMUSG00000025809	0.0369234	0.13469	58	4	-0.0129617	0.229117	0.682792
ENSMUSG00000026153	0.114453	0.242283	70	4	0.00585627	0.230461	0.682792
ENSMUSG00000026276	0.026711	0.139811	51	4	0.0133959	0.23086	0.682792
ENSMUSG00000028373	0.116415	0.146185	54	4	0.00600615	0.229624	0.682792
ENSMUSG00000028995	0.0429846	0.193677	52	4	-0.0134675	0.230175	0.682792
ENSMUSG00000030306	0.0263606	0.0443531	57	4	0.0132746	0.229219	0.682792
ENSMUSG00000057335	0.0563628	0.215132	62	4	0.00893286	0.229851	0.682792
ENSMUSG00000038542	0.0734017	0.235256	51	4	-0.0214963	0.231422	0.682845
ENSMUSG00000046352	0.10002	0.163771	53	4	0.00737657	0.231219	0.682845
ENSMUSG00000042817	0.160197	0.328631	52	4	-0.00671127	0.231861	0.683338
ENSMUSG00000001672	0.368694	0.310433	52	4	0.0144608	0.233128	0.683859
ENSMUSG00000024959	0.218607	0.338685	53	4	-0.0077935	0.233115	0.683859
ENSMUSG00000028937	0.0669921	0.216558	52	4	0.010669	0.232719	0.683859
ENSMUSG00000045174	0.103826	0.180943	66	4	0.00541043	0.232516	0.683859
ENSMUSG00000029833	0.0662859	0.227244	55	4	-0.00732315	0.233884	0.68445
ENSMUSG00000037712	0.0736213	0.155752	52	4	0.00668759	0.234111	0.68445
ENSMUSG00000040016	0.0345103	0.0737852	55	4	-0.00618697	0.234147	0.68445
ENSMUSG00000039197	0.0403981	0.147466	51	4	0.00731789	0.235307	0.684654
ENSMUSG00000041297	0.00989752	0.0151353	72	4	0.00856013	0.234834	0.684654
ENSMUSG00000044501	0.197143	0.356614	52	4	-0.00610732	0.235054	0.684654
ENSMUSG00000050840	0.207424	0.253668	61	4	-0.00764985	0.234727	0.684654
ENSMUSG00000026748	0.0754804	0.221409	59	4	0.00947065	0.235762	0.685182
ENSMUSG00000029290	0.121322	0.2876	60	4	-0.00758901	0.236544	0.68666
ENSMUSG00000031533	0.631728	0.428108	80	4	0.0131036	0.237496	0.688629
ENSMUSG00000002897	0.190192	0.350707	53	4	-0.0105667	0.238841	0.691249
ENSMUSG00000033066	0.138333	0.276506	55	4	-0.0127731	0.23895	0.691249
ENSMUSG00000067847	0.140046	0.308989	53	4	0.0193284	0.239263	0.691357
ENSMUSG00000022848	0.0147908	0.0217809	59	4	-0.00679753	0.240753	0.693499
ENSMUSG00000024241	0.0777295	0.205206	69	4	0.0122943	0.240425	0.693499
ENSMUSG00000028053	0.0153729	0.0299609	51	4	0.00684383	0.240833	0.693499
ENSMUSG00000020705	0.0107117	0.028475	54	4	-0.0072811	0.242501	0.694601
ENSMUSG00000022849	0.0150088	0.0222704	59	4	-0.00679384	0.242293	0.694601
ENSMUSG00000024014	0.00900036	0.0281313	59	4	-0.00817256	0.243108	0.694601
ENSMUSG00000028232	0.0932861	0.231673	54	4	0.0146657	0.242519	0.694601
ENSMUSG00000037253	0.0193121	0.0441946	71	4	-0.00641712	0.241772	0.694601
ENSMUSG00000050321	0.116652	0.180393	51	4	0.0158965	0.243152	0.694601
ENSMUSG00000070806	0.0599848	0.184249	54	4	-0.00897322	0.243117	0.694601
ENSMUSG00000047747	0.183843	0.326627	55	4	0.0066124	0.243573	0.695013
ENSMUSG00000037234	0.0135209	0.0256676	59	4	0.00595961	0.243905	0.695171
ENSMUSG00000024982	0.0360157	0.141974	52	4	-0.00656927	0.244524	0.696145
ENSMUSG00000022774	0.0774599	0.245859	53	4	-0.00844663	0.244979	0.696649
ENSMUSG00000005534	0.0635831	0.159744	61	4	-0.00677488	0.245348	0.696774
ENSMUSG00000024899	0.264422	0.358848	54	4	-0.00990629	0.245645	0.696774
ENSMUSG00000026504	0.0216889	0.124859	64	4	0.00706893	0.245855	0.696774
ENSMUSG00000021279	0.0610979	0.147682	60	4	0.00519726	0.24951	0.699961
ENSMUSG00000022000	0.0455833	0.158166	54	4	-0.0057466	0.249767	0.699961
ENSMUSG00000023795	0.0803664	0.198319	53	4	0.0103814	0.248129	0.699961
ENSMUSG00000026737	0.0374491	0.105949	59	4	0.0137776	0.24953	0.699961
ENSMUSG00000027996	0.108792	0.227312	51	4	-0.0100629	0.249146	0.699961
ENSMUSG00000030541	0.186467	0.333652	53	4	-0.0205638	0.24922	0.699961
ENSMUSG00000036862	0.193013	0.313276	51	4	0.00333189	0.2492	0.699961
ENSMUSG00000037940	0.0958629	0.229375	61	4	0.00583529	0.248902	0.699961
ENSMUSG00000042870	0.319917	0.418632	61	4	-0.00782193	0.248332	0.699961
ENSMUSG00000054277	0.143389	0.280735	51	4	0.012256	0.249706	0.699961
ENSMUSG00000040021	0.0715894	0.190165	56	4	0.00767474	0.250281	0.70062
ENSMUSG00000027488	0.101396	0.223169	53	4	-0.00495262	0.251569	0.700858
ENSMUSG00000028552	0.0905396	0.240137	58	4	0.00749329	0.250916	0.700858
ENSMUSG00000032363	0.256755	0.361814	58	4	0.0136517	0.251726	0.700858
ENSMUSG00000036860	0.54564	0.438645	73	4	0.0154845	0.251407	0.700858
ENSMUSG00000039910	0.0153047	0.0283494	53	4	-0.00665729	0.251762	0.700858
ENSMUSG00000006599	0.0616879	0.179068	60	4	-0.00813814	0.252421	0.701915
ENSMUSG00000018585	0.291172	0.381738	56	4	-0.0108422	0.252758	0.702074
ENSMUSG00000020766	0.166865	0.28929	57	4	0.0117109	0.254483	0.703982
ENSMUSG00000025878	0.116026	0.285061	53	4	-0.0108185	0.254229	0.703982
ENSMUSG00000032796	0.440452	0.426037	75	4	0.0102179	0.254324	0.703982
ENSMUSG00000039270	0.0925135	0.24319	58	4	0.00613951	0.254566	0.703982
ENSMUSG00000021775	0.133273	0.290684	55	4	-0.00776356	0.255214	0.704002
ENSMUSG00000027810	0.0097911	0.0160722	54	4	0.00652347	0.255695	0.704002
ENSMUSG00000029326	0.0256659	0.115854	55	4	0.0121756	0.255638	0.704002
ENSMUSG00000051335	0.163205	0.28193	55	4	-0.0168454	0.25566	0.704002
ENSMUSG00000018983	0.174475	0.335283	52	4	-0.0152784	0.257686	0.705508
ENSMUSG00000020029	0.0515735	0.119582	59	4	-0.00893844	0.258202	0.705508
ENSMUSG00000031697	0.028272	0.130236	61	4	-0.0068121	0.26069	0.705508
ENSMUSG00000032340	0.0180913	0.0213375	70	4	0.00272008	0.257913	0.705508
ENSMUSG00000035164	0.120863	0.266348	75	4	0.00463505	0.256911	0.705508
ENSMUSG00000038388	0.0476955	0.134451	65	4	-0.00337733	0.260737	0.705508
ENSMUSG00000040003	0.0940108	0.0951222	60	4	0.00549794	0.257877	0.705508
ENSMUSG00000040811	0.107981	0.152052	52	4	0.00797462	0.259016	0.705508
ENSMUSG00000042185	0.110319	0.243982	51	4	-0.00542492	0.258593	0.705508
ENSMUSG00000042686	0.137778	0.276325	51	4	0.00565546	0.25696	0.705508
ENSMUSG00000044968	0.0913667	0.184327	60	4	0.00786514	0.260522	0.705508
ENSMUSG00000045008	0.0305044	0.0890767	75	4	0.00358356	0.260609	0.705508
ENSMUSG00000052459	0.0514134	0.194968	52	4	0.00585565	0.259163	0.705508
ENSMUSG00000054079	0.02882	0.0822919	60	4	-0.00624322	0.259338	0.705508
ENSMUSG00000059436	0.0947023	0.262686	54	4	-0.0114383	0.259736	0.705508
ENSMUSG00000060791	0.0884107	0.190324	51	4	-0.00696617	0.260562	0.705508
ENSMUSG00000055976	0.0344161	0.0686664	58	4	0.00845922	0.262014	0.707438
ENSMUSG00000064356	0.375575	0.324261	96	4	-0.00257916	0.26191	0.707438
ENSMUSG00000020076	0.122406	0.307867	60	4	0.00848877	0.2626	0.70826
ENSMUSG00000036402	0.0458902	0.137891	57	4	0.00601939	0.263715	0.710501
ENSMUSG00000035247	0.107977	0.200793	66	4	0.0147716	0.264074	0.710663
ENSMUSG00000035367	0.00661747	0.014188	55	4	0.00635463	0.264341	0.710663
ENSMUSG00000019900	0.137158	0.195801	62	4	-0.00330182	0.265683	0.711476
ENSMUSG00000019913	0.113022	0.216498	53	4	0.00973174	0.265776	0.711476
ENSMUSG00000032252	0.0998327	0.271908	57	4	0.0122475	0.265623	0.711476
ENSMUSG00000039842	0.187273	0.369206	61	4	-0.00705656	0.265045	0.711476
ENSMUSG00000018427	0.0699226	0.147094	59	4	-0.00714456	0.266529	0.711973
ENSMUSG00000021707	0.0241726	0.138753	52	4	-0.00887532	0.266263	0.711973
ENSMUSG00000035898	0.0858748	0.222573	51	4	0.0102511	0.267545	0.713927
ENSMUSG00000024483	0.0279268	0.13652	54	4	-0.0149144	0.269833	0.715472
ENSMUSG00000024537	0.0300848	0.135909	54	4	0.00719613	0.269105	0.715472
ENSMUSG00000031948	0.0538983	0.197538	51	4	-0.00612127	0.269712	0.715472
ENSMUSG00000035329	0.0923336	0.256997	56	4	0.0104174	0.269778	0.715472
ENSMUSG00000041958	0.158995	0.342144	52	4	-0.0110617	0.269055	0.715472
ENSMUSG00000044937	0.0332837	0.121374	54	4	-0.0108094	0.269038	0.715472
ENSMUSG00000031696	0.0990549	0.248804	53	4	0.00684845	0.270762	0.716948
ENSMUSG00000049119	0.10724	0.242161	97	4	0.009018	0.270961	0.716948
ENSMUSG00000027162	0.122334	0.285969	61	4	-0.00782997	0.27154	0.717701
ENSMUSG00000042541	0.0753478	0.241496	52	4	-0.00861774	0.271817	0.717701
ENSMUSG00000037818	0.0922121	0.224238	53	4	-0.00996542	0.27219	0.71793
ENSMUSG00000013663	0.0211508	0.0668231	60	4	-0.00616143	0.273778	0.719379
ENSMUSG00000022008	0.0492062	0.160277	56	4	0.00876134	0.27328	0.719379
ENSMUSG00000024481	0.263996	0.261358	55	4	0.00336809	0.273719	0.719379
ENSMUSG00000043542	0.0943064	0.228197	61	4	-0.00786326	0.273886	0.719379
ENSMUSG00000047959	0.0625217	0.200728	74	4	0.00391857	0.274279	0.719659
ENSMUSG00000001674	0.112589	0.265921	53	4	0.00962229	0.275451	0.720049
ENSMUSG00000029815	0.106685	0.284052	62	4	0.00912861	0.276624	0.720049
ENSMUSG00000033671	0.0169324	0.070056	52	4	-0.00868467	0.277067	0.720049
ENSMUSG00000039735	0.0970702	0.221834	60	4	0.00736084	0.276159	0.720049
ENSMUSG00000048379	0.0669835	0.175927	53	4	-0.00488295	0.27584	0.720049
ENSMUSG00000051048	0.263343	0.346736	52	4	-0.0110462	0.277093	0.720049
ENSMUSG00000052241	0.00932425	0.0165079	56	4	-0.00588763	0.275124	0.720049
ENSMUSG00000054604	0.00771183	0.0224006	63	4	-0.00615607	0.277295	0.720049
ENSMUSG00000057835	0.158327	0.344784	53	4	0.00754743	0.276682	0.720049
ENSMUSG00000072494	0.0303347	0.140515	51	4	-0.00489769	0.276577	0.720049
ENSMUSG00000024064	0.172484	0.292885	54	4	-0.00670055	0.278326	0.720492
ENSMUSG00000038538	0.058857	0.183217	64	4	0.00505407	0.278169	0.720492
ENSMUSG00000038702	0.0510147	0.14264	53	4	0.00445821	0.278168	0.720492
ENSMUSG00000028577	0.0479362	0.138369	65	4	-0.00757266	0.279293	0.721764
ENSMUSG00000030685	0.137282	0.309805	55	4	0.00531249	0.279393	0.721764
ENSMUSG00000029710	0.0578327	0.11838	55	4	0.00691561	0.280184	0.723065
ENSMUSG00000027650	0.0256887	0.0746354	52	4	-0.0129686	0.281996	0.726993
ENSMUSG00000020264	0.843181	0.229264	58	4	-0.00649733	0.283235	0.728046
ENSMUSG00000029370	0.332673	0.351763	51	4	-0.00546758	0.283274	0.728046
ENSMUSG00000046031	0.19222	0.304598	56	4	0.0132272	0.282931	0.728046
ENSMUSG00000023191	0.292594	0.331846	54	4	-0.00757972	0.284388	0.729118
ENSMUSG00000029263	0.0358835	0.155391	51	4	0.0147082	0.284977	0.729118
ENSMUSG00000037499	0.219149	0.382554	59	4	-0.0183399	0.284642	0.729118
ENSMUSG00000038056	0.00957787	0.0155005	60	4	0.00537781	0.285143	0.729118
ENSMUSG00000073394	0.0103629	0.017933	73	4	0.00543737	0.284814	0.729118
ENSMUSG00000039128	0.182988	0.27308	53	4	0.00605651	0.285788	0.730023
ENSMUSG00000073627	0.0210848	0.0691523	61	4	-0.00798322	0.286226	0.730401
ENSMUSG00000032498	0.028911	0.0792126	60	4	-0.0117591	0.286545	0.730472
ENSMUSG00000007080	0.011199	0.0193899	61	4	-0.00460929	0.287421	0.731962
ENSMUSG00000024491	0.069803	0.21819	62	4	-0.00807274	0.288311	0.732246
ENSMUSG00000025229	0.0853682	0.191391	54	4	0.00820032	0.288699	0.732246
ENSMUSG00000029528	0.15895	0.342657	54	4	-0.00692742	0.288646	0.732246
ENSMUSG00000030521	0.114541	0.27193	53	4	0.00723161	0.288184	0.732246
ENSMUSG00000024498	0.0264444	0.0728346	56	4	0.00713827	0.289282	0.732983
ENSMUSG00000043340	0.222677	0.359232	58	4	-0.0073642	0.289749	0.733428
ENSMUSG00000022136	0.0730133	0.21521	53	4	-0.00473392	0.291575	0.735824
ENSMUSG00000027030	0.134711	0.293069	51	4	0.00544609	0.291243	0.735824
ENSMUSG00000061136	0.00978755	0.0165805	62	4	-0.00500893	0.291328	0.735824
ENSMUSG00000000782	0.456612	0.354686	94	4	0.0117291	0.293331	0.736555
ENSMUSG00000024943	0.109501	0.276053	52	4	-0.00563228	0.292745	0.736555
ENSMUSG00000029014	0.0740741	0.19631	52	4	-0.00671832	0.292274	0.736555
ENSMUSG00000029458	0.0667674	0.223859	57	4	0.0128898	0.293075	0.736555
ENSMUSG00000050473	0.0757369	0.167421	53	4	0.0080497	0.292668	0.736555
ENSMUSG00000040720	0.100939	0.277673	55	4	-0.0117122	0.294018	0.737541
ENSMUSG00000021669	0.0269465	0.140559	51	4	0.0170799	0.295952	0.740914
ENSMUSG00000046404	0.0187884	0.0688751	58	4	-0.0060095	0.295874	0.740914
ENSMUSG00000020368	0.0420779	0.191795	53	4	-0.0112434	0.29722	0.74267
ENSMUSG00000064405	0.362096	0.364067	52	4	0.0114218	0.297245	0.74267
ENSMUSG00000029510	0.217192	0.330138	55	4	0.00765845	0.298217	0.744358
ENSMUSG00000025781	0.0586126	0.187867	59	4	0.00528118	0.298524	0.744382
ENSMUSG00000027722	0.0139269	0.047043	54	4	-0.00676929	0.299241	0.745116
ENSMUSG00000039954	0.361441	0.407232	63	4	0.00557171	0.299411	0.745116
ENSMUSG00000026526	0.105229	0.296363	52	4	0.00506455	0.299718	0.745141
ENSMUSG00000024083	0.0535981	0.158531	67	4	-0.00387249	0.30054	0.745707
ENSMUSG00000037339	0.0589076	0.158613	58	4	0.00378155	0.300339	0.745707
ENSMUSG00000008604	0.0167937	0.0308405	55	4	0.00775442	0.309829	0.746514
ENSMUSG00000010517	0.0217338	0.0697307	56	4	0.0102387	0.309978	0.746514
ENSMUSG00000014959	0.0863451	0.231776	51	4	-0.0100531	0.302651	0.746514
ENSMUSG00000021569	0.201571	0.294044	53	4	-0.0101352	0.309538	0.746514
ENSMUSG00000022076	0.236209	0.313824	52	4	-0.00950403	0.308569	0.746514
ENSMUSG00000027274	0.136141	0.22806	59	4	0.0085305	0.30814	0.746514
ENSMUSG00000027303	0.032614	0.12874	52	4	-0.0143628	0.309577	0.746514
ENSMUSG00000027583	0.0383002	0.0855978	54	4	-0.00540639	0.305077	0.746514
ENSMUSG00000027932	0.634987	0.443032	85	4	0.0126704	0.308773	0.746514
ENSMUSG00000027994	0.1197	0.223072	55	4	0.0120714	0.302225	0.746514
ENSMUSG00000029765	0.0549018	0.175994	79	4	-0.00942953	0.308299	0.746514
ENSMUSG00000031934	0.188853	0.330639	52	4	0.0093808	0.304412	0.746514
ENSMUSG00000032423	0.0428924	0.15849	65	4	0.00995509	0.310107	0.746514
ENSMUSG00000033392	0.09671	0.26253	64	4	0.00585617	0.307576	0.746514
ENSMUSG00000034265	0.00556853	0.0120146	52	4	-0.00655244	0.310875	0.746514
ENSMUSG00000036864	0.241485	0.298056	51	4	-0.0140263	0.301751	0.746514
ENSMUSG00000037016	0.0987882	0.1282	52	4	0.00677369	0.306769	0.746514
ENSMUSG00000037296	0.0575824	0.192817	56	4	0.00490036	0.302607	0.746514
ENSMUSG00000037852	0.269266	0.401876	65	4	0.00355285	0.310973	0.746514
ENSMUSG00000039323	0.163808	0.273695	52	4	0.00748938	0.305997	0.746514
ENSMUSG00000039372	0.210972	0.321666	54	4	0.00367892	0.308266	0.746514
ENSMUSG00000039716	0.0412188	0.0783428	56	4	-0.00603353	0.305676	0.746514
ENSMUSG00000039740	0.0351678	0.136175	58	4	0.00952041	0.309697	0.746514
ENSMUSG00000041012	0.0375782	0.107414	89	4	-0.00848508	0.30386	0.746514
ENSMUSG00000044062	0.203309	0.215423	59	4	0.00257779	0.307716	0.746514
ENSMUSG00000048271	0.00852716	0.0125461	52	4	-0.00831537	0.305667	0.746514
ENSMUSG00000051235	0.0183676	0.0375512	61	4	0.00863867	0.306966	0.746514
ENSMUSG00000052539	0.0245038	0.0879342	60	4	-0.0079178	0.301498	0.746514
ENSMUSG00000054450	0.0931454	0.131213	67	4	0.00219424	0.307158	0.746514
ENSMUSG00000068859	0.195212	0.326885	59	4	0.00649113	0.308549	0.746514
ENSMUSG00000071647	0.467119	0.422814	61	4	-0.00904892	0.307571	0.746514
ENSMUSG00000072768	0.328854	0.383251	56	4	-0.00845149	0.30196	0.746514
ENSMUSG00000073486	0.016378	0.0258374	67	4	0.00389696	0.310861	0.746514
ENSMUSG00000073910	0.387399	0.316424	54	4	0.0124933	0.305341	0.746514
ENSMUSG00000021054	0.0983986	0.263086	57	4	-0.00770621	0.312055	0.747682
ENSMUSG00000068856	0.276956	0.356258	59	4	0.00970156	0.311911	0.747682
ENSMUSG00000052912	0.334484	0.283166	51	4	0.00373717	0.312939	0.749086
ENSMUSG00000024764	0.197783	0.311062	51	4	0.00554717	0.315506	0.750934
ENSMUSG00000024998	0.120756	0.218436	61	4	0.00772317	0.314517	0.750934
ENSMUSG00000029203	0.0794101	0.212186	53	4	0.00724305	0.314366	0.750934
ENSMUSG00000029769	0.0916963	0.205262	54	4	0.00950394	0.314924	0.750934
ENSMUSG00000053441	0.125361	0.170495	64	4	0.0074731	0.315292	0.750934
ENSMUSG00000059395	0.123939	0.245502	53	4	0.00774999	0.31461	0.750934
ENSMUSG00000009013	0.248403	0.375733	51	4	0.00906547	0.315947	0.751272
ENSMUSG00000029090	0.117429	0.227014	53	4	0.00927265	0.31657	0.752041
ENSMUSG00000026170	0.204948	0.309377	58	4	-0.00568055	0.316923	0.752169
ENSMUSG00000035765	0.149448	0.332592	55	4	-0.0134954	0.317463	0.752277
ENSMUSG00000048537	0.277932	0.366011	52	4	0.0122607	0.317568	0.752277
ENSMUSG00000022867	0.0710886	0.230434	58	4	-0.00840305	0.318397	0.75353
ENSMUSG00000070923	0.0822712	0.222662	58	4	-0.0117449	0.318906	0.754023
ENSMUSG00000055762	0.406651	0.324566	82	4	0.00824692	0.321189	0.758708
ENSMUSG00000019132	0.00764939	0.021726	54	4	-0.0105995	0.323978	0.75887
ENSMUSG00000020598	0.164034	0.267495	53	4	0.00884533	0.323428	0.75887
ENSMUSG00000029869	0.0239448	0.0671278	61	4	0.0083896	0.322171	0.75887
ENSMUSG00000040594	0.233694	0.337855	59	4	0.00384384	0.32314	0.75887
ENSMUSG00000040731	0.0654658	0.230033	54	4	0.00445567	0.322611	0.75887
ENSMUSG00000062098	0.132743	0.255486	57	4	0.00763444	0.323384	0.75887
ENSMUSG00000063015	0.0295889	0.135971	54	4	-0.0107802	0.323309	0.75887
ENSMUSG00000069713	0.073664	0.207352	58	4	-0.00523954	0.323734	0.75887
ENSMUSG00000073600	0.219942	0.348161	62	4	0.00497068	0.321872	0.75887
ENSMUSG00000026238	0.014908	0.0397388	59	4	-0.00734731	0.325564	0.759045
ENSMUSG00000026399	0.11146	0.256856	51	4	-0.00810345	0.325232	0.759045
ENSMUSG00000034998	0.0636149	0.206474	53	4	0.0111267	0.325541	0.759045
ENSMUSG00000042385	0.252492	0.367662	90	4	-0.0104947	0.324662	0.759045
ENSMUSG00000044308	0.0718881	0.209081	56	4	-0.00745765	0.324756	0.759045
ENSMUSG00000000732	0.101536	0.222234	53	4	0.00868489	0.327179	0.75965
ENSMUSG00000007589	0.0876287	0.243017	52	4	-0.0134246	0.326955	0.75965
ENSMUSG00000026361	0.0436038	0.171446	66	4	-0.00360909	0.327432	0.75965
ENSMUSG00000027099	0.210605	0.361076	56	4	0.00516286	0.32761	0.75965
ENSMUSG00000032525	0.144179	0.28335	60	4	-0.00362439	0.327488	0.75965
ENSMUSG00000061313	0.125162	0.300088	62	4	0.00670042	0.327639	0.75965
ENSMUSG00000020303	0.0744374	0.149645	54	4	-0.00667563	0.329736	0.7603
ENSMUSG00000022615	0.532859	0.304245	65	4	0.00653505	0.329625	0.7603
ENSMUSG00000022893	0.0501598	0.143683	55	4	0.00826484	0.328781	0.7603
ENSMUSG00000025757	0.0720082	0.20888	65	4	-0.00845898	0.329706	0.7603
ENSMUSG00000030846	0.175118	0.32141	51	4	0.010987	0.328352	0.7603
ENSMUSG00000032412	0.0467464	0.18159	59	4	0.0066982	0.329095	0.7603
ENSMUSG00000027435	0.346797	0.3173	55	4	0.00596146	0.330974	0.761416
ENSMUSG00000049313	0.126498	0.28684	56	4	-0.00383928	0.330745	0.761416
ENSMUSG00000059263	0.0918379	0.195932	56	4	-0.00444287	0.331129	0.761416
ENSMUSG00000035184	0.118438	0.250336	51	4	-0.00608914	0.331848	0.762369
ENSMUSG00000051154	0.0692514	0.204685	57	4	0.0070972	0.332295	0.762698
ENSMUSG00000033228	0.0239597	0.072831	62	4	0.00376328	0.332725	0.762989
ENSMUSG00000046201	0.0322507	0.12802	67	4	-0.0039536	0.333225	0.763438
ENSMUSG00000039699	0.152406	0.271487	52	4	0.0040788	0.333946	0.763697
ENSMUSG00000042505	0.176263	0.308959	53	4	-0.00361783	0.333659	0.763697
ENSMUSG00000024974	0.0825092	0.238163	53	4	-0.00669274	0.335087	0.763852
ENSMUSG00000027931	0.0613993	0.169688	54	4	0.00805722	0.33625	0.763852
ENSMUSG00000031974	0.0974017	0.238441	58	4	0.0114196	0.335086	0.763852
ENSMUSG00000039414	0.0101074	0.0246457	57	4	-0.00506918	0.335549	0.763852
ENSMUSG00000054746	0.748568	0.336676	113	4	-0.00462255	0.336086	0.763852
ENSMUSG00000055961	0.868714	0.290785	74	4	0.00602031	0.336211	0.763852
ENSMUSG00000058013	0.0240874	0.0425577	61	4	0.00634589	0.335024	0.763852
ENSMUSG00000064339	0.487416	0.260773	130	4	0.0026294	0.336448	0.763852
ENSMUSG00000016200	0.12578	0.197544	54	4	0.00893978	0.336826	0.764019
ENSMUSG00000007836	0.0202266	0.0420508	55	4	-0.00375288	0.337662	0.764536
ENSMUSG00000028018	0.0118842	0.0362642	53	4	0.00711714	0.337536	0.764536
ENSMUSG00000020431	0.0632364	0.108962	54	4	0.00423117	0.338117	0.764619
ENSMUSG00000027227	0.171188	0.281089	51	4	-0.010716	0.338308	0.764619
ENSMUSG00000017548	0.0757802	0.205861	63	4	-0.00583989	0.340302	0.764994
ENSMUSG00000038533	0.0814336	0.201367	58	4	-0.00782262	0.339822	0.764994
ENSMUSG00000043719	0.502155	0.176337	102	4	0.00581913	0.340219	0.764994
ENSMUSG00000052812	0.0447854	0.170454	67	4	-0.00599256	0.339425	0.764994
ENSMUSG00000064338	0.484301	0.263305	130	4	0.00266351	0.339365	0.764994
ENSMUSG00000068957	0.0822881	0.197264	57	4	0.00674065	0.339243	0.764994
ENSMUSG00000038535	0.0787799	0.216927	60	4	-0.00330441	0.342377	0.768283
ENSMUSG00000055125	0.0799885	0.177725	64	4	0.00397453	0.342122	0.768283
ENSMUSG00000026172	0.0669252	0.174704	56	4	-0.00511749	0.342751	0.768437
ENSMUSG00000041028	0.00899412	0.0351159	52	4	0.00658629	0.343768	0.769467
ENSMUSG00000051910	0.0387681	0.0619626	60	4	0.00439714	0.343824	0.769467
ENSMUSG00000003235	0.177636	0.269055	55	4	-0.00425641	0.346201	0.769593
ENSMUSG00000019777	0.187456	0.353509	63	4	-0.00584065	0.345235	0.769593
ENSMUSG00000024236	0.21247	0.389291	51	4	0.00786527	0.345401	0.769593
ENSMUSG00000024294	0.056696	0.198831	54	4	-0.00820168	0.345971	0.769593
ENSMUSG00000028164	0.189941	0.319467	51	4	0.010676	0.346818	0.769593
ENSMUSG00000031556	0.0146813	0.0410504	53	4	-0.00742909	0.347062	0.769593
ENSMUSG00000032018	0.185657	0.346829	51	4	0.0114956	0.345775	0.769593
ENSMUSG00000032446	0.0247013	0.0792411	51	4	-0.00836163	0.346501	0.769593
ENSMUSG00000038970	0.182017	0.357561	53	4	0.0141495	0.347252	0.769593
ENSMUSG00000049692	0.915722	0.138351	51	4	0.00381187	0.345347	0.769593
ENSMUSG00000068758	0.216324	0.354961	54	4	0.00813294	0.345511	0.769593
ENSMUSG00000020374	0.070049	0.185689	56	4	0.00547005	0.34774	0.769995
ENSMUSG00000009647	0.119719	0.285175	60	4	-0.00787962	0.350172	0.773693
ENSMUSG00000022010	0.0234434	0.070775	59	4	0.00778091	0.350334	0.773693
ENSMUSG00000057531	0.0775841	0.212055	52	4	-0.00521481	0.349825	0.773693
ENSMUSG00000041781	0.00663172	0.0154323	51	4	-0.00853886	0.350828	0.774103
ENSMUSG00000051185	0.0550286	0.218961	60	4	0.00487334	0.351545	0.775004
ENSMUSG00000033953	0.114131	0.27329	64	4	0.00335827	0.352736	0.775586
ENSMUSG00000044783	0.176029	0.29259	96	4	0.00422182	0.352324	0.775586
ENSMUSG00000051166	0.136235	0.312552	52	4	-0.00830102	0.352514	0.775586
ENSMUSG00000021003	0.0677993	0.192578	53	4	0.00687788	0.353251	0.776041
ENSMUSG00000024030	0.376592	0.287157	74	4	0.00813694	0.354651	0.778434
ENSMUSG00000002222	0.0207585	0.0404854	57	4	0.00442318	0.357397	0.779014
ENSMUSG00000007613	0.0458613	0.13906	68	4	0.00488341	0.356594	0.779014
ENSMUSG00000028698	0.0105428	0.0250752	59	4	0.0112884	0.357204	0.779014
ENSMUSG00000030629	0.130289	0.264535	54	4	-0.00541871	0.356944	0.779014
ENSMUSG00000042298	0.054497	0.190627	53	4	-0.00523967	0.355895	0.779014
ENSMUSG00000057534	0.68894	0.287122	67	4	0.00375594	0.356878	0.779014
ENSMUSG00000064336	0.448533	0.33491	110	4	0.00293657	0.356769	0.779014
ENSMUSG00000074217	0.124256	0.216512	54	4	-0.00703081	0.356449	0.779014
ENSMUSG00000022960	0.0265744	0.138338	52	4	0.00965609	0.358472	0.780002
ENSMUSG00000037979	0.0253855	0.0633084	51	4	0.00755469	0.358436	0.780002
ENSMUSG00000020900	0.0748837	0.183587	53	4	-0.00351195	0.360497	0.783438
ENSMUSG00000038152	0.0170347	0.0310955	61	4	0.0055754	0.360675	0.783438
ENSMUSG00000032314	0.0789883	0.237574	57	4	-0.00805508	0.361416	0.78437
ENSMUSG00000005899	0.230709	0.281087	55	4	0.00573739	0.362909	0.786251
ENSMUSG00000026790	0.127041	0.23789	55	4	-0.00556015	0.362703	0.786251
ENSMUSG00000064337	0.448078	0.335216	110	4	0.00288422	0.36352	0.786896
ENSMUSG00000004895	0.184689	0.326865	52	4	-0.00875456	0.364196	0.787002
ENSMUSG00000051495	0.404181	0.322589	126	4	0.0106801	0.364067	0.787002
ENSMUSG00000054408	0.0650519	0.208191	53	4	0.00629162	0.364946	0.787945
ENSMUSG00000030243	0.0189952	0.0548146	51	4	-0.00606431	0.365744	0.788312
ENSMUSG00000068314	0.109366	0.27452	51	4	0.0088713	0.365673	0.788312
ENSMUSG00000018865	0.206182	0.324183	58	4	0.00601703	0.370385	0.788611
ENSMUSG00000021196	0.11795	0.278002	54	4	-0.00549575	0.366398	0.788611
ENSMUSG00000021668	0.00902815	0.0189737	60	4	0.0104995	0.367983	0.788611
ENSMUSG00000025758	0.104099	0.269635	60	4	-0.00680419	0.367032	0.788611
ENSMUSG00000026383	0.179985	0.336583	62	4	0.00667517	0.367245	0.788611
ENSMUSG00000026707	0.030806	0.130452	59	4	0.00625972	0.368707	0.788611
ENSMUSG00000027752	0.0773205	0.212303	62	4	-0.00357108	0.369397	0.788611
ENSMUSG00000030774	0.0800341	0.196024	53	4	0.0076096	0.368974	0.788611
ENSMUSG00000036180	0.0549053	0.197374	66	4	-0.00718422	0.369674	0.788611
ENSMUSG00000043733	0.107123	0.278099	56	4	0.0080514	0.369338	0.788611
ENSMUSG00000045815	0.0982357	0.169496	60	4	-0.00573421	0.369969	0.788611
ENSMUSG00000047454	0.0110023	0.0174351	66	4	0.00642639	0.370594	0.788611
ENSMUSG00000051236	0.102912	0.227198	55	4	0.0110723	0.369411	0.788611
ENSMUSG00000058446	0.0740853	0.196813	52	4	0.010925	0.369811	0.788611
ENSMUSG00000058793	0.0207871	0.096353	61	4	-0.00473673	0.367323	0.788611
ENSMUSG00000032462	0.0785452	0.223301	59	4	-0.0071	0.37133	0.789109
ENSMUSG00000050545	0.166326	0.330355	51	4	-0.00590938	0.371456	0.789109
ENSMUSG00000025323	0.0480119	0.139651	62	4	-0.0145044	0.372365	0.790019
ENSMUSG00000067203	0.132237	0.295777	53	4	0.0176502	0.372514	0.790019
ENSMUSG00000022200	0.0418204	0.080322	55	4	0.00978962	0.373749	0.790084
ENSMUSG00000026491	0.0442022	0.133824	67	4	0.00475541	0.374005	0.790084
ENSMUSG00000029036	0.0506576	0.103441	53	4	-0.00600647	0.374301	0.790084
ENSMUSG00000029076	0.108219	0.236973	61	4	-0.00728874	0.374147	0.790084
ENSMUSG00000032332	0.110208	0.176366	55	4	0.00443171	0.374432	0.790084
ENSMUSG00000041997	0.0612846	0.201497	59	4	-0.00436842	0.373229	0.790084
ENSMUSG00000005469	0.0551559	0.185446	58	4	-0.00571461	0.375369	0.791396
ENSMUSG00000022020	0.116488	0.282388	59	4	0.00761583	0.377684	0.791704
ENSMUSG00000022681	0.074455	0.192303	52	4	0.00851473	0.375862	0.791704
ENSMUSG00000028029	0.0169125	0.0696757	56	4	-0.00820758	0.377038	0.791704
ENSMUSG00000031600	0.0150638	0.0299544	64	4	0.0061734	0.377367	0.791704
ENSMUSG00000032431	0.0987443	0.241574	55	4	-0.011616	0.378038	0.791704
ENSMUSG00000038402	0.0613783	0.137964	60	4	0.00442899	0.37653	0.791704
ENSMUSG00000038894	0.0254189	0.0634338	60	4	0.00989228	0.377462	0.791704
ENSMUSG00000047759	0.094898	0.224024	60	4	0.00838031	0.377892	0.791704
ENSMUSG00000040249	0.14307	0.208594	53	4	0.00438772	0.378793	0.792624
ENSMUSG00000003153	0.170996	0.333697	51	4	-0.00731341	0.381111	0.79276
ENSMUSG00000010797	0.0632217	0.0822194	64	4	0.00648304	0.382331	0.79276
ENSMUSG00000020948	0.00771959	0.0158693	59	4	0.0089526	0.381246	0.79276
ENSMUSG00000021301	0.268679	0.338736	55	4	0.00835821	0.381571	0.79276
ENSMUSG00000025352	0.109131	0.249299	52	4	0.0053581	0.379324	0.79276
ENSMUSG00000026643	0.0550559	0.183306	62	4	-0.00718514	0.381886	0.79276
ENSMUSG00000027641	0.19885	0.371277	66	4	-0.00498145	0.381724	0.79276
ENSMUSG00000032586	0.918795	0.213595	66	4	-0.00923787	0.380058	0.79276
ENSMUSG00000033581	0.0586106	0.151802	55	4	-0.00365266	0.380992	0.79276
ENSMUSG00000041225	0.0391742	0.151302	54	4	-0.0092964	0.381088	0.79276
ENSMUSG00000042744	0.106115	0.280737	58	4	0.00372306	0.382053	0.79276
ENSMUSG00000026032	0.054407	0.159624	56	4	0.00390058	0.385099	0.795217
ENSMUSG00000027419	0.142621	0.261015	52	4	0.00631841	0.383898	0.795217
ENSMUSG00000028062	0.0144827	0.0287151	56	4	0.00781639	0.384986	0.795217
ENSMUSG00000031737	0.0421205	0.095155	62	4	0.002637	0.384799	0.795217
ENSMUSG00000053861	0.0519615	0.138151	54	4	0.00451942	0.384861	0.795217
ENSMUSG00000024598	0.178657	0.2479	57	4	0.00663348	0.385836	0.796085
ENSMUSG00000028161	0.0501344	0.18119	61	4	-0.00656354	0.386989	0.797152
ENSMUSG00000050567	0.0531196	0.171918	56	4	0.00605192	0.38698	0.797152
ENSMUSG00000018900	0.0517664	0.176825	52	4	0.0112968	0.387667	0.797691
ENSMUSG00000040372	0.212474	0.356449	57	4	0.0063115	0.387885	0.797691
ENSMUSG00000034973	0.0772993	0.211984	51	4	-0.00775277	0.388328	0.797948
ENSMUSG00000059498	0.114501	0.153028	72	4	-0.00364107	0.388741	0.798142
ENSMUSG00000042182	0.0393579	0.0838384	61	4	0.00833932	0.389158	0.798347
ENSMUSG00000030670	0.173671	0.299764	54	4	-0.00635251	0.38989	0.798543
ENSMUSG00000044573	0.0954812	0.242743	54	4	0.006755	0.389637	0.798543
ENSMUSG00000009630	0.202206	0.348493	53	4	-0.0117748	0.393469	0.799374
ENSMUSG00000020402	0.152475	0.311725	55	4	-0.00774174	0.391938	0.799374
ENSMUSG00000024457	0.0646005	0.179002	55	4	-0.00476124	0.391969	0.799374
ENSMUSG00000034269	0.0133445	0.0251708	69	4	-0.00359306	0.391741	0.799374
ENSMUSG00000036356	0.112711	0.271132	53	4	-0.00580393	0.392062	0.799374
ENSMUSG00000036632	0.0505821	0.168511	64	4	0.00336326	0.393046	0.799374
ENSMUSG00000039488	0.325328	0.336823	52	4	0.0083147	0.393263	0.799374
ENSMUSG00000045671	0.200987	0.272876	56	4	-0.00994301	0.392521	0.799374
ENSMUSG00000048874	0.0133481	0.0283513	61	4	0.00555432	0.391457	0.799374
ENSMUSG00000073631	0.656842	0.296755	83	4	0.00339528	0.393479	0.799374
ENSMUSG00000035202	0.0837042	0.200526	58	4	-0.00599908	0.394782	0.80126
ENSMUSG00000037523	0.107867	0.208766	52	4	-0.00601648	0.395046	0.80126
ENSMUSG00000007989	0.0732834	0.216486	65	4	0.00559046	0.395912	0.801721
ENSMUSG00000046138	0.039375	0.118058	51	4	-0.0123244	0.395628	0.801721
ENSMUSG00000025171	0.0112863	0.0229145	60	4	0.00330315	0.396736	0.80192
ENSMUSG00000028344	0.00921549	0.0226582	58	4	-0.00617218	0.397239	0.80192
ENSMUSG00000034910	0.0986773	0.212956	58	4	0.00432321	0.397287	0.80192
ENSMUSG00000037957	0.0270679	0.0946033	53	4	-0.00442607	0.396444	0.80192
ENSMUSG00000038212	0.092096	0.248546	63	4	0.00592149	0.398014	0.802741
ENSMUSG00000006720	0.0859159	0.17958	59	4	-0.00709075	0.399634	0.802966
ENSMUSG00000024002	0.0701743	0.202527	58	4	-0.00608692	0.398451	0.802966
ENSMUSG00000025893	0.00883858	0.020314	52	4	0.00596867	0.399404	0.802966
ENSMUSG00000054196	0.319637	0.377615	54	4	0.00536083	0.399724	0.802966
ENSMUSG00000061859	0.0768777	0.187781	53	4	-0.00566095	0.399449	0.802966
ENSMUSG00000015882	0.0286946	0.123612	71	4	-0.0039872	0.404145	0.803687
ENSMUSG00000020102	0.0992765	0.207755	51	4	0.0131804	0.404868	0.803687
ENSMUSG00000021686	0.0840939	0.230662	63	4	0.00572199	0.403201	0.803687
ENSMUSG00000022664	0.021709	0.131199	58	4	-0.00820755	0.402761	0.803687
ENSMUSG00000024238	0.0293621	0.096898	55	4	-0.00450001	0.403913	0.803687
ENSMUSG00000027506	0.129367	0.279584	54	4	0.00694532	0.403613	0.803687
ENSMUSG00000032320	0.0867387	0.238123	59	4	0.00317511	0.403918	0.803687
ENSMUSG00000037876	0.142651	0.318127	51	4	0.00687816	0.40123	0.803687
ENSMUSG00000038541	0.120629	0.13989	53	4	0.00532523	0.400919	0.803687
ENSMUSG00000039960	0.157703	0.314035	51	4	0.0037909	0.404884	0.803687
ENSMUSG00000047143	0.0478567	0.0741254	62	4	0.00309812	0.402416	0.803687
ENSMUSG00000049422	0.451899	0.404064	90	4	0.00721566	0.402507	0.803687
ENSMUSG00000064340	0.434784	0.278375	132	4	0.00492855	0.404555	0.803687
ENSMUSG00000068105	0.379167	0.390106	53	4	0.0048158	0.403343	0.803687
ENSMUSG00000074212	0.0642885	0.196284	55	4	-0.00363624	0.403326	0.803687
ENSMUSG00000019718	0.0233834	0.0518403	52	4	-0.00594499	0.405858	0.803715
ENSMUSG00000020993	0.201458	0.363819	52	4	-0.00480109	0.405239	0.803715
ENSMUSG00000029651	0.0725722	0.117146	63	4	0.00469282	0.405835	0.803715
ENSMUSG00000022987	0.280777	0.358575	53	4	0.00478747	0.407708	0.803849
ENSMUSG00000027177	0.0680815	0.1899	63	4	0.00627524	0.407241	0.803849
ENSMUSG00000038188	0.738039	0.322966	56	4	-0.0032876	0.408167	0.803849
ENSMUSG00000041408	0.0771148	0.225289	59	4	0.00634397	0.406884	0.803849
ENSMUSG00000046794	0.274295	0.374653	59	4	-0.00318845	0.407815	0.803849
ENSMUSG00000049551	0.132607	0.281346	59	4	0.00465757	0.407049	0.803849
ENSMUSG00000051223	0.0943992	0.227032	56	4	-0.0074205	0.408023	0.803849
ENSMUSG00000032985	0.0751194	0.228649	56	4	0.0047206	0.409908	0.805383
ENSMUSG00000037174	0.0117236	0.017685	73	4	0.00349443	0.409833	0.805383
ENSMUSG00000062627	0.154701	0.280889	56	4	-0.00534625	0.409417	0.805383
ENSMUSG00000021765	0.0232578	0.0356797	60	4	0.00612405	0.410433	0.805648
ENSMUSG00000027684	0.978554	0.0786932	68	4	0.0127334	0.410685	0.805648
ENSMUSG00000024383	0.0504638	0.171819	61	4	0.00318337	0.412861	0.808653
ENSMUSG00000037070	0.00848742	0.0139846	63	4	-0.00464926	0.412849	0.808653
ENSMUSG00000042961	0.106784	0.127757	52	4	0.00472312	0.413274	0.808832
ENSMUSG00000003233	0.0394552	0.135677	56	4	0.00422475	0.41703	0.809536
ENSMUSG00000011751	0.29119	0.347558	55	4	0.00565413	0.418641	0.809536
ENSMUSG00000014496	0.0145506	0.0273802	69	4	-0.00362666	0.417693	0.809536
ENSMUSG00000015961	0.0652725	0.219501	56	4	-0.0087083	0.417262	0.809536
ENSMUSG00000020361	0.121529	0.242034	55	4	0.0126453	0.416899	0.809536
ENSMUSG00000020580	0.0319549	0.0947801	64	4	-0.0050429	0.41604	0.809536
ENSMUSG00000028343	0.00899115	0.0223942	57	4	-0.00607108	0.415361	0.809536
ENSMUSG00000030559	0.193805	0.29781	59	4	0.00452977	0.416602	0.809536
ENSMUSG00000038910	0.0886135	0.187721	71	4	-0.00333085	0.418618	0.809536
ENSMUSG00000039782	0.0223702	0.0685963	58	4	-0.00574405	0.417843	0.809536
ENSMUSG00000043162	0.0924316	0.246638	52	4	-0.00553682	0.417705	0.809536
ENSMUSG00000046145	0.0114827	0.0163071	53	4	0.00315775	0.416778	0.809536
ENSMUSG00000049751	0.0163372	0.0663487	57	4	0.00446264	0.4185	0.809536
ENSMUSG00000059878	0.329774	0.308085	52	4	-0.0103731	0.415839	0.809536
ENSMUSG00000061080	0.198717	0.261667	54	4	0.00524302	0.415173	0.809536
ENSMUSG00000071456	0.00988065	0.0172439	62	4	0.00445407	0.418792	0.809536
ENSMUSG00000020334	0.32969	0.309307	52	4	0.00566554	0.419202	0.809706
ENSMUSG00000024073	0.121022	0.283902	55	4	0.00468944	0.420404	0.811401
ENSMUSG00000014932	0.0388135	0.131658	52	4	-0.00957384	0.421499	0.811599
ENSMUSG00000034667	0.118101	0.269397	53	4	0.0046728	0.421799	0.811599
ENSMUSG00000039934	0.150319	0.289458	53	4	-0.00835939	0.420852	0.811599
ENSMUSG00000046440	0.838425	0.263759	57	4	0.00462909	0.421716	0.811599
ENSMUSG00000022962	0.0121831	0.0339307	56	4	0.00824195	0.422727	0.811886
ENSMUSG00000025189	0.0618252	0.173081	58	4	-0.00830136	0.423565	0.811886
ENSMUSG00000033454	0.0104191	0.023548	58	4	0.00540372	0.423463	0.811886
ENSMUSG00000042359	0.0672467	0.165175	51	4	0.00712517	0.423496	0.811886
ENSMUSG00000064364	0.388005	0.26873	130	4	-0.0038438	0.422731	0.811886
ENSMUSG00000064366	0.40785	0.267067	134	4	-0.0036801	0.424067	0.812229
ENSMUSG00000006005	0.108451	0.276169	55	4	0.00401883	0.427308	0.81305
ENSMUSG00000019831	0.0195252	0.0482985	55	4	-0.00699947	0.427065	0.81305
ENSMUSG00000020271	0.16858	0.338893	57	4	-0.00529053	0.428013	0.81305
ENSMUSG00000027860	0.108358	0.178887	61	4	0.00379616	0.428676	0.81305
ENSMUSG00000037896	0.0129871	0.0187412	66	4	0.00389479	0.426691	0.81305
ENSMUSG00000038007	0.0929604	0.236476	51	4	0.00658013	0.428528	0.81305
ENSMUSG00000038248	0.0297921	0.0587289	67	4	-0.00507293	0.425793	0.81305
ENSMUSG00000039683	0.0359775	0.0678148	66	4	0.00669205	0.428203	0.81305
ENSMUSG00000039804	0.0831588	0.195078	54	4	-0.00829505	0.428091	0.81305
ENSMUSG00000056476	0.0667815	0.196825	51	4	0.00602205	0.426838	0.81305
ENSMUSG00000069094	0.0229684	0.0817267	66	4	0.00327332	0.425449	0.81305
ENSMUSG00000070544	0.171196	0.337616	53	4	-0.00609896	0.42541	0.81305
ENSMUSG00000073073	0.0790992	0.156433	64	4	-0.00546371	0.428985	0.81305
ENSMUSG00000073664	0.068919	0.21871	68	4	-0.00459247	0.429029	0.81305
ENSMUSG00000023068	0.0616868	0.190729	51	4	0.00739193	0.42943	0.813197
ENSMUSG00000001280	0.0773381	0.229327	58	4	0.00613284	0.430193	0.813592
ENSMUSG00000025894	0.0192438	0.071025	53	4	0.0055974	0.430748	0.813592
ENSMUSG00000038658	0.0741002	0.229365	54	4	-0.00434218	0.430935	0.813592
ENSMUSG00000050199	0.044133	0.140198	51	4	0.00323233	0.430394	0.813592
ENSMUSG00000003131	0.0261275	0.0827285	53	4	-0.00457612	0.431604	0.814244
ENSMUSG00000022280	0.0144354	0.0289296	55	4	-0.0062113	0.43242	0.814392
ENSMUSG00000028426	0.0617239	0.192661	60	4	0.00297125	0.432674	0.814392
ENSMUSG00000030283	0.0358911	0.118905	54	4	-0.00571021	0.432407	0.814392
ENSMUSG00000069540	0.0074939	0.0166745	53	4	-0.00929195	0.43298	0.814392
ENSMUSG00000037461	0.011011	0.0211186	52	4	0.0095818	0.434182	0.816041
ENSMUSG00000025903	0.0288673	0.132098	57	4	0.00422508	0.436274	0.81862
ENSMUSG00000026499	0.0724008	0.215988	62	4	0.00475377	0.436828	0.81862
ENSMUSG00000026994	0.139366	0.292324	68	4	0.00574198	0.438044	0.81862
ENSMUSG00000027006	0.0188733	0.046321	57	4	-0.00586811	0.437989	0.81862
ENSMUSG00000028180	0.112258	0.269598	60	4	-0.00847295	0.436924	0.81862
ENSMUSG00000032937	0.892263	0.1611	51	4	-0.0037672	0.437791	0.81862
ENSMUSG00000033186	0.041413	0.174589	64	4	0.00419814	0.436304	0.81862
ENSMUSG00000060487	0.0325681	0.0498343	59	4	0.00685084	0.438162	0.81862
ENSMUSG00000013701	0.0517987	0.187108	55	4	-0.00335637	0.440944	0.82094
ENSMUSG00000024287	0.0723404	0.192848	52	4	-0.00732617	0.441365	0.82094
ENSMUSG00000029456	0.0632331	0.17095	58	4	-0.00689081	0.440609	0.82094
ENSMUSG00000035133	0.0169006	0.0343476	62	4	-0.00359635	0.440026	0.82094
ENSMUSG00000046139	0.0569738	0.150613	54	4	0.00659359	0.441202	0.82094
ENSMUSG00000050896	0.0944119	0.151224	51	4	0.00275689	0.44096	0.82094
ENSMUSG00000029920	0.0782254	0.204176	58	4	0.00437489	0.442327	0.822015
ENSMUSG00000043415	0.0109027	0.015822	59	4	0.00489648	0.442599	0.822015
ENSMUSG00000007908	0.430985	0.333951	57	4	0.00297768	0.4455	0.82343
ENSMUSG00000029454	0.112502	0.265667	53	4	-0.00581417	0.444727	0.82343
ENSMUSG00000035983	0.01362	0.0267837	53	4	-0.00933686	0.444045	0.82343
ENSMUSG00000036928	0.219994	0.315697	55	4	0.00403436	0.444548	0.82343
ENSMUSG00000039952	0.0722548	0.206563	59	4	0.00517344	0.445276	0.82343
ENSMUSG00000040850	0.079816	0.241785	52	4	0.0049755	0.445656	0.82343
ENSMUSG00000042540	0.287353	0.324037	56	4	-0.0062023	0.445494	0.82343
ENSMUSG00000027272	0.0820075	0.232053	59	4	-0.0089062	0.446315	0.824042
ENSMUSG00000019927	0.206111	0.351707	74	4	-0.00491603	0.447749	0.824646
ENSMUSG00000025912	0.0108354	0.026587	52	4	0.00618519	0.44734	0.824646
ENSMUSG00000043323	0.071355	0.190766	62	4	0.00199119	0.447956	0.824646
ENSMUSG00000069378	0.0735122	0.112099	58	4	0.00474094	0.446997	0.824646
ENSMUSG00000017631	0.158367	0.282494	52	4	-0.00301227	0.449732	0.824995
ENSMUSG00000021936	0.0672723	0.206861	53	4	0.0126821	0.448881	0.824995
ENSMUSG00000023826	0.0893217	0.164106	59	4	0.0081624	0.452188	0.824995
ENSMUSG00000024286	0.0287357	0.093102	70	4	-0.00386467	0.449799	0.824995
ENSMUSG00000024535	0.0921425	0.243111	53	4	0.00217102	0.452417	0.824995
ENSMUSG00000024563	0.0289283	0.134328	55	4	0.0040517	0.452099	0.824995
ENSMUSG00000026319	0.0195131	0.06162	71	4	0.00442906	0.450349	0.824995
ENSMUSG00000027833	0.0416632	0.135584	69	4	0.00475777	0.450795	0.824995
ENSMUSG00000030990	0.0494034	0.166361	51	4	-0.0029629	0.449954	0.824995
ENSMUSG00000041135	0.0555611	0.158663	54	4	-0.00745174	0.448845	0.824995
ENSMUSG00000044927	0.112335	0.215483	57	4	-0.00395125	0.452337	0.824995
ENSMUSG00000051285	0.0536315	0.14196	51	4	-0.00551796	0.450961	0.824995
ENSMUSG00000064365	0.406457	0.26692	134	4	-0.00352268	0.451343	0.824995
ENSMUSG00000063406	0.0263786	0.0651716	71	4	-0.00285371	0.453048	0.825547
ENSMUSG00000023845	0.0146914	0.0426182	66	4	0.00437969	0.453879	0.826461
ENSMUSG00000010721	0.146479	0.258693	55	4	-0.00951496	0.456772	0.826605
ENSMUSG00000016458	0.0934808	0.107015	53	4	0.0018973	0.455364	0.826605
ENSMUSG00000020091	0.092456	0.242453	53	4	0.0127202	0.456841	0.826605
ENSMUSG00000021238	0.102385	0.267016	54	4	0.00679427	0.45692	0.826605
ENSMUSG00000027015	0.0815261	0.157538	59	4	0.00572759	0.455695	0.826605
ENSMUSG00000027674	0.260291	0.326453	54	4	0.00536351	0.455801	0.826605
ENSMUSG00000029359	0.0553695	0.067509	57	4	0.00460731	0.456872	0.826605
ENSMUSG00000052302	0.0914294	0.172581	51	4	0.00575391	0.455304	0.826605
ENSMUSG00000053293	0.140571	0.285701	57	4	-0.00558151	0.455114	0.826605
ENSMUSG00000006906	0.420861	0.42643	54	4	0.00902288	0.459044	0.82783
ENSMUSG00000018412	0.0422402	0.141356	54	4	-0.00420315	0.459246	0.82783
ENSMUSG00000028522	0.0265318	0.10347	51	4	0.00436413	0.45828	0.82783
ENSMUSG00000029004	0.0117643	0.0156763	62	4	0.00261415	0.459005	0.82783
ENSMUSG00000053199	0.0152937	0.0422937	58	4	0.00567081	0.459232	0.82783
ENSMUSG00000005034	0.0406176	0.142947	57	4	0.00512791	0.461085	0.830172
ENSMUSG00000020803	0.0510274	0.103779	53	4	-0.00840147	0.461537	0.830172
ENSMUSG00000032443	0.014469	0.0510366	66	4	-0.00403084	0.461238	0.830172
ENSMUSG00000032902	0.0409377	0.129782	62	4	0.00574712	0.462005	0.830418
ENSMUSG00000007411	0.11441	0.266524	54	4	0.00478825	0.464596	0.831275
ENSMUSG00000021264	0.0281166	0.134282	55	4	0.00368582	0.467438	0.831275
ENSMUSG00000022297	0.0887385	0.207386	59	4	0.00506321	0.466533	0.831275
ENSMUSG00000024798	0.0505401	0.108898	71	4	0.00167623	0.467266	0.831275
ENSMUSG00000024897	0.070225	0.195495	61	4	0.00477622	0.465808	0.831275
ENSMUSG00000025049	0.0565803	0.177858	57	4	0.00751647	0.467414	0.831275
ENSMUSG00000027312	0.046548	0.179927	60	4	-0.00536226	0.464631	0.831275
ENSMUSG00000032265	0.0621711	0.187381	58	4	0.00276863	0.466302	0.831275
ENSMUSG00000038482	0.110827	0.252248	56	4	0.00248237	0.467422	0.831275
ENSMUSG00000040537	0.188533	0.334728	54	4	0.0049205	0.466801	0.831275
ENSMUSG00000044465	0.197636	0.348499	53	4	0.00823654	0.463595	0.831275
ENSMUSG00000050714	0.0254959	0.0745241	53	4	-0.00863122	0.467447	0.831275
ENSMUSG00000055069	0.105872	0.226568	60	4	-0.0063759	0.464851	0.831275
ENSMUSG00000057054	0.0917584	0.215326	54	4	-0.00435998	0.464418	0.831275
ENSMUSG00000071280	0.15608	0.314751	62	4	-0.00557939	0.466745	0.831275
ENSMUSG00000023353	0.130008	0.231035	52	4	0.00496562	0.468352	0.832233
ENSMUSG00000035799	0.0721043	0.143026	74	4	0.00398741	0.46898	0.832233
ENSMUSG00000066037	0.0706341	0.215307	58	4	0.00875287	0.468865	0.832233
ENSMUSG00000019891	0.0856699	0.170748	57	4	0.00407503	0.46968	0.832886
ENSMUSG00000019894	0.0813847	0.151903	64	4	0.00536309	0.472758	0.833149
ENSMUSG00000020532	0.176011	0.334583	52	4	-0.00747193	0.474599	0.833149
ENSMUSG00000022829	0.0902889	0.185334	61	4	0.00404696	0.472011	0.833149
ENSMUSG00000023961	0.193099	0.361882	51	4	0.00464848	0.471681	0.833149
ENSMUSG00000024515	0.015724	0.0235596	62	4	0.00343724	0.47122	0.833149
ENSMUSG00000030313	0.0338187	0.126165	64	4	0.00354782	0.474366	0.833149
ENSMUSG00000033624	0.0230028	0.0397659	54	4	0.00446908	0.4744	0.833149
ENSMUSG00000035666	0.0206367	0.0702874	53	4	-0.00501375	0.474233	0.833149
ENSMUSG00000037161	0.296433	0.372104	52	4	0.00555481	0.472468	0.833149
ENSMUSG00000039313	0.0915685	0.162184	58	4	-0.00419953	0.474372	0.833149
ENSMUSG00000041426	0.138505	0.343398	52	4	-0.00485704	0.471904	0.833149
ENSMUSG00000042743	0.0457097	0.117578	62	4	0.00403573	0.47311	0.833149
ENSMUSG00000049225	0.036875	0.142548	54	4	0.004664	0.474085	0.833149
ENSMUSG00000063873	0.109922	0.253134	52	4	0.00489306	0.473971	0.833149
ENSMUSG00000067158	0.175686	0.245411	55	4	0.00488699	0.474806	0.833149
ENSMUSG00000024590	0.00877447	0.015678	61	4	-0.00475003	0.475472	0.833154
ENSMUSG00000033697	0.0725938	0.217418	52	4	-0.00498501	0.475156	0.833154
ENSMUSG00000055078	0.204651	0.251792	62	4	-0.0034477	0.476473	0.834326
ENSMUSG00000006586	0.0831385	0.165256	57	4	-0.00666452	0.477611	0.834742
ENSMUSG00000021635	0.0142961	0.048654	56	4	0.0055257	0.477745	0.834742
ENSMUSG00000026739	0.0953165	0.210379	60	4	0.00401468	0.477816	0.834742
ENSMUSG00000034460	0.223453	0.344775	51	4	0.00730836	0.47804	0.834742
ENSMUSG00000014763	0.248717	0.347286	53	4	0.00787391	0.47857	0.834892
ENSMUSG00000073652	0.0948775	0.20267	51	4	0.00630255	0.478791	0.834892
ENSMUSG00000040867	0.102554	0.202318	51	4	-0.00456423	0.479195	0.835016
ENSMUSG00000015002	0.0966225	0.26782	51	4	0.00463905	0.48031	0.83522
ENSMUSG00000048388	0.127688	0.287283	51	4	-0.00441132	0.479798	0.83522
ENSMUSG00000054843	0.0186175	0.0380444	66	4	0.00434705	0.480112	0.83522
ENSMUSG00000024095	0.0544188	0.184562	57	4	-0.00490334	0.481142	0.836088
ENSMUSG00000024260	0.0534327	0.187094	57	4	0.00549828	0.483045	0.836357
ENSMUSG00000025584	0.0308329	0.0750629	57	4	-0.00331195	0.481959	0.836357
ENSMUSG00000031631	0.0297039	0.119416	71	4	-0.00206842	0.48211	0.836357
ENSMUSG00000033105	0.154361	0.301375	51	4	-0.00505177	0.483295	0.836357
ENSMUSG00000037514	0.143158	0.332243	58	4	0.00466602	0.482432	0.836357
ENSMUSG00000050079	0.0286601	0.127165	64	4	-0.00445228	0.483252	0.836357
ENSMUSG00000000600	0.00770535	0.014992	60	4	-0.00363543	0.484121	0.83721
ENSMUSG00000029504	0.0883609	0.230991	52	4	-0.0036666	0.484505	0.837297
ENSMUSG00000000149	0.109116	0.273452	58	4	0.00328809	0.485676	0.838104
ENSMUSG00000038546	0.103742	0.263293	58	4	0.00760824	0.485484	0.838104
ENSMUSG00000047368	0.0250573	0.0882466	60	4	-0.0027878	0.485973	0.838104
ENSMUSG00000032410	0.0701323	0.225085	61	4	0.00582157	0.486582	0.838577
ENSMUSG00000013973	0.202066	0.337436	52	4	-0.00541614	0.487363	0.839348
ENSMUSG00000017428	0.0695678	0.214724	63	4	0.00308221	0.489948	0.83954
ENSMUSG00000027363	0.0964973	0.250278	55	4	-0.0082265	0.489636	0.83954
ENSMUSG00000031508	0.0566385	0.188307	66	4	0.00607436	0.488744	0.83954
ENSMUSG00000036087	0.0921702	0.266359	52	4	-0.0050843	0.488141	0.83954
ENSMUSG00000042508	0.0794114	0.215954	57	4	-0.00613365	0.49015	0.83954
ENSMUSG00000046062	0.0751003	0.230421	54	4	0.00631966	0.489817	0.83954
ENSMUSG00000056031	0.241163	0.339445	52	4	0.00491436	0.489038	0.83954
ENSMUSG00000056851	0.102966	0.240765	60	4	-0.00716398	0.489803	0.83954
ENSMUSG00000015656	0.0580779	0.187242	53	4	0.00752574	0.491416	0.840112
ENSMUSG00000027835	0.0506327	0.1554	58	4	-0.0049216	0.49289	0.840112
ENSMUSG00000029462	0.129082	0.263539	55	4	0.00464454	0.492471	0.840112
ENSMUSG00000032666	0.107511	0.221838	51	4	-0.0101505	0.49213	0.840112
ENSMUSG00000040123	0.00979862	0.0207031	63	4	0.00456616	0.49316	0.840112
ENSMUSG00000063632	0.108129	0.121639	53	4	0.0057381	0.491886	0.840112
ENSMUSG00000063804	0.0732302	0.170694	77	4	0.00370862	0.492955	0.840112
ENSMUSG00000066798	0.0445417	0.153138	53	4	-0.00749596	0.491116	0.840112
ENSMUSG00000038491	0.0899093	0.200874	55	4	0.00305534	0.493845	0.840709
ENSMUSG00000004789	0.193306	0.347964	54	4	-0.010916	0.494354	0.841005
ENSMUSG00000022705	0.880919	0.247834	54	4	-0.00454996	0.495781	0.841211
ENSMUSG00000024505	0.0436003	0.141577	51	4	0.00365573	0.49614	0.841211
ENSMUSG00000030987	0.0101853	0.0243895	66	4	-0.00644441	0.496224	0.841211
ENSMUSG00000031987	0.129513	0.232929	59	4	0.00608267	0.496485	0.841211
ENSMUSG00000038446	0.0272729	0.093294	65	4	0.00353002	0.495925	0.841211
ENSMUSG00000068601	0.0591754	0.179806	52	4	-0.00373066	0.49503	0.841211
ENSMUSG00000028476	0.092868	0.250073	53	4	-0.00372179	0.497867	0.842506
ENSMUSG00000064341	0.429509	0.285128	131	4	0.00392488	0.497921	0.842506
ENSMUSG00000037762	0.14662	0.27223	56	4	-0.00488114	0.498613	0.843109
ENSMUSG00000020828	0.040254	0.141631	52	4	0.00463527	0.501374	0.844082
ENSMUSG00000021067	0.0175472	0.0370371	57	4	-0.0051976	0.501489	0.844082
ENSMUSG00000024006	0.0870936	0.248682	52	4	-0.014251	0.500707	0.844082
ENSMUSG00000024817	0.0753768	0.160714	56	4	0.00665621	0.500881	0.844082
ENSMUSG00000039844	0.165992	0.305042	64	4	-0.00533027	0.500138	0.844082
ENSMUSG00000044224	0.0580589	0.191952	58	4	0.00353437	0.501514	0.844082
ENSMUSG00000047909	0.0127042	0.0375946	54	4	0.00864694	0.501541	0.844082
ENSMUSG00000001761	0.178384	0.319715	51	4	0.00395422	0.503106	0.844955
ENSMUSG00000010277	0.144257	0.248479	55	4	0.00676136	0.502645	0.844955
ENSMUSG00000022663	0.0666071	0.21071	59	4	0.00287933	0.503337	0.844955
ENSMUSG00000022808	0.131248	0.293798	55	4	-0.00582529	0.503406	0.844955
ENSMUSG00000025790	0.104438	0.231745	52	4	-0.00539452	0.504594	0.846383
ENSMUSG00000072875	0.0463656	0.0935953	68	4	0.00317372	0.505194	0.846824
ENSMUSG00000027793	0.14714	0.267968	53	4	0.00407473	0.505899	0.846875
ENSMUSG00000034801	0.0286211	0.126258	63	4	0.00627568	0.505662	0.846875
ENSMUSG00000016831	0.127974	0.29569	52	4	-0.00659166	0.509637	0.848583
ENSMUSG00000019876	0.197136	0.318418	55	4	-0.00374564	0.509933	0.848583
ENSMUSG00000021645	0.354683	0.423713	60	4	-0.00743604	0.509994	0.848583
ENSMUSG00000021930	0.0540574	0.153075	56	4	0.00606644	0.507471	0.848583
ENSMUSG00000027351	0.0257714	0.122834	66	4	0.00421913	0.510238	0.848583
ENSMUSG00000029563	0.0412692	0.075484	77	4	0.00570348	0.510299	0.848583
ENSMUSG00000038497	0.0557854	0.154708	58	4	0.00267798	0.508227	0.848583
ENSMUSG00000038506	0.0726561	0.211636	51	4	0.00496673	0.507891	0.848583
ENSMUSG00000050623	0.274036	0.240696	52	4	-0.0034712	0.509309	0.848583
ENSMUSG00000051146	0.0337751	0.12428	59	4	-0.00602148	0.510236	0.848583
ENSMUSG00000027900	0.0185972	0.0843796	64	4	-0.00507541	0.511118	0.848822
ENSMUSG00000031519	0.0646595	0.193775	59	4	0.00424898	0.511025	0.848822
ENSMUSG00000001496	0.105734	0.136594	54	4	0.0034207	0.512683	0.850126
ENSMUSG00000027384	0.0305693	0.13122	64	4	-0.00571944	0.513035	0.850126
ENSMUSG00000029338	0.160994	0.308456	57	4	0.00520084	0.512763	0.850126
ENSMUSG00000040428	0.166532	0.277711	53	4	-0.00271814	0.513258	0.850126
ENSMUSG00000021772	0.0261485	0.081365	53	4	0.00425781	0.516206	0.852762
ENSMUSG00000032267	0.0463363	0.152608	54	4	-0.00760727	0.515201	0.852762
ENSMUSG00000037400	0.0252685	0.0746247	54	4	-0.00582117	0.516547	0.852762
ENSMUSG00000043998	0.027454	0.0972824	51	4	0.00255416	0.51612	0.852762
ENSMUSG00000050608	0.148171	0.300844	64	4	-0.00476214	0.5164	0.852762
ENSMUSG00000020078	0.0900007	0.236116	55	4	0.002815	0.517508	0.853786
ENSMUSG00000019590	0.876514	0.158197	63	4	-0.00359686	0.518311	0.854549
ENSMUSG00000021072	0.224928	0.389639	64	4	-0.00477031	0.519375	0.855742
ENSMUSG00000034544	0.0257267	0.049399	63	4	0.00368865	0.521024	0.857895
ENSMUSG00000018583	0.0472385	0.126537	72	4	-0.00249746	0.522271	0.858261
ENSMUSG00000021838	0.0738105	0.156045	63	4	-0.00666199	0.521902	0.858261
ENSMUSG00000022070	0.0253041	0.126186	63	4	0.00321688	0.522037	0.858261
ENSMUSG00000024829	0.224573	0.353996	60	4	-0.00916765	0.523108	0.859075
ENSMUSG00000013878	0.00891479	0.0154056	63	4	0.00467567	0.523876	0.859212
ENSMUSG00000038816	0.159045	0.319196	55	4	-0.00613465	0.523873	0.859212
ENSMUSG00000028284	0.0377778	0.128337	64	4	0.00576675	0.524299	0.859213
ENSMUSG00000048264	0.168305	0.326728	59	4	0.00547479	0.524561	0.859213
ENSMUSG00000026064	0.00967147	0.019592	54	4	0.00352994	0.526737	0.861828
ENSMUSG00000069670	0.104013	0.163942	67	4	0.00399345	0.526844	0.861828
ENSMUSG00000020412	0.249988	0.383799	53	4	0.00238656	0.529954	0.862459
ENSMUSG00000021276	0.137179	0.279296	52	4	-0.00624536	0.528656	0.862459
ENSMUSG00000024953	0.216734	0.317156	61	4	-0.00407838	0.52777	0.862459
ENSMUSG00000034154	0.0599007	0.213217	68	4	-0.00405424	0.529421	0.862459
ENSMUSG00000037062	0.0763367	0.224309	59	4	-0.00305134	0.528774	0.862459
ENSMUSG00000038495	0.0899218	0.261059	57	4	-0.00410377	0.529397	0.862459
ENSMUSG00000039328	0.481783	0.419957	69	4	0.00592208	0.529978	0.862459
ENSMUSG00000049686	0.0436422	0.103577	54	4	-0.00327871	0.529014	0.862459
ENSMUSG00000018666	0.165602	0.340844	55	4	-0.00568082	0.531391	0.862831
ENSMUSG00000022947	0.241715	0.363779	58	4	0.00547873	0.531713	0.862831
ENSMUSG00000030265	0.0355217	0.0890789	52	4	-0.00333946	0.531756	0.862831
ENSMUSG00000044447	0.018194	0.0378177	57	4	0.002916	0.53179	0.862831
ENSMUSG00000059898	0.392713	0.308568	51	4	0.00705918	0.531924	0.862831
ENSMUSG00000031684	0.0174573	0.0650096	60	4	-0.00350138	0.532382	0.863015
ENSMUSG00000026353	0.114	0.267754	54	4	-0.00519809	0.532738	0.863035
ENSMUSG00000072647	0.0359083	0.100997	55	4	0.00258929	0.533176	0.863188
ENSMUSG00000019873	0.0212858	0.0426341	56	4	0.00284214	0.534325	0.863442
ENSMUSG00000022983	0.102574	0.272379	56	4	-0.00323146	0.535052	0.863442
ENSMUSG00000024527	0.0843051	0.215995	54	4	-0.0117627	0.534688	0.863442
ENSMUSG00000026321	0.0489187	0.07986	52	4	-0.00334153	0.533841	0.863442
ENSMUSG00000052151	0.157356	0.291097	55	4	-0.00368764	0.535042	0.863442
ENSMUSG00000032702	0.119463	0.230807	59	4	-0.00498427	0.536206	0.864748
ENSMUSG00000025326	0.0369672	0.135934	60	4	-0.00451074	0.536893	0.8653
ENSMUSG00000064441	0.897421	0.146054	117	4	0.00297892	0.537765	0.86615
ENSMUSG00000027238	0.0208737	0.0435673	60	4	0.00566638	0.538602	0.866386
ENSMUSG00000036591	0.0313332	0.134006	56	4	0.00313286	0.538339	0.866386
ENSMUSG00000021754	0.0205128	0.0916605	53	4	0.00488838	0.540019	0.866511
ENSMUSG00000036863	0.0577679	0.182716	59	4	0.00419851	0.540013	0.866511
ENSMUSG00000043683	0.0368936	0.144185	51	4	0.00736294	0.540185	0.866511
ENSMUSG00000048142	0.18619	0.256075	56	4	-0.00513411	0.540404	0.866511
ENSMUSG00000072082	0.0681792	0.21585	63	4	0.00237297	0.539945	0.866511
ENSMUSG00000040389	0.145397	0.324264	53	4	0.00275779	0.541477	0.86699
ENSMUSG00000046994	0.111883	0.288971	73	4	-0.00269846	0.542084	0.86699
ENSMUSG00000047044	0.165753	0.337475	68	4	-0.00441336	0.542045	0.86699
ENSMUSG00000048285	0.110459	0.251195	52	4	0.00370609	0.541792	0.86699
ENSMUSG00000062929	0.0600894	0.191161	68	4	-0.00498876	0.543657	0.868952
ENSMUSG00000024070	0.173434	0.299486	73	4	-0.0041279	0.546433	0.871506
ENSMUSG00000025743	0.0610903	0.170832	54	4	0.00422116	0.546558	0.871506
ENSMUSG00000030079	0.786454	0.380388	68	4	-0.0140181	0.546371	0.871506
ENSMUSG00000033952	0.0926803	0.258148	52	4	-0.00586553	0.546643	0.871506
ENSMUSG00000029104	0.119454	0.252515	63	4	-0.00585862	0.547115	0.871704
ENSMUSG00000019920	0.119886	0.265478	54	4	-0.00379964	0.547598	0.87192
ENSMUSG00000026987	0.0180723	0.0463016	55	4	-0.00420386	0.551612	0.875674
ENSMUSG00000032688	0.073136	0.205706	59	4	0.00436127	0.552391	0.875674
ENSMUSG00000037353	0.0897497	0.210905	52	4	0.00332779	0.552396	0.875674
ENSMUSG00000046230	0.087002	0.250285	64	4	-0.00253691	0.552024	0.875674
ENSMUSG00000051920	0.14078	0.239485	64	4	0.00492312	0.550761	0.875674
ENSMUSG00000057406	0.0191471	0.0466042	69	4	0.00289794	0.551664	0.875674
ENSMUSG00000074238	0.0171017	0.0389053	55	4	0.00260934	0.552164	0.875674
ENSMUSG00000040351	0.00694981	0.0145942	61	4	-0.00321262	0.553856	0.877434
ENSMUSG00000024487	0.0787891	0.238928	53	4	0.00685468	0.556405	0.877523
ENSMUSG00000025759	0.0913431	0.243444	52	4	0.00550236	0.556372	0.877523
ENSMUSG00000027652	0.0859956	0.185414	61	4	-0.00200949	0.555485	0.877523
ENSMUSG00000031583	0.0886096	0.17336	65	4	0.00263323	0.557058	0.877523
ENSMUSG00000040289	0.269088	0.426139	76	4	-0.00335179	0.555291	0.877523
ENSMUSG00000040481	0.166928	0.307528	59	4	0.00539427	0.556948	0.877523
ENSMUSG00000041112	0.0465359	0.136678	62	4	-0.00270102	0.556665	0.877523
ENSMUSG00000041841	0.0947429	0.215577	53	4	0.00578498	0.554782	0.877523
ENSMUSG00000055184	0.0105048	0.022367	55	4	0.00392078	0.555262	0.877523
ENSMUSG00000058537	0.855464	0.0907145	134	4	0.000927686	0.557713	0.878005
ENSMUSG00000051098	0.0164508	0.0474633	64	4	0.00241336	0.558126	0.878105
ENSMUSG00000035798	0.022279	0.0864244	60	4	-0.00388954	0.55879	0.878599
ENSMUSG00000047248	0.0605251	0.197015	53	4	0.00514411	0.559236	0.87875
ENSMUSG00000020647	0.174511	0.351416	62	4	-0.00307077	0.562492	0.879011
ENSMUSG00000026839	0.0970085	0.222602	53	4	0.00551246	0.562266	0.879011
ENSMUSG00000027739	0.065629	0.172557	56	4	-0.00259182	0.562553	0.879011
ENSMUSG00000030126	0.0315269	0.0804213	60	4	0.00359919	0.562146	0.879011
ENSMUSG00000030201	0.0935607	0.268181	51	4	-0.00291084	0.560224	0.879011
ENSMUSG00000031540	0.0637698	0.192475	57	4	0.00250983	0.561746	0.879011
ENSMUSG00000042444	0.0247662	0.0739342	62	4	0.00268075	0.561832	0.879011
ENSMUSG00000061751	0.114752	0.21731	57	4	-0.00264027	0.55995	0.879011
ENSMUSG00000069539	0.12783	0.239738	60	4	0.00391608	0.560805	0.879011
ENSMUSG00000020544	0.090293	0.255569	51	4	0.00854429	0.563278	0.879596
ENSMUSG00000030664	0.176928	0.253227	63	4	0.00592504	0.563825	0.879894
ENSMUSG00000032745	0.0593415	0.198772	54	4	0.00476321	0.56417	0.879894
ENSMUSG00000020218	0.0343167	0.0803279	54	4	0.00566107	0.565068	0.880091
ENSMUSG00000026082	0.0122851	0.0214626	67	4	-0.00304072	0.565892	0.880091
ENSMUSG00000031004	0.0576242	0.19667	56	4	0.00388731	0.565662	0.880091
ENSMUSG00000035754	0.0281474	0.0937597	52	4	0.00824877	0.566398	0.880091
ENSMUSG00000049672	0.0779275	0.202078	58	4	0.0045757	0.566298	0.880091
ENSMUSG00000054469	0.0847384	0.228495	55	4	0.00514797	0.564759	0.880091
ENSMUSG00000028360	0.2116	0.276297	54	4	0.00462202	0.567547	0.880785
ENSMUSG00000052414	0.0318814	0.13667	56	4	-0.0037053	0.567211	0.880785
ENSMUSG00000003410	0.24379	0.383732	54	4	-0.00301324	0.578346	0.883725
ENSMUSG00000015755	0.0111529	0.0173362	55	4	0.00454859	0.572362	0.883725
ENSMUSG00000017778	0.0680374	0.225707	56	4	-0.00523771	0.580951	0.883725
ENSMUSG00000018500	0.125731	0.301196	63	4	0.00436969	0.58011	0.883725
ENSMUSG00000020160	0.0362394	0.13378	56	4	0.00801432	0.573798	0.883725
ENSMUSG00000020463	0.0160133	0.0370306	72	4	0.00295842	0.580914	0.883725
ENSMUSG00000021018	0.0142257	0.0357067	52	4	-0.0045199	0.572137	0.883725
ENSMUSG00000021870	0.184819	0.324415	56	4	-0.00666244	0.57375	0.883725
ENSMUSG00000022789	0.161093	0.313414	56	4	0.00349308	0.574168	0.883725
ENSMUSG00000024811	0.0209282	0.0514223	55	4	0.00376754	0.575991	0.883725
ENSMUSG00000024847	0.184916	0.291062	52	4	0.00510702	0.574659	0.883725
ENSMUSG00000025366	0.190158	0.307099	57	4	0.00210185	0.582324	0.883725
ENSMUSG00000025956	0.0594413	0.172294	54	4	0.00264877	0.580367	0.883725
ENSMUSG00000026455	0.0476408	0.156201	55	4	0.00435764	0.576147	0.883725
ENSMUSG00000026721	0.127873	0.299419	53	4	-0.00574667	0.570618	0.883725
ENSMUSG00000027304	0.0505129	0.192026	53	4	0.00397159	0.575445	0.883725
ENSMUSG00000028086	0.00718495	0.0162731	67	4	-0.00360187	0.582815	0.883725
ENSMUSG00000029376	0.167639	0.342856	61	4	-0.00292623	0.577919	0.883725
ENSMUSG00000030170	0.104965	0.253148	55	4	0.00470912	0.582651	0.883725
ENSMUSG00000030759	0.0284904	0.0772862	57	4	-0.00409601	0.572874	0.883725
ENSMUSG00000031543	0.0861281	0.194739	55	4	0.00406465	0.575983	0.883725
ENSMUSG00000031976	0.0760239	0.216384	51	4	0.00298137	0.580121	0.883725
ENSMUSG00000034111	0.141465	0.25099	53	4	-0.00365688	0.577164	0.883725
ENSMUSG00000036760	0.124145	0.120472	56	4	0.00343799	0.570249	0.883725
ENSMUSG00000037032	0.176031	0.324094	54	4	-0.00466223	0.582374	0.883725
ENSMUSG00000037225	0.143785	0.232419	55	4	0.00154635	0.581362	0.883725
ENSMUSG00000037652	0.0949442	0.244586	65	4	-0.00445544	0.579878	0.883725
ENSMUSG00000038342	0.093012	0.248459	53	4	-0.0041945	0.580581	0.883725
ENSMUSG00000041471	0.0193088	0.0485002	57	4	-0.0037149	0.582499	0.883725
ENSMUSG00000041674	0.0361001	0.0455619	53	4	-0.00353135	0.575839	0.883725
ENSMUSG00000044217	0.271138	0.263832	51	4	-0.00207985	0.572309	0.883725
ENSMUSG00000048170	0.131447	0.313199	54	4	0.00367019	0.578554	0.883725
ENSMUSG00000049940	0.0475789	0.175742	64	4	0.0041556	0.574145	0.883725
ENSMUSG00000053442	0.0616706	0.147432	58	4	0.00314382	0.581081	0.883725
ENSMUSG00000055116	0.138541	0.303193	63	4	0.00673704	0.574513	0.883725
ENSMUSG00000062713	0.0430743	0.0639651	58	4	-0.0027416	0.573049	0.883725
ENSMUSG00000069495	0.0230474	0.0332601	55	4	-0.00276471	0.576899	0.883725
ENSMUSG00000074235	0.0384401	0.0874464	57	4	-0.00493477	0.576322	0.883725
ENSMUSG00000007279	0.370613	0.412094	66	4	0.00415949	0.583704	0.884079
ENSMUSG00000031591	0.0600944	0.1869	57	4	-0.00214857	0.583753	0.884079
ENSMUSG00000036097	0.0820858	0.232923	51	4	-0.00623461	0.584746	0.884119
ENSMUSG00000041961	0.0588982	0.197748	63	4	0.00407321	0.584835	0.884119
ENSMUSG00000050148	0.103955	0.292555	53	4	0.00426987	0.584771	0.884119
ENSMUSG00000034390	0.118949	0.281567	54	4	0.00347629	0.58543	0.884485
ENSMUSG00000028521	0.107531	0.263032	52	4	-0.00221636	0.586684	0.885315
ENSMUSG00000052477	0.694578	0.290177	114	4	-0.00226466	0.586459	0.885315
ENSMUSG00000044477	0.0644216	0.168818	56	4	0.00362124	0.587189	0.885544
ENSMUSG00000022016	0.0713509	0.173377	67	4	0.00346456	0.589183	0.88672
ENSMUSG00000025198	0.111369	0.252534	57	4	0.00277823	0.589381	0.88672
ENSMUSG00000033983	0.592174	0.363464	74	4	-0.00189518	0.589132	0.88672
ENSMUSG00000062078	0.0233478	0.061864	55	4	-0.00223862	0.589069	0.88672
ENSMUSG00000025925	0.188415	0.348665	55	4	0.0054255	0.589745	0.886736
ENSMUSG00000026576	0.084948	0.199373	62	4	0.00350256	0.590588	0.886941
ENSMUSG00000071660	0.0316333	0.13964	51	4	-0.00350531	0.590373	0.886941
ENSMUSG00000032376	0.0244498	0.0644838	63	4	0.00396677	0.591756	0.888164
ENSMUSG00000022641	0.0446391	0.174705	57	4	0.00324253	0.592998	0.888725
ENSMUSG00000031467	0.0536982	0.19365	53	4	-0.0053043	0.592946	0.888725
ENSMUSG00000045257	0.0564893	0.191532	61	4	-0.00548867	0.593191	0.888725
ENSMUSG00000032468	0.0448797	0.147698	54	4	0.00484213	0.596271	0.892806
ENSMUSG00000021696	0.157849	0.333822	58	4	-0.00344034	0.598143	0.894217
ENSMUSG00000026049	0.0777532	0.25169	59	4	0.00473655	0.598599	0.894217
ENSMUSG00000045071	0.065677	0.213871	62	4	0.00149271	0.597844	0.894217
ENSMUSG00000049600	0.212956	0.334664	51	4	-0.00318493	0.598638	0.894217
ENSMUSG00000019796	0.135828	0.308602	57	4	0.00340315	0.600221	0.89605
ENSMUSG00000026426	0.0853443	0.238613	55	4	-0.00386658	0.601078	0.896795
ENSMUSG00000021929	0.0702576	0.236426	51	4	0.00370412	0.602198	0.897933
ENSMUSG00000006526	0.0908959	0.221542	52	4	-0.00530709	0.603071	0.898169
ENSMUSG00000036615	0.139181	0.277226	55	4	-0.00298385	0.603021	0.898169
ENSMUSG00000020738	0.10847	0.250007	54	4	-0.00451144	0.603616	0.898447
ENSMUSG00000018509	0.0683936	0.20951	52	4	-0.00407236	0.60853	0.9
ENSMUSG00000020007	0.20341	0.302769	55	4	0.00477598	0.608515	0.9
ENSMUSG00000022972	0.141238	0.306959	53	4	-0.00520436	0.606238	0.9
ENSMUSG00000028412	0.133281	0.243854	70	4	0.00742818	0.606743	0.9
ENSMUSG00000030224	0.0539029	0.190098	54	4	-0.00300027	0.60778	0.9
ENSMUSG00000032656	0.0713949	0.154374	61	4	0.00297912	0.605539	0.9
ENSMUSG00000040570	0.0607732	0.139056	51	4	0.00195549	0.608007	0.9
ENSMUSG00000044216	0.0994404	0.196809	61	4	0.00143743	0.607615	0.9
ENSMUSG00000044934	0.0767993	0.238764	57	4	0.00266616	0.607387	0.9
ENSMUSG00000047221	0.0630228	0.17939	51	4	-0.00643665	0.606479	0.9
ENSMUSG00000051111	0.0560406	0.0946525	54	4	0.0023908	0.608602	0.9
ENSMUSG00000021549	0.0406741	0.168435	69	4	0.00371924	0.609701	0.9008
ENSMUSG00000064917	0.143868	0.336836	54	4	-0.00536362	0.609861	0.9008
ENSMUSG00000025016	0.0417469	0.146503	54	4	0.00328675	0.610736	0.901058
ENSMUSG00000025103	0.0314629	0.0595026	58	4	0.0048209	0.611112	0.901058
ENSMUSG00000050668	0.0326345	0.144145	59	4	-0.00262372	0.610971	0.901058
ENSMUSG00000020366	0.160066	0.282437	54	4	0.00530418	0.612183	0.902108
ENSMUSG00000022371	0.0368807	0.0599391	59	4	-0.00283322	0.613349	0.903068
ENSMUSG00000030315	0.0894854	0.223657	54	4	0.00388219	0.614273	0.903068
ENSMUSG00000035357	0.099148	0.199344	54	4	0.00329985	0.614052	0.903068
ENSMUSG00000064367	0.44637	0.239613	136	4	-0.00181587	0.614004	0.903068
ENSMUSG00000018209	0.243646	0.248702	56	4	0.00367609	0.615399	0.903137
ENSMUSG00000026782	0.0257885	0.0692799	51	4	-0.00363591	0.614825	0.903137
ENSMUSG00000038503	0.0749364	0.157081	56	4	-0.00306959	0.615374	0.903137
ENSMUSG00000039835	0.0669106	0.175437	60	4	0.00343538	0.616331	0.903976
ENSMUSG00000004415	0.400097	0.289948	99	4	-0.00318885	0.616855	0.904217
ENSMUSG00000021319	0.203465	0.26323	53	4	-0.00235904	0.61739	0.904252
ENSMUSG00000052748	0.0142406	0.0376673	61	4	-0.00390161	0.6176	0.904252
ENSMUSG00000021694	0.0320582	0.0973743	52	4	-0.00710627	0.618649	0.904734
ENSMUSG00000058690	0.130846	0.269142	51	4	-0.00725871	0.618458	0.904734
ENSMUSG00000043991	0.00918499	0.0161893	55	4	0.0024807	0.619204	0.905018
ENSMUSG00000064105	0.0266855	0.0637715	61	4	0.00526505	0.619649	0.905142
ENSMUSG00000063455	0.103112	0.251352	56	4	-0.00307548	0.620254	0.905499
ENSMUSG00000029822	0.199655	0.300496	56	4	-0.00416178	0.6211	0.905681
ENSMUSG00000039745	0.303165	0.408892	58	4	0.0111018	0.620851	0.905681
ENSMUSG00000015711	0.0464842	0.189128	57	4	0.00641494	0.624985	0.905701
ENSMUSG00000022112	0.0644685	0.190134	54	4	0.00337675	0.624071	0.905701
ENSMUSG00000022914	0.125933	0.252285	57	4	-0.00597544	0.624526	0.905701
ENSMUSG00000025019	0.0136711	0.0261493	52	4	0.00605869	0.622232	0.905701
ENSMUSG00000026227	0.189103	0.371033	53	4	0.00746339	0.625537	0.905701
ENSMUSG00000027660	0.0172759	0.0389879	57	4	-0.00186036	0.624141	0.905701
ENSMUSG00000031073	0.0362147	0.0482705	55	4	0.00273145	0.625803	0.905701
ENSMUSG00000034435	0.234864	0.283469	54	4	0.00257946	0.624671	0.905701
ENSMUSG00000034457	0.49972	0.414446	114	4	-0.00270033	0.625598	0.905701
ENSMUSG00000039131	0.261933	0.335566	54	4	-0.00317009	0.621683	0.905701
ENSMUSG00000042208	0.117962	0.276774	60	4	0.00398196	0.624918	0.905701
ENSMUSG00000053931	0.166596	0.312726	53	4	-0.00395922	0.622313	0.905701
ENSMUSG00000069601	0.0907392	0.149496	51	4	0.00253491	0.622791	0.905701
ENSMUSG00000038241	0.0989691	0.245612	51	4	0.00243978	0.626813	0.906641
ENSMUSG00000031701	0.0297828	0.116507	51	4	0.00304055	0.627471	0.90707
ENSMUSG00000002257	0.311471	0.424125	57	4	0.0045775	0.62793	0.907211
ENSMUSG00000022012	0.116399	0.228641	62	4	0.00253889	0.628419	0.907395
ENSMUSG00000008475	0.0202289	0.0288095	62	4	0.00458697	0.63102	0.907645
ENSMUSG00000021236	0.0718851	0.187016	59	4	-0.00314008	0.632785	0.907645
ENSMUSG00000023868	0.0912276	0.210738	53	4	-0.00481185	0.632009	0.907645
ENSMUSG00000031971	0.184975	0.317626	55	4	0.00445084	0.631184	0.907645
ENSMUSG00000036898	0.10773	0.298337	51	4	0.00688973	0.63276	0.907645
ENSMUSG00000042360	0.583381	0.306379	55	4	0.00249736	0.633078	0.907645
ENSMUSG00000045962	0.00910479	0.0226711	57	4	0.00285445	0.631202	0.907645
ENSMUSG00000046324	0.0735984	0.220995	60	4	0.00624847	0.631851	0.907645
ENSMUSG00000048834	0.11823	0.176901	58	4	0.00405646	0.63285	0.907645
ENSMUSG00000053825	0.100737	0.156704	57	4	0.00325586	0.630045	0.907645
ENSMUSG00000062232	0.020474	0.0689937	74	4	-0.00161424	0.631562	0.907645
ENSMUSG00000064350	0.418041	0.261899	132	4	-0.00165081	0.633291	0.907645
ENSMUSG00000071180	0.0655404	0.191448	58	4	-0.00570822	0.629073	0.907645
ENSMUSG00000032076	0.0911632	0.181407	53	4	0.00416282	0.635894	0.910186
ENSMUSG00000047963	0.0764774	0.21003	52	4	0.00568238	0.635756	0.910186
ENSMUSG00000053333	0.106436	0.24552	52	4	0.00469489	0.636152	0.910186
ENSMUSG00000033004	0.0147962	0.0236545	64	4	-0.00141737	0.636927	0.910258
ENSMUSG00000034317	0.0779351	0.217678	61	4	-0.00152627	0.636728	0.910258
ENSMUSG00000038047	0.154103	0.32298	51	4	-0.00480507	0.637549	0.910629
ENSMUSG00000002748	0.0399154	0.15387	52	4	0.00400166	0.642772	0.911923
ENSMUSG00000013415	0.0498683	0.0610735	57	4	0.00259182	0.642213	0.911923
ENSMUSG00000021143	0.16222	0.325702	64	4	0.00682416	0.639359	0.911923
ENSMUSG00000021824	0.0331514	0.0898996	51	4	0.00375625	0.642051	0.911923
ENSMUSG00000026003	0.147114	0.242261	52	4	-0.00461631	0.642057	0.911923
ENSMUSG00000027091	0.0161771	0.0401652	52	4	-0.00252527	0.642229	0.911923
ENSMUSG00000030043	0.265389	0.358988	58	4	0.00508804	0.642253	0.911923
ENSMUSG00000031903	0.241033	0.376461	53	4	-0.00535852	0.641017	0.911923
ENSMUSG00000039329	0.890882	0.171167	51	4	0.00194673	0.639079	0.911923
ENSMUSG00000059835	0.701399	0.256522	68	4	-0.00597374	0.642813	0.911923
ENSMUSG00000060733	0.0188588	0.0906966	54	4	-0.00289269	0.642449	0.911923
ENSMUSG00000074228	0.0872673	0.232134	56	4	-0.00502312	0.639962	0.911923
ENSMUSG00000025950	0.0478077	0.144612	56	4	0.00323625	0.645469	0.912598
ENSMUSG00000029202	0.0308649	0.139298	51	4	-0.00194844	0.644172	0.912598
ENSMUSG00000039634	0.0890217	0.22725	51	4	-0.00656576	0.644583	0.912598
ENSMUSG00000049300	0.15288	0.30965	54	4	0.00827748	0.644768	0.912598
ENSMUSG00000053774	0.110182	0.257571	52	4	0.00708653	0.645241	0.912598
ENSMUSG00000057530	0.142619	0.299971	58	4	0.00438703	0.64452	0.912598
ENSMUSG00000026174	0.00724629	0.0164961	60	4	-0.00287257	0.646505	0.913547
ENSMUSG00000066595	0.0110397	0.0168075	55	4	0.00365956	0.647087	0.913856
ENSMUSG00000004319	0.0481735	0.176115	63	4	0.00676364	0.652496	0.91642
ENSMUSG00000005078	0.111996	0.238622	52	4	0.00217174	0.657662	0.91642
ENSMUSG00000019975	0.008313	0.0124252	59	4	0.00236709	0.656515	0.91642
ENSMUSG00000022120	0.0827581	0.226356	62	4	0.00404747	0.652739	0.91642
ENSMUSG00000022847	0.347022	0.340533	51	4	-0.0052896	0.656899	0.91642
ENSMUSG00000023391	0.0247866	0.0534943	54	4	-0.00242897	0.653858	0.91642
ENSMUSG00000026005	0.152286	0.315414	61	4	0.00473357	0.650587	0.91642
ENSMUSG00000027612	0.226049	0.333098	51	4	0.00336296	0.654765	0.91642
ENSMUSG00000027680	0.119029	0.277479	56	4	0.00361306	0.650355	0.91642
ENSMUSG00000028051	0.0976307	0.265546	52	4	0.00378646	0.657438	0.91642
ENSMUSG00000032449	0.110058	0.271061	53	4	-0.00503954	0.652704	0.91642
ENSMUSG00000035642	0.0116453	0.0207798	58	4	0.00277872	0.653785	0.91642
ENSMUSG00000037124	0.256404	0.379518	54	4	0.00570494	0.654182	0.91642
ENSMUSG00000038349	0.0162789	0.0354492	52	4	0.00505353	0.652331	0.91642
ENSMUSG00000039100	0.0171283	0.0544075	56	4	0.00277178	0.649958	0.91642
ENSMUSG00000040167	0.100444	0.233382	57	4	-0.00325192	0.65475	0.91642
ENSMUSG00000041878	0.19344	0.321917	53	4	-0.00479845	0.655657	0.91642
ENSMUSG00000041907	0.187799	0.305629	52	4	0.00438878	0.656127	0.91642
ENSMUSG00000048747	0.085093	0.234079	69	4	0.00263272	0.651064	0.91642
ENSMUSG00000052154	0.135632	0.30321	52	4	-0.00336944	0.656002	0.91642
ENSMUSG00000053025	0.368606	0.389663	57	4	-0.00499304	0.649471	0.91642
ENSMUSG00000061244	0.0563255	0.164131	56	4	-0.00767704	0.657073	0.91642
ENSMUSG00000066438	0.229213	0.218404	54	4	-0.00137547	0.652555	0.91642
ENSMUSG00000069755	0.0803256	0.213848	51	4	0.00439691	0.657107	0.91642
ENSMUSG00000026497	0.172584	0.260986	52	4	-0.00318295	0.658183	0.916637
ENSMUSG00000040785	0.050189	0.187817	55	4	-0.00299479	0.659043	0.917327
ENSMUSG00000024782	0.247842	0.370115	57	4	0.00324001	0.659675	0.917458
ENSMUSG00000041040	0.0794599	0.226533	61	4	0.00306298	0.659868	0.917458
ENSMUSG00000070639	0.213511	0.28559	56	4	0.00562566	0.660447	0.917754
ENSMUSG00000020577	0.0357228	0.14581	58	4	-0.00355591	0.661129	0.918194
ENSMUSG00000026305	0.210622	0.331498	56	4	0.00495404	0.66359	0.921102
ENSMUSG00000045248	0.0583365	0.164346	52	4	-0.00220969	0.665989	0.923411
ENSMUSG00000064280	0.0790669	0.185738	54	4	-0.00512505	0.66577	0.923411
ENSMUSG00000022752	0.00769821	0.0163833	53	4	0.00440113	0.666902	0.923966
ENSMUSG00000071252	0.0114318	0.027413	51	4	-0.00258315	0.667125	0.923966
ENSMUSG00000039470	0.208771	0.348389	62	4	0.00357981	0.667748	0.92432
ENSMUSG00000026017	0.0400389	0.154706	51	4	0.00318712	0.668688	0.924546
ENSMUSG00000030275	0.105537	0.298166	61	4	0.00268676	0.669384	0.924546
ENSMUSG00000031555	0.0300376	0.10562	55	4	-0.00315924	0.66903	0.924546
ENSMUSG00000057286	0.269705	0.327873	56	4	0.00266244	0.669077	0.924546
ENSMUSG00000036053	0.15189	0.314778	53	4	0.0036311	0.671731	0.926767
ENSMUSG00000036251	0.111751	0.200085	101	4	0.00139016	0.671472	0.926767
ENSMUSG00000006699	0.0665539	0.172509	52	4	-0.00350929	0.682936	0.926977
ENSMUSG00000014245	0.0123495	0.0236128	59	4	-0.00420355	0.674066	0.926977
ENSMUSG00000020156	0.23139	0.368522	53	4	0.00318251	0.677983	0.926977
ENSMUSG00000020376	0.261448	0.409993	89	4	0.0042877	0.684435	0.926977
ENSMUSG00000020709	0.145105	0.266929	53	4	-0.0037472	0.679758	0.926977
ENSMUSG00000022811	0.0658058	0.193792	55	4	-0.00327326	0.681599	0.926977
ENSMUSG00000022827	0.0964598	0.268398	52	4	0.00424415	0.673719	0.926977
ENSMUSG00000024421	0.0897772	0.174987	60	4	-0.00337078	0.683617	0.926977
ENSMUSG00000024597	0.0158538	0.0342953	64	4	-0.002528	0.674887	0.926977
ENSMUSG00000024983	0.0770639	0.204998	54	4	-0.00296131	0.681904	0.926977
ENSMUSG00000025178	0.00934121	0.0205256	58	4	0.00320285	0.675289	0.926977
ENSMUSG00000025217	0.09494	0.251049	52	4	-0.00311678	0.679695	0.926977
ENSMUSG00000026511	0.0881756	0.240433	54	4	-0.00511923	0.679781	0.926977
ENSMUSG00000026806	0.0116351	0.0267311	56	4	0.00278596	0.683938	0.926977
ENSMUSG00000027357	0.13884	0.293521	66	4	0.00397015	0.682901	0.926977
ENSMUSG00000028382	0.0505976	0.189551	54	4	0.00157398	0.676721	0.926977
ENSMUSG00000028405	0.580059	0.447287	83	4	0.00391468	0.681752	0.926977
ENSMUSG00000029179	0.935909	0.168973	56	4	0.00384263	0.677651	0.926977
ENSMUSG00000030884	0.128994	0.268572	55	4	-0.00250984	0.675709	0.926977
ENSMUSG00000031668	0.0562401	0.180088	61	4	0.00245965	0.676036	0.926977
ENSMUSG00000033014	0.16848	0.266095	60	4	0.00408423	0.680752	0.926977
ENSMUSG00000036825	0.115962	0.249638	54	4	0.00297934	0.676262	0.926977
ENSMUSG00000039000	0.014566	0.0366021	58	4	-0.00278568	0.680532	0.926977
ENSMUSG00000039682	0.173704	0.34937	51	4	0.00494053	0.675836	0.926977
ENSMUSG00000039879	0.147369	0.307627	67	4	-0.0026136	0.682149	0.926977
ENSMUSG00000042857	0.0691631	0.204352	61	4	-0.0018117	0.679351	0.926977
ENSMUSG00000043811	0.148226	0.287779	57	4	0.00343494	0.672761	0.926977
ENSMUSG00000045312	0.150366	0.276348	54	4	0.00287675	0.68396	0.926977
ENSMUSG00000048647	0.0568628	0.179224	53	4	-0.00325533	0.682584	0.926977
ENSMUSG00000053062	0.0618435	0.20271	58	4	0.00387862	0.676199	0.926977
ENSMUSG00000058488	0.201198	0.290496	56	4	0.00333624	0.6825	0.926977
ENSMUSG00000061410	0.149357	0.208205	54	4	0.00142978	0.684172	0.926977
ENSMUSG00000065178	0.709752	0.413517	55	4	0.00298471	0.672955	0.926977
ENSMUSG00000069806	0.0842297	0.0879034	57	4	0.00174322	0.676653	0.926977
ENSMUSG00000026279	0.0130396	0.0186861	53	4	-0.00178721	0.68509	0.927364
ENSMUSG00000027978	0.0663394	0.138293	57	4	-0.00244831	0.686191	0.928042
ENSMUSG00000029208	0.0741519	0.217389	53	4	-0.00421634	0.686762	0.928042
ENSMUSG00000031596	0.176423	0.287845	55	4	-0.00168238	0.687069	0.928042
ENSMUSG00000040565	0.0208833	0.0603114	75	4	0.00190118	0.686898	0.928042
ENSMUSG00000041343	0.027702	0.105786	62	4	-0.00369073	0.687826	0.928565
ENSMUSG00000036641	0.108933	0.181259	83	4	0.00212434	0.688317	0.928729
ENSMUSG00000022828	0.122363	0.274514	52	4	-0.00282631	0.688902	0.928756
ENSMUSG00000032528	0.111275	0.227429	52	4	-0.00305807	0.689128	0.928756
ENSMUSG00000047514	0.00452474	0.019641	56	4	-0.0041473	0.689568	0.928756
ENSMUSG00000060227	0.0348254	0.111637	57	4	0.00566628	0.689817	0.928756
ENSMUSG00000006010	0.0207526	0.0578589	62	4	0.0019112	0.699059	0.930226
ENSMUSG00000010311	0.388911	0.341368	59	4	0.00291755	0.699051	0.930226
ENSMUSG00000020248	0.0699303	0.213589	51	4	-0.00292574	0.694048	0.930226
ENSMUSG00000020315	0.0513616	0.135187	69	4	0.00123869	0.697573	0.930226
ENSMUSG00000022119	0.138134	0.308245	54	4	0.00450133	0.692092	0.930226
ENSMUSG00000022338	0.0486158	0.186393	59	4	-0.00415957	0.697896	0.930226
ENSMUSG00000024127	0.0468901	0.173147	51	4	0.00364409	0.694327	0.930226
ENSMUSG00000025077	0.0545184	0.130085	65	4	-0.00188499	0.69425	0.930226
ENSMUSG00000025738	0.0859315	0.200645	53	4	0.00166798	0.696368	0.930226
ENSMUSG00000026159	0.0656755	0.179177	52	4	-0.00186806	0.697202	0.930226
ENSMUSG00000028212	0.0709064	0.173631	70	4	0.00171628	0.692532	0.930226
ENSMUSG00000029477	0.936823	0.11875	52	4	-0.00486401	0.698368	0.930226
ENSMUSG00000032418	0.11038	0.205615	52	4	-0.00358262	0.692946	0.930226
ENSMUSG00000033487	0.0510037	0.177433	64	4	-0.00188121	0.692411	0.930226
ENSMUSG00000039623	0.559399	0.322089	51	4	-0.00596497	0.692747	0.930226
ENSMUSG00000040767	0.642327	0.456375	68	4	-0.00488399	0.697574	0.930226
ENSMUSG00000041319	0.206157	0.32158	52	4	-0.00199115	0.694707	0.930226
ENSMUSG00000041415	0.170731	0.213015	56	4	0.00539679	0.698073	0.930226
ENSMUSG00000042447	0.10033	0.252323	62	4	-0.00264702	0.69322	0.930226
ENSMUSG00000056486	0.0198145	0.0288994	57	4	0.00248711	0.697362	0.930226
ENSMUSG00000059970	0.0544226	0.154612	63	4	-0.00137018	0.695939	0.930226
ENSMUSG00000065396	0.609393	0.345168	58	4	0.00269626	0.695501	0.930226
ENSMUSG00000031015	0.222783	0.399072	54	4	0.00356291	0.700217	0.931274
ENSMUSG00000005320	0.232583	0.348153	58	4	-0.00350486	0.704125	0.933685
ENSMUSG00000017550	0.150021	0.32883	57	4	-0.00220225	0.703495	0.933685
ENSMUSG00000019841	0.0167255	0.0326259	56	4	0.00239198	0.707995	0.933685
ENSMUSG00000024068	0.0675924	0.221787	66	4	-0.00340968	0.708039	0.933685
ENSMUSG00000026135	0.199741	0.346092	57	4	0.00202645	0.705872	0.933685
ENSMUSG00000029247	0.0838785	0.1722	53	4	0.00400083	0.703972	0.933685
ENSMUSG00000034640	0.0461807	0.184512	57	4	0.00117059	0.705012	0.933685
ENSMUSG00000034761	0.126165	0.304666	59	4	-0.00278454	0.707823	0.933685
ENSMUSG00000040432	0.589154	0.438216	54	4	0.0032703	0.707589	0.933685
ENSMUSG00000041180	0.0496566	0.189956	56	4	-0.00176735	0.707865	0.933685
ENSMUSG00000041747	0.0156269	0.0339795	53	4	0.00278891	0.704896	0.933685
ENSMUSG00000043556	0.0618294	0.0755594	53	4	0.00322477	0.703098	0.933685
ENSMUSG00000043822	0.254884	0.269201	51	4	-0.00330818	0.704778	0.933685
ENSMUSG00000046204	0.0959948	0.100159	55	4	0.00192904	0.706659	0.933685
ENSMUSG00000049336	0.114436	0.18754	51	4	-0.00203242	0.707542	0.933685
ENSMUSG00000054934	0.0338689	0.100248	61	4	-0.00271756	0.708351	0.933685
ENSMUSG00000064371	0.396117	0.219285	140	4	0.00125969	0.706691	0.933685
ENSMUSG00000000568	0.120105	0.189661	69	4	-0.00171281	0.711022	0.934357
ENSMUSG00000007805	0.146461	0.190103	60	4	0.00222522	0.710637	0.934357
ENSMUSG00000021363	0.284374	0.371812	53	4	0.00465079	0.709299	0.934357
ENSMUSG00000023755	0.135374	0.228693	54	4	0.00368262	0.711465	0.934357
ENSMUSG00000023965	0.0736438	0.204724	72	4	0.00142446	0.71081	0.934357
ENSMUSG00000037316	0.0568908	0.191176	57	4	0.00133663	0.711372	0.934357
ENSMUSG00000047648	0.0523123	0.141287	70	4	-0.00185677	0.711114	0.934357
ENSMUSG00000051451	0.0990712	0.285176	56	4	0.00189399	0.71224	0.934885
ENSMUSG00000021066	0.0950991	0.262581	54	4	-0.00217945	0.712899	0.935095
ENSMUSG00000033632	0.0184066	0.0658383	59	4	0.00159155	0.713145	0.935095
ENSMUSG00000014329	0.18961	0.275162	56	4	-0.00261195	0.714085	0.935351
ENSMUSG00000015839	0.0810698	0.238014	51	4	-0.00334233	0.713922	0.935351
ENSMUSG00000039521	0.564879	0.348356	69	4	0.00367869	0.71619	0.937619
ENSMUSG00000021738	0.0148464	0.0449301	57	4	0.00266055	0.719788	0.938096
ENSMUSG00000024269	0.0912297	0.223925	60	4	-0.00161471	0.717862	0.938096
ENSMUSG00000025499	0.0321156	0.0738939	55	4	0.00236038	0.71846	0.938096
ENSMUSG00000029093	0.0584167	0.149213	55	4	-0.00296137	0.720277	0.938096
ENSMUSG00000029250	0.045049	0.158769	56	4	-0.00217589	0.72029	0.938096
ENSMUSG00000034723	0.0920071	0.26207	54	4	0.00279895	0.719153	0.938096
ENSMUSG00000035284	0.414253	0.335281	93	4	0.00275432	0.718077	0.938096
ENSMUSG00000040423	0.115683	0.273446	70	4	-0.00171255	0.720005	0.938096
ENSMUSG00000066224	0.0695777	0.197334	52	4	-0.00246757	0.719408	0.938096
ENSMUSG00000068154	0.094269	0.22779	61	4	0.00303047	0.718265	0.938096
ENSMUSG00000047371	0.169556	0.314851	62	4	-0.00254993	0.721509	0.938709
ENSMUSG00000063060	0.0820277	0.114521	51	4	-0.00174755	0.721282	0.938709
ENSMUSG00000001440	0.0219272	0.127934	61	4	-0.00277252	0.725584	0.939744
ENSMUSG00000020024	0.0616894	0.213737	66	4	-0.00369328	0.723794	0.939744
ENSMUSG00000021918	0.389688	0.312424	97	4	0.00349658	0.724929	0.939744
ENSMUSG00000028277	0.0316188	0.0937212	54	4	-0.000975521	0.726351	0.939744
ENSMUSG00000029467	0.078436	0.17976	52	4	-0.0016934	0.722725	0.939744
ENSMUSG00000038080	0.0187064	0.0402492	56	4	-0.00220555	0.725477	0.939744
ENSMUSG00000040105	0.141515	0.299096	51	4	-0.00352461	0.724074	0.939744
ENSMUSG00000058486	0.0990322	0.268139	54	4	-0.00371601	0.726421	0.939744
ENSMUSG00000072437	0.0369068	0.135095	63	4	-0.00302705	0.723197	0.939744
ENSMUSG00000073147	0.0112888	0.0217291	60	4	0.00164188	0.726202	0.939744
ENSMUSG00000073716	0.742659	0.20507	62	4	0.00145074	0.724407	0.939744
ENSMUSG00000012076	0.116032	0.298618	60	4	0.00290006	0.728275	0.940214
ENSMUSG00000036241	0.069895	0.173926	55	4	0.00354314	0.727578	0.940214
ENSMUSG00000046573	0.0207225	0.0728756	59	4	-0.00403396	0.727368	0.940214
ENSMUSG00000057637	0.136642	0.280836	52	4	-0.00518559	0.728282	0.940214
ENSMUSG00000025607	0.0911255	0.213839	53	4	-0.00124725	0.72915	0.940764
ENSMUSG00000029992	0.00772285	0.0166744	63	4	0.00313634	0.730242	0.940764
ENSMUSG00000042354	0.0568046	0.162216	55	4	0.00278313	0.729599	0.940764
ENSMUSG00000057265	0.0308355	0.078461	59	4	-0.00137243	0.730581	0.940764
ENSMUSG00000073633	0.0310136	0.0980461	63	4	0.00276095	0.730062	0.940764
ENSMUSG00000041058	0.054464	0.152031	56	4	-0.00251091	0.731202	0.941081
ENSMUSG00000048240	0.374122	0.382473	51	4	0.00320544	0.731946	0.941556
ENSMUSG00000047213	0.0696431	0.208955	56	4	-0.00125856	0.732448	0.941567
ENSMUSG00000049001	0.216307	0.327832	59	4	-0.00447646	0.732705	0.941567
ENSMUSG00000028381	0.0586632	0.182409	61	4	0.00144215	0.733238	0.941661
ENSMUSG00000045038	0.00860436	0.0155966	54	4	-0.00249686	0.733528	0.941661
ENSMUSG00000026915	0.022609	0.068971	56	4	0.00377376	0.736277	0.943261
ENSMUSG00000029499	0.0120867	0.0223775	55	4	-0.00147894	0.735355	0.943261
ENSMUSG00000039545	0.566818	0.346454	69	4	0.003364	0.735988	0.943261
ENSMUSG00000052681	0.0865838	0.210994	53	4	-0.00124305	0.735893	0.943261
ENSMUSG00000038637	0.0617695	0.161274	54	4	0.0031723	0.736781	0.943425
ENSMUSG00000000561	0.0685019	0.200669	53	4	-0.00168799	0.754335	0.943667
ENSMUSG00000007207	0.189656	0.305552	54	4	-0.00198168	0.75365	0.943667
ENSMUSG00000008318	0.536001	0.466599	54	4	0.00521748	0.74356	0.943667
ENSMUSG00000012443	0.0428723	0.171047	69	4	-0.00228874	0.750113	0.943667
ENSMUSG00000015889	0.0143903	0.0933021	51	4	0.00439346	0.750139	0.943667
ENSMUSG00000017561	0.10452	0.227266	52	4	-0.00265291	0.749847	0.943667
ENSMUSG00000018428	0.11535	0.238999	54	4	-0.00199164	0.743217	0.943667
ENSMUSG00000020183	0.0530963	0.154444	51	4	-0.0030791	0.748566	0.943667
ENSMUSG00000020458	0.120651	0.248477	59	4	0.00241976	0.752422	0.943667
ENSMUSG00000020659	0.100416	0.264685	58	4	0.00273059	0.738484	0.943667
ENSMUSG00000020721	0.0332385	0.130181	60	4	0.00193806	0.754633	0.943667
ENSMUSG00000020802	0.0286377	0.0544544	52	4	0.00164234	0.752591	0.943667
ENSMUSG00000021114	0.0131918	0.0695204	52	4	0.00381663	0.745647	0.943667
ENSMUSG00000021302	0.0240693	0.0902862	56	4	-0.00152022	0.754483	0.943667
ENSMUSG00000021313	0.0849789	0.159953	54	4	0.0016105	0.739059	0.943667
ENSMUSG00000021952	0.0881126	0.254813	60	4	0.00165969	0.751849	0.943667
ENSMUSG00000022787	0.0107486	0.0178308	51	4	-0.0013236	0.7477	0.943667
ENSMUSG00000023484	0.277734	0.325363	60	4	0.00161419	0.745783	0.943667
ENSMUSG00000024696	0.0466512	0.177239	62	4	-0.0012567	0.746158	0.943667
ENSMUSG00000026773	0.100211	0.268678	51	4	0.00143627	0.73957	0.943667
ENSMUSG00000027519	0.120843	0.28178	52	4	-0.00115366	0.746505	0.943667
ENSMUSG00000028172	0.334407	0.311339	64	4	0.00236661	0.752384	0.943667
ENSMUSG00000028469	0.293082	0.325498	52	4	-0.00248195	0.745974	0.943667
ENSMUSG00000029148	0.0716417	0.204852	55	4	0.00153716	0.748245	0.943667
ENSMUSG00000031603	0.0715581	0.233801	52	4	-0.00287118	0.739127	0.943667
ENSMUSG00000031732	0.148596	0.31371	57	4	-0.00190659	0.754028	0.943667
ENSMUSG00000031885	0.0854835	0.237837	57	4	-0.00235163	0.747705	0.943667
ENSMUSG00000031922	0.0115055	0.0245008	54	4	0.00208536	0.743384	0.943667
ENSMUSG00000031951	0.106264	0.221554	51	4	-0.00206057	0.739449	0.943667
ENSMUSG00000032504	0.16776	0.334518	57	4	-0.00297631	0.750246	0.943667
ENSMUSG00000035696	0.0451662	0.127148	69	4	0.00142711	0.746254	0.943667
ENSMUSG00000036144	0.243667	0.343632	60	4	0.00200028	0.751097	0.943667
ENSMUSG00000036463	0.967234	0.0923897	62	4	-0.00242022	0.753846	0.943667
ENSMUSG00000036792	0.0157948	0.0307803	58	4	-0.00479137	0.745104	0.943667
ENSMUSG00000040146	0.161316	0.190356	52	4	0.00185913	0.745414	0.943667
ENSMUSG00000041372	0.085748	0.165248	57	4	0.00179885	0.747453	0.943667
ENSMUSG00000042155	0.648291	0.398126	77	4	-0.00226506	0.748378	0.943667
ENSMUSG00000043681	0.926249	0.208761	76	4	-0.00188971	0.747273	0.943667
[truncated: 512 more rows]
