# Supplementary material for: scEpiAge: an age predictor highlighting single-cell ageing heterogeneity in mouse blood
Source: Nat Commun. 2024 Aug 31;15:7567. doi: 10.1038/s41467-024-51833-5 (PMC11366017; doi:10.1038/s41467-024-51833-5)
Supplement: Supplementary file 9 — Supplementary Data 6 [file 41467_2024_51833_MOESM9_ESM.xlsx]

## Sheet: A_Blood
FileName	Age	Tissue	Sex	DataSet	AgeSq	AgeLog	tissueDS	Fold
lane6192_TCCTCAAT_M00018011_15_M_CD8_T_Cells_plate1_pool1_iTag29_L001_R1.barcode_removed_val_1_GRCm38_bismark_bt2_pe.deduplicated.bismark.cov.gz	66	CD8_T_Cells	M	Babraham	4356	4.18965	CD8_T_Cells_Babraham	4
lane6193_TACAGGAT_M00018011_15_M_CD4_T_Cells_plate1_pool2_iTag28_L002_R1.barcode_removed_val_1_GRCm38_bismark_bt2_pe.deduplicated.bismark.cov.gz	66	CD4_T_Cells	M	Babraham	4356	4.18965	CD4_T_Cells_Babraham	9
lane6193_TGACCACT_M04-20526_3_M_CD4_T_Cells_plate1_pool2_iTag4_L002_R1.barcode_removed_val_1_GRCm38_bismark_bt2_pe.deduplicated.bismark.cov.gz	14	CD4_T_Cells	M	Babraham	196	2.63906	CD4_T_Cells_Babraham	6
lane6194_ACAGTGGT_M04-20526_3_M_CD8_T_Cells_plate1_pool3_iTag5_L003_R1.barcode_removed_val_1_GRCm38_bismark_bt2_pe.deduplicated.bismark.cov.gz	14	CD8_T_Cells	M	Babraham	196	2.63906	CD8_T_Cells_Babraham	1
lane6196_CTTGTACT_M00018740_6_M_CD4_T_Cells_plate1_pool5_iTag12_L005_R1.barcode_removed_val_1_GRCm38_bismark_bt2_pe.deduplicated.bismark.cov.gz	27	CD4_T_Cells	M	Babraham	729	3.29584	CD4_T_Cells_Babraham	7
lane6196_TTAGGCAT_M04-20526_3_M_B_cells_plate1_pool5_iTag3_L005_R1.barcode_removed_val_1_GRCm38_bismark_bt2_pe.deduplicated.bismark.cov.gz	14	B_cells	M	Babraham	196	2.63906	B_cells_Babraham	1
lane6197_TACTTCGG_M00017619_24_M_CD8_T_Cells_plate1_pool6_iTag37_L006_R1.barcode_removed_val_1_GRCm38_bismark_bt2_pe.deduplicated.bismark.cov.gz	105	CD8_T_Cells	M	Babraham	11025	4.65396	CD8_T_Cells_Babraham	5
lane6197_TGAACTGG_M00017619_24_M_CD4_T_Cells_plate1_pool6_iTag36_L006_R1.barcode_removed_val_1_GRCm38_bismark_bt2_pe.deduplicated.bismark.cov.gz	105	CD4_T_Cells	M	Babraham	11025	4.65396	CD4_T_Cells_Babraham	10
lane6197_TTGGTATG_M00017619_24_M_B_cells_plate1_pool6_iTag35_L006_R1.barcode_removed_val_1_GRCm38_bismark_bt2_pe.deduplicated.bismark.cov.gz	105	B_cells	M	Babraham	11025	4.65396	B_cells_Babraham	5
lane6198_TAGTGACT_M00018011_15_M_B_cells_plate1_pool7_iTag27_L007_R1.barcode_removed_val_1_GRCm38_bismark_bt2_pe.deduplicated.bismark.cov.gz	66	B_cells	M	Babraham	4356	4.18965	B_cells_Babraham	4
lane6198_TGTGAAGA_M00018360_9_M_CD8_T_Cells_plate1_pool7_iTag63_L007_R1.barcode_removed_val_1_GRCm38_bismark_bt2_pe.deduplicated.bismark.cov.gz	41	CD8_T_Cells	M	Babraham	1681	3.71357	CD8_T_Cells_Babraham	3
lane6199_GGCTACAG_M00018740_6_M_B_cells_plate1_pool8_iTag11_L008_R1.barcode_removed_val_1_GRCm38_bismark_bt2_pe.deduplicated.bismark.cov.gz	27	B_cells	M	Babraham	729	3.29584	B_cells_Babraham	2
lane6199_TAGACGGA_M00018360_9_M_CD4_T_Cells_plate1_pool8_iTag62_L008_R1.barcode_removed_val_1_GRCm38_bismark_bt2_pe.deduplicated.bismark.cov.gz	41	CD4_T_Cells	M	Babraham	1681	3.71357	CD4_T_Cells_Babraham	8
lane6199_TGCTGATA_M00018360_9_M_B_cells_plate1_pool8_iTag61_L008_R1.barcode_removed_val_1_GRCm38_bismark_bt2_pe.deduplicated.bismark.cov.gz	41	B_cells	M	Babraham	1681	3.71357	B_cells_Babraham	3
lane6199_TGGTTGTT_M00018740_6_M_CD8_T_Cells_plate1_pool8_iTag13_L008_R1.barcode_removed_val_1_GRCm38_bismark_bt2_pe.deduplicated.bismark.cov.gz	27	CD8_T_Cells	M	Babraham	729	3.29584	CD8_T_Cells_Babraham	2
MethRate_Blood01_trimmed_GRCm38_bismark_bt2.deduplicated.bismark.cov.gz	101	Blood	M	Babraham_SC	10201	4.61512	Blood_Babraham_SC	4
MethRate_Blood02_trimmed_GRCm38_bismark_bt2.deduplicated.bismark.cov.gz	101	Blood	M	Babraham_SC	10201	4.61512	Blood_Babraham_SC	5
MethRate_Blood11_trimmed_GRCm38_bismark_bt2.deduplicated.bismark.cov.gz	36	Blood	M	Babraham_SC	1296	3.58352	Blood_Babraham_SC	8
MethRate_Blood12_trimmed_GRCm38_bismark_bt2.deduplicated.bismark.cov.gz	10	Blood	M	Babraham_SC	100	2.30259	Blood_Babraham_SC	6
MethRate_Blood14_merged_L001_GRCm38_bismark_bt2.deduplicated.bismark.cov.gz	36	Blood	M	Babraham_SC	1296	3.58352	Blood_Babraham_SC	9
MethRate_Blood15_trimmed_GRCm38_bismark_bt2.deduplicated.bismark.cov.gz	36	Blood	M	Babraham_SC	1296	3.58352	Blood_Babraham_SC	10
MethRate_Blood21_merged_L001_GRCm38_bismark_bt2.deduplicated.bismark.cov.gz	77	Blood	M	Babraham_SC	5929	4.34381	Blood_Babraham_SC	1
MethRate_Blood22_trimmed_GRCm38_bismark_bt2.deduplicated.bismark.cov.gz	77	Blood	M	Babraham_SC	5929	4.34381	Blood_Babraham_SC	2
MethRate_Blood23_merged_L001_GRCm38_bismark_bt2.deduplicated.bismark.cov.gz	77	Blood	M	Babraham_SC	5929	4.34381	Blood_Babraham_SC	3
MethRate_Blood24_trimmed_GRCm38_bismark_bt2.deduplicated.bismark.cov.gz	10	Blood	M	Babraham_SC	100	2.30259	Blood_Babraham_SC	7
MethRate_Blood3_merged_L001_GRCm38_bismark_bt2.deduplicated.bismark.cov.gz	101	Blood	M	Babraham_SC	10201	4.61512	Blood_Babraham_SC	6
Mouse_Blood_SH001_SRR7871546_1_trimmed_GRCm38_bismark_bt2.bismark.cov.gz	86.6667	Blood	M	Thompson_2018	7511.11	4.46207	Blood_Thompson_2018	8
Mouse_Blood_SH005_SRR7871547_1_trimmed_GRCm38_bismark_bt2.bismark.cov.gz	86.6667	Blood	M	Thompson_2018	7511.11	4.46207	Blood_Thompson_2018	7
Mouse_Blood_SH006_SRR7871548_1_trimmed_GRCm38_bismark_bt2.bismark.cov.gz	86.6667	Blood	M	Thompson_2018	7511.11	4.46207	Blood_Thompson_2018	6
Mouse_Blood_SH007_SRR7871549_1_trimmed_GRCm38_bismark_bt2.bismark.cov.gz	86.6667	Blood	M	Thompson_2018	7511.11	4.46207	Blood_Thompson_2018	5
Mouse_Blood_SH008_SRR7871550_1_trimmed_GRCm38_bismark_bt2.bismark.cov.gz	86.6667	Blood	M	Thompson_2018	7511.11	4.46207	Blood_Thompson_2018	4
Mouse_Blood_SH030_SRR7871563_1_trimmed_GRCm38_bismark_bt2.bismark.cov.gz	43.3333	Blood	M	Thompson_2018	1877.78	3.76892	Blood_Thompson_2018	8
Mouse_Blood_SH041_SRR7871572_1_trimmed_GRCm38_bismark_bt2.bismark.cov.gz	8.66667	Blood	M	Thompson_2018	75.1111	2.15948	Blood_Thompson_2018	7
Mouse_Blood_SH045_SRR7871573_1_trimmed_GRCm38_bismark_bt2.bismark.cov.gz	8.66667	Blood	M	Thompson_2018	75.1111	2.15948	Blood_Thompson_2018	6
Mouse_Blood_SH061_SRR7871578_1_trimmed_GRCm38_bismark_bt2.bismark.cov.gz	92.1986	Blood	M	Thompson_2018	8500.58	4.52394	Blood_Thompson_2018	3
Mouse_Blood_SH062_SRR7871579_1_trimmed_GRCm38_bismark_bt2.bismark.cov.gz	92.1986	Blood	M	Thompson_2018	8500.58	4.52394	Blood_Thompson_2018	2
Mouse_Blood_SH063_SRR7871580_1_trimmed_GRCm38_bismark_bt2.bismark.cov.gz	92.1986	Blood	M	Thompson_2018	8500.58	4.52394	Blood_Thompson_2018	1
Mouse_Blood_SH064_SRR7871581_1_trimmed_GRCm38_bismark_bt2.bismark.cov.gz	92.1986	Blood	M	Thompson_2018	8500.58	4.52394	Blood_Thompson_2018	10
Mouse_Blood_SH065_SRR7871582_1_trimmed_GRCm38_bismark_bt2.bismark.cov.gz	92.1986	Blood	M	Thompson_2018	8500.58	4.52394	Blood_Thompson_2018	9
Mouse_Blood_SH066_SRR7871583_1_trimmed_GRCm38_bismark_bt2.bismark.cov.gz	78.881	Blood	M	Thompson_2018	6222.21	4.36794	Blood_Thompson_2018	3
Mouse_Blood_SH067_SRR7871584_1_trimmed_GRCm38_bismark_bt2.bismark.cov.gz	78.881	Blood	M	Thompson_2018	6222.21	4.36794	Blood_Thompson_2018	2
Mouse_Blood_SH068_SRR7871585_1_trimmed_GRCm38_bismark_bt2.bismark.cov.gz	78.881	Blood	M	Thompson_2018	6222.21	4.36794	Blood_Thompson_2018	1
Mouse_Blood_SH069_SRR7871586_1_trimmed_GRCm38_bismark_bt2.bismark.cov.gz	78.881	Blood	M	Thompson_2018	6222.21	4.36794	Blood_Thompson_2018	10
Mouse_Blood_SH070_SRR7871587_1_trimmed_GRCm38_bismark_bt2.bismark.cov.gz	78.881	Blood	M	Thompson_2018	6222.21	4.36794	Blood_Thompson_2018	9
Mouse_Blood_SH071_SRR7871588_1_trimmed_GRCm38_bismark_bt2.bismark.cov.gz	48.1481	Blood	M	Thompson_2018	2318.24	3.87428	Blood_Thompson_2018	8
Mouse_Blood_SH072_SRR7871589_1_trimmed_GRCm38_bismark_bt2.bismark.cov.gz	48.1481	Blood	M	Thompson_2018	2318.24	3.87428	Blood_Thompson_2018	7
Mouse_Blood_SH073_SRR7871590_1_trimmed_GRCm38_bismark_bt2.bismark.cov.gz	48.1481	Blood	M	Thompson_2018	2318.24	3.87428	Blood_Thompson_2018	6
Mouse_Blood_SH074_SRR7871591_1_trimmed_GRCm38_bismark_bt2.bismark.cov.gz	48.1481	Blood	M	Thompson_2018	2318.24	3.87428	Blood_Thompson_2018	5
Mouse_Blood_SH075_SRR7871592_1_trimmed_GRCm38_bismark_bt2.bismark.cov.gz	48.1481	Blood	M	Thompson_2018	2318.24	3.87428	Blood_Thompson_2018	4
Mouse_Blood_SH076_SRR7871593_1_trimmed_GRCm38_bismark_bt2.bismark.cov.gz	48.1481	Blood	M	Thompson_2018	2318.24	3.87428	Blood_Thompson_2018	3
Mouse_Blood_SH077_SRR7871594_1_trimmed_GRCm38_bismark_bt2.bismark.cov.gz	48.1481	Blood	M	Thompson_2018	2318.24	3.87428	Blood_Thompson_2018	2
Mouse_Blood_SH078_SRR7871595_1_trimmed_GRCm38_bismark_bt2.bismark.cov.gz	48.1481	Blood	M	Thompson_2018	2318.24	3.87428	Blood_Thompson_2018	1
Mouse_Blood_SH079_SRR7871596_1_trimmed_GRCm38_bismark_bt2.bismark.cov.gz	48.1481	Blood	M	Thompson_2018	2318.24	3.87428	Blood_Thompson_2018	10
Mouse_Blood_SH080_SRR7871597_1_trimmed_GRCm38_bismark_bt2.bismark.cov.gz	48.1481	Blood	M	Thompson_2018	2318.24	3.87428	Blood_Thompson_2018	9
Mouse_Blood_SH081_SRR7871598_1_trimmed_GRCm38_bismark_bt2.bismark.cov.gz	10.2443	Blood	M	Thompson_2018	104.946	2.32672	Blood_Thompson_2018	2
Mouse_Blood_SH082_SRR7871599_1_trimmed_GRCm38_bismark_bt2.bismark.cov.gz	10.2443	Blood	M	Thompson_2018	104.946	2.32672	Blood_Thompson_2018	1
Mouse_Blood_SH083_SRR7871600_1_trimmed_GRCm38_bismark_bt2.bismark.cov.gz	10.2443	Blood	M	Thompson_2018	104.946	2.32672	Blood_Thompson_2018	10
Mouse_Blood_SH084_SRR7871601_1_trimmed_GRCm38_bismark_bt2.bismark.cov.gz	10.2443	Blood	M	Thompson_2018	104.946	2.32672	Blood_Thompson_2018	9
Mouse_Blood_SH085_SRR7871602_1_trimmed_GRCm38_bismark_bt2.bismark.cov.gz	10.2443	Blood	M	Thompson_2018	104.946	2.32672	Blood_Thompson_2018	8
Mouse_Blood_SH086_SRR7871603_1_trimmed_GRCm38_bismark_bt2.bismark.cov.gz	10.2443	Blood	M	Thompson_2018	104.946	2.32672	Blood_Thompson_2018	7
Mouse_Blood_SH087_SRR7871604_1_trimmed_GRCm38_bismark_bt2.bismark.cov.gz	10.2443	Blood	M	Thompson_2018	104.946	2.32672	Blood_Thompson_2018	6
Mouse_Blood_SH088_SRR7871605_1_trimmed_GRCm38_bismark_bt2.bismark.cov.gz	10.2443	Blood	M	Thompson_2018	104.946	2.32672	Blood_Thompson_2018	5
Mouse_Blood_SH089_SRR7871606_1_trimmed_GRCm38_bismark_bt2.bismark.cov.gz	10.2443	Blood	M	Thompson_2018	104.946	2.32672	Blood_Thompson_2018	4
Mouse_Blood_SH090_SRR7871607_1_trimmed_GRCm38_bismark_bt2.bismark.cov.gz	10.2443	Blood	M	Thompson_2018	104.946	2.32672	Blood_Thompson_2018	3
Mouse_Blood_SH091_SRR7871608_1_trimmed_GRCm38_bismark_bt2.bismark.cov.gz	7.17102	Blood	M	Thompson_2018	51.4235	1.97005	Blood_Thompson_2018	5
Mouse_Blood_SH092_SRR7871609_1_trimmed_GRCm38_bismark_bt2.bismark.cov.gz	7.17102	Blood	M	Thompson_2018	51.4235	1.97005	Blood_Thompson_2018	4
Mouse_Blood_SH093_SRR7871610_1_trimmed_GRCm38_bismark_bt2.bismark.cov.gz	7.17102	Blood	M	Thompson_2018	51.4235	1.97005	Blood_Thompson_2018	3
Mouse_Blood_SH094_SRR7871611_1_trimmed_GRCm38_bismark_bt2.bismark.cov.gz	7.17102	Blood	M	Thompson_2018	51.4235	1.97005	Blood_Thompson_2018	2
Mouse_Blood_SH095_SRR7871612_1_trimmed_GRCm38_bismark_bt2.bismark.cov.gz	7.17102	Blood	M	Thompson_2018	51.4235	1.97005	Blood_Thompson_2018	1
Mouse_Blood_SH096_SRR7871613_1_trimmed_GRCm38_bismark_bt2.bismark.cov.gz	7.17102	Blood	M	Thompson_2018	51.4235	1.97005	Blood_Thompson_2018	10
Mouse_Blood_SH097_SRR7871614_1_trimmed_GRCm38_bismark_bt2.bismark.cov.gz	7.17102	Blood	M	Thompson_2018	51.4235	1.97005	Blood_Thompson_2018	9
Mouse_Blood_SH098_SRR7871615_1_trimmed_GRCm38_bismark_bt2.bismark.cov.gz	7.17102	Blood	M	Thompson_2018	51.4235	1.97005	Blood_Thompson_2018	8
Mouse_Blood_SH099_SRR7871616_1_trimmed_GRCm38_bismark_bt2.bismark.cov.gz	7.17102	Blood	M	Thompson_2018	51.4235	1.97005	Blood_Thompson_2018	7
Mouse_Blood_SH100_SRR7871617_1_trimmed_GRCm38_bismark_bt2.bismark.cov.gz	7.17102	Blood	M	Thompson_2018	51.4235	1.97005	Blood_Thompson_2018	6
SRR3440565_GSM2132712_20D02_Mus_musculus_Bisulfite-Seq_1_val_1_GRCm38_bismark_bt2_pe.bismark.cov.gz	2.91131	Blood	M	Petkovich	8.47573	1.0686	Blood_Petkovich	1
SRR3440566_GSM2132713_20D03_Mus_musculus_Bisulfite-Seq_1_val_1_GRCm38_bismark_bt2_pe.bismark.cov.gz	2.91131	Blood	M	Petkovich	8.47573	1.0686	Blood_Petkovich	2
SRR3440567_GSM2132714_20D04_Mus_musculus_Bisulfite-Seq_1_val_1_GRCm38_bismark_bt2_pe.bismark.cov.gz	2.91131	Blood	M	Petkovich	8.47573	1.0686	Blood_Petkovich	7
SRR3440568_GSM2132715_20D05_Mus_musculus_Bisulfite-Seq_1_val_1_GRCm38_bismark_bt2_pe.bismark.cov.gz	2.91131	Blood	M	Petkovich	8.47573	1.0686	Blood_Petkovich	8
SRR3440569_GSM2132716_20D06_Mus_musculus_Bisulfite-Seq_1_val_1_GRCm38_bismark_bt2_pe.bismark.cov.gz	2.91131	Blood	M	Petkovich	8.47573	1.0686	Blood_Petkovich	9
SRR3440570_GSM2132717_20D07_Mus_musculus_Bisulfite-Seq_1_val_1_GRCm38_bismark_bt2_pe.bismark.cov.gz	2.91131	Blood	M	Petkovich	8.47573	1.0686	Blood_Petkovich	10
SRR3440571_GSM2132718_35D01_Mus_musculus_Bisulfite-Seq_1_val_1_GRCm38_bismark_bt2_pe.bismark.cov.gz	5.08393	Blood	M	Petkovich	25.8464	1.62608	Blood_Petkovich	3
SRR3440572_GSM2132719_35D02_Mus_musculus_Bisulfite-Seq_1_val_1_GRCm38_bismark_bt2_pe.bismark.cov.gz	5.08393	Blood	M	Petkovich	25.8464	1.62608	Blood_Petkovich	4
SRR3440573_GSM2132720_35D04_Mus_musculus_Bisulfite-Seq_1_val_1_GRCm38_bismark_bt2_pe.bismark.cov.gz	5.08393	Blood	M	Petkovich	25.8464	1.62608	Blood_Petkovich	5
SRR3440574_GSM2132721_35D05_Mus_musculus_Bisulfite-Seq_1_val_1_GRCm38_bismark_bt2_pe.bismark.cov.gz	5.08393	Blood	M	Petkovich	25.8464	1.62608	Blood_Petkovich	6
SRR3440575_GSM2132722_35D06_Mus_musculus_Bisulfite-Seq_1_val_1_GRCm38_bismark_bt2_pe.bismark.cov.gz	5.08393	Blood	M	Petkovich	25.8464	1.62608	Blood_Petkovich	7
SRR3440576_GSM2132723_35D07_Mus_musculus_Bisulfite-Seq_1_val_1_GRCm38_bismark_bt2_pe.bismark.cov.gz	5.08393	Blood	M	Petkovich	25.8464	1.62608	Blood_Petkovich	8
SRR3440577_GSM2132724_B6_CR1001_Mus_musculus_Bisulfite-Seq_1_val_1_GRCm38_bismark_bt2_pe.bismark.cov.gz	43.4524	Blood	M	Petkovich	1888.11	3.77167	Blood_Petkovich	9
SRR3440579_GSM2132725_B6_CR1002_Mus_musculus_Bisulfite-Seq_1_val_1_GRCm38_bismark_bt2_pe.bismark.cov.gz	43.4524	Blood	M	Petkovich	1888.11	3.77167	Blood_Petkovich	10
SRR3440580_GSM2132726_B6_CR1003_Mus_musculus_Bisulfite-Seq_1_val_1_GRCm38_bismark_bt2_pe.bismark.cov.gz	43.4524	Blood	M	Petkovich	1888.11	3.77167	Blood_Petkovich	1
SRR3440582_GSM2132727_B6_CR1004_Mus_musculus_Bisulfite-Seq_1_val_1_GRCm38_bismark_bt2_pe.bismark.cov.gz	43.4524	Blood	M	Petkovich	1888.11	3.77167	Blood_Petkovich	2
SRR3440583_GSM2132728_B6_CR1005_Mus_musculus_Bisulfite-Seq_1_val_1_GRCm38_bismark_bt2_pe.bismark.cov.gz	43.4524	Blood	M	Petkovich	1888.11	3.77167	Blood_Petkovich	3
SRR3440585_GSM2132729_B6_CR1801_Mus_musculus_Bisulfite-Seq_1_val_1_GRCm38_bismark_bt2_pe.bismark.cov.gz	78.2143	Blood	M	Petkovich	6117.48	4.35945	Blood_Petkovich	7
SRR3440587_GSM2132730_B6_CR1802_Mus_musculus_Bisulfite-Seq_1_val_1_GRCm38_bismark_bt2_pe.bismark.cov.gz	78.2143	Blood	M	Petkovich	6117.48	4.35945	Blood_Petkovich	8
SRR3440588_GSM2132731_B6_CR1803_Mus_musculus_Bisulfite-Seq_1_val_1_GRCm38_bismark_bt2_pe.bismark.cov.gz	78.2143	Blood	M	Petkovich	6117.48	4.35945	Blood_Petkovich	9
SRR3440590_GSM2132732_B6_CR1804_Mus_musculus_Bisulfite-Seq_1_val_1_GRCm38_bismark_bt2_pe.bismark.cov.gz	78.2143	Blood	M	Petkovich	6117.48	4.35945	Blood_Petkovich	10
SRR3440591_GSM2132733_B6_CR1805_Mus_musculus_Bisulfite-Seq_1_val_1_GRCm38_bismark_bt2_pe.bismark.cov.gz	78.2143	Blood	M	Petkovich	6117.48	4.35945	Blood_Petkovich	1
SRR3440593_GSM2132734_B6_CR2301_Mus_musculus_Bisulfite-Seq_1_val_1_GRCm38_bismark_bt2_pe.bismark.cov.gz	99.9405	Blood	M	Petkovich	9988.11	4.60458	Blood_Petkovich	9
SRR3440594_GSM2132735_B6_CR2302_Mus_musculus_Bisulfite-Seq_1_val_1_GRCm38_bismark_bt2_pe.bismark.cov.gz	99.9405	Blood	M	Petkovich	9988.11	4.60458	Blood_Petkovich	10
SRR3440596_GSM2132736_B6_CR2303_Mus_musculus_Bisulfite-Seq_1_val_1_GRCm38_bismark_bt2_pe.bismark.cov.gz	99.9405	Blood	M	Petkovich	9988.11	4.60458	Blood_Petkovich	1
SRR3440597_GSM2132737_B6_CR2304_Mus_musculus_Bisulfite-Seq_1_val_1_GRCm38_bismark_bt2_pe.bismark.cov.gz	99.9405	Blood	M	Petkovich	9988.11	4.60458	Blood_Petkovich	2
SRR3440598_GSM2132738_B6_CR2305_Mus_musculus_Bisulfite-Seq_1_val_1_GRCm38_bismark_bt2_pe.bismark.cov.gz	99.9405	Blood	M	Petkovich	9988.11	4.60458	Blood_Petkovich	3
SRR3440599_GSM2132739_B6_CR2701_Mus_musculus_Bisulfite-Seq_1_val_1_GRCm38_bismark_bt2_pe.bismark.cov.gz	117.321	Blood	M	Petkovich	13764.3	4.76492	Blood_Petkovich	3
SRR3440600_GSM2132740_B6_CR2702_Mus_musculus_Bisulfite-Seq_1_val_1_GRCm38_bismark_bt2_pe.bismark.cov.gz	117.321	Blood	M	Petkovich	13764.3	4.76492	Blood_Petkovich	4
SRR3440602_GSM2132741_B6_CR2703_Mus_musculus_Bisulfite-Seq_1_val_1_GRCm38_bismark_bt2_pe.bismark.cov.gz	117.321	Blood	M	Petkovich	13764.3	4.76492	Blood_Petkovich	5
SRR3440604_GSM2132742_B6_CR2704_Mus_musculus_Bisulfite-Seq_1_val_1_GRCm38_bismark_bt2_pe.bismark.cov.gz	117.321	Blood	M	Petkovich	13764.3	4.76492	Blood_Petkovich	6
SRR3440605_GSM2132743_B6_CR2705_Mus_musculus_Bisulfite-Seq_1_val_1_GRCm38_bismark_bt2_pe.bismark.cov.gz	117.321	Blood	M	Petkovich	13764.3	4.76492	Blood_Petkovich	7
SRR3440607_GSM2132744_B6D2F1_2001_Mus_musculus_Bisulfite-Seq_1_val_1_GRCm38_bismark_bt2_pe.bismark.cov.gz	86.9048	Blood	M	Petkovich	7552.44	4.46481	Blood_Petkovich	3
SRR3440609_GSM2132745_B6D2F1_2002_Mus_musculus_Bisulfite-Seq_1_val_1_GRCm38_bismark_bt2_pe.bismark.cov.gz	86.9048	Blood	M	Petkovich	7552.44	4.46481	Blood_Petkovich	2
SRR3440611_GSM2132746_B6D2F1_2003_Mus_musculus_Bisulfite-Seq_1_val_1_GRCm38_bismark_bt2_pe.bismark.cov.gz	86.9048	Blood	M	Petkovich	7552.44	4.46481	Blood_Petkovich	4
SRR3440612_GSM2132747_B6D2F1_2004_Mus_musculus_Bisulfite-Seq_1_val_1_GRCm38_bismark_bt2_pe.bismark.cov.gz	86.9048	Blood	M	Petkovich	7552.44	4.46481	Blood_Petkovich	6
SRR3440613_GSM2132748_B6D2F1_2005_Mus_musculus_Bisulfite-Seq_1_val_1_GRCm38_bismark_bt2_pe.bismark.cov.gz	86.9048	Blood	M	Petkovich	7552.44	4.46481	Blood_Petkovich	7
SRR3440615_GSM2132749_B6D2F1_2701_Mus_musculus_Bisulfite-Seq_1_val_1_GRCm38_bismark_bt2_pe.bismark.cov.gz	117.321	Blood	M	Petkovich	13764.3	4.76492	Blood_Petkovich	8
SRR3440616_GSM2132750_B6D2F1_2702_Mus_musculus_Bisulfite-Seq_1_val_1_GRCm38_bismark_bt2_pe.bismark.cov.gz	117.321	Blood	M	Petkovich	13764.3	4.76492	Blood_Petkovich	9
SRR3440617_GSM2132751_B6D2F1_2703_Mus_musculus_Bisulfite-Seq_1_val_1_GRCm38_bismark_bt2_pe.bismark.cov.gz	117.321	Blood	M	Petkovich	13764.3	4.76492	Blood_Petkovich	10
SRR3440619_GSM2132752_B6D2F1_2704_Mus_musculus_Bisulfite-Seq_1_val_1_GRCm38_bismark_bt2_pe.bismark.cov.gz	117.321	Blood	M	Petkovich	13764.3	4.76492	Blood_Petkovich	1
SRR3440620_GSM2132753_B6D2F1_2705_Mus_musculus_Bisulfite-Seq_1_val_1_GRCm38_bismark_bt2_pe.bismark.cov.gz	117.321	Blood	M	Petkovich	13764.3	4.76492	Blood_Petkovich	2
SRR3440624_GSM2132755_B6D2F1_CR2102_Mus_musculus_Bisulfite-Seq_1_val_1_GRCm38_bismark_bt2_pe.bismark.cov.gz	91.25	Blood	M	Petkovich	8326.57	4.5136	Blood_Petkovich	5
SRR3440625_GSM2132756_B6D2F1_CR2103_Mus_musculus_Bisulfite-Seq_1_val_1_GRCm38_bismark_bt2_pe.bismark.cov.gz	91.25	Blood	M	Petkovich	8326.57	4.5136	Blood_Petkovich	6
SRR3440627_GSM2132757_B6D2F1_CR2104_Mus_musculus_Bisulfite-Seq_1_val_1_GRCm38_bismark_bt2_pe.bismark.cov.gz	91.25	Blood	M	Petkovich	8326.57	4.5136	Blood_Petkovich	7
SRR3440628_GSM2132758_B6D2F1_CR2105_Mus_musculus_Bisulfite-Seq_1_val_1_GRCm38_bismark_bt2_pe.bismark.cov.gz	91.25	Blood	M	Petkovich	8326.57	4.5136	Blood_Petkovich	8
SRR3440629_GSM2132759_b6d2f1_CR2106_Mus_musculus_Bisulfite-Seq_1_val_1_GRCm38_bismark_bt2_pe.bismark.cov.gz	91.25	Blood	M	Petkovich	8326.57	4.5136	Blood_Petkovich	9
SRR3440630_GSM2132760_b6d2f1_CR2107_Mus_musculus_Bisulfite-Seq_1_val_1_GRCm38_bismark_bt2_pe.bismark.cov.gz	91.25	Blood	M	Petkovich	8326.57	4.5136	Blood_Petkovich	10
SRR3440632_GSM2132761_B6D2F1_CR2701_Mus_musculus_Bisulfite-Seq_1_val_1_GRCm38_bismark_bt2_pe.bismark.cov.gz	117.321	Blood	M	Petkovich	13764.3	4.76492	Blood_Petkovich	3
SRR3440634_GSM2132762_B6D2F1_CR2702_Mus_musculus_Bisulfite-Seq_1_val_1_GRCm38_bismark_bt2_pe.bismark.cov.gz	117.321	Blood	M	Petkovich	13764.3	4.76492	Blood_Petkovich	4
SRR3440635_GSM2132763_B6D2F1_CR2703_Mus_musculus_Bisulfite-Seq_1_val_1_GRCm38_bismark_bt2_pe.bismark.cov.gz	117.321	Blood	M	Petkovich	13764.3	4.76492	Blood_Petkovich	5
SRR3440637_GSM2132764_B6D2F1_CR2704_Mus_musculus_Bisulfite-Seq_1_val_1_GRCm38_bismark_bt2_pe.bismark.cov.gz	117.321	Blood	M	Petkovich	13764.3	4.76492	Blood_Petkovich	6
SRR3440639_GSM2132765_B6D2F1_CR2705_Mus_musculus_Bisulfite-Seq_1_val_1_GRCm38_bismark_bt2_pe.bismark.cov.gz	117.321	Blood	M	Petkovich	13764.3	4.76492	Blood_Petkovich	7
SRR3440664_GSM2132788_GX2455_Mus_musculus_Bisulfite-Seq_1_val_1_GRCm38_bismark_bt2_pe.bismark.cov.gz	26.0714	Blood	F	Petkovich	679.72	3.26084	Blood_Petkovich	6
SRR3440666_GSM2132790_GX2465_Mus_musculus_Bisulfite-Seq_1_val_1_GRCm38_bismark_bt2_pe.bismark.cov.gz	26.0714	Blood	F	Petkovich	679.72	3.26084	Blood_Petkovich	7
SRR3440672_GSM2132796_GX2472_Mus_musculus_Bisulfite-Seq_1_val_1_GRCm38_bismark_bt2_pe.bismark.cov.gz	26.0714	Blood	M	Petkovich	679.72	3.26084	Blood_Petkovich	8
SRR3440674_GSM2132798_GX2479_Mus_musculus_Bisulfite-Seq_1_val_1_GRCm38_bismark_bt2_pe.bismark.cov.gz	26.0714	Blood	M	Petkovich	679.72	3.26084	Blood_Petkovich	9
SRR3440675_GSM2132799_GX2481_Mus_musculus_Bisulfite-Seq_1_val_1_GRCm38_bismark_bt2_pe.bismark.cov.gz	26.0714	Blood	F	Petkovich	679.72	3.26084	Blood_Petkovich	10
SRR3440680_GSM2132803_GX2519_Mus_musculus_Bisulfite-Seq_1_val_1_GRCm38_bismark_bt2_pe.bismark.cov.gz	26.0714	Blood	M	Petkovich	679.72	3.26084	Blood_Petkovich	1
SRR3440682_GSM2132805_GX2522_Mus_musculus_Bisulfite-Seq_1_val_1_GRCm38_bismark_bt2_pe.bismark.cov.gz	26.0714	Blood	M	Petkovich	679.72	3.26084	Blood_Petkovich	2
SRR3440684_GSM2132807_GX2584_Mus_musculus_Bisulfite-Seq_1_val_1_GRCm38_bismark_bt2_pe.bismark.cov.gz	26.0714	Blood	M	Petkovich	679.72	3.26084	Blood_Petkovich	3
SRR3440685_GSM2132808_GX2595_Mus_musculus_Bisulfite-Seq_1_val_1_GRCm38_bismark_bt2_pe.bismark.cov.gz	26.0714	Blood	M	Petkovich	679.72	3.26084	Blood_Petkovich	4
SRR3440689_GSM2132810_GX2623_Mus_musculus_Bisulfite-Seq_1_val_1_GRCm38_bismark_bt2_pe.bismark.cov.gz	26.0714	Blood	M	Petkovich	679.72	3.26084	Blood_Petkovich	5
SRR3440691_GSM2132812_GX2638_Mus_musculus_Bisulfite-Seq_1_val_1_GRCm38_bismark_bt2_pe.bismark.cov.gz	26.0714	Blood	M	Petkovich	679.72	3.26084	Blood_Petkovich	6
SRR3440706_GSM2132820_M0301_Mus_musculus_Bisulfite-Seq_1_val_1_GRCm38_bismark_bt2_pe.bismark.cov.gz	13.0357	Blood	M	Petkovich	169.93	2.56769	Blood_Petkovich	9
SRR3440707_GSM2132821_M0302_Mus_musculus_Bisulfite-Seq_1_val_1_GRCm38_bismark_bt2_pe.bismark.cov.gz	13.0357	Blood	M	Petkovich	169.93	2.56769	Blood_Petkovich	10
SRR3440708_GSM2132822_M0303_Mus_musculus_Bisulfite-Seq_1_val_1_GRCm38_bismark_bt2_pe.bismark.cov.gz	13.0357	Blood	M	Petkovich	169.93	2.56769	Blood_Petkovich	1
SRR3440709_GSM2132823_M0304_Mus_musculus_Bisulfite-Seq_1_val_1_GRCm38_bismark_bt2_pe.bismark.cov.gz	13.0357	Blood	M	Petkovich	169.93	2.56769	Blood_Petkovich	2
SRR3440710_GSM2132824_M0305_Mus_musculus_Bisulfite-Seq_1_val_1_GRCm38_bismark_bt2_pe.bismark.cov.gz	13.0357	Blood	M	Petkovich	169.93	2.56769	Blood_Petkovich	3
SRR3440711_GSM2132825_M0306_Mus_musculus_Bisulfite-Seq_1_val_1_GRCm38_bismark_bt2_pe.bismark.cov.gz	13.0357	Blood	M	Petkovich	169.93	2.56769	Blood_Petkovich	4
SRR3440712_GSM2132826_M0308_Mus_musculus_Bisulfite-Seq_1_val_1_GRCm38_bismark_bt2_pe.bismark.cov.gz	13.0357	Blood	M	Petkovich	169.93	2.56769	Blood_Petkovich	5
SRR3440713_GSM2132827_M0309_Mus_musculus_Bisulfite-Seq_1_val_1_GRCm38_bismark_bt2_pe.bismark.cov.gz	13.0357	Blood	M	Petkovich	169.93	2.56769	Blood_Petkovich	6
SRR3440715_GSM2132828_M0310_Mus_musculus_Bisulfite-Seq_1_val_1_GRCm38_bismark_bt2_pe.bismark.cov.gz	13.0357	Blood	M	Petkovich	169.93	2.56769	Blood_Petkovich	7
SRR3440716_GSM2132829_M0401_Mus_musculus_Bisulfite-Seq_1_val_1_GRCm38_bismark_bt2_pe.bismark.cov.gz	17.381	Blood	M	Petkovich	302.098	2.85538	Blood_Petkovich	6
SRR3440718_GSM2132830_M0402_Mus_musculus_Bisulfite-Seq_1_val_1_GRCm38_bismark_bt2_pe.bismark.cov.gz	17.381	Blood	M	Petkovich	302.098	2.85538	Blood_Petkovich	8
SRR3440720_GSM2132831_M0403_Mus_musculus_Bisulfite-Seq_1_val_1_GRCm38_bismark_bt2_pe.bismark.cov.gz	17.381	Blood	M	Petkovich	302.098	2.85538	Blood_Petkovich	9
SRR3440721_GSM2132832_M0404_Mus_musculus_Bisulfite-Seq_1_val_1_GRCm38_bismark_bt2_pe.bismark.cov.gz	17.381	Blood	M	Petkovich	302.098	2.85538	Blood_Petkovich	10
SRR3440723_GSM2132833_M0405_Mus_musculus_Bisulfite-Seq_1_val_1_GRCm38_bismark_bt2_pe.bismark.cov.gz	17.381	Blood	M	Petkovich	302.098	2.85538	Blood_Petkovich	1
SRR3440724_GSM2132834_M0406_Mus_musculus_Bisulfite-Seq_1_val_1_GRCm38_bismark_bt2_pe.bismark.cov.gz	17.381	Blood	M	Petkovich	302.098	2.85538	Blood_Petkovich	2
SRR3440726_GSM2132835_M0407_Mus_musculus_Bisulfite-Seq_1_val_1_GRCm38_bismark_bt2_pe.bismark.cov.gz	17.381	Blood	M	Petkovich	302.098	2.85538	Blood_Petkovich	3
SRR3440727_GSM2132836_M0409_Mus_musculus_Bisulfite-Seq_1_val_1_GRCm38_bismark_bt2_pe.bismark.cov.gz	17.381	Blood	M	Petkovich	302.098	2.85538	Blood_Petkovich	4
SRR3440728_GSM2132837_M0410_Mus_musculus_Bisulfite-Seq_1_val_1_GRCm38_bismark_bt2_pe.bismark.cov.gz	17.381	Blood	M	Petkovich	302.098	2.85538	Blood_Petkovich	5
SRR3440730_GSM2132838_M0601_Mus_musculus_Bisulfite-Seq_1_val_1_GRCm38_bismark_bt2_pe.bismark.cov.gz	26.0714	Blood	M	Petkovich	679.72	3.26084	Blood_Petkovich	7
SRR3440731_GSM2132839_M0603_Mus_musculus_Bisulfite-Seq_1_val_1_GRCm38_bismark_bt2_pe.bismark.cov.gz	26.0714	Blood	M	Petkovich	679.72	3.26084	Blood_Petkovich	8
SRR3440733_GSM2132840_M0604_Mus_musculus_Bisulfite-Seq_1_val_1_GRCm38_bismark_bt2_pe.bismark.cov.gz	26.0714	Blood	M	Petkovich	679.72	3.26084	Blood_Petkovich	9
SRR3440734_GSM2132841_M0605_Mus_musculus_Bisulfite-Seq_1_val_1_GRCm38_bismark_bt2_pe.bismark.cov.gz	26.0714	Blood	M	Petkovich	679.72	3.26084	Blood_Petkovich	10
SRR3440735_GSM2132842_M0606_Mus_musculus_Bisulfite-Seq_1_val_1_GRCm38_bismark_bt2_pe.bismark.cov.gz	26.0714	Blood	M	Petkovich	679.72	3.26084	Blood_Petkovich	1
SRR3440736_GSM2132843_M0607_Mus_musculus_Bisulfite-Seq_1_val_1_GRCm38_bismark_bt2_pe.bismark.cov.gz	26.0714	Blood	M	Petkovich	679.72	3.26084	Blood_Petkovich	2
SRR3440737_GSM2132844_M0608_Mus_musculus_Bisulfite-Seq_1_val_1_GRCm38_bismark_bt2_pe.bismark.cov.gz	26.0714	Blood	M	Petkovich	679.72	3.26084	Blood_Petkovich	3
SRR3440738_GSM2132845_M0609_Mus_musculus_Bisulfite-Seq_1_val_1_GRCm38_bismark_bt2_pe.bismark.cov.gz	26.0714	Blood	M	Petkovich	679.72	3.26084	Blood_Petkovich	4
SRR3440739_GSM2132846_M0610_Mus_musculus_Bisulfite-Seq_1_val_1_GRCm38_bismark_bt2_pe.bismark.cov.gz	26.0714	Blood	M	Petkovich	679.72	3.26084	Blood_Petkovich	5
SRR3440740_GSM2132847_M0801_Mus_musculus_Bisulfite-Seq_1_val_1_GRCm38_bismark_bt2_pe.bismark.cov.gz	34.7619	Blood	M	Petkovich	1208.39	3.54852	Blood_Petkovich	4
SRR3440742_GSM2132848_M0802_Mus_musculus_Bisulfite-Seq_1_val_1_GRCm38_bismark_bt2_pe.bismark.cov.gz	34.7619	Blood	M	Petkovich	1208.39	3.54852	Blood_Petkovich	7
SRR3440744_GSM2132849_M0803_Mus_musculus_Bisulfite-Seq_1_val_1_GRCm38_bismark_bt2_pe.bismark.cov.gz	34.7619	Blood	M	Petkovich	1208.39	3.54852	Blood_Petkovich	8
SRR3440746_GSM2132850_M0804_Mus_musculus_Bisulfite-Seq_1_val_1_GRCm38_bismark_bt2_pe.bismark.cov.gz	34.7619	Blood	M	Petkovich	1208.39	3.54852	Blood_Petkovich	9
SRR3440750_GSM2132852_M0806_Mus_musculus_Bisulfite-Seq_1_val_1_GRCm38_bismark_bt2_pe.bismark.cov.gz	34.7619	Blood	M	Petkovich	1208.39	3.54852	Blood_Petkovich	10
SRR3440752_GSM2132853_M0807_Mus_musculus_Bisulfite-Seq_1_val_1_GRCm38_bismark_bt2_pe.bismark.cov.gz	34.7619	Blood	M	Petkovich	1208.39	3.54852	Blood_Petkovich	1
SRR3440754_GSM2132854_M0808_Mus_musculus_Bisulfite-Seq_1_val_1_GRCm38_bismark_bt2_pe.bismark.cov.gz	34.7619	Blood	M	Petkovich	1208.39	3.54852	Blood_Petkovich	2
SRR3440756_GSM2132855_M0810_Mus_musculus_Bisulfite-Seq_1_val_1_GRCm38_bismark_bt2_pe.bismark.cov.gz	34.7619	Blood	M	Petkovich	1208.39	3.54852	Blood_Petkovich	3
SRR3440758_GSM2132856_M10_7501_Mus_musculus_Bisulfite-Seq_1_val_1_GRCm38_bismark_bt2_pe.bismark.cov.gz	43.4524	Blood	M	Petkovich	1888.11	3.77167	Blood_Petkovich	4
SRR3440759_GSM2132857_M10_7502_Mus_musculus_Bisulfite-Seq_1_val_1_GRCm38_bismark_bt2_pe.bismark.cov.gz	43.4524	Blood	M	Petkovich	1888.11	3.77167	Blood_Petkovich	5
SRR3440760_GSM2132858_M10_7504_Mus_musculus_Bisulfite-Seq_1_val_1_GRCm38_bismark_bt2_pe.bismark.cov.gz	43.4524	Blood	M	Petkovich	1888.11	3.77167	Blood_Petkovich	6
SRR3440762_GSM2132859_M10_7505_Mus_musculus_Bisulfite-Seq_1_val_1_GRCm38_bismark_bt2_pe.bismark.cov.gz	43.4524	Blood	M	Petkovich	1888.11	3.77167	Blood_Petkovich	7
SRR3440763_GSM2132860_M10_7506_Mus_musculus_Bisulfite-Seq_1_val_1_GRCm38_bismark_bt2_pe.bismark.cov.gz	43.4524	Blood	M	Petkovich	1888.11	3.77167	Blood_Petkovich	8
SRR3440764_GSM2132861_M10_7507_Mus_musculus_Bisulfite-Seq_1_val_1_GRCm38_bismark_bt2_pe.bismark.cov.gz	43.4524	Blood	M	Petkovich	1888.11	3.77167	Blood_Petkovich	6
SRR3440765_GSM2132862_M10_7508_Mus_musculus_Bisulfite-Seq_1_val_1_GRCm38_bismark_bt2_pe.bismark.cov.gz	43.4524	Blood	M	Petkovich	1888.11	3.77167	Blood_Petkovich	7
SRR3440766_GSM2132863_M10_7509_Mus_musculus_Bisulfite-Seq_1_val_1_GRCm38_bismark_bt2_pe.bismark.cov.gz	43.4524	Blood	M	Petkovich	1888.11	3.77167	Blood_Petkovich	8
SRR3440767_GSM2132864_M10_7510_Mus_musculus_Bisulfite-Seq_1_val_1_GRCm38_bismark_bt2_pe.bismark.cov.gz	43.4524	Blood	M	Petkovich	1888.11	3.77167	Blood_Petkovich	5
SRR3440768_GSM2132865_M1201_Mus_musculus_Bisulfite-Seq_1_val_1_GRCm38_bismark_bt2_pe.bismark.cov.gz	52.1429	Blood	M	Petkovich	2718.88	3.95399	Blood_Petkovich	10
SRR3440769_GSM2132866_M1202_Mus_musculus_Bisulfite-Seq_1_val_1_GRCm38_bismark_bt2_pe.bismark.cov.gz	52.1429	Blood	M	Petkovich	2718.88	3.95399	Blood_Petkovich	1
SRR3440770_GSM2132867_M1203_Mus_musculus_Bisulfite-Seq_1_val_1_GRCm38_bismark_bt2_pe.bismark.cov.gz	52.1429	Blood	M	Petkovich	2718.88	3.95399	Blood_Petkovich	2
SRR3440772_GSM2132868_M1204_Mus_musculus_Bisulfite-Seq_1_val_1_GRCm38_bismark_bt2_pe.bismark.cov.gz	52.1429	Blood	M	Petkovich	2718.88	3.95399	Blood_Petkovich	3
SRR3440773_GSM2132869_M1205_Mus_musculus_Bisulfite-Seq_1_val_1_GRCm38_bismark_bt2_pe.bismark.cov.gz	52.1429	Blood	M	Petkovich	2718.88	3.95399	Blood_Petkovich	4
SRR3440774_GSM2132870_M1206_Mus_musculus_Bisulfite-Seq_1_val_1_GRCm38_bismark_bt2_pe.bismark.cov.gz	52.1429	Blood	M	Petkovich	2718.88	3.95399	Blood_Petkovich	5
SRR3440776_GSM2132871_M1207_Mus_musculus_Bisulfite-Seq_1_val_1_GRCm38_bismark_bt2_pe.bismark.cov.gz	52.1429	Blood	M	Petkovich	2718.88	3.95399	Blood_Petkovich	6
SRR3440778_GSM2132872_M1208_Mus_musculus_Bisulfite-Seq_1_val_1_GRCm38_bismark_bt2_pe.bismark.cov.gz	52.1429	Blood	M	Petkovich	2718.88	3.95399	Blood_Petkovich	7
SRR3440780_GSM2132873_M1209_Mus_musculus_Bisulfite-Seq_1_val_1_GRCm38_bismark_bt2_pe.bismark.cov.gz	52.1429	Blood	M	Petkovich	2718.88	3.95399	Blood_Petkovich	8
SRR3440781_GSM2132874_M1210_Mus_musculus_Bisulfite-Seq_1_val_1_GRCm38_bismark_bt2_pe.bismark.cov.gz	52.1429	Blood	M	Petkovich	2718.88	3.95399	Blood_Petkovich	9
SRR3440782_GSM2132875_M1601_Mus_musculus_Bisulfite-Seq_1_val_1_GRCm38_bismark_bt2_pe.bismark.cov.gz	69.5238	Blood	M	Petkovich	4833.56	4.24167	Blood_Petkovich	9
SRR3440784_GSM2132876_M1602_Mus_musculus_Bisulfite-Seq_1_val_1_GRCm38_bismark_bt2_pe.bismark.cov.gz	69.5238	Blood	M	Petkovich	4833.56	4.24167	Blood_Petkovich	10
SRR3440786_GSM2132877_M1603_Mus_musculus_Bisulfite-Seq_1_val_1_GRCm38_bismark_bt2_pe.bismark.cov.gz	69.5238	Blood	M	Petkovich	4833.56	4.24167	Blood_Petkovich	1
SRR3440788_GSM2132878_M1605_Mus_musculus_Bisulfite-Seq_1_val_1_GRCm38_bismark_bt2_pe.bismark.cov.gz	69.5238	Blood	M	Petkovich	4833.56	4.24167	Blood_Petkovich	2
SRR3440790_GSM2132879_M1606_Mus_musculus_Bisulfite-Seq_1_val_1_GRCm38_bismark_bt2_pe.bismark.cov.gz	69.5238	Blood	M	Petkovich	4833.56	4.24167	Blood_Petkovich	3
SRR3440793_GSM2132881_M1608_Mus_musculus_Bisulfite-Seq_1_val_1_GRCm38_bismark_bt2_pe.bismark.cov.gz	69.5238	Blood	M	Petkovich	4833.56	4.24167	Blood_Petkovich	4
SRR3440794_GSM2132882_M1609_Mus_musculus_Bisulfite-Seq_1_val_1_GRCm38_bismark_bt2_pe.bismark.cov.gz	69.5238	Blood	M	Petkovich	4833.56	4.24167	Blood_Petkovich	5
SRR3440796_GSM2132883_M1610_Mus_musculus_Bisulfite-Seq_1_val_1_GRCm38_bismark_bt2_pe.bismark.cov.gz	69.5238	Blood	M	Petkovich	4833.56	4.24167	Blood_Petkovich	6
SRR3440798_GSM2132884_M2001_Mus_musculus_Bisulfite-Seq_1_val_1_GRCm38_bismark_bt2_pe.bismark.cov.gz	86.9048	Blood	M	Petkovich	7552.44	4.46481	Blood_Petkovich	8
SRR3440799_GSM2132885_M2003_Mus_musculus_Bisulfite-Seq_1_val_1_GRCm38_bismark_bt2_pe.bismark.cov.gz	86.9048	Blood	M	Petkovich	7552.44	4.46481	Blood_Petkovich	9
SRR3440801_GSM2132886_M2004_Mus_musculus_Bisulfite-Seq_1_val_1_GRCm38_bismark_bt2_pe.bismark.cov.gz	86.9048	Blood	M	Petkovich	7552.44	4.46481	Blood_Petkovich	10
SRR3440803_GSM2132887_M2005_Mus_musculus_Bisulfite-Seq_1_val_1_GRCm38_bismark_bt2_pe.bismark.cov.gz	86.9048	Blood	M	Petkovich	7552.44	4.46481	Blood_Petkovich	1
SRR3440805_GSM2132888_M2006_Mus_musculus_Bisulfite-Seq_1_val_1_GRCm38_bismark_bt2_pe.bismark.cov.gz	86.9048	Blood	M	Petkovich	7552.44	4.46481	Blood_Petkovich	2
SRR3440809_GSM2132890_M2008_Mus_musculus_Bisulfite-Seq_1_val_1_GRCm38_bismark_bt2_pe.bismark.cov.gz	86.9048	Blood	M	Petkovich	7552.44	4.46481	Blood_Petkovich	4
SRR3440811_GSM2132891_M2009_Mus_musculus_Bisulfite-Seq_1_val_1_GRCm38_bismark_bt2_pe.bismark.cov.gz	86.9048	Blood	M	Petkovich	7552.44	4.46481	Blood_Petkovich	3
SRR3440812_GSM2132892_M2010_Mus_musculus_Bisulfite-Seq_1_val_1_GRCm38_bismark_bt2_pe.bismark.cov.gz	86.9048	Blood	M	Petkovich	7552.44	4.46481	Blood_Petkovich	5
SRR3440814_GSM2132893_M2201_Mus_musculus_Bisulfite-Seq_1_val_1_GRCm38_bismark_bt2_pe.bismark.cov.gz	95.5953	Blood	M	Petkovich	9138.46	4.56012	Blood_Petkovich	1
SRR3440816_GSM2132894_M2202_Mus_musculus_Bisulfite-Seq_1_val_1_GRCm38_bismark_bt2_pe.bismark.cov.gz	95.5953	Blood	M	Petkovich	9138.46	4.56012	Blood_Petkovich	2
SRR3440817_GSM2132895_M2203_Mus_musculus_Bisulfite-Seq_1_val_1_GRCm38_bismark_bt2_pe.bismark.cov.gz	95.5953	Blood	M	Petkovich	9138.46	4.56012	Blood_Petkovich	3
SRR3440818_GSM2132896_M2204_Mus_musculus_Bisulfite-Seq_1_val_1_GRCm38_bismark_bt2_pe.bismark.cov.gz	95.5953	Blood	M	Petkovich	9138.46	4.56012	Blood_Petkovich	4
SRR3440820_GSM2132897_M2205_Mus_musculus_Bisulfite-Seq_1_val_1_GRCm38_bismark_bt2_pe.bismark.cov.gz	95.5953	Blood	M	Petkovich	9138.46	4.56012	Blood_Petkovich	5
SRR3440822_GSM2132898_M2206_Mus_musculus_Bisulfite-Seq_1_val_1_GRCm38_bismark_bt2_pe.bismark.cov.gz	95.5953	Blood	M	Petkovich	9138.46	4.56012	Blood_Petkovich	6
SRR3440824_GSM2132899_M2208_Mus_musculus_Bisulfite-Seq_1_val_1_GRCm38_bismark_bt2_pe.bismark.cov.gz	95.5953	Blood	M	Petkovich	9138.46	4.56012	Blood_Petkovich	7
SRR3440828_GSM2132901_M2210_Mus_musculus_Bisulfite-Seq_1_val_1_GRCm38_bismark_bt2_pe.bismark.cov.gz	95.5953	Blood	M	Petkovich	9138.46	4.56012	Blood_Petkovich	8
SRR3440830_GSM2132902_M2401_Mus_musculus_Bisulfite-Seq_1_val_1_GRCm38_bismark_bt2_pe.bismark.cov.gz	104.286	Blood	M	Petkovich	10875.5	4.64713	Blood_Petkovich	4
SRR3440832_GSM2132903_M2402_Mus_musculus_Bisulfite-Seq_1_val_1_GRCm38_bismark_bt2_pe.bismark.cov.gz	104.286	Blood	M	Petkovich	10875.5	4.64713	Blood_Petkovich	5
SRR3440833_GSM2132904_M2403_Mus_musculus_Bisulfite-Seq_1_val_1_GRCm38_bismark_bt2_pe.bismark.cov.gz	104.286	Blood	M	Petkovich	10875.5	4.64713	Blood_Petkovich	6
SRR3440835_GSM2132905_M2404_Mus_musculus_Bisulfite-Seq_1_val_1_GRCm38_bismark_bt2_pe.bismark.cov.gz	104.286	Blood	M	Petkovich	10875.5	4.64713	Blood_Petkovich	7
SRR3440837_GSM2132906_M2405_Mus_musculus_Bisulfite-Seq_1_val_1_GRCm38_bismark_bt2_pe.bismark.cov.gz	104.286	Blood	M	Petkovich	10875.5	4.64713	Blood_Petkovich	8
SRR3440839_GSM2132907_M2407_Mus_musculus_Bisulfite-Seq_1_val_1_GRCm38_bismark_bt2_pe.bismark.cov.gz	104.286	Blood	M	Petkovich	10875.5	4.64713	Blood_Petkovich	9
SRR3440840_GSM2132908_M2408_Mus_musculus_Bisulfite-Seq_1_val_1_GRCm38_bismark_bt2_pe.bismark.cov.gz	104.286	Blood	M	Petkovich	10875.5	4.64713	Blood_Petkovich	10
SRR3440842_GSM2132909_M2409_Mus_musculus_Bisulfite-Seq_1_val_1_GRCm38_bismark_bt2_pe.bismark.cov.gz	104.286	Blood	M	Petkovich	10875.5	4.64713	Blood_Petkovich	1
SRR3440844_GSM2132910_M2411_Mus_musculus_Bisulfite-Seq_1_val_1_GRCm38_bismark_bt2_pe.bismark.cov.gz	104.286	Blood	M	Petkovich	10875.5	4.64713	Blood_Petkovich	2
SRR3440846_GSM2132911_M2601_Mus_musculus_Bisulfite-Seq_1_val_1_GRCm38_bismark_bt2_pe.bismark.cov.gz	112.976	Blood	M	Petkovich	12763.6	4.72718	Blood_Petkovich	2
SRR3440847_GSM2132912_M2602_Mus_musculus_Bisulfite-Seq_1_val_1_GRCm38_bismark_bt2_pe.bismark.cov.gz	112.976	Blood	M	Petkovich	12763.6	4.72718	Blood_Petkovich	3
SRR3440848_GSM2132913_M2603_Mus_musculus_Bisulfite-Seq_1_val_1_GRCm38_bismark_bt2_pe.bismark.cov.gz	112.976	Blood	M	Petkovich	12763.6	4.72718	Blood_Petkovich	4
SRR3440850_GSM2132914_M2604_Mus_musculus_Bisulfite-Seq_1_val_1_GRCm38_bismark_bt2_pe.bismark.cov.gz	112.976	Blood	M	Petkovich	12763.6	4.72718	Blood_Petkovich	5
SRR3440852_GSM2132915_M2605_Mus_musculus_Bisulfite-Seq_1_val_1_GRCm38_bismark_bt2_pe.bismark.cov.gz	112.976	Blood	M	Petkovich	12763.6	4.72718	Blood_Petkovich	6
SRR3440853_GSM2132916_M2606_Mus_musculus_Bisulfite-Seq_1_val_1_GRCm38_bismark_bt2_pe.bismark.cov.gz	112.976	Blood	M	Petkovich	12763.6	4.72718	Blood_Petkovich	7
SRR3440855_GSM2132917_M2607_Mus_musculus_Bisulfite-Seq_1_val_1_GRCm38_bismark_bt2_pe.bismark.cov.gz	112.976	Blood	M	Petkovich	12763.6	4.72718	Blood_Petkovich	8
SRR3440857_GSM2132918_M2608_Mus_musculus_Bisulfite-Seq_1_val_1_GRCm38_bismark_bt2_pe.bismark.cov.gz	112.976	Blood	M	Petkovich	12763.6	4.72718	Blood_Petkovich	9
SRR3440859_GSM2132919_M2609_Mus_musculus_Bisulfite-Seq_1_val_1_GRCm38_bismark_bt2_pe.bismark.cov.gz	112.976	Blood	M	Petkovich	12763.6	4.72718	Blood_Petkovich	10
SRR3440861_GSM2132920_M2610_Mus_musculus_Bisulfite-Seq_1_val_1_GRCm38_bismark_bt2_pe.bismark.cov.gz	112.976	Blood	M	Petkovich	12763.6	4.72718	Blood_Petkovich	1
SRR3440865_GSM2132922_M2802_Mus_musculus_Bisulfite-Seq_1_val_1_GRCm38_bismark_bt2_pe.bismark.cov.gz	121.667	Blood	M	Petkovich	14802.8	4.80129	Blood_Petkovich	5
SRR3440867_GSM2132923_M2804_Mus_musculus_Bisulfite-Seq_1_val_1_GRCm38_bismark_bt2_pe.bismark.cov.gz	121.667	Blood	M	Petkovich	14802.8	4.80129	Blood_Petkovich	8
SRR3440869_GSM2132924_M2805_Mus_musculus_Bisulfite-Seq_1_val_1_GRCm38_bismark_bt2_pe.bismark.cov.gz	121.667	Blood	M	Petkovich	14802.8	4.80129	Blood_Petkovich	9
SRR3440870_GSM2132925_M2806_Mus_musculus_Bisulfite-Seq_1_val_1_GRCm38_bismark_bt2_pe.bismark.cov.gz	121.667	Blood	M	Petkovich	14802.8	4.80129	Blood_Petkovich	10
SRR3440872_GSM2132926_M2807_Mus_musculus_Bisulfite-Seq_1_val_1_GRCm38_bismark_bt2_pe.bismark.cov.gz	121.667	Blood	M	Petkovich	14802.8	4.80129	Blood_Petkovich	1
SRR3440874_GSM2132927_M2808_Mus_musculus_Bisulfite-Seq_1_val_1_GRCm38_bismark_bt2_pe.bismark.cov.gz	121.667	Blood	M	Petkovich	14802.8	4.80129	Blood_Petkovich	2
SRR3440876_GSM2132928_M2809_Mus_musculus_Bisulfite-Seq_1_val_1_GRCm38_bismark_bt2_pe.bismark.cov.gz	121.667	Blood	M	Petkovich	14802.8	4.80129	Blood_Petkovich	3
SRR3440878_GSM2132929_M2810_Mus_musculus_Bisulfite-Seq_1_val_1_GRCm38_bismark_bt2_pe.bismark.cov.gz	121.667	Blood	M	Petkovich	14802.8	4.80129	Blood_Petkovich	4
SRR3440879_GSM2132930_M3001_Mus_musculus_Bisulfite-Seq_1_val_1_GRCm38_bismark_bt2_pe.bismark.cov.gz	130.357	Blood	M	Petkovich	16993	4.87028	Blood_Petkovich	2
SRR3440881_GSM2132931_M3002_Mus_musculus_Bisulfite-Seq_1_val_1_GRCm38_bismark_bt2_pe.bismark.cov.gz	130.357	Blood	M	Petkovich	16993	4.87028	Blood_Petkovich	3
SRR3440882_GSM2132932_M3003_Mus_musculus_Bisulfite-Seq_1_val_1_GRCm38_bismark_bt2_pe.bismark.cov.gz	130.357	Blood	M	Petkovich	16993	4.87028	Blood_Petkovich	4
SRR3440884_GSM2132933_M3004_Mus_musculus_Bisulfite-Seq_1_val_1_GRCm38_bismark_bt2_pe.bismark.cov.gz	130.357	Blood	M	Petkovich	16993	4.87028	Blood_Petkovich	6
SRR3440886_GSM2132934_M3005_Mus_musculus_Bisulfite-Seq_1_val_1_GRCm38_bismark_bt2_pe.bismark.cov.gz	130.357	Blood	M	Petkovich	16993	4.87028	Blood_Petkovich	7
SRR3440888_GSM2132935_M3006_Mus_musculus_Bisulfite-Seq_1_val_1_GRCm38_bismark_bt2_pe.bismark.cov.gz	130.357	Blood	M	Petkovich	16993	4.87028	Blood_Petkovich	8
SRR3440890_GSM2132936_M3007_Mus_musculus_Bisulfite-Seq_1_val_1_GRCm38_bismark_bt2_pe.bismark.cov.gz	130.357	Blood	M	Petkovich	16993	4.87028	Blood_Petkovich	9
SRR3440891_GSM2132937_M3009_Mus_musculus_Bisulfite-Seq_1_val_1_GRCm38_bismark_bt2_pe.bismark.cov.gz	130.357	Blood	M	Petkovich	16993	4.87028	Blood_Petkovich	10
SRR3440893_GSM2132938_M3010_Mus_musculus_Bisulfite-Seq_1_val_1_GRCm38_bismark_bt2_pe.bismark.cov.gz	130.357	Blood	M	Petkovich	16993	4.87028	Blood_Petkovich	1
SRR3440894_GSM2132939_M3204_Mus_musculus_Bisulfite-Seq_1_val_1_GRCm38_bismark_bt2_pe.bismark.cov.gz	139.048	Blood	M	Petkovich	19334.3	4.93482	Blood_Petkovich	8
SRR3440896_GSM2132940_M3205_Mus_musculus_Bisulfite-Seq_1_val_1_GRCm38_bismark_bt2_pe.bismark.cov.gz	139.048	Blood	M	Petkovich	19334.3	4.93482	Blood_Petkovich	9
SRR3440898_GSM2132941_M3206_Mus_musculus_Bisulfite-Seq_1_val_1_GRCm38_bismark_bt2_pe.bismark.cov.gz	139.048	Blood	M	Petkovich	19334.3	4.93482	Blood_Petkovich	10
SRR3440900_GSM2132942_M3207_Mus_musculus_Bisulfite-Seq_1_val_1_GRCm38_bismark_bt2_pe.bismark.cov.gz	139.048	Blood	M	Petkovich	19334.3	4.93482	Blood_Petkovich	1
SRR3440902_GSM2132943_M3208_Mus_musculus_Bisulfite-Seq_1_val_1_GRCm38_bismark_bt2_pe.bismark.cov.gz	139.048	Blood	M	Petkovich	19334.3	4.93482	Blood_Petkovich	5
SRR3440904_GSM2132944_M3209_Mus_musculus_Bisulfite-Seq_1_val_1_GRCm38_bismark_bt2_pe.bismark.cov.gz	139.048	Blood	M	Petkovich	19334.3	4.93482	Blood_Petkovich	6
SRR3440906_GSM2132945_M3210_Mus_musculus_Bisulfite-Seq_1_val_1_GRCm38_bismark_bt2_pe.bismark.cov.gz	139.048	Blood	M	Petkovich	19334.3	4.93482	Blood_Petkovich	7
SRR3440907_GSM2132946_M3401_Mus_musculus_Bisulfite-Seq_1_val_1_GRCm38_bismark_bt2_pe.bismark.cov.gz	147.738	Blood	M	Petkovich	21826.6	4.99544	Blood_Petkovich	3
SRR3440909_GSM2132947_M3402_Mus_musculus_Bisulfite-Seq_1_val_1_GRCm38_bismark_bt2_pe.bismark.cov.gz	147.738	Blood	M	Petkovich	21826.6	4.99544	Blood_Petkovich	4
SRR3440911_GSM2132948_M3403_Mus_musculus_Bisulfite-Seq_1_val_1_GRCm38_bismark_bt2_pe.bismark.cov.gz	147.738	Blood	M	Petkovich	21826.6	4.99544	Blood_Petkovich	5
SRR3440912_GSM2132949_M3404_Mus_musculus_Bisulfite-Seq_1_val_1_GRCm38_bismark_bt2_pe.bismark.cov.gz	147.738	Blood	M	Petkovich	21826.6	4.99544	Blood_Petkovich	6
SRR3440914_GSM2132950_M3405_Mus_musculus_Bisulfite-Seq_1_val_1_GRCm38_bismark_bt2_pe.bismark.cov.gz	147.738	Blood	M	Petkovich	21826.6	4.99544	Blood_Petkovich	7
SRR3440916_GSM2132951_M3406_Mus_musculus_Bisulfite-Seq_1_val_1_GRCm38_bismark_bt2_pe.bismark.cov.gz	147.738	Blood	M	Petkovich	21826.6	4.99544	Blood_Petkovich	8
SRR3440919_GSM2132953_M3409_Mus_musculus_Bisulfite-Seq_1_val_1_GRCm38_bismark_bt2_pe.bismark.cov.gz	147.738	Blood	M	Petkovich	21826.6	4.99544	Blood_Petkovich	9
SRR3440920_GSM2132954_M3410_Mus_musculus_Bisulfite-Seq_1_val_1_GRCm38_bismark_bt2_pe.bismark.cov.gz	147.738	Blood	M	Petkovich	21826.6	4.99544	Blood_Petkovich	2
SRR3440922_GSM2132955_M3501_Mus_musculus_Bisulfite-Seq_1_val_1_GRCm38_bismark_bt2_pe.bismark.cov.gz	152.083	Blood	M	Petkovich	23129.4	5.02443	Blood_Petkovich	10
SRR3440924_GSM2132956_M3501R_Mus_musculus_Bisulfite-Seq_1_val_1_GRCm38_bismark_bt2_pe.bismark.cov.gz	152.083	Blood	M	Petkovich	23129.4	5.02443	Blood_Petkovich	1
SRR3440926_GSM2132957_M3502_Mus_musculus_Bisulfite-Seq_1_val_1_GRCm38_bismark_bt2_pe.bismark.cov.gz	152.083	Blood	M	Petkovich	23129.4	5.02443	Blood_Petkovich	2
SRR3440928_GSM2132958_M3502R_Mus_musculus_Bisulfite-Seq_1_val_1_GRCm38_bismark_bt2_pe.bismark.cov.gz	152.083	Blood	M	Petkovich	23129.4	5.02443	Blood_Petkovich	3
SRR3440930_GSM2132959_M3503_Mus_musculus_Bisulfite-Seq_1_val_1_GRCm38_bismark_bt2_pe.bismark.cov.gz	152.083	Blood	M	Petkovich	23129.4	5.02443	Blood_Petkovich	4
SRR3440932_GSM2132960_M3503R_Mus_musculus_Bisulfite-Seq_1_val_1_GRCm38_bismark_bt2_pe.bismark.cov.gz	152.083	Blood	M	Petkovich	23129.4	5.02443	Blood_Petkovich	5

## Sheet: B_Liver
FileName	Age	Tissue	DataSet	AgeSq	AgeLog	Fold
L0603_1_val_1_GRCm38_bismark_bt2_pe.bismark.cov.gz	25.7143	Liver	Gladyshev_2019	661.224	3.24705	7
L0607_1_val_1_GRCm38_bismark_bt2_pe.bismark.cov.gz	25.7143	Liver	Gladyshev_2019	661.224	3.24705	8
L0608_1_val_1_GRCm38_bismark_bt2_pe.bismark.cov.gz	25.7143	Liver	Gladyshev_2019	661.224	3.24705	9
L0609_1_val_1_GRCm38_bismark_bt2_pe.bismark.cov.gz	25.7143	Liver	Gladyshev_2019	661.224	3.24705	10
L0610_1_val_1_GRCm38_bismark_bt2_pe.bismark.cov.gz	25.7143	Liver	Gladyshev_2019	661.224	3.24705	1
L1203_1_val_1_GRCm38_bismark_bt2_pe.bismark.cov.gz	42.8571	Liver	Gladyshev_2019	1836.73	3.75787	2
L1204_1_val_1_GRCm38_bismark_bt2_pe.bismark.cov.gz	51.4286	Liver	Gladyshev_2019	2644.9	3.94019	3
L1208_1_val_1_GRCm38_bismark_bt2_pe.bismark.cov.gz	51.4286	Liver	Gladyshev_2019	2644.9	3.94019	4
L1209_1_val_1_GRCm38_bismark_bt2_pe.bismark.cov.gz	51.4286	Liver	Gladyshev_2019	2644.9	3.94019	5
L2003_1_val_1_GRCm38_bismark_bt2_pe.bismark.cov.gz	85.7143	Liver	Gladyshev_2019	7346.94	4.45102	6
L2004_1_val_1_GRCm38_bismark_bt2_pe.bismark.cov.gz	85.7143	Liver	Gladyshev_2019	7346.94	4.45102	7
L2005_1_val_1_GRCm38_bismark_bt2_pe.bismark.cov.gz	85.7143	Liver	Gladyshev_2019	7346.94	4.45102	8
L2006_1_val_1_GRCm38_bismark_bt2_pe.bismark.cov.gz	85.7143	Liver	Gladyshev_2019	7346.94	4.45102	9
L2010_1_val_1_GRCm38_bismark_bt2_pe.bismark.cov.gz	85.7143	Liver	Gladyshev_2019	7346.94	4.45102	10
L3008_1_val_1_GRCm38_bismark_bt2_pe.bismark.cov.gz	128.571	Liver	Gladyshev_2019	16530.6	4.85648	1
L3010_1_val_1_GRCm38_bismark_bt2_pe.bismark.cov.gz	128.571	Liver	Gladyshev_2019	16530.6	4.85648	2
lane1_ATCACGTT_M04-20525__3_M_Liver_iPCRtag1_merged_L001_R1.barcode_removed_val_1_GRCm38_bismark_bt2_pe.deduplicated.bismark.cov.gz	14	Liver	babraham_p1	196	2.63906	6
lane1_CGATGTTT_M01-20522_3_M_Liver_iTAG_2_merged_L001_R1.barcode_removed_val_1_GRCm38_bismark_bt2_pe.deduplicated.bismark.cov.gz	14	Liver	babraham_p2	196	2.63906	4
lane1_GCAACATT_M00017621__24_M_Liver_iPCRtag73_merged_L001_R1.barcode_removed_val_1_GRCm38_bismark_bt2_pe.deduplicated.bismark.cov.gz	105	Liver	babraham_p1	11025	4.65396	1
lane1_GCCAATGT_M01-20527_3_M_Liver_iTAG_6_merged_L001_R1.barcode_removed_val_1_GRCm38_bismark_bt2_pe.deduplicated.bismark.cov.gz	14	Liver	babraham_p2	196	2.63906	5
lane1_GGAATGAT_M00018754_6_M_Liver_iPCRtag81_merged_L001_R1.barcode_removed_val_1_GRCm38_bismark_bt2_pe.deduplicated.bismark.cov.gz	27	Liver	babraham_p1	729	3.29584	9
lane1_GTGTGTCG_M00018724_6_M_Liver_iPCRtag89_merged_L001_R1.barcode_removed_val_1_GRCm38_bismark_bt2_pe.deduplicated.bismark.cov.gz	27	Liver	babraham_p1	729	3.29584	10
lane1_TCAGGAGG_M00017577_24_M_Liver_iTAG_39_merged_L001_R1.barcode_removed_val_1_GRCm38_bismark_bt2_pe.deduplicated.bismark.cov.gz	105	Liver	babraham_p2	11025	4.65396	9
lane1_TCCAGTCG_M00017913_15_M_Liver_iPCRtag41_merged_L001_R1.barcode_removed_val_1_GRCm38_bismark_bt2_pe.deduplicated.bismark.cov.gz	66	Liver	babraham_p1	4356	4.18965	7
lane1_TCGAAGTG_M00017912_15_M_Liver_iPCRtag33_merged_L001_R1.barcode_removed_val_1_GRCm38_bismark_bt2_pe.deduplicated.bismark.cov.gz	66	Liver	babraham_p1	4356	4.18965	8
lane1_TCTACGAC_M00018381__9_M_Liver_iPCRtag57_merged_L001_R1.barcode_removed_val_1_GRCm38_bismark_bt2_pe.deduplicated.bismark.cov.gz	41	Liver	babraham_p1	1681	3.71357	3
lane1_TGCGATCT_M05-20522__3_M_Liver_iPCRtag25_merged_L001_R1.barcode_removed_val_1_GRCm38_bismark_bt2_pe.deduplicated.bismark.cov.gz	13	Liver	babraham_p1	169	2.56495	5
lane1_TGCGTGAA_M00018000_15_M_Liver_iTAG_68_merged_L001_R1.barcode_removed_val_1_GRCm38_bismark_bt2_pe.deduplicated.bismark.cov.gz	66	Liver	babraham_p2	4356	4.18965	2
lane1_TGTACCTT_M04-20527__3_M_Liver_iPCRtag17_merged_L001_R1.barcode_removed_val_1_GRCm38_bismark_bt2_pe.deduplicated.bismark.cov.gz	14	Liver	babraham_p1	196	2.63906	7
lane1_TGTCTATC_M00017897_15_M_Liver_iPCRtag49_merged_L001_R1.barcode_removed_val_1_GRCm38_bismark_bt2_pe.deduplicated.bismark.cov.gz	66	Liver	babraham_p1	4356	4.18965	9
lane1_TTGTTCCA_M00018359__9_M_Liver_iPCRtag65_merged_L001_R1.barcode_removed_val_1_GRCm38_bismark_bt2_pe.deduplicated.bismark.cov.gz	41	Liver	babraham_p1	1681	3.71357	4
lane2_CAGATCTG_M02-20522_3_M_Liver_iTAG_7_merged_L002_R1.barcode_removed_val_1_GRCm38_bismark_bt2_pe.deduplicated.bismark.cov.gz	14	Liver	babraham_p2	196	2.63906	6
lane3_GTGTCCTT_M00018003_15_M_Liver_iTAG_71_merged_L003_R1.barcode_removed_val_1_GRCm38_bismark_bt2_pe.deduplicated.bismark.cov.gz	66	Liver	babraham_p2	4356	4.18965	3
lane3_TACTTCGG_M00017563_24_M_Liver_iTAG_37_merged_L003_R1.barcode_removed_val_1_GRCm38_bismark_bt2_pe.deduplicated.bismark.cov.gz	105	Liver	babraham_p2	11025	4.65396	10
lane3_TTAGGCAT_M01-20523_3_M_Liver_iTAG_3_merged_L003_R1.barcode_removed_val_1_GRCm38_bismark_bt2_pe.deduplicated.bismark.cov.gz	14	Liver	babraham_p2	196	2.63906	7
lane4_ACAGTGGT_M01-20526_3_M_Liver_iTAG_5_merged_L004_R1.barcode_removed_val_1_GRCm38_bismark_bt2_pe.deduplicated.bismark.cov.gz	14	Liver	babraham_p2	196	2.63906	8
lane4_TACCACCA_M00017897_15_M_Liver_iTAG_67_merged_L004_R1.barcode_removed_val_1_GRCm38_bismark_bt2_pe.deduplicated.bismark.cov.gz	66	Liver	babraham_p2	4356	4.18965	4
lane4_TCTCACGG_M00017576_24_M_Liver_iTAG_38_merged_L004_R1.barcode_removed_val_1_GRCm38_bismark_bt2_pe.deduplicated.bismark.cov.gz	105	Liver	babraham_p2	11025	4.65396	1
lane5_ACAGTGGT_M01-NB__New_Born_Liver_iPCRtag5_merged_L005_R1.barcode_removed_val_1_GRCm38_bismark_bt2_pe.deduplicated.bismark.cov.gz	1	Liver	babraham_p1	1	0	4
lane5_GAGGATGG_M00018752_6_M_Liver_iPCRtag85_merged_L005_R1.barcode_removed_val_1_GRCm38_bismark_bt2_pe.deduplicated.bismark.cov.gz	27	Liver	babraham_p1	729	3.29584	1
lane5_GAGGTGCT_M05-12375__6_M_Liver_iPCRtag77_merged_L005_R1.barcode_removed_val_1_GRCm38_bismark_bt2_pe.deduplicated.bismark.cov.gz	27	Liver	babraham_p1	729	3.29584	2
lane5_GCACTGTC_M01-12371_6_M_Liver_iPCRtag93_merged_L005_R1.barcode_removed_val_1_GRCm38_bismark_bt2_pe.deduplicated.bismark.cov.gz	26	Liver	babraham_p1	676	3.2581	8
lane5_GGTGAGTT_M00018011__15_M_Liver_iPCRtag69_merged_L005_R1.barcode_removed_val_1_GRCm38_bismark_bt2_pe.deduplicated.bismark.cov.gz	66	Liver	babraham_p1	4356	4.18965	10
lane5_TACCGAGC_M00018362__9_M_Liver_iPCRtag53_merged_L005_R1.barcode_removed_val_1_GRCm38_bismark_bt2_pe.deduplicated.bismark.cov.gz	41	Liver	babraham_p1	1681	3.71357	5
lane5_TACTTCGG_M00017579_24_M_Liver_iPCRtag37_merged_L005_R1.barcode_removed_val_1_GRCm38_bismark_bt2_pe.deduplicated.bismark.cov.gz	105	Liver	babraham_p1	11025	4.65396	2
lane5_TATGCCAG_M00017589_24_M_Liver_iPCRtag45_merged_L005_R1.barcode_removed_val_1_GRCm38_bismark_bt2_pe.deduplicated.bismark.cov.gz	105	Liver	babraham_p1	11025	4.65396	3
lane5_TCGAGCGT_M03-NB__New_Born_Liver_iPCRtag21_merged_L005_R1.barcode_removed_val_1_GRCm38_bismark_bt2_pe.deduplicated.bismark.cov.gz	1	Liver	babraham_p1	1	0	3
lane5_TGACCACT_M01-20525_3_M_Liver_iTAG_4_merged_L005_R1.barcode_removed_val_1_GRCm38_bismark_bt2_pe.deduplicated.bismark.cov.gz	14	Liver	babraham_p2	196	2.63906	9
lane5_TTGTTCCA_M00017912_15_M_Liver_iTAG_65_merged_L005_R1.barcode_removed_val_1_GRCm38_bismark_bt2_pe.deduplicated.bismark.cov.gz	66	Liver	babraham_p2	4356	4.18965	5
lane6_ACTTGATG_M02-20523_3_M_Liver_iTAG_8_merged_L006_R1.barcode_removed_val_1_GRCm38_bismark_bt2_pe.deduplicated.bismark.cov.gz	14	Liver	babraham_p2	196	2.63906	10
lane6_ATCACGTT_M02-20525_3_M_Liver_iTAG_1_merged_L006_R1.barcode_removed_val_1_GRCm38_bismark_bt2_pe.deduplicated.bismark.cov.gz	14	Liver	babraham_p2	196	2.63906	1
lane6_GACGGATT_M00018004_15_M_Liver_iTAG_72_merged_L006_R1.barcode_removed_val_1_GRCm38_bismark_bt2_pe.deduplicated.bismark.cov.gz	66	Liver	babraham_p2	4356	4.18965	6
lane6_TAACGCTG_M00017560_24_M_Liver_iTAG_34_merged_L006_R1.barcode_removed_val_1_GRCm38_bismark_bt2_pe.deduplicated.bismark.cov.gz	105	Liver	babraham_p2	11025	4.65396	2
lane6_TGAAGCCA_M00017913_15_M_Liver_iTAG_66_merged_L006_R1.barcode_removed_val_1_GRCm38_bismark_bt2_pe.deduplicated.bismark.cov.gz	66	Liver	babraham_p2	4356	4.18965	7
lane7_TAAGTTCG_M00017578_24_M_Liver_iTAG_40_merged_L007_R1.barcode_removed_val_1_GRCm38_bismark_bt2_pe.deduplicated.bismark.cov.gz	105	Liver	babraham_p2	11025	4.65396	3
lane7_TTGGTATG_M00017561_24_M_Liver_iTAG_35_merged_L007_R1.barcode_removed_val_1_GRCm38_bismark_bt2_pe.deduplicated.bismark.cov.gz	105	Liver	babraham_p2	11025	4.65396	4
lane8_GATCTCTT_M00018002_15_M_Liver_iTAG_70_merged_L008_R1.barcode_removed_val_1_GRCm38_bismark_bt2_pe.deduplicated.bismark.cov.gz	66	Liver	babraham_p2	4356	4.18965	8
lane8_TCCTCAAT_M04-NB__New_Born_Liver_iPCRtag29_merged_L008_R1.barcode_removed_val_1_GRCm38_bismark_bt2_pe.deduplicated.bismark.cov.gz	1	Liver	babraham_p1	1	0	1
lane8_TCGAAGTG_M00017549_24_M_Liver_iTAG_33_merged_L008_R1.barcode_removed_val_1_GRCm38_bismark_bt2_pe.deduplicated.bismark.cov.gz	105	Liver	babraham_p2	11025	4.65396	5
lane8_TGAACTGG_M00017562_24_M_Liver_iTAG_36_merged_L008_R1.barcode_removed_val_1_GRCm38_bismark_bt2_pe.deduplicated.bismark.cov.gz	105	Liver	babraham_p2	11025	4.65396	6
lane8_TGCTGATA_M00018363__9_M_Liver_iPCRtag61_merged_L008_R1.barcode_removed_val_1_GRCm38_bismark_bt2_pe.deduplicated.bismark.cov.gz	41	Liver	babraham_p1	1681	3.71357	6
lane8_TGGTTGTT_M02-NB__New_Born_Liver_iPCRtag13_merged_L008_R1.barcode_removed_val_1_GRCm38_bismark_bt2_pe.deduplicated.bismark.cov.gz	1	Liver	babraham_p1	1	0	2
Mouse_Liver_SH001_SRR7871672_1_trimmed_GRCm38_bismark_bt2.bismark.cov.gz	86.6667	Liver	Thompson_2018	7511.11	4.46207	8
Mouse_Liver_SH002_SRR7871673_1_trimmed_GRCm38_bismark_bt2.bismark.cov.gz	86.6667	Liver	Thompson_2018	7511.11	4.46207	7
Mouse_Liver_SH003_SRR7871674_1_trimmed_GRCm38_bismark_bt2.bismark.cov.gz	86.6667	Liver	Thompson_2018	7511.11	4.46207	6
Mouse_Liver_SH004_SRR7871675_1_trimmed_GRCm38_bismark_bt2.bismark.cov.gz	86.6667	Liver	Thompson_2018	7511.11	4.46207	5
Mouse_Liver_SH005_SRR7871676_1_trimmed_GRCm38_bismark_bt2.bismark.cov.gz	86.6667	Liver	Thompson_2018	7511.11	4.46207	4
Mouse_Liver_SH006_SRR7871677_1_trimmed_GRCm38_bismark_bt2.bismark.cov.gz	86.6667	Liver	Thompson_2018	7511.11	4.46207	3
Mouse_Liver_SH007_SRR7871678_1_trimmed_GRCm38_bismark_bt2.bismark.cov.gz	86.6667	Liver	Thompson_2018	7511.11	4.46207	2
Mouse_Liver_SH008_SRR7871679_1_trimmed_GRCm38_bismark_bt2.bismark.cov.gz	86.6667	Liver	Thompson_2018	7511.11	4.46207	1
Mouse_Liver_SH009_SRR7871680_1_trimmed_GRCm38_bismark_bt2.bismark.cov.gz	86.6667	Liver	Thompson_2018	7511.11	4.46207	10
Mouse_Liver_SH010_SRR7871681_1_trimmed_GRCm38_bismark_bt2.bismark.cov.gz	86.6667	Liver	Thompson_2018	7511.11	4.46207	9
Mouse_Liver_SH021_SRR7871692_1_trimmed_GRCm38_bismark_bt2.bismark.cov.gz	43.3333	Liver	Thompson_2018	1877.78	3.76892	8
Mouse_Liver_SH022_SRR7871693_1_trimmed_GRCm38_bismark_bt2.bismark.cov.gz	43.3333	Liver	Thompson_2018	1877.78	3.76892	7
Mouse_Liver_SH023_SRR7871694_1_trimmed_GRCm38_bismark_bt2.bismark.cov.gz	43.3333	Liver	Thompson_2018	1877.78	3.76892	6
Mouse_Liver_SH024_SRR7871695_1_trimmed_GRCm38_bismark_bt2.bismark.cov.gz	43.3333	Liver	Thompson_2018	1877.78	3.76892	5
Mouse_Liver_SH025_SRR7871696_1_trimmed_GRCm38_bismark_bt2.bismark.cov.gz	43.3333	Liver	Thompson_2018	1877.78	3.76892	4
Mouse_Liver_SH026_SRR7871697_1_trimmed_GRCm38_bismark_bt2.bismark.cov.gz	43.3333	Liver	Thompson_2018	1877.78	3.76892	3
Mouse_Liver_SH027_SRR7871698_1_trimmed_GRCm38_bismark_bt2.bismark.cov.gz	43.3333	Liver	Thompson_2018	1877.78	3.76892	2
Mouse_Liver_SH028_SRR7871699_1_trimmed_GRCm38_bismark_bt2.bismark.cov.gz	43.3333	Liver	Thompson_2018	1877.78	3.76892	1
Mouse_Liver_SH029_SRR7871700_1_trimmed_GRCm38_bismark_bt2.bismark.cov.gz	43.3333	Liver	Thompson_2018	1877.78	3.76892	10
Mouse_Liver_SH030_SRR7871701_1_trimmed_GRCm38_bismark_bt2.bismark.cov.gz	43.3333	Liver	Thompson_2018	1877.78	3.76892	9
Mouse_Liver_SH042_SRR7871713_1_trimmed_GRCm38_bismark_bt2.bismark.cov.gz	8.66667	Liver	Thompson_2018	75.1111	2.15948	8
Mouse_Liver_SH043_SRR7871714_1_trimmed_GRCm38_bismark_bt2.bismark.cov.gz	8.66667	Liver	Thompson_2018	75.1111	2.15948	7
Mouse_Liver_SH044_SRR7871715_1_trimmed_GRCm38_bismark_bt2.bismark.cov.gz	8.66667	Liver	Thompson_2018	75.1111	2.15948	6
Mouse_Liver_SH045_SRR7871716_1_trimmed_GRCm38_bismark_bt2.bismark.cov.gz	8.66667	Liver	Thompson_2018	75.1111	2.15948	5
Mouse_Liver_SH046_SRR7871717_1_trimmed_GRCm38_bismark_bt2.bismark.cov.gz	8.66667	Liver	Thompson_2018	75.1111	2.15948	4
Mouse_Liver_SH047_SRR7871718_1_trimmed_GRCm38_bismark_bt2.bismark.cov.gz	8.66667	Liver	Thompson_2018	75.1111	2.15948	3
Mouse_Liver_SH048_SRR7871719_1_trimmed_GRCm38_bismark_bt2.bismark.cov.gz	8.66667	Liver	Thompson_2018	75.1111	2.15948	2
Mouse_Liver_SH049_SRR7871720_1_trimmed_GRCm38_bismark_bt2.bismark.cov.gz	8.66667	Liver	Thompson_2018	75.1111	2.15948	1
Mouse_Liver_SH050_SRR7871721_1_trimmed_GRCm38_bismark_bt2.bismark.cov.gz	8.66667	Liver	Thompson_2018	75.1111	2.15948	10
SRR1534514_GSM1463666_RRBS_12_Mouse_Liver_F_1w_NORMAL_Mus_musculus_Bisulfite-Seq_1_val_1_GRCm38_bismark_bt2_pe.bismark.cov.gz	1	Liver	Reizel	1	0	2
SRR1534515_GSM1463667_RRBS_15_Mouse_Liver_F_1w_NORMAL_Mus_musculus_Bisulfite-Seq_1_val_1_GRCm38_bismark_bt2_pe.bismark.cov.gz	1	Liver	Reizel	1	0	3
SRR1534516_GSM1463668_RRBS_16_Mouse_Liver_F_1w_NORMAL_Mus_musculus_Bisulfite-Seq_1_val_1_GRCm38_bismark_bt2_pe.bismark.cov.gz	1	Liver	Reizel	1	0	4
SRR1534517_GSM1463669_RRBS_17_Mouse_Liver_F_1w_NORMAL_Mus_musculus_Bisulfite-Seq_1_val_1_GRCm38_bismark_bt2_pe.bismark.cov.gz	1	Liver	Reizel	1	0	5
SRR1534518_GSM1463670_RRBS_18_Mouse_Liver_F_1w_NORMAL_Mus_musculus_Bisulfite-Seq_1_val_1_GRCm38_bismark_bt2_pe.bismark.cov.gz	1	Liver	Reizel	1	0	6
SRR1534519_GSM1463671_RRBS_22_Mouse_Liver_F_20w_NORMAL_Mus_musculus_Bisulfite-Seq_1_val_1_GRCm38_bismark_bt2_pe.bismark.cov.gz	20	Liver	Reizel	400	2.99573	10
SRR1534520_GSM1463672_RRBS_25_Mouse_Liver_F_20w_NORMAL_Mus_musculus_Bisulfite-Seq_1_val_1_GRCm38_bismark_bt2_pe.bismark.cov.gz	20	Liver	Reizel	400	2.99573	1
SRR1534521_GSM1463673_RRBS_27_Mouse_Liver_F_20w_NORMAL_Mus_musculus_Bisulfite-Seq_1_val_1_GRCm38_bismark_bt2_pe.bismark.cov.gz	20	Liver	Reizel	400	2.99573	2
SRR1534522_GSM1463674_RRBS_30_Mouse_Liver_F_20w_NORMAL_Mus_musculus_Bisulfite-Seq_1_val_1_GRCm38_bismark_bt2_pe.bismark.cov.gz	20	Liver	Reizel	400	2.99573	3
SRR1534523_GSM1463675_RRBS_32_Mouse_Liver_F_20w_NORMAL_Mus_musculus_Bisulfite-Seq_1_val_1_GRCm38_bismark_bt2_pe.bismark.cov.gz	20	Liver	Reizel	400	2.99573	4
SRR1534524_GSM1463676_RRBS_33_Mouse_Liver_F_20w_NORMAL_Mus_musculus_Bisulfite-Seq_1_val_1_GRCm38_bismark_bt2_pe.bismark.cov.gz	20	Liver	Reizel	400	2.99573	9
SRR1534525_GSM1463677_RRBS_36_Mouse_Liver_F_20w_NORMAL_Mus_musculus_Bisulfite-Seq_1_val_1_GRCm38_bismark_bt2_pe.bismark.cov.gz	20	Liver	Reizel	400	2.99573	9
SRR1534526_GSM1463678_RRBS_37_Mouse_Liver_F_20w_NORMAL_Mus_musculus_Bisulfite-Seq_1_val_1_GRCm38_bismark_bt2_pe.bismark.cov.gz	20	Liver	Reizel	400	2.99573	2
SRR1534527_GSM1463679_RRBS_39_Mouse_Liver_F_20w_NORMAL_Mus_musculus_Bisulfite-Seq_1_val_1_GRCm38_bismark_bt2_pe.bismark.cov.gz	20	Liver	Reizel	400	2.99573	3
SRR1534528_GSM1463680_RRBS_41_Mouse_Liver_F_20w_NORMAL_Mus_musculus_Bisulfite-Seq_1_val_1_GRCm38_bismark_bt2_pe.bismark.cov.gz	20	Liver	Reizel	400	2.99573	4
SRR1534529_GSM1463681_RRBS_43_Mouse_Liver_F_3w_NORMAL_Mus_musculus_Bisulfite-Seq_1_val_1_GRCm38_bismark_bt2_pe.bismark.cov.gz	3	Liver	Reizel	9	1.09861	4
SRR1534530_GSM1463682_RRBS_44_Mouse_Liver_F_3w_NORMAL_Mus_musculus_Bisulfite-Seq_1_val_1_GRCm38_bismark_bt2_pe.bismark.cov.gz	3	Liver	Reizel	9	1.09861	5
SRR1534531_GSM1463683_RRBS_45_Mouse_Liver_F_3w_NORMAL_Mus_musculus_Bisulfite-Seq_1_val_1_GRCm38_bismark_bt2_pe.bismark.cov.gz	3	Liver	Reizel	9	1.09861	6
SRR1534532_GSM1463684_RRBS_46_Mouse_Liver_F_3w_NORMAL_Mus_musculus_Bisulfite-Seq_1_val_1_GRCm38_bismark_bt2_pe.bismark.cov.gz	3	Liver	Reizel	9	1.09861	7
SRR1534533_GSM1463685_RRBS_56_Mouse_Liver_F_8w_NORMAL_Mus_musculus_Bisulfite-Seq_1_val_1_GRCm38_bismark_bt2_pe.bismark.cov.gz	8	Liver	Reizel	64	2.07944	4
SRR1534534_GSM1463686_RRBS_57_Mouse_Liver_F_8w_NORMAL_Mus_musculus_Bisulfite-Seq_1_val_1_GRCm38_bismark_bt2_pe.bismark.cov.gz	8	Liver	Reizel	64	2.07944	5
SRR1534535_GSM1463687_RRBS_58_Mouse_Liver_F_8w_NORMAL_Mus_musculus_Bisulfite-Seq_1_val_1_GRCm38_bismark_bt2_pe.bismark.cov.gz	8	Liver	Reizel	64	2.07944	6
SRR1534536_GSM1463688_RRBS_59_Mouse_Liver_F_8w_NORMAL_Mus_musculus_Bisulfite-Seq_1_val_1_GRCm38_bismark_bt2_pe.bismark.cov.gz	8	Liver	Reizel	64	2.07944	7
SRR1534537_GSM1463689_RRBS_60_Mouse_Liver_F_8w_NORMAL_Mus_musculus_Bisulfite-Seq_1_val_1_GRCm38_bismark_bt2_pe.bismark.cov.gz	8	Liver	Reizel	64	2.07944	8
SRR1534538_GSM1463690_RRBS_13_Mouse_Liver_M_1w_NORMAL_Mus_musculus_Bisulfite-Seq_1_val_1_GRCm38_bismark_bt2_pe.bismark.cov.gz	1	Liver	Reizel	1	0	7
SRR1534539_GSM1463691_RRBS_14_Mouse_Liver_M_1w_NORMAL_Mus_musculus_Bisulfite-Seq_1_val_1_GRCm38_bismark_bt2_pe.bismark.cov.gz	1	Liver	Reizel	1	0	8
SRR1534540_GSM1463692_RRBS_19_Mouse_Liver_M_1w_NORMAL_Mus_musculus_Bisulfite-Seq_1_val_1_GRCm38_bismark_bt2_pe.bismark.cov.gz	1	Liver	Reizel	1	0	9
SRR1534541_GSM1463693_RRBS_20_Mouse_Liver_M_1w_NORMAL_Mus_musculus_Bisulfite-Seq_1_val_1_GRCm38_bismark_bt2_pe.bismark.cov.gz	1	Liver	Reizel	1	0	10
SRR1534542_GSM1463694_RRBS_21_Mouse_Liver_M_1w_NORMAL_Mus_musculus_Bisulfite-Seq_1_val_1_GRCm38_bismark_bt2_pe.bismark.cov.gz	1	Liver	Reizel	1	0	1
SRR1534543_GSM1463695_RRBS_23_Mouse_Liver_M_20w_NORMAL_Mus_musculus_Bisulfite-Seq_1_val_1_GRCm38_bismark_bt2_pe.bismark.cov.gz	20	Liver	Reizel	400	2.99573	5
SRR1534544_GSM1463696_RRBS_24_Mouse_Liver_M_20w_NORMAL_Mus_musculus_Bisulfite-Seq_1_val_1_GRCm38_bismark_bt2_pe.bismark.cov.gz	20	Liver	Reizel	400	2.99573	6
SRR1534546_GSM1463698_RRBS_28_Mouse_Liver_M_20w_NORMAL_Mus_musculus_Bisulfite-Seq_1_val_1_GRCm38_bismark_bt2_pe.bismark.cov.gz	20	Liver	Reizel	400	2.99573	7
SRR1534547_GSM1463699_RRBS_29_Mouse_Liver_M_20w_NORMAL_Mus_musculus_Bisulfite-Seq_1_val_1_GRCm38_bismark_bt2_pe.bismark.cov.gz	20	Liver	Reizel	400	2.99573	8
SRR1534549_GSM1463701_RRBS_34_Mouse_Liver_M_20w_NORMAL_Mus_musculus_Bisulfite-Seq_1_val_1_GRCm38_bismark_bt2_pe.bismark.cov.gz	20	Liver	Reizel	400	2.99573	5
SRR1534550_GSM1463702_RRBS_35_Mouse_Liver_M_20w_NORMAL_Mus_musculus_Bisulfite-Seq_1_val_1_GRCm38_bismark_bt2_pe.bismark.cov.gz	20	Liver	Reizel	400	2.99573	6
SRR1534551_GSM1463703_RRBS_38_Mouse_Liver_M_20w_NORMAL_Mus_musculus_Bisulfite-Seq_1_val_1_GRCm38_bismark_bt2_pe.bismark.cov.gz	20	Liver	Reizel	400	2.99573	7
SRR1534552_GSM1463704_RRBS_40_Mouse_Liver_M_20w_NORMAL_Mus_musculus_Bisulfite-Seq_1_val_1_GRCm38_bismark_bt2_pe.bismark.cov.gz	20	Liver	Reizel	400	2.99573	8
SRR1534553_GSM1463705_RRBS_42_Mouse_Liver_M_3w_NORMAL_Mus_musculus_Bisulfite-Seq_1_val_1_GRCm38_bismark_bt2_pe.bismark.cov.gz	3	Liver	Reizel	9	1.09861	8
SRR1534554_GSM1463706_RRBS_47_Mouse_Liver_M_3w_NORMAL_Mus_musculus_Bisulfite-Seq_1_val_1_GRCm38_bismark_bt2_pe.bismark.cov.gz	3	Liver	Reizel	9	1.09861	9
SRR1534555_GSM1463707_RRBS_48_Mouse_Liver_M_3w_NORMAL_Mus_musculus_Bisulfite-Seq_1_val_1_GRCm38_bismark_bt2_pe.bismark.cov.gz	3	Liver	Reizel	9	1.09861	10
SRR1534556_GSM1463708_RRBS_49_Mouse_Liver_M_3w_NORMAL_Mus_musculus_Bisulfite-Seq_1_val_1_GRCm38_bismark_bt2_pe.bismark.cov.gz	3	Liver	Reizel	9	1.09861	1
SRR1534557_GSM1463709_RRBS_50_Mouse_Liver_M_3w_NORMAL_Mus_musculus_Bisulfite-Seq_1_val_1_GRCm38_bismark_bt2_pe.bismark.cov.gz	3	Liver	Reizel	9	1.09861	3
SRR1534558_GSM1463710_RRBS_51_Mouse_Liver_M_8w_NORMAL_Mus_musculus_Bisulfite-Seq_1_val_1_GRCm38_bismark_bt2_pe.bismark.cov.gz	8	Liver	Reizel	64	2.07944	9
SRR1534559_GSM1463711_RRBS_52_Mouse_Liver_M_8w_NORMAL_Mus_musculus_Bisulfite-Seq_1_val_1_GRCm38_bismark_bt2_pe.bismark.cov.gz	8	Liver	Reizel	64	2.07944	10
SRR1534560_GSM1463712_RRBS_53_Mouse_Liver_M_8w_NORMAL_Mus_musculus_Bisulfite-Seq_1_val_1_GRCm38_bismark_bt2_pe.bismark.cov.gz	8	Liver	Reizel	64	2.07944	1
SRR1534561_GSM1463713_RRBS_54_Mouse_Liver_M_8w_NORMAL_Mus_musculus_Bisulfite-Seq_1_val_1_GRCm38_bismark_bt2_pe.bismark.cov.gz	8	Liver	Reizel	64	2.07944	2
SRR1534562_GSM1463714_RRBS_55_Mouse_Liver_M_8w_NORMAL_Mus_musculus_Bisulfite-Seq_1_val_1_GRCm38_bismark_bt2_pe.bismark.cov.gz	8	Liver	Reizel	64	2.07944	3
