# Supplementary material for: scEpiAge: an age predictor highlighting single-cell ageing heterogeneity in mouse blood
Source: Nat Commun. 2024 Aug 31;15:7567. doi: 10.1038/s41467-024-51833-5 (PMC11366017; doi:10.1038/s41467-024-51833-5)
Supplement: Supplementary file 11 — Source Data [file 41467_2024_51833_MOESM11_ESM.zip]

Archive with 51 entries (37 files):
- Fig1/
- Fig1/Fig1_b.txt
- Fig1/Fig1_e.txt
- Fig1/Fig1_f.txt
- Fig3/
- Fig3/3A_BloodModel_TrainingData.txt
- Fig3/3B_LiverModel_TrainingData.txt
- Fig3/3C_BloodModel_TestData.tsv
- Fig3/3D_LiverModel_TestData.tsv
- Fig4/
- Fig4/4A_Simulated_Blood.txt
- Fig4/4B_Simulated_Blood.txt
- Fig4/4C_real_Blood.txt
- Fig4/4D_real_Liver.txt
- Fig4/4E_real_Blood.txt
- Fig4/4F_real_Liver.txt
- Fig5/
- Fig5/5ABE_real_Blood.txt
- Fig5/5CD_real_Blood.txt
- Fig5/Add_CT_To5ABE.rtf
- SFig10/
- SFig10/SFig10.txt
- SFig11/
- SFig11/SFig11.txt
- SFig2/
- SFig2/S2ABC_expressedGenes.txt
- SFig2/S2D_oneK1K_expressedGenes.txt
- SFig3/
- SFig3/SFig11.txt
- SFig4/
- SFig4/4A_Liver_incBackup.txt
- SFig4/4A_Liver_nonBackup.txt
- SFig4/4B_Liver_incBackup.txt
- SFig4/4B_Liver_nonBackup.txt
- SFig5/
- SFig5/Sfig5_ABCD.txt
- SFig6/
- SFig6/S6_AB.txt
- SFig7/
- SFig7/SFig7A.txt
- SFig7/SFig7B.txt
- SFig8/
- SFig8/Sfig8A.txt
- SFig8/Sfig8B.txt
- SFig8/Sfig8C.txt
- SFig8/Sfig8D.txt
- SFig8/Sfig8E.txt
- SFig8/Sfig8F.txt
- SFig9/
- SFig9/SFig9a.txt
- SFig9/SFig9b.txt
