# Supplementary material for: scEpiAge: an age predictor highlighting single-cell ageing heterogeneity in mouse blood
Source: Nat Commun. 2024 Aug 31;15:7567. doi: 10.1038/s41467-024-51833-5 (PMC11366017; doi:10.1038/s41467-024-51833-5)
Supplement: Supplementary file 11 — Source Data [file 41467_2024_51833_MOESM11_ESM.zip › Fig1/Fig1_b.txt]

	10	36	77	101
Baso			3
BCell	81	174	150	195
DC		1
EffCD4T	3	9	24	9
MemCD4T		3
MemCD8T	2	18	77	41
Mono	1	7	8	1
Neut		1	2
NK	11	5	6	3
NveCD4T	29	30	24	2
NveCd8T	33	15	17	7
RegT	3	5	2	3
