# Supplementary material for: scEpiAge: an age predictor highlighting single-cell ageing heterogeneity in mouse blood
Source: Nat Commun. 2024 Aug 31;15:7567. doi: 10.1038/s41467-024-51833-5 (PMC11366017; doi:10.1038/s41467-024-51833-5)
Supplement: Supplementary file 11 — Source Data [file 41467_2024_51833_MOESM11_ESM.zip › Fig1/Fig1_e.txt]

	age_week	nFeatures
7679961	10	2115
7679965	10	1939
7679972	10	2240
7679973	10	2206
7679975	10	2875
7679977	10	2059
7679981	10	1746
7679982	10	1646
7679983	10	1721
7679984	10	1599
7679986	10	4938
7679987	10	1870
7679988	10	2245
7679989	10	2657
7679990	10	2540
7679991	10	2301
7679996	10	2020
7679997	10	2099
7679999	10	2110
7680001	10	2019
7680003	10	2068
7680004	10	2753
7680006	10	3339
7680008	10	2292
7680009	10	2609
7680011	10	2925
7680012	10	2518
7680015	10	2116
7680016	10	1615
7680017	10	2140
7680018	10	2318
7680021	10	2055
7680023	10	2904
7680025	10	2672
7680026	10	1818
7680027	10	1853
7680029	10	2075
7680030	10	2704
7680034	10	2149
7680036	10	2143
7680037	10	2324
7680041	10	1957
7680042	10	2084
7680043	10	2161
7680044	10	2381
7680046	10	1952
7680047	10	2235
7680048	10	2239
7680050	10	2288
7680051	10	2550
7680052	10	2175
7680053	10	2103
7680057	77	2218
7680059	77	1595
7680060	77	2085
7680068	77	1791
7680070	77	2002
7680074	77	1959
7680075	77	2197
7680076	77	2073
7680079	77	2130
7680081	77	2531
7680082	77	2264
7680083	77	2060
7680085	77	1725
7680088	77	2056
7680089	77	2002
7680090	77	1937
7680091	77	2140
7680093	77	2091
7680095	77	2129
7680096	77	2490
7680097	77	2264
7680098	77	1697
7680099	77	2054
7680101	77	2291
7680102	77	2375
7680104	77	1885
7680105	77	2256
7680106	77	1884
7680107	77	1953
7680112	77	1941
7680114	77	2090
7680115	77	2131
7680116	77	1549
7680119	77	2385
7680121	77	1570
7680122	77	1769
7680127	77	3003
7680128	77	2010
7680129	77	1607
7680130	77	1729
7680131	77	1872
7680133	77	2540
7680134	77	2115
7680135	77	1897
7680136	77	2465
7680139	77	1910
7680140	77	2010
7680141	77	2150
7680143	77	1534
7680148	77	1839
7680149	77	2228
7680150	77	1725
7680154	77	2193
7680155	77	2962
7680159	77	2239
7680161	77	2041
7680164	77	2094
7680165	77	2369
7680166	77	2898
7680167	77	2223
7680168	77	2652
7680170	77	2552
7680175	77	2365
7680176	77	2348
7680177	77	2687
7680179	77	2551
7680182	77	2551
7680184	77	2234
7680185	77	2498
7680187	77	1917
7680191	77	2112
7680192	77	2382
7680193	77	2058
7680196	77	2674
7680197	77	2366
7680198	77	2203
7680201	77	2571
7680202	77	3123
7680205	77	1960
7680206	77	2229
7680212	77	2901
7680215	77	2375
7680217	77	1659
7680218	77	2658
7680219	77	2217
7680221	77	2635
7680222	77	2492
7680223	77	2251
7680228	77	2119
7680229	77	2438
7680236	77	2145
7680239	77	2212
7680240	77	2867
7680242	77	2301
7680246	77	2643
7680247	77	1985
7680347	36	2227
7680348	36	2860
7680350	36	2741
7680353	36	2323
7680354	36	1521
7680355	36	2022
7680357	36	2350
7680358	36	1973
7680359	36	2561
7680360	36	2768
7680361	36	1799
7680364	36	2562
7680365	36	2092
7680369	36	2066
7680370	36	2123
7680372	36	2128
7680373	36	2416
7680374	36	1701
7680375	36	2127
7680376	36	2197
7680378	36	1905
7680379	36	2033
7680380	36	2378
7680382	36	2279
7680385	36	2518
7680386	36	2183
7680387	36	2473
7680388	36	2347
7680389	36	2406
7680390	36	2147
7680393	36	2382
7680394	36	2302
7680395	36	2491
7680396	36	2507
7680397	36	2186
7680398	36	2643
7680400	36	2321
7680401	36	2065
7680402	36	2150
7680403	36	1929
7680404	36	2354
7680407	36	2302
7680408	36	2285
7680409	36	1863
7680410	36	2140
7680411	36	2503
7680413	36	2106
7680414	36	2403
7680415	36	2312
7680416	36	2035
7680419	36	2255
7680420	36	2370
7680423	36	2279
7680425	36	2585
7680427	36	1915
7680429	36	1493
7680433	36	2237
7680434	36	2441
7680437	36	2589
7680438	36	2388
7680439	36	2554
7680442	36	2082
7680444	36	2511
7680445	36	2706
7680446	36	2343
7680447	36	2386
7680449	36	2344
7680450	36	2145
7680453	36	2371
7680454	36	2885
7680457	36	2688
7680458	36	2989
7680463	36	2335
7680464	36	2162
7680466	36	2423
7680467	36	2142
7680468	36	2476
7680470	36	2156
7680471	36	2072
7680472	36	2336
7680475	36	2832
7680477	36	1852
7680478	36	2282
7680480	36	2167
7680481	36	2457
7680483	36	2153
7680484	36	3707
7680485	36	2303
7680486	36	2057
7680491	36	2162
7680496	36	2286
7680500	36	2168
7680501	36	2405
7680504	36	2677
7680505	36	2189
7680506	36	2350
7680507	36	2087
7680509	36	1827
7680510	36	2377
7680511	36	2169
7680512	36	2272
7680513	36	2421
7680514	36	2363
7680515	36	3565
7680518	36	2849
7680520	36	2489
7680521	36	2854
7680524	36	1863
7680526	36	2103
7680528	36	2415
7680529	36	2201
7680531	36	3035
7680532	36	3264
7680533	36	2520
7680535	36	2800
7680538	10	2157
7680545	10	3319
7680546	10	2160
7680547	10	2393
7680548	10	2247
7680551	10	2262
7680552	10	1556
7680554	10	1911
7680556	10	2182
7680561	10	2362
7680562	10	2447
7680568	10	1534
7680571	10	2037
7680572	10	2067
7680573	10	2293
7680576	10	2073
7680583	10	2366
7680585	10	2220
7680588	10	2588
7680594	10	2384
7680595	10	2077
7680603	10	2496
7680612	10	2360
7680613	10	2133
7680621	10	3659
7680623	10	2961
7680627	10	2012
7680628	10	1987
7680630	10	2281
7680634	36	2236
7680635	36	2056
7680636	36	2307
7680637	36	1911
7680638	36	2427
7680639	36	2192
7680641	36	1983
7680644	36	1556
7680646	36	2363
7680647	36	2116
7680648	36	2601
7680650	36	2561
7680651	36	1901
7680652	36	2813
7680653	36	1907
7680655	36	2329
7680656	36	2225
7680657	36	2337
7680658	36	2019
7680659	36	3853
7680660	36	2072
7680662	36	2238
7680664	36	2058
7680666	36	3027
7680667	36	1680
7680670	36	2520
7680671	36	2026
7680673	36	2171
7680674	36	2216
7680675	36	2322
7680676	36	2062
7680678	36	1978
7680679	36	2094
7680680	36	2015
7680681	36	2380
7680683	36	1767
7680688	36	2451
7680691	36	3238
7680694	36	2564
7680695	36	2081
7680696	36	2352
7680697	36	2207
7680699	36	2071
7680700	36	1655
7680701	36	2233
7680702	36	1890
7680703	36	2297
7680704	36	2336
7680705	36	2261
7680707	36	2265
7680709	36	2032
7680711	36	2062
7680715	36	2224
7680716	36	2614
7680717	36	2019
7680722	36	2401
7680724	36	2103
7680727	36	2246
7680728	36	2059
7680729	101	2498
7680730	101	2859
7680731	101	1900
7680732	101	2333
7680734	101	3210
7680735	101	2969
7680736	101	2384
7680737	101	2490
7680739	101	2672
7680740	101	2286
7680741	101	2403
7680743	101	2349
7680744	101	2642
7680745	101	2957
7680746	101	2630
7680748	101	2581
7680750	101	2556
7680751	101	2768
7680752	101	2549
7680753	101	3168
7680754	101	3224
7680755	101	2634
7680756	101	2357
7680757	101	2567
7680758	101	2926
7680760	101	2567
7680762	101	2791
7680763	101	2779
7680764	101	2725
7680765	101	2801
7680767	101	3236
7680769	101	2822
7680771	101	3041
7680772	101	2479
7680773	101	2888
7680774	101	2742
7680776	101	2851
7680777	101	2460
7680780	101	2451
7680782	101	2789
7680785	101	2774
7680787	101	2597
7680788	101	2395
7680791	101	2831
7680793	101	4162
7680794	101	3628
7680795	101	3227
7680797	101	2739
7680798	101	2792
7680799	101	2898
7680800	101	2945
7680801	101	2773
7680802	101	2861
7680803	101	2671
7680804	101	2709
7680806	101	2804
7680807	101	2781
7680808	101	2928
7680809	101	2741
7680811	101	2624
7680812	101	2678
7680813	101	2649
7680814	101	2467
7680815	101	2723
7680818	101	2325
7680819	101	3238
7680821	101	2959
7680822	101	2580
7680823	101	2056
7680827	101	2642
7680829	101	2660
7680831	101	3797
7680832	101	2948
7680833	101	3074
7680834	101	2813
7680836	101	2537
7680837	101	2634
7680838	101	2450
7680839	101	3544
7680842	101	2711
7680843	101	2365
7680844	101	3038
7680845	101	2393
7680848	101	2744
7680849	101	2923
7680850	101	2352
7680851	101	3036
7680852	101	2672
7680858	101	2406
7680860	101	3097
7680862	101	2302
7680866	101	3903
7680868	101	2803
7680869	101	2449
7680870	101	2565
7680871	101	2102
7680872	101	2590
7680874	101	2816
7680877	101	2690
7680878	101	2415
7680880	101	2723
7680881	101	3110
7680884	101	2726
7680885	101	2372
7680886	101	2705
7680887	101	2411
7680895	101	2787
7680896	101	2574
7680898	101	3147
7680900	101	2234
7680905	101	2245
7680908	101	3038
7680910	101	4089
7680911	101	2633
7680915	101	2873
7680917	101	3392
7680919	101	2711
7680922	101	3243
7680923	101	2425
7680924	101	2902
7680926	101	2764
7680927	101	2771
7680929	101	2619
7680930	101	2758
7680931	101	2556
7680932	101	2754
7680933	101	2840
7680934	101	3107
7680935	101	2424
7680936	101	2955
7680937	101	3280
7680938	101	3001
7680939	101	3276
7680940	101	2948
7680941	101	2905
7680942	101	2868
7680943	101	2776
7680944	101	2778
7680945	101	2606
7680946	101	3513
7680947	101	3503
7680948	101	3069
7680949	101	2260
7680950	101	2346
7680952	101	3025
7680953	101	3231
7680954	101	2655
7680955	101	2920
7680956	101	3160
7680957	101	2652
7680958	101	2455
7680959	101	2747
7680960	101	2381
7680961	101	2738
7680962	101	2833
7680963	101	2984
7680964	101	2845
7680965	101	2681
7680966	101	3684
7680967	101	3523
7680968	101	3341
7680969	101	2951
7680970	101	3040
7680971	101	2600
7680974	101	2669
7680975	101	2553
7680976	101	2810
7680977	101	2806
7680979	101	3030
7680980	101	1710
7680981	101	2884
7680983	101	3272
7680984	101	2347
7680985	101	3015
7680986	101	2794
7680987	101	2864
7680991	101	2997
7680992	101	3428
7680993	101	2929
7680995	101	3221
7680996	101	2590
7680999	101	2818
7681000	101	2278
7681001	101	3535
7681003	101	2516
7681004	101	2531
7681005	101	2555
7681006	101	2432
7681007	101	2417
7681008	101	3001
7681010	101	3024
7681011	101	2207
7681012	101	2526
7681013	101	2670
7681014	101	2677
7849260	77	2086
7849261	77	1986
7849263	77	1994
7849269	77	2112
7849270	77	2190
7849271	77	2409
7849273	77	2068
7849274	77	1935
7849275	77	2241
7849278	77	2563
7849280	77	1900
7849281	77	2151
7849282	77	1856
7849283	77	2444
7849284	77	2181
7849285	77	2092
7849288	77	1545
7849289	77	1712
7849294	77	2247
7849295	77	2377
7849296	77	2074
7849300	77	2574
7849303	77	2244
7849304	77	2333
7849306	77	3248
7849308	77	1763
7849309	77	2332
7849310	77	2243
7849312	77	2100
7849313	77	2008
7849314	77	2218
7849315	77	2331
7849318	77	2270
7849320	77	2374
7849321	77	1919
7849323	77	2297
7849324	77	1997
7849327	77	1674
7849329	77	2403
7849331	77	1967
7849333	77	2779
7849336	77	2031
7849337	77	2596
7849339	77	2278
7849341	77	2529
7849342	77	1999
7849343	77	2402
7849344	77	2458
7849345	77	1948
7849347	77	2285
7849349	77	2106
7849350	77	2494
7849352	77	2186
7849353	77	1841
