# Supplementary material for: scEpiAge: an age predictor highlighting single-cell ageing heterogeneity in mouse blood
Source: Nat Commun. 2024 Aug 31;15:7567. doi: 10.1038/s41467-024-51833-5 (PMC11366017; doi:10.1038/s41467-024-51833-5)
Supplement: Supplementary file 11 — Source Data [file 41467_2024_51833_MOESM11_ESM.zip › Fig1/Fig1_f.txt]

	avgMethylation_repeate_region	avgMethylation_CpG_island	Age	CT
Blood14_A02_merged_L001_GRCm38_bismark_bt2.deduplicated.bismark.cov.gz	0.561052988	0.044699264	36	BCell
Blood14_A03_merged_L001_GRCm38_bismark_bt2.deduplicated.bismark.cov.gz	0.574957875	0.04951427	36	BCell
Blood14_A04_merged_L001_GRCm38_bismark_bt2.deduplicated.bismark.cov.gz	0.560729221	0.042871873	36	CD8_TCell
Blood14_A05_merged_L001_GRCm38_bismark_bt2.deduplicated.bismark.cov.gz	0.570064343	0.047168482	36	CD4_TCell
Blood14_A06_merged_L001_GRCm38_bismark_bt2.deduplicated.bismark.cov.gz	0.581474349	0.03734814	36	BCell
Blood14_A07_merged_L001_GRCm38_bismark_bt2.deduplicated.bismark.cov.gz	0.55295399	0.041043121	36	CD4_TCell
Blood14_A08_merged_L001_GRCm38_bismark_bt2.deduplicated.bismark.cov.gz	0.561309307	0.037060474	36	CD4_TCell
Blood14_A10_merged_L001_GRCm38_bismark_bt2.deduplicated.bismark.cov.gz	0.611043215	0.047658741	36	BCell
Blood14_B01_merged_L001_GRCm38_bismark_bt2.deduplicated.bismark.cov.gz	0.549791797	0.042176741	36	BCell
Blood14_B02_merged_L001_GRCm38_bismark_bt2.deduplicated.bismark.cov.gz	0.599902737	0.043453443	36	BCell
Blood14_B03_merged_L001_GRCm38_bismark_bt2.deduplicated.bismark.cov.gz	0.597660749	0.052339899	36	BCell
Blood14_B04_merged_L001_GRCm38_bismark_bt2.deduplicated.bismark.cov.gz	0.570071177	0.041883064	36	BCell
Blood14_B05_merged_L001_GRCm38_bismark_bt2.deduplicated.bismark.cov.gz	0.561411393	0.055848856	36	CD4_TCell
Blood14_B06_merged_L001_GRCm38_bismark_bt2.deduplicated.bismark.cov.gz	0.611761845	0.055735757	36	CD4_TCell
Blood14_B08_merged_L001_GRCm38_bismark_bt2.deduplicated.bismark.cov.gz	0.594796675	0.047176895	36	CD8_TCell
Blood14_B09_merged_L001_GRCm38_bismark_bt2.deduplicated.bismark.cov.gz	0.575094437	0.044838188	36	BCell
Blood14_B10_merged_L001_GRCm38_bismark_bt2.deduplicated.bismark.cov.gz	0.50208862	0.040363494	36	BCell
Blood14_C01_merged_L001_GRCm38_bismark_bt2.deduplicated.bismark.cov.gz	0.590745674	0.040765743	36	CD4_TCell
Blood14_C02_merged_L001_GRCm38_bismark_bt2.deduplicated.bismark.cov.gz	0.594481889	0.045042915	36	CD8_TCell
Blood14_C04_merged_L001_GRCm38_bismark_bt2.deduplicated.bismark.cov.gz	0.587493867	0.044142217	36	BCell
Blood14_C05_merged_L001_GRCm38_bismark_bt2.deduplicated.bismark.cov.gz	0.629168592	0.051186872	36	BCell
Blood14_C06_merged_L001_GRCm38_bismark_bt2.deduplicated.bismark.cov.gz	0.571280749	0.046981717	36	BCell
Blood14_C07_merged_L001_GRCm38_bismark_bt2.deduplicated.bismark.cov.gz	0.574515177	0.035953176	36	BCell
Blood14_C08_merged_L001_GRCm38_bismark_bt2.deduplicated.bismark.cov.gz	0.561784029	0.040672101	36	CD8_TCell
Blood14_C09_merged_L001_GRCm38_bismark_bt2.deduplicated.bismark.cov.gz	0.594526886	0.042891028	36	BCell
Blood14_C10_merged_L001_GRCm38_bismark_bt2.deduplicated.bismark.cov.gz	0.594122555	0.060097487	36	BCell
Blood14_C11_merged_L001_GRCm38_bismark_bt2.deduplicated.bismark.cov.gz	0.557068975	0.045788047	36	CD8_TCell
Blood14_C12_merged_L001_GRCm38_bismark_bt2.deduplicated.bismark.cov.gz	0.530541443	0.053592448	36	BCell
Blood14_D01_merged_L001_GRCm38_bismark_bt2.deduplicated.bismark.cov.gz	0.447823052	0.044992631	36	BCell
Blood14_D04_merged_L001_GRCm38_bismark_bt2.deduplicated.bismark.cov.gz	0.57609328	0.041912075	36	BCell
Blood14_D05_merged_L001_GRCm38_bismark_bt2.deduplicated.bismark.cov.gz	0.615660625	0.038948508	36	CD8_TCell
Blood14_D06_merged_L001_GRCm38_bismark_bt2.deduplicated.bismark.cov.gz	0.611749854	0.060118696	36	BCell
Blood14_D07_merged_L001_GRCm38_bismark_bt2.deduplicated.bismark.cov.gz	0.58376946	0.044255232	36	CD8_TCell
Blood14_D08_merged_L001_GRCm38_bismark_bt2.deduplicated.bismark.cov.gz	0.575712205	0.038081313	36	BCell
Blood14_D09_merged_L001_GRCm38_bismark_bt2.deduplicated.bismark.cov.gz	0.578002266	0.036680304	36	CD8_TCell
Blood14_D11_merged_L001_GRCm38_bismark_bt2.deduplicated.bismark.cov.gz	0.570272765	0.03737884	36	BCell
Blood14_E01_merged_L001_GRCm38_bismark_bt2.deduplicated.bismark.cov.gz	0.584320122	0.050638489	36	BCell
Blood14_E02_merged_L001_GRCm38_bismark_bt2.deduplicated.bismark.cov.gz	0.555662254	0.04991794	36	BCell
Blood14_E04_merged_L001_GRCm38_bismark_bt2.deduplicated.bismark.cov.gz	0.570632827	0.037681247	36	CD4_TCell
Blood14_E05_merged_L001_GRCm38_bismark_bt2.deduplicated.bismark.cov.gz	0.588749521	0.042937241	36	BCell
Blood14_E06_merged_L001_GRCm38_bismark_bt2.deduplicated.bismark.cov.gz	0.585940514	0.047601721	36	BCell
Blood14_E07_merged_L001_GRCm38_bismark_bt2.deduplicated.bismark.cov.gz	0.559024546	0.045753165	36	CD4_TCell
Blood14_E08_merged_L001_GRCm38_bismark_bt2.deduplicated.bismark.cov.gz	0.558415069	0.040478368	36	BCell
Blood14_E09_merged_L001_GRCm38_bismark_bt2.deduplicated.bismark.cov.gz	0.580957599	0.043739717	36	BCell
Blood14_E10_merged_L001_GRCm38_bismark_bt2.deduplicated.bismark.cov.gz	0.547288133	0.035221119	36	CD4_TCell
Blood14_E11_merged_L001_GRCm38_bismark_bt2.deduplicated.bismark.cov.gz	0.566379125	0.048386683	36	CD8_TCell
Blood14_F01_merged_L001_GRCm38_bismark_bt2.deduplicated.bismark.cov.gz	0.533108273	0.048591074	36	BCell
Blood14_F02_merged_L001_GRCm38_bismark_bt2.deduplicated.bismark.cov.gz	0.605948039	0.046475447	36	BCell
Blood14_F04_merged_L001_GRCm38_bismark_bt2.deduplicated.bismark.cov.gz	0.614003147	0.050277551	36	BCell
Blood14_F05_merged_L001_GRCm38_bismark_bt2.deduplicated.bismark.cov.gz	0.615085097	0.043847574	36	BCell
Blood14_F06_merged_L001_GRCm38_bismark_bt2.deduplicated.bismark.cov.gz	0.574418884	0.045026922	36	BCell
Blood14_F07_merged_L001_GRCm38_bismark_bt2.deduplicated.bismark.cov.gz	0.563797168	0.043395797	36	CD8_TCell
Blood14_F09_merged_L001_GRCm38_bismark_bt2.deduplicated.bismark.cov.gz	0.611986632	0.04446985	36	BCell
Blood14_F10_merged_L001_GRCm38_bismark_bt2.deduplicated.bismark.cov.gz	0.569467962	0.061706738	36	BCell
Blood14_F11_merged_L001_GRCm38_bismark_bt2.deduplicated.bismark.cov.gz	0.494950883	0.039173087	36	BCell
Blood14_F12_merged_L001_GRCm38_bismark_bt2.deduplicated.bismark.cov.gz	0.441400424	0.053430904	36	CD4_TCell
Blood14_G02_merged_L001_GRCm38_bismark_bt2.deduplicated.bismark.cov.gz	0.592442825	0.042652701	36	CD4_TCell
Blood14_G03_merged_L001_GRCm38_bismark_bt2.deduplicated.bismark.cov.gz	0.59377466	0.044392544	36	BCell
Blood14_G04_merged_L001_GRCm38_bismark_bt2.deduplicated.bismark.cov.gz	0.605196	0.053817028	36	BCell
Blood14_G05_merged_L001_GRCm38_bismark_bt2.deduplicated.bismark.cov.gz	0.572352024	0.042370258	36	CD4_TCell
Blood14_G06_merged_L001_GRCm38_bismark_bt2.deduplicated.bismark.cov.gz	0.576163854	0.041355377	36	CD4_TCell
Blood14_G08_merged_L001_GRCm38_bismark_bt2.deduplicated.bismark.cov.gz	0.563818794	0.048245478	36	CD8_TCell
Blood14_G09_merged_L001_GRCm38_bismark_bt2.deduplicated.bismark.cov.gz	0.604503526	0.039946681	36	BCell
Blood14_G11_merged_L001_GRCm38_bismark_bt2.deduplicated.bismark.cov.gz	0.574568832	0.072687095	36	CD4_TCell
Blood14_H02_merged_L001_GRCm38_bismark_bt2.deduplicated.bismark.cov.gz	0.512793759	0.046424562	36	CD4_TCell
Blood14_H03_merged_L001_GRCm38_bismark_bt2.deduplicated.bismark.cov.gz	0.594145974	0.041748343	36	BCell
Blood14_H04_merged_L001_GRCm38_bismark_bt2.deduplicated.bismark.cov.gz	0.532561062	0.057065923	36	BCell
Blood14_H05_merged_L001_GRCm38_bismark_bt2.deduplicated.bismark.cov.gz	0.578647547	0.042220198	36	BCell
Blood14_H06_merged_L001_GRCm38_bismark_bt2.deduplicated.bismark.cov.gz	0.561845924	0.045671311	36	CD8_TCell
Blood14_H07_merged_L001_GRCm38_bismark_bt2.deduplicated.bismark.cov.gz	0.555016636	0.047091518	36	BCell
Blood14_H08_merged_L001_GRCm38_bismark_bt2.deduplicated.bismark.cov.gz	0.565504606	0.047777662	36	BCell
Blood14_H09_merged_L001_GRCm38_bismark_bt2.deduplicated.bismark.cov.gz	0.532676482	0.047883623	36	BCell
Blood14_H10_merged_L001_GRCm38_bismark_bt2.deduplicated.bismark.cov.gz	0.550392592	0.04322562	36	BCell
Blood21_A03_merged_L001_GRCm38_bismark_bt2.deduplicated.bismark.cov.gz	0.534138497	0.052924823	77	BCell
Blood21_A04_merged_L001_GRCm38_bismark_bt2.deduplicated.bismark.cov.gz	0.490093871	0.05273912	77	BCell
Blood21_A05_merged_L001_GRCm38_bismark_bt2.deduplicated.bismark.cov.gz	0.630573795	0.077586983	77	CD4_TCell
Blood21_A06_merged_L001_GRCm38_bismark_bt2.deduplicated.bismark.cov.gz	0.594235307	0.061028618	77	CD4_TCell
Blood21_A07_merged_L001_GRCm38_bismark_bt2.deduplicated.bismark.cov.gz	0.580074525	0.05339132	77	CD4_TCell
Blood21_A08_merged_L001_GRCm38_bismark_bt2.deduplicated.bismark.cov.gz	0.615468495	0.073345559	77	BCell
Blood21_A09_merged_L001_GRCm38_bismark_bt2.deduplicated.bismark.cov.gz	0.536382211	0.058169785	77	BCell
Blood21_A10_merged_L001_GRCm38_bismark_bt2.deduplicated.bismark.cov.gz	0.505670142	0.06646538	77	BCell
Blood21_A12_merged_L001_GRCm38_bismark_bt2.deduplicated.bismark.cov.gz	0.467489901	0.056261945	77	BCell
Blood21_B01_merged_L001_GRCm38_bismark_bt2.deduplicated.bismark.cov.gz	0.482761415	0.064435041	77	BCell
Blood21_B02_merged_L001_GRCm38_bismark_bt2.deduplicated.bismark.cov.gz	0.621689856	0.067134129	77	CD4_TCell
Blood21_B03_merged_L001_GRCm38_bismark_bt2.deduplicated.bismark.cov.gz	0.622976727	0.058618054	77	CD4_TCell
Blood21_B04_merged_L001_GRCm38_bismark_bt2.deduplicated.bismark.cov.gz	0.65867868	0.078050449	77	BCell
Blood21_B06_merged_L001_GRCm38_bismark_bt2.deduplicated.bismark.cov.gz	0.635479399	0.075445341	77	BCell
Blood21_B07_merged_L001_GRCm38_bismark_bt2.deduplicated.bismark.cov.gz	0.591808909	0.058605201	77	BCell
Blood21_B08_merged_L001_GRCm38_bismark_bt2.deduplicated.bismark.cov.gz	0.621850537	0.065921892	77	CD8_TCell
Blood21_B09_merged_L001_GRCm38_bismark_bt2.deduplicated.bismark.cov.gz	0.605694979	0.058161698	77	BCell
Blood21_B10_merged_L001_GRCm38_bismark_bt2.deduplicated.bismark.cov.gz	0.591012288	0.074985953	77	CD4_TCell
Blood21_B11_merged_L001_GRCm38_bismark_bt2.deduplicated.bismark.cov.gz	0.585582072	0.067724519	77	CD8_TCell
Blood21_C02_merged_L001_GRCm38_bismark_bt2.deduplicated.bismark.cov.gz	0.582876545	0.071893942	77	BCell
Blood21_C04_merged_L001_GRCm38_bismark_bt2.deduplicated.bismark.cov.gz	0.599557304	0.06517094	77	BCell
Blood21_C05_merged_L001_GRCm38_bismark_bt2.deduplicated.bismark.cov.gz	0.603761275	0.070402851	77	CD4_TCell
Blood21_C06_merged_L001_GRCm38_bismark_bt2.deduplicated.bismark.cov.gz	0.66076575	0.085898658	77	CD8_TCell
Blood21_C07_merged_L001_GRCm38_bismark_bt2.deduplicated.bismark.cov.gz	0.552210456	0.057171487	77	BCell
Blood21_C08_merged_L001_GRCm38_bismark_bt2.deduplicated.bismark.cov.gz	0.552615861	0.067238521	77	CD8_TCell
Blood21_C09_merged_L001_GRCm38_bismark_bt2.deduplicated.bismark.cov.gz	0.613912575	0.063882701	77	CD4_TCell
Blood21_C10_merged_L001_GRCm38_bismark_bt2.deduplicated.bismark.cov.gz	0.567249297	0.074489515	77	BCell
Blood21_C11_merged_L001_GRCm38_bismark_bt2.deduplicated.bismark.cov.gz	0.617586477	0.072540256	77	BCell
Blood21_D01_merged_L001_GRCm38_bismark_bt2.deduplicated.bismark.cov.gz	0.530329484	0.056581092	77	CD4_TCell
Blood21_D02_merged_L001_GRCm38_bismark_bt2.deduplicated.bismark.cov.gz	0.526211975	0.074950086	77	BCell
Blood21_D03_merged_L001_GRCm38_bismark_bt2.deduplicated.bismark.cov.gz	0.57173828	0.067737651	77	BCell
Blood21_D04_merged_L001_GRCm38_bismark_bt2.deduplicated.bismark.cov.gz	0.594574334	0.055773488	77	CD4_TCell
Blood21_D05_merged_L001_GRCm38_bismark_bt2.deduplicated.bismark.cov.gz	0.609507012	0.081087937	77	BCell
Blood21_D06_merged_L001_GRCm38_bismark_bt2.deduplicated.bismark.cov.gz	0.567563599	0.058844644	77	CD8_TCell
Blood21_D07_merged_L001_GRCm38_bismark_bt2.deduplicated.bismark.cov.gz	0.616797205	0.052716273	77	BCell
Blood21_D08_merged_L001_GRCm38_bismark_bt2.deduplicated.bismark.cov.gz	0.625992635	0.056595176	77	BCell
Blood21_D10_merged_L001_GRCm38_bismark_bt2.deduplicated.bismark.cov.gz	0.589882865	0.069647891	77	CD8_TCell
Blood21_D11_merged_L001_GRCm38_bismark_bt2.deduplicated.bismark.cov.gz	0.548642276	0.059666552	77	BCell
Blood21_D12_merged_L001_GRCm38_bismark_bt2.deduplicated.bismark.cov.gz	0.523341264	0.073932271	77	BCell
Blood21_E01_merged_L001_GRCm38_bismark_bt2.deduplicated.bismark.cov.gz	0.51402544	0.059739847	77	BCell
Blood21_E02_merged_L001_GRCm38_bismark_bt2.deduplicated.bismark.cov.gz	0.543188602	0.085271539	77	BCell
Blood21_E03_merged_L001_GRCm38_bismark_bt2.deduplicated.bismark.cov.gz	0.591581297	0.05822583	77	CD4_TCell
Blood21_E04_merged_L001_GRCm38_bismark_bt2.deduplicated.bismark.cov.gz	0.621229034	0.04828784	77	CD8_TCell
Blood21_E05_merged_L001_GRCm38_bismark_bt2.deduplicated.bismark.cov.gz	0.547549603	0.094217665	77	BCell
Blood21_E06_merged_L001_GRCm38_bismark_bt2.deduplicated.bismark.cov.gz	0.581617117	0.074766334	77	BCell
Blood21_E07_merged_L001_GRCm38_bismark_bt2.deduplicated.bismark.cov.gz	0.603104874	0.064405873	77	CD4_TCell
Blood21_E08_merged_L001_GRCm38_bismark_bt2.deduplicated.bismark.cov.gz	0.564786169	0.064417056	77	CD4_TCell
Blood21_E09_merged_L001_GRCm38_bismark_bt2.deduplicated.bismark.cov.gz	0.613303357	0.059263136	77	BCell
Blood21_E10_merged_L001_GRCm38_bismark_bt2.deduplicated.bismark.cov.gz	0.574604129	0.058428978	77	CD4_TCell
Blood21_E11_merged_L001_GRCm38_bismark_bt2.deduplicated.bismark.cov.gz	0.574003356	0.067761699	77	BCell
Blood21_F02_merged_L001_GRCm38_bismark_bt2.deduplicated.bismark.cov.gz	0.572340789	0.05981738	77	CD4_TCell
Blood21_F03_merged_L001_GRCm38_bismark_bt2.deduplicated.bismark.cov.gz	0.617732944	0.079300481	77	BCell
Blood21_F04_merged_L001_GRCm38_bismark_bt2.deduplicated.bismark.cov.gz	0.527606414	0.052374803	77	BCell
Blood21_F05_merged_L001_GRCm38_bismark_bt2.deduplicated.bismark.cov.gz	0.643406544	0.084765009	77	BCell
Blood21_F06_merged_L001_GRCm38_bismark_bt2.deduplicated.bismark.cov.gz	0.582488307	0.06759108	77	BCell
Blood21_F07_merged_L001_GRCm38_bismark_bt2.deduplicated.bismark.cov.gz	0.605223659	0.088988901	77	BCell
Blood21_F08_merged_L001_GRCm38_bismark_bt2.deduplicated.bismark.cov.gz	0.597993468	0.060718074	77	BCell
Blood21_F09_merged_L001_GRCm38_bismark_bt2.deduplicated.bismark.cov.gz	0.595280449	0.071543761	77	CD4_TCell
Blood21_F10_merged_L001_GRCm38_bismark_bt2.deduplicated.bismark.cov.gz	0.587915287	0.059551749	77	BCell
Blood21_F11_merged_L001_GRCm38_bismark_bt2.deduplicated.bismark.cov.gz	0.628042537	0.081716128	77	BCell
Blood21_G02_merged_L001_GRCm38_bismark_bt2.deduplicated.bismark.cov.gz	0.590670288	0.053430523	77	BCell
Blood21_G03_merged_L001_GRCm38_bismark_bt2.deduplicated.bismark.cov.gz	0.521834293	0.067048971	77	BCell
Blood21_G04_merged_L001_GRCm38_bismark_bt2.deduplicated.bismark.cov.gz	0.544424271	0.079017984	77	BCell
Blood21_G05_merged_L001_GRCm38_bismark_bt2.deduplicated.bismark.cov.gz	0.60166074	0.061828713	77	CD8_TCell
Blood21_G06_merged_L001_GRCm38_bismark_bt2.deduplicated.bismark.cov.gz	0.586069525	0.060420517	77	CD4_TCell
Blood21_G07_merged_L001_GRCm38_bismark_bt2.deduplicated.bismark.cov.gz	0.60218974	0.08221073	77	BCell
Blood21_G08_merged_L001_GRCm38_bismark_bt2.deduplicated.bismark.cov.gz	0.631675791	0.069615877	77	BCell
Blood21_G09_merged_L001_GRCm38_bismark_bt2.deduplicated.bismark.cov.gz	0.538279681	0.069080662	77	BCell
Blood21_G10_merged_L001_GRCm38_bismark_bt2.deduplicated.bismark.cov.gz	0.647689425	0.068398725	77	BCell
Blood21_G11_merged_L001_GRCm38_bismark_bt2.deduplicated.bismark.cov.gz	0.478247822	0.070379146	77	BCell
Blood21_G12_merged_L001_GRCm38_bismark_bt2.deduplicated.bismark.cov.gz	0.605716103	0.063589854	77	BCell
Blood21_H02_merged_L001_GRCm38_bismark_bt2.deduplicated.bismark.cov.gz	0.554890635	0.06590022	77	BCell
Blood21_H03_merged_L001_GRCm38_bismark_bt2.deduplicated.bismark.cov.gz	0.597648046	0.068094623	77	BCell
Blood21_H04_merged_L001_GRCm38_bismark_bt2.deduplicated.bismark.cov.gz	0.523011814	0.061940255	77	CD8_TCell
Blood21_H06_merged_L001_GRCm38_bismark_bt2.deduplicated.bismark.cov.gz	0.513173696	0.08086465	77	BCell
Blood21_H07_merged_L001_GRCm38_bismark_bt2.deduplicated.bismark.cov.gz	0.566547195	0.073902583	77	BCell
Blood21_H08_merged_L001_GRCm38_bismark_bt2.deduplicated.bismark.cov.gz	0.553132181	0.086688235	77	CD4_TCell
Blood21_H10_merged_L001_GRCm38_bismark_bt2.deduplicated.bismark.cov.gz	0.528610037	0.064571798	77	CD8_TCell
Blood23_A01_merged_L001_GRCm38_bismark_bt2.deduplicated.bismark.cov.gz	0.673739421	0.152730587	77	BCell
Blood23_A02_merged_L001_GRCm38_bismark_bt2.deduplicated.bismark.cov.gz	0.637212129	0.103423086	77	CD4_TCell
Blood23_A03_merged_L001_GRCm38_bismark_bt2.deduplicated.bismark.cov.gz	0.644616579	0.15462227	77	CD4_TCell
Blood23_A04_merged_L001_GRCm38_bismark_bt2.deduplicated.bismark.cov.gz	0.65202114	0.098170382	77	BCell
Blood23_A05_merged_L001_GRCm38_bismark_bt2.deduplicated.bismark.cov.gz	0.641353971	0.109157892	77	BCell
Blood23_A06_merged_L001_GRCm38_bismark_bt2.deduplicated.bismark.cov.gz	0.644123212	0.130815541	77	BCell
Blood23_A07_merged_L001_GRCm38_bismark_bt2.deduplicated.bismark.cov.gz	0.723123794	0.143170466	77	BCell
Blood23_A08_merged_L001_GRCm38_bismark_bt2.deduplicated.bismark.cov.gz	0.705266616	0.169352774	77	CD4_TCell
Blood23_A09_merged_L001_GRCm38_bismark_bt2.deduplicated.bismark.cov.gz	0.684327561	0.138710783	77	BCell
Blood23_A10_merged_L001_GRCm38_bismark_bt2.deduplicated.bismark.cov.gz	0.743073696	0.144481384	77	BCell
Blood23_A12_merged_L001_GRCm38_bismark_bt2.deduplicated.bismark.cov.gz	0.684880848	0.116947969	77	CD8_TCell
Blood23_B01_merged_L001_GRCm38_bismark_bt2.deduplicated.bismark.cov.gz	0.706107651	0.154252892	77	CD4_TCell
Blood23_B02_merged_L001_GRCm38_bismark_bt2.deduplicated.bismark.cov.gz	0.633320394	0.087625039	77	CD8_TCell
Blood23_B03_merged_L001_GRCm38_bismark_bt2.deduplicated.bismark.cov.gz	0.671426152	0.094719467	77	BCell
Blood23_B04_merged_L001_GRCm38_bismark_bt2.deduplicated.bismark.cov.gz	0.741094375	0.120283526	77	BCell
Blood23_B05_merged_L001_GRCm38_bismark_bt2.deduplicated.bismark.cov.gz	0.639559187	0.086382523	77	BCell
Blood23_B06_merged_L001_GRCm38_bismark_bt2.deduplicated.bismark.cov.gz	0.694993758	0.111143526	77	BCell
Blood23_B07_merged_L001_GRCm38_bismark_bt2.deduplicated.bismark.cov.gz	0.691826951	0.110697667	77	BCell
Blood23_B08_merged_L001_GRCm38_bismark_bt2.deduplicated.bismark.cov.gz	0.739815783	0.137561105	77	BCell
Blood23_B09_merged_L001_GRCm38_bismark_bt2.deduplicated.bismark.cov.gz	0.673056915	0.113798958	77	BCell
Blood23_B10_merged_L001_GRCm38_bismark_bt2.deduplicated.bismark.cov.gz	0.85137271	0.236601479	77	BCell
Blood23_B11_merged_L001_GRCm38_bismark_bt2.deduplicated.bismark.cov.gz	0.644812515	0.088714778	77	CD4_TCell
Blood23_B12_merged_L001_GRCm38_bismark_bt2.deduplicated.bismark.cov.gz	0.674742075	0.157023305	77	CD8_TCell
Blood23_C01_merged_L001_GRCm38_bismark_bt2.deduplicated.bismark.cov.gz	0.691282956	0.111821904	77	BCell
Blood23_C03_merged_L001_GRCm38_bismark_bt2.deduplicated.bismark.cov.gz	0.722129385	0.132835378	77	BCell
Blood23_C04_merged_L001_GRCm38_bismark_bt2.deduplicated.bismark.cov.gz	0.729329576	0.135587702	77	BCell
Blood23_C05_merged_L001_GRCm38_bismark_bt2.deduplicated.bismark.cov.gz	0.763168806	0.145878688	77	BCell
Blood23_C06_merged_L001_GRCm38_bismark_bt2.deduplicated.bismark.cov.gz	0.718467784	0.122692728	77	BCell
Blood23_C07_merged_L001_GRCm38_bismark_bt2.deduplicated.bismark.cov.gz	0.711505204	0.10632411	77	BCell
Blood23_C08_merged_L001_GRCm38_bismark_bt2.deduplicated.bismark.cov.gz	0.75426118	0.135944352	77	BCell
Blood23_C09_merged_L001_GRCm38_bismark_bt2.deduplicated.bismark.cov.gz	0.704211188	0.116634555	77	CD8_TCell
Blood23_C10_merged_L001_GRCm38_bismark_bt2.deduplicated.bismark.cov.gz	0.688119436	0.119165953	77	BCell
Blood23_C11_merged_L001_GRCm38_bismark_bt2.deduplicated.bismark.cov.gz	0.75558606	0.176876332	77	BCell
Blood23_C12_merged_L001_GRCm38_bismark_bt2.deduplicated.bismark.cov.gz	0.728460993	0.177242601	77	CD8_TCell
Blood23_D01_merged_L001_GRCm38_bismark_bt2.deduplicated.bismark.cov.gz	0.679091093	0.104740322	77	BCell
Blood23_D02_merged_L001_GRCm38_bismark_bt2.deduplicated.bismark.cov.gz	0.670846934	0.10203247	77	BCell
Blood23_D03_merged_L001_GRCm38_bismark_bt2.deduplicated.bismark.cov.gz	0.695004313	0.12862455	77	BCell
Blood23_D04_merged_L001_GRCm38_bismark_bt2.deduplicated.bismark.cov.gz	0.644942262	0.106558991	77	CD8_TCell
Blood23_D05_merged_L001_GRCm38_bismark_bt2.deduplicated.bismark.cov.gz	0.725453541	0.10889945	77	CD4_TCell
Blood23_D06_merged_L001_GRCm38_bismark_bt2.deduplicated.bismark.cov.gz	0.642407451	0.117394252	77	CD8_TCell
Blood23_D07_merged_L001_GRCm38_bismark_bt2.deduplicated.bismark.cov.gz	0.656830104	0.104369357	77	CD8_TCell
Blood23_D08_merged_L001_GRCm38_bismark_bt2.deduplicated.bismark.cov.gz	0.748210479	0.116547627	77	BCell
Blood23_D09_merged_L001_GRCm38_bismark_bt2.deduplicated.bismark.cov.gz	0.674684088	0.104002543	77	CD4_TCell
Blood23_D10_merged_L001_GRCm38_bismark_bt2.deduplicated.bismark.cov.gz	0.794729375	0.202486863	77	CD8_TCell
Blood23_D11_merged_L001_GRCm38_bismark_bt2.deduplicated.bismark.cov.gz	0.664454802	0.091470545	77	BCell
Blood23_D12_merged_L001_GRCm38_bismark_bt2.deduplicated.bismark.cov.gz	0.716183643	0.172267137	77	BCell
Blood23_E01_merged_L001_GRCm38_bismark_bt2.deduplicated.bismark.cov.gz	0.574018539	0.102713282	77	CD4_TCell
Blood23_E03_merged_L001_GRCm38_bismark_bt2.deduplicated.bismark.cov.gz	0.730027999	0.129107784	77	CD8_TCell
Blood23_E04_merged_L001_GRCm38_bismark_bt2.deduplicated.bismark.cov.gz	0.740843544	0.138894102	77	BCell
Blood23_E05_merged_L001_GRCm38_bismark_bt2.deduplicated.bismark.cov.gz	0.663943132	0.10239151	77	BCell
Blood23_E06_merged_L001_GRCm38_bismark_bt2.deduplicated.bismark.cov.gz	0.681200774	0.111248099	77	BCell
Blood23_E08_merged_L001_GRCm38_bismark_bt2.deduplicated.bismark.cov.gz	0.680975682	0.10230004	77	CD4_TCell
Blood23_E09_merged_L001_GRCm38_bismark_bt2.deduplicated.bismark.cov.gz	0.739639501	0.124648484	77	CD8_TCell
Blood23_E10_merged_L001_GRCm38_bismark_bt2.deduplicated.bismark.cov.gz	0.614128616	0.07794965	77	BCell
Blood23_E11_merged_L001_GRCm38_bismark_bt2.deduplicated.bismark.cov.gz	0.692692165	0.134666485	77	BCell
Blood23_E12_merged_L001_GRCm38_bismark_bt2.deduplicated.bismark.cov.gz	0.763412515	0.129595084	77	BCell
Blood23_F01_merged_L001_GRCm38_bismark_bt2.deduplicated.bismark.cov.gz	0.692350929	0.133987929	77	CD4_TCell
Blood23_F02_merged_L001_GRCm38_bismark_bt2.deduplicated.bismark.cov.gz	0.660373915	0.08248858	77	BCell
Blood23_F03_merged_L001_GRCm38_bismark_bt2.deduplicated.bismark.cov.gz	0.626535782	0.084459752	77	CD4_TCell
Blood23_F04_merged_L001_GRCm38_bismark_bt2.deduplicated.bismark.cov.gz	0.690857102	0.109857607	77	CD4_TCell
Blood23_F06_merged_L001_GRCm38_bismark_bt2.deduplicated.bismark.cov.gz	0.686614224	0.102518731	77	BCell
Blood23_F08_merged_L001_GRCm38_bismark_bt2.deduplicated.bismark.cov.gz	0.666295441	0.097110213	77	CD4_TCell
Blood23_F09_merged_L001_GRCm38_bismark_bt2.deduplicated.bismark.cov.gz	0.692467841	0.104862584	77	CD8_TCell
Blood23_F10_merged_L001_GRCm38_bismark_bt2.deduplicated.bismark.cov.gz	0.69200586	0.105836837	77	BCell
Blood23_F12_merged_L001_GRCm38_bismark_bt2.deduplicated.bismark.cov.gz	0.682996315	0.126724887	77	BCell
Blood23_G01_merged_L001_GRCm38_bismark_bt2.deduplicated.bismark.cov.gz	0.82496848	0.135184033	77	CD8_TCell
Blood23_G02_merged_L001_GRCm38_bismark_bt2.deduplicated.bismark.cov.gz	0.626196243	0.087496411	77	CD8_TCell
Blood23_G03_merged_L001_GRCm38_bismark_bt2.deduplicated.bismark.cov.gz	0.711073104	0.154264932	77	BCell
Blood23_G04_merged_L001_GRCm38_bismark_bt2.deduplicated.bismark.cov.gz	0.653590659	0.119781759	77	CD4_TCell
Blood23_G05_merged_L001_GRCm38_bismark_bt2.deduplicated.bismark.cov.gz	0.662446684	0.114501021	77	BCell
Blood23_G06_merged_L001_GRCm38_bismark_bt2.deduplicated.bismark.cov.gz	0.691333401	0.111194042	77	CD8_TCell
Blood23_G07_merged_L001_GRCm38_bismark_bt2.deduplicated.bismark.cov.gz	0.637946017	0.078565044	77	CD8_TCell
Blood23_G08_merged_L001_GRCm38_bismark_bt2.deduplicated.bismark.cov.gz	0.728081491	0.13290279	77	BCell
Blood23_G09_merged_L001_GRCm38_bismark_bt2.deduplicated.bismark.cov.gz	0.734047958	0.122733625	77	BCell
Blood23_G10_merged_L001_GRCm38_bismark_bt2.deduplicated.bismark.cov.gz	0.69971106	0.101681583	77	BCell
Blood23_G11_merged_L001_GRCm38_bismark_bt2.deduplicated.bismark.cov.gz	0.629061117	0.077553364	77	BCell
Blood23_G12_merged_L001_GRCm38_bismark_bt2.deduplicated.bismark.cov.gz	0.638322349	0.134114828	77	CD4_TCell
Blood23_H03_merged_L001_GRCm38_bismark_bt2.deduplicated.bismark.cov.gz	0.682284718	0.145938958	77	CD4_TCell
Blood23_H04_merged_L001_GRCm38_bismark_bt2.deduplicated.bismark.cov.gz	0.659267447	0.111957672	77	BCell
Blood23_H05_merged_L001_GRCm38_bismark_bt2.deduplicated.bismark.cov.gz	0.684092497	0.114645981	77	BCell
Blood23_H06_merged_L001_GRCm38_bismark_bt2.deduplicated.bismark.cov.gz	0.686470143	0.126690982	77	BCell
Blood23_H07_merged_L001_GRCm38_bismark_bt2.deduplicated.bismark.cov.gz	0.710778039	0.100367287	77	BCell
Blood23_H09_merged_L001_GRCm38_bismark_bt2.deduplicated.bismark.cov.gz	0.722176107	0.156716418	77	BCell
Blood23_H10_merged_L001_GRCm38_bismark_bt2.deduplicated.bismark.cov.gz	0.672942176	0.132373932	77	BCell
Blood23_H11_merged_L001_GRCm38_bismark_bt2.deduplicated.bismark.cov.gz	0.714744111	0.172558515	77	CD4_TCell
Blood3_A03_merged_L001_GRCm38_bismark_bt2.deduplicated.bismark.cov.gz	0.651589897	0.109004066	101	BCell
Blood3_A05_merged_L001_GRCm38_bismark_bt2.deduplicated.bismark.cov.gz	0.715449996	0.149901251	101	CD4_TCell
Blood3_A06_merged_L001_GRCm38_bismark_bt2.deduplicated.bismark.cov.gz	0.640736524	0.10963376	101	BCell
Blood3_A08_merged_L001_GRCm38_bismark_bt2.deduplicated.bismark.cov.gz	0.714367846	0.127230892	101	BCell
Blood3_C04_merged_L001_GRCm38_bismark_bt2.deduplicated.bismark.cov.gz	0.622775023	0.120072996	101	BCell
Blood3_C06_merged_L001_GRCm38_bismark_bt2.deduplicated.bismark.cov.gz	0.686237137	0.130911374	101	BCell
Blood3_C08_merged_L001_GRCm38_bismark_bt2.deduplicated.bismark.cov.gz	0.735030807	0.10289891	101	BCell
Blood3_C09_merged_L001_GRCm38_bismark_bt2.deduplicated.bismark.cov.gz	0.615407417	0.062173359	101	BCell
Blood3_D01_merged_L001_GRCm38_bismark_bt2.deduplicated.bismark.cov.gz	0.667518511	0.087147847	101	BCell
Blood3_D02_merged_L001_GRCm38_bismark_bt2.deduplicated.bismark.cov.gz	0.740523573	0.13078094	101	BCell
Blood3_D03_merged_L001_GRCm38_bismark_bt2.deduplicated.bismark.cov.gz	0.749198355	0.135029332	101	BCell
Blood3_D05_merged_L001_GRCm38_bismark_bt2.deduplicated.bismark.cov.gz	0.680236643	0.103035969	101	BCell
Blood3_D07_merged_L001_GRCm38_bismark_bt2.deduplicated.bismark.cov.gz	0.803750143	0.152844278	101	BCell
Blood3_D08_merged_L001_GRCm38_bismark_bt2.deduplicated.bismark.cov.gz	0.694934213	0.098758817	101	BCell
Blood3_D10_merged_L001_GRCm38_bismark_bt2.deduplicated.bismark.cov.gz	0.694195278	0.114906332	101	BCell
Blood3_D11_merged_L001_GRCm38_bismark_bt2.deduplicated.bismark.cov.gz	0.682374464	0.113889728	101	BCell
Blood3_E02_merged_L001_GRCm38_bismark_bt2.deduplicated.bismark.cov.gz	0.752618961	0.125986427	101	BCell
Blood3_E04_merged_L001_GRCm38_bismark_bt2.deduplicated.bismark.cov.gz	0.639413029	0.091731665	101	BCell
Blood3_E06_merged_L001_GRCm38_bismark_bt2.deduplicated.bismark.cov.gz	0.708333819	0.121084966	101	BCell
Blood3_E08_merged_L001_GRCm38_bismark_bt2.deduplicated.bismark.cov.gz	0.680481918	0.087418203	101	CD8_TCell
Blood3_E09_merged_L001_GRCm38_bismark_bt2.deduplicated.bismark.cov.gz	0.749478709	0.155104371	101	BCell
Blood3_E10_merged_L001_GRCm38_bismark_bt2.deduplicated.bismark.cov.gz	0.749044523	0.128014353	101	CD8_TCell
Blood3_E11_merged_L001_GRCm38_bismark_bt2.deduplicated.bismark.cov.gz	0.741533837	0.130829005	101	BCell
Blood3_F01_merged_L001_GRCm38_bismark_bt2.deduplicated.bismark.cov.gz	0.753850571	0.179900264	101	BCell
Blood3_F02_merged_L001_GRCm38_bismark_bt2.deduplicated.bismark.cov.gz	0.703922399	0.102702445	101	CD4_TCell
Blood3_F03_merged_L001_GRCm38_bismark_bt2.deduplicated.bismark.cov.gz	0.685407664	0.088038693	101	BCell
Blood3_F05_merged_L001_GRCm38_bismark_bt2.deduplicated.bismark.cov.gz	0.645827973	0.071964502	101	CD4_TCell
Blood3_F06_merged_L001_GRCm38_bismark_bt2.deduplicated.bismark.cov.gz	0.714074698	0.122762478	101	BCell
Blood3_F07_merged_L001_GRCm38_bismark_bt2.deduplicated.bismark.cov.gz	0.682435164	0.0981229	101	BCell
Blood3_F09_merged_L001_GRCm38_bismark_bt2.deduplicated.bismark.cov.gz	0.699072137	0.078363561	101	BCell
Blood3_F10_merged_L001_GRCm38_bismark_bt2.deduplicated.bismark.cov.gz	0.635893025	0.060085133	101	BCell
Blood3_F11_merged_L001_GRCm38_bismark_bt2.deduplicated.bismark.cov.gz	0.678295223	0.102602678	101	BCell
Blood3_G02_merged_L001_GRCm38_bismark_bt2.deduplicated.bismark.cov.gz	0.673780065	0.09613454	101	BCell
Blood3_G03_merged_L001_GRCm38_bismark_bt2.deduplicated.bismark.cov.gz	0.610270369	0.074072987	101	BCell
Blood3_G04_merged_L001_GRCm38_bismark_bt2.deduplicated.bismark.cov.gz	0.659503626	0.102349354	101	CD4_TCell
Blood3_G06_merged_L001_GRCm38_bismark_bt2.deduplicated.bismark.cov.gz	0.629003478	0.072903712	101	CD4_TCell
Blood3_G07_merged_L001_GRCm38_bismark_bt2.deduplicated.bismark.cov.gz	0.67115436	0.102868585	101	CD8_TCell
Blood3_G09_merged_L001_GRCm38_bismark_bt2.deduplicated.bismark.cov.gz	0.658451368	0.084557618	101	BCell
Blood3_G10_merged_L001_GRCm38_bismark_bt2.deduplicated.bismark.cov.gz	0.732493676	0.13542331	101	BCell
Blood3_H02_merged_L001_GRCm38_bismark_bt2.deduplicated.bismark.cov.gz	0.642409743	0.084911949	101	BCell
Blood3_H03_merged_L001_GRCm38_bismark_bt2.deduplicated.bismark.cov.gz	0.696523142	0.082580989	101	BCell
Blood3_H04_merged_L001_GRCm38_bismark_bt2.deduplicated.bismark.cov.gz	0.690261014	0.100874107	101	BCell
Blood3_H07_merged_L001_GRCm38_bismark_bt2.deduplicated.bismark.cov.gz	0.645452127	0.095863115	101	CD8_TCell
Blood3_H08_merged_L001_GRCm38_bismark_bt2.deduplicated.bismark.cov.gz	0.855753655	0.209526453	101	CD8_TCell
Blood3_H09_merged_L001_GRCm38_bismark_bt2.deduplicated.bismark.cov.gz	0.618955197	0.087012476	101	BCell
lane1_DN549345_Blood01_A01_ATCACGTT_L001_EpiAge8648338_trimmed_GRCm38_bismark_bt2.deduplicated.bismark.cov.gz	0.634727316	0.094726851	101	CD8_TCell
lane1_DN549345_Blood01_A06_TCCAGTCG_L001_EpiAge8648378_trimmed_GRCm38_bismark_bt2.deduplicated.bismark.cov.gz	0.712736818	0.078229384	101	BCell
lane1_DN549345_Blood01_A07_TGTCTATC_L001_EpiAge8648386_trimmed_GRCm38_bismark_bt2.deduplicated.bismark.cov.gz	0.668623417	0.072577133	101	BCell
lane1_DN549345_Blood01_A08_TCTACGAC_L001_EpiAge8648394_trimmed_GRCm38_bismark_bt2.deduplicated.bismark.cov.gz	0.672823225	0.069338288	101	BCell
lane1_DN549345_Blood01_A09_TTGTTCCA_L001_EpiAge8648402_trimmed_GRCm38_bismark_bt2.deduplicated.bismark.cov.gz	0.609682274	0.08088866	101	BCell
lane1_DN549345_Blood01_A10_GCAACATT_L001_EpiAge8648410_trimmed_GRCm38_bismark_bt2.deduplicated.bismark.cov.gz	0.663145445	0.068819786	101	BCell
lane1_DN549345_Blood01_A11_GGAATGAT_L001_EpiAge8648418_trimmed_GRCm38_bismark_bt2.deduplicated.bismark.cov.gz	0.641402989	0.060871026	101	BCell
lane1_DN549345_Blood01_B01_CGATGTTT_L001_EpiAge8648339_trimmed_GRCm38_bismark_bt2.deduplicated.bismark.cov.gz	0.604453471	0.076058331	101	BCell
lane1_DN549345_Blood01_B02_TAGCTTGT_L001_EpiAge8648347_trimmed_GRCm38_bismark_bt2.deduplicated.bismark.cov.gz	0.6173631	0.056248908	101	BCell
lane1_DN549345_Blood01_B03_TTCTGTGT_L001_EpiAge8648355_trimmed_GRCm38_bismark_bt2.deduplicated.bismark.cov.gz	0.597903894	0.082495555	101	BCell
lane1_DN549345_Blood01_B04_TTCCTGCT_L001_EpiAge8648363_trimmed_GRCm38_bismark_bt2.deduplicated.bismark.cov.gz	0.66828229	0.079032963	101	BCell
lane1_DN549345_Blood01_B05_TAACGCTG_L001_EpiAge8648371_trimmed_GRCm38_bismark_bt2.deduplicated.bismark.cov.gz	0.662390062	0.073887565	101	BCell
lane1_DN549345_Blood01_B06_TGTATGCG_L001_EpiAge8648379_trimmed_GRCm38_bismark_bt2.deduplicated.bismark.cov.gz	0.673551919	0.080022551	101	BCell
lane1_DN549345_Blood01_B07_TATGTGGC_L001_EpiAge8648387_trimmed_GRCm38_bismark_bt2.deduplicated.bismark.cov.gz	0.656265832	0.067285177	101	BCell
lane1_DN549345_Blood01_B09_TGAAGCCA_L001_EpiAge8648403_trimmed_GRCm38_bismark_bt2.deduplicated.bismark.cov.gz	0.606107314	0.042125952	101	BCell
lane1_DN549345_Blood01_B10_GGTCGTGT_L001_EpiAge8648411_trimmed_GRCm38_bismark_bt2.deduplicated.bismark.cov.gz	0.601371896	0.0840439	101	CD4_TCell
lane1_DN549345_Blood01_C01_TTAGGCAT_L001_EpiAge8648340_trimmed_GRCm38_bismark_bt2.deduplicated.bismark.cov.gz	0.694160802	0.085944196	101	BCell
lane1_DN549345_Blood01_C02_GGCTACAG_L001_EpiAge8648348_trimmed_GRCm38_bismark_bt2.deduplicated.bismark.cov.gz	0.578983004	0.065055675	101	BCell
lane1_DN549345_Blood01_C03_TCTGCTGT_L001_EpiAge8648356_trimmed_GRCm38_bismark_bt2.deduplicated.bismark.cov.gz	0.612222646	0.072900333	101	BCell
lane1_DN549345_Blood01_C04_TAGTGACT_L001_EpiAge8648364_trimmed_GRCm38_bismark_bt2.deduplicated.bismark.cov.gz	0.631101355	0.06392007	101	BCell
lane1_DN549345_Blood01_C05_TTGGTATG_L001_EpiAge8648372_trimmed_GRCm38_bismark_bt2.deduplicated.bismark.cov.gz	0.666437347	0.06134608	101	BCell
lane1_DN549345_Blood01_C06_TCATTGAG_L001_EpiAge8648380_trimmed_GRCm38_bismark_bt2.deduplicated.bismark.cov.gz	0.639190414	0.060189236	101	BCell
lane1_DN549345_Blood01_C07_TTACTCGC_L001_EpiAge8648388_trimmed_GRCm38_bismark_bt2.deduplicated.bismark.cov.gz	0.659480492	0.064398707	101	BCell
lane1_DN549345_Blood01_C08_TAGAACAC_L001_EpiAge8648396_trimmed_GRCm38_bismark_bt2.deduplicated.bismark.cov.gz	0.660825585	0.071436777	101	BCell
lane1_DN549345_Blood01_C09_TACCACCA_L001_EpiAge8648404_trimmed_GRCm38_bismark_bt2.deduplicated.bismark.cov.gz	0.650871484	0.066426256	101	BCell
lane1_DN549345_Blood01_C10_GAATCTGT_L001_EpiAge8648412_trimmed_GRCm38_bismark_bt2.deduplicated.bismark.cov.gz	0.676625545	0.065213263	101	BCell
lane1_DN549345_Blood01_C11_GCTCCTTG_L001_EpiAge8648420_trimmed_GRCm38_bismark_bt2.deduplicated.bismark.cov.gz	0.639069521	0.068969389	101	BCell
lane1_DN549345_Blood01_C12_GACCTTAG_L001_EpiAge8648428_trimmed_GRCm38_bismark_bt2.deduplicated.bismark.cov.gz	0.629668096	0.054861527	101	BCell
lane1_DN549345_Blood01_D02_CTTGTACT_L001_EpiAge8648349_trimmed_GRCm38_bismark_bt2.deduplicated.bismark.cov.gz	0.612532629	0.077423106	101	BCell
lane1_DN549345_Blood01_D03_TTGGAGGT_L001_EpiAge8648357_trimmed_GRCm38_bismark_bt2.deduplicated.bismark.cov.gz	0.609263007	0.07345383	101	BCell
lane1_DN549345_Blood01_D05_TGAACTGG_L001_EpiAge8648373_trimmed_GRCm38_bismark_bt2.deduplicated.bismark.cov.gz	0.627495314	0.054845037	101	BCell
lane1_DN549345_Blood01_D06_TGGCTCAG_L001_EpiAge8648381_trimmed_GRCm38_bismark_bt2.deduplicated.bismark.cov.gz	0.658829357	0.079169988	101	BCell
lane1_DN549345_Blood01_D07_TCGTTAGC_L001_EpiAge8648389_trimmed_GRCm38_bismark_bt2.deduplicated.bismark.cov.gz	0.631346897	0.078134259	101	CD4_TCell
lane1_DN549345_Blood01_D08_TCATCCTA_L001_EpiAge8648397_trimmed_GRCm38_bismark_bt2.deduplicated.bismark.cov.gz	0.59365674	0.051851977	101	BCell
lane1_DN549345_Blood01_D10_GTACATCT_L001_EpiAge8648413_trimmed_GRCm38_bismark_bt2.deduplicated.bismark.cov.gz	0.623578746	0.062772425	101	BCell
lane1_DN549345_Blood01_D11_GTAAGGTG_L001_EpiAge8648421_trimmed_GRCm38_bismark_bt2.deduplicated.bismark.cov.gz	0.648877807	0.062624027	101	BCell
lane1_DN549345_Blood01_D12_GCCTGTTC_L001_EpiAge8648429_trimmed_GRCm38_bismark_bt2.deduplicated.bismark.cov.gz	0.613007194	0.059552327	101	BCell
lane1_DN549345_Blood01_E01_ACAGTGGT_L001_EpiAge8648342_trimmed_GRCm38_bismark_bt2.deduplicated.bismark.cov.gz	0.624320648	0.077583475	101	CD8_TCell
lane1_DN549345_Blood01_E02_TGGTTGTT_L001_EpiAge8648350_trimmed_GRCm38_bismark_bt2.deduplicated.bismark.cov.gz	0.600613159	0.067137576	101	BCell
lane1_DN549345_Blood01_E03_TCGAGCGT_L001_EpiAge8648358_trimmed_GRCm38_bismark_bt2.deduplicated.bismark.cov.gz	0.646325823	0.072344598	101	BCell
lane1_DN549345_Blood01_E05_TACTTCGG_L001_EpiAge8648374_trimmed_GRCm38_bismark_bt2.deduplicated.bismark.cov.gz	0.665191886	0.077658052	101	BCell
lane1_DN549345_Blood01_E06_TATGCCAG_L001_EpiAge8648382_trimmed_GRCm38_bismark_bt2.deduplicated.bismark.cov.gz	0.659141729	0.058465181	101	BCell
lane1_DN549345_Blood01_E07_TACCGAGC_L001_EpiAge8648390_trimmed_GRCm38_bismark_bt2.deduplicated.bismark.cov.gz	0.530247483	0.079340296	101	CD8_TCell
lane1_DN549345_Blood01_E08_TGCTGATA_L001_EpiAge8648398_trimmed_GRCm38_bismark_bt2.deduplicated.bismark.cov.gz	0.640207618	0.060799994	101	BCell
lane1_DN549345_Blood01_E09_GGTGAGTT_L001_EpiAge8648406_trimmed_GRCm38_bismark_bt2.deduplicated.bismark.cov.gz	0.664073893	0.07025749	101	CD8_TCell
lane1_DN549345_Blood01_E10_GAGGTGCT_L001_EpiAge8648414_trimmed_GRCm38_bismark_bt2.deduplicated.bismark.cov.gz	0.636299398	0.070904191	101	CD8_TCell
lane1_DN549345_Blood01_E11_GAGGATGG_L001_EpiAge8648422_trimmed_GRCm38_bismark_bt2.deduplicated.bismark.cov.gz	0.618073088	0.07127631	101	BCell
lane1_DN549345_Blood01_E12_GCACTGTC_L001_EpiAge8648430_trimmed_GRCm38_bismark_bt2.deduplicated.bismark.cov.gz	0.601882075	0.058438037	101	BCell
lane1_DN549345_Blood01_F02_TCTCGGTT_L001_EpiAge8648351_trimmed_GRCm38_bismark_bt2.deduplicated.bismark.cov.gz	0.642131412	0.059244505	101	BCell
lane1_DN549345_Blood01_F04_TGTGGTTG_L001_EpiAge8648367_trimmed_GRCm38_bismark_bt2.deduplicated.bismark.cov.gz	0.648027553	0.076013209	101	BCell
lane1_DN549345_Blood01_F05_TCTCACGG_L001_EpiAge8648375_trimmed_GRCm38_bismark_bt2.deduplicated.bismark.cov.gz	0.663828314	0.064567922	101	BCell
lane1_DN549345_Blood01_F06_TCAGATTC_L001_EpiAge8648383_trimmed_GRCm38_bismark_bt2.deduplicated.bismark.cov.gz	0.665237129	0.105755996	101	BCell
lane1_DN549345_Blood01_F07_TGTTCTCC_L001_EpiAge8648391_trimmed_GRCm38_bismark_bt2.deduplicated.bismark.cov.gz	0.662772428	0.073789639	101	BCell
lane1_DN549345_Blood01_F10_GCATGGCT_L001_EpiAge8648415_trimmed_GRCm38_bismark_bt2.deduplicated.bismark.cov.gz	0.581676391	0.049212878	101	CD8_TCell
lane1_DN549345_Blood01_F11_GTTGTCGG_L001_EpiAge8648423_trimmed_GRCm38_bismark_bt2.deduplicated.bismark.cov.gz	0.627727416	0.066712316	101	BCell
lane1_DN549345_Blood01_F12_GCTAACTC_L001_EpiAge8648431_trimmed_GRCm38_bismark_bt2.deduplicated.bismark.cov.gz	0.697758142	0.082117585	101	BCell
lane1_DN549345_Blood01_G01_CAGATCTG_L001_EpiAge8648344_trimmed_GRCm38_bismark_bt2.deduplicated.bismark.cov.gz	0.675932891	0.10157101	101	BCell
lane1_DN549345_Blood01_G02_TAAGCGTT_L001_EpiAge8648352_trimmed_GRCm38_bismark_bt2.deduplicated.bismark.cov.gz	0.601465837	0.050420921	101	BCell
lane1_DN549345_Blood01_G03_TGCATAGT_L001_EpiAge8648360_trimmed_GRCm38_bismark_bt2.deduplicated.bismark.cov.gz	0.653938549	0.083007673	101	BCell
lane1_DN549345_Blood01_G04_TAGTCTTG_L001_EpiAge8648368_trimmed_GRCm38_bismark_bt2.deduplicated.bismark.cov.gz	0.621764398	0.069586103	101	CD8_TCell
lane1_DN549345_Blood01_G05_TCAGGAGG_L001_EpiAge8648376_trimmed_GRCm38_bismark_bt2.deduplicated.bismark.cov.gz	0.64854281	0.062942237	101	BCell
lane1_DN549345_Blood01_G06_TACTAGTC_L001_EpiAge8648384_trimmed_GRCm38_bismark_bt2.deduplicated.bismark.cov.gz	0.64247962	0.061272467	101	BCell
lane1_DN549345_Blood01_G07_TTCGCACC_L001_EpiAge8648392_trimmed_GRCm38_bismark_bt2.deduplicated.bismark.cov.gz	0.645773538	0.056990994	101	BCell
lane1_DN549345_Blood01_G08_TGTGAAGA_L001_EpiAge8648400_trimmed_GRCm38_bismark_bt2.deduplicated.bismark.cov.gz	0.640924355	0.07177781	101	BCell
lane1_DN549345_Blood01_G09_GTGTCCTT_L001_EpiAge8648408_trimmed_GRCm38_bismark_bt2.deduplicated.bismark.cov.gz	0.707573502	0.085012329	101	BCell
lane1_DN549345_Blood01_G10_GTTAGCCT_L001_EpiAge8648416_trimmed_GRCm38_bismark_bt2.deduplicated.bismark.cov.gz	0.619877022	0.057761636	101	BCell
lane1_DN549345_Blood01_G11_GGATTAGG_L001_EpiAge8648424_trimmed_GRCm38_bismark_bt2.deduplicated.bismark.cov.gz	0.656710003	0.069867624	101	BCell
lane1_DN549345_Blood01_H01_ACTTGATG_L001_EpiAge8648345_trimmed_GRCm38_bismark_bt2.deduplicated.bismark.cov.gz	0.652395058	0.075789234	101	CD4_TCell
lane1_DN549345_Blood01_H03_TTGACTCT_L001_EpiAge8648361_trimmed_GRCm38_bismark_bt2.deduplicated.bismark.cov.gz	0.666235904	0.073909851	101	BCell
lane1_DN549345_Blood01_H04_TTCCATTG_L001_EpiAge8648369_trimmed_GRCm38_bismark_bt2.deduplicated.bismark.cov.gz	0.687828426	0.072323639	101	BCell
lane1_DN549345_Blood01_H05_TAAGTTCG_L001_EpiAge8648377_trimmed_GRCm38_bismark_bt2.deduplicated.bismark.cov.gz	0.691202703	0.083983978	101	BCell
lane1_DN549345_Blood01_H06_TTCAGCTC_L001_EpiAge8648385_trimmed_GRCm38_bismark_bt2.deduplicated.bismark.cov.gz	0.690549144	0.081706371	101	BCell
lane1_DN549345_Blood01_H07_TTGCGTAC_L001_EpiAge8648393_trimmed_GRCm38_bismark_bt2.deduplicated.bismark.cov.gz	0.672727638	0.064139943	101	BCell
lane1_DN549345_Blood01_H08_TCTCTTCA_L001_EpiAge8648401_trimmed_GRCm38_bismark_bt2.deduplicated.bismark.cov.gz	0.653848813	0.064826899	101	BCell
lane1_DN549345_Blood01_H09_GACGGATT_L001_EpiAge8648409_trimmed_GRCm38_bismark_bt2.deduplicated.bismark.cov.gz	0.671711082	0.082944527	101	BCell
lane1_DN549345_Blood01_H10_GTCGCTAT_L001_EpiAge8648417_trimmed_GRCm38_bismark_bt2.deduplicated.bismark.cov.gz	0.657154809	0.056939399	101	BCell
lane2_DN549344_Blood02_A02_GGAGTCTA_L002_EpiAge8648442_trimmed_GRCm38_bismark_bt2.deduplicated.bismark.cov.gz	0.66924715	0.093390506	101	BCell
lane2_DN549344_Blood02_A03_GCGTCGAA_L002_EpiAge8648450_trimmed_GRCm38_bismark_bt2.deduplicated.bismark.cov.gz	0.632805359	0.076990366	101	CD4_TCell
lane2_DN549344_Blood02_A04_CCTAGTAT_L002_EpiAge8648458_trimmed_GRCm38_bismark_bt2.deduplicated.bismark.cov.gz	0.723560324	0.119820587	101	BCell
lane2_DN549344_Blood02_A05_CACTCGAG_L002_EpiAge8648466_trimmed_GRCm38_bismark_bt2.deduplicated.bismark.cov.gz	0.657830671	0.098272269	101	CD8_TCell
lane2_DN549344_Blood02_A07_CAGGCTAA_L002_EpiAge8648482_trimmed_GRCm38_bismark_bt2.deduplicated.bismark.cov.gz	0.679268368	0.1068473	101	CD4_TCell
lane2_DN549344_Blood02_A11_GCTATGAC_L002_EpiAge8648514_trimmed_GRCm38_bismark_bt2.deduplicated.bismark.cov.gz	0.631645101	0.106217577	101	BCell
lane2_DN549344_Blood02_B01_GATGGTCC_L002_EpiAge8648435_trimmed_GRCm38_bismark_bt2.deduplicated.bismark.cov.gz	0.707129598	0.129948045	101	CD8_TCell
lane2_DN549344_Blood02_B02_GCTATGGA_L002_EpiAge8648443_trimmed_GRCm38_bismark_bt2.deduplicated.bismark.cov.gz	0.616074267	0.0861753	101	BCell
lane2_DN549344_Blood02_B03_CGTTCGGT_L002_EpiAge8648451_trimmed_GRCm38_bismark_bt2.deduplicated.bismark.cov.gz	0.647390758	0.065905565	101	BCell
lane2_DN549344_Blood02_B04_CCACCGAT_L002_EpiAge8648459_trimmed_GRCm38_bismark_bt2.deduplicated.bismark.cov.gz	0.683293413	0.122343684	101	BCell
lane2_DN549344_Blood02_B05_CCGACAAG_L002_EpiAge8648467_trimmed_GRCm38_bismark_bt2.deduplicated.bismark.cov.gz	0.693749227	0.110592311	101	BCell
lane2_DN549344_Blood02_B08_ATCAACCG_L002_EpiAge8648491_trimmed_GRCm38_bismark_bt2.deduplicated.bismark.cov.gz	0.63900806	0.078486805	101	CD8_TCell
lane2_DN549344_Blood02_B10_AATGAATT_L002_EpiAge8648507_trimmed_GRCm38_bismark_bt2.deduplicated.bismark.cov.gz	0.701763383	0.133594941	101	BCell
lane2_DN549344_Blood02_C01_GTGCTACC_L002_EpiAge8648436_trimmed_GRCm38_bismark_bt2.deduplicated.bismark.cov.gz	0.683792295	0.119444253	101	BCell
lane2_DN549344_Blood02_C02_GAGTGCGA_L002_EpiAge8648444_trimmed_GRCm38_bismark_bt2.deduplicated.bismark.cov.gz	0.565588122	0.077315744	101	CD8_TCell
lane2_DN549344_Blood02_C03_CACCAGGT_L002_EpiAge8648452_trimmed_GRCm38_bismark_bt2.deduplicated.bismark.cov.gz	0.675869964	0.09101634	101	BCell
lane2_DN549344_Blood02_C04_CTTCACAT_L002_EpiAge8648460_trimmed_GRCm38_bismark_bt2.deduplicated.bismark.cov.gz	0.768820289	0.132986473	101	BCell
lane2_DN549344_Blood02_C05_CTTGCTTC_L002_EpiAge8648468_trimmed_GRCm38_bismark_bt2.deduplicated.bismark.cov.gz	0.733100149	0.140292473	101	CD8_TCell
lane2_DN549344_Blood02_C07_AGGAGATT_L002_EpiAge8648484_trimmed_GRCm38_bismark_bt2.deduplicated.bismark.cov.gz	0.714853454	0.158304222	101	CD8_TCell
lane2_DN549344_Blood02_C08_AGGTCACG_L002_EpiAge8648492_trimmed_GRCm38_bismark_bt2.deduplicated.bismark.cov.gz	0.686329799	0.090004607	101	CD8_TCell
lane2_DN549344_Blood02_C10_TAGGACCC_L002_EpiAge8648508_trimmed_GRCm38_bismark_bt2.deduplicated.bismark.cov.gz	0.870027184	0.248442192	101	CD8_TCell
lane2_DN549344_Blood02_D02_GTAACCGA_L002_EpiAge8648445_trimmed_GRCm38_bismark_bt2.deduplicated.bismark.cov.gz	0.622893626	0.085058274	101	BCell
lane2_DN549344_Blood02_D03_CTGCGAGT_L002_EpiAge8648453_trimmed_GRCm38_bismark_bt2.deduplicated.bismark.cov.gz	0.684885733	0.105592275	101	BCell
lane2_DN549344_Blood02_D04_CTATCATG_L002_EpiAge8648461_trimmed_GRCm38_bismark_bt2.deduplicated.bismark.cov.gz	0.723907457	0.119131916	101	BCell
lane2_DN549344_Blood02_D05_CATAGGTC_L002_EpiAge8648469_trimmed_GRCm38_bismark_bt2.deduplicated.bismark.cov.gz	0.720958479	0.139102585	101	BCell
lane2_DN549344_Blood02_D06_CGTTACTA_L002_EpiAge8648477_trimmed_GRCm38_bismark_bt2.deduplicated.bismark.cov.gz	0.599321788	0.110004023	101	BCell
lane2_DN549344_Blood02_D07_AGGCAGCT_L002_EpiAge8648485_trimmed_GRCm38_bismark_bt2.deduplicated.bismark.cov.gz	0.673398956	0.098971101	101	CD4_TCell
lane2_DN549344_Blood02_D08_ACTGTTAG_L002_EpiAge8648493_trimmed_GRCm38_bismark_bt2.deduplicated.bismark.cov.gz	0.68653143	0.092505608	101	BCell
lane2_DN549344_Blood02_D09_ATTGGCTA_L002_EpiAge8648501_trimmed_GRCm38_bismark_bt2.deduplicated.bismark.cov.gz	0.649387691	0.094999114	101	CD4_TCell
lane2_DN549344_Blood02_D10_TCTCAGTG_L002_EpiAge8648509_trimmed_GRCm38_bismark_bt2.deduplicated.bismark.cov.gz	0.708275383	0.116762322	101	BCell
lane2_DN549344_Blood02_D11_ACAAAGCC_L002_EpiAge8648517_trimmed_GRCm38_bismark_bt2.deduplicated.bismark.cov.gz	0.672993883	0.099384989	101	BCell
lane2_DN549344_Blood02_E01_GGTTGGAC_L002_EpiAge8648438_trimmed_GRCm38_bismark_bt2.deduplicated.bismark.cov.gz	0.601422206	0.096162514	101	BCell
lane2_DN549344_Blood02_E02_GGCAAGCA_L002_EpiAge8648446_trimmed_GRCm38_bismark_bt2.deduplicated.bismark.cov.gz	0.665821518	0.083136435	101	BCell
lane2_DN549344_Blood02_E03_CCGTATCT_L002_EpiAge8648454_trimmed_GRCm38_bismark_bt2.deduplicated.bismark.cov.gz	0.680264657	0.089030186	101	BCell
lane2_DN549344_Blood02_E04_CATGAATG_L002_EpiAge8648462_trimmed_GRCm38_bismark_bt2.deduplicated.bismark.cov.gz	0.784588726	0.183838185	101	CD8_TCell
lane2_DN549344_Blood02_E05_CACATTGC_L002_EpiAge8648470_trimmed_GRCm38_bismark_bt2.deduplicated.bismark.cov.gz	0.694020924	0.12696242	101	CD4_TCell
lane2_DN549344_Blood02_E06_CAAGTAGA_L002_EpiAge8648478_trimmed_GRCm38_bismark_bt2.deduplicated.bismark.cov.gz	0.666529852	0.111854517	101	BCell
lane2_DN549344_Blood02_E08_AAGAGTAG_L002_EpiAge8648494_trimmed_GRCm38_bismark_bt2.deduplicated.bismark.cov.gz	0.70044071	0.132622649	101	BCell
lane2_DN549344_Blood02_E09_AATCCTGA_L002_EpiAge8648502_trimmed_GRCm38_bismark_bt2.deduplicated.bismark.cov.gz	0.682622483	0.111632621	101	CD8_TCell
lane2_DN549344_Blood02_E10_CATGGGAA_L002_EpiAge8648510_trimmed_GRCm38_bismark_bt2.deduplicated.bismark.cov.gz	0.738984525	0.154461111	101	CD8_TCell
lane2_DN549344_Blood02_E11_CAAAACCG_L002_EpiAge8648518_trimmed_GRCm38_bismark_bt2.deduplicated.bismark.cov.gz	0.644652325	0.127720054	101	CD8_TCell
lane2_DN549344_Blood02_E12_GTTCCACG_L002_EpiAge8648526_trimmed_GRCm38_bismark_bt2.deduplicated.bismark.cov.gz	0.7033732	0.142692684	101	BCell
lane2_DN549344_Blood02_F01_GGCACAAC_L002_EpiAge8648439_trimmed_GRCm38_bismark_bt2.deduplicated.bismark.cov.gz	0.652576371	0.098821576	101	CD8_TCell
lane2_DN549344_Blood02_F02_GCCTTACA_L002_EpiAge8648447_trimmed_GRCm38_bismark_bt2.deduplicated.bismark.cov.gz	0.681554648	0.089000514	101	BCell
lane2_DN549344_Blood02_F03_CGCTTCCT_L002_EpiAge8648455_trimmed_GRCm38_bismark_bt2.deduplicated.bismark.cov.gz	0.728385371	0.137800785	101	CD8_TCell
lane2_DN549344_Blood02_F04_CCACTTGG_L002_EpiAge8648463_trimmed_GRCm38_bismark_bt2.deduplicated.bismark.cov.gz	0.821148706	0.211753784	101	CD8_TCell
lane2_DN549344_Blood02_F05_CGCTAAGC_L002_EpiAge8648471_trimmed_GRCm38_bismark_bt2.deduplicated.bismark.cov.gz	0.666564758	0.093858996	101	BCell
lane2_DN549344_Blood02_F06_CTCTCTCA_L002_EpiAge8648479_trimmed_GRCm38_bismark_bt2.deduplicated.bismark.cov.gz	0.686297205	0.13191898	101	BCell
lane2_DN549344_Blood02_F08_ATTCGGAG_L002_EpiAge8648495_trimmed_GRCm38_bismark_bt2.deduplicated.bismark.cov.gz	0.607784097	0.120821047	101	BCell
lane2_DN549344_Blood02_F10_CCTAAGAT_L002_EpiAge8648511_trimmed_GRCm38_bismark_bt2.deduplicated.bismark.cov.gz	0.681640231	0.106044457	101	CD8_TCell
lane2_DN549344_Blood02_F11_GCTGGACA_L002_EpiAge8648519_trimmed_GRCm38_bismark_bt2.deduplicated.bismark.cov.gz	0.63190356	0.103933951	101	BCell
lane2_DN549344_Blood02_F12_ACTCTTTC_L002_EpiAge8648527_trimmed_GRCm38_bismark_bt2.deduplicated.bismark.cov.gz	0.669800234	0.121040217	101	CD4_TCell
lane2_DN549344_Blood02_G02_GAACGACA_L002_EpiAge8648448_trimmed_GRCm38_bismark_bt2.deduplicated.bismark.cov.gz	0.665755434	0.112349123	101	BCell
lane2_DN549344_Blood02_G03_CAAGACCT_L002_EpiAge8648456_trimmed_GRCm38_bismark_bt2.deduplicated.bismark.cov.gz	0.639789276	0.088410373	101	CD4_TCell
lane2_DN549344_Blood02_G05_CAACCTCC_L002_EpiAge8648472_trimmed_GRCm38_bismark_bt2.deduplicated.bismark.cov.gz	0.709100594	0.103953044	101	CD8_TCell
lane2_DN549344_Blood02_G06_CGACTGCA_L002_EpiAge8648480_trimmed_GRCm38_bismark_bt2.deduplicated.bismark.cov.gz	0.698647725	0.096145061	101	BCell
lane2_DN549344_Blood02_G08_ACGCAATC_L002_EpiAge8648496_trimmed_GRCm38_bismark_bt2.deduplicated.bismark.cov.gz	0.706509301	0.136511794	101	BCell
lane2_DN549344_Blood02_G09_AACTGGCA_L002_EpiAge8648504_trimmed_GRCm38_bismark_bt2.deduplicated.bismark.cov.gz	0.791503023	0.17821367	101	BCell
lane2_DN549344_Blood02_G10_CTCAGATA_L002_EpiAge8648512_trimmed_GRCm38_bismark_bt2.deduplicated.bismark.cov.gz	0.727868755	0.152785545	101	CD8_TCell
lane2_DN549344_Blood02_G12_TATTGGAG_L002_EpiAge8648528_trimmed_GRCm38_bismark_bt2.deduplicated.bismark.cov.gz	0.742933978	0.136557858	101	BCell
lane2_DN549344_Blood02_H03_CACACACT_L002_EpiAge8648457_trimmed_GRCm38_bismark_bt2.deduplicated.bismark.cov.gz	0.653358185	0.08664595	101	BCell
lane2_DN549344_Blood02_H05_CAGCTGAC_L002_EpiAge8648473_trimmed_GRCm38_bismark_bt2.deduplicated.bismark.cov.gz	0.681555277	0.122064675	101	CD8_TCell
lane2_DN549344_Blood02_H06_CCTGAGCA_L002_EpiAge8648481_trimmed_GRCm38_bismark_bt2.deduplicated.bismark.cov.gz	0.676865547	0.116201275	101	BCell
lane2_DN549344_Blood02_H08_ACAAGTGC_L002_EpiAge8648497_trimmed_GRCm38_bismark_bt2.deduplicated.bismark.cov.gz	0.727205354	0.150187286	101	CD8_TCell
lane3_DN549342_Blood11_A02_TGTCGACT_L003_EpiAge8648538_trimmed_GRCm38_bismark_bt2.deduplicated.bismark.cov.gz	0.586939729	0.053273487	36	BCell
lane3_DN549342_Blood11_A04_CGCACGAG_L003_EpiAge8648554_trimmed_GRCm38_bismark_bt2.deduplicated.bismark.cov.gz	0.63371246	0.058804971	36	BCell
lane3_DN549342_Blood11_A05_ATTAGCGG_L003_EpiAge8648562_trimmed_GRCm38_bismark_bt2.deduplicated.bismark.cov.gz	0.656442	0.089088947	36	CD4_TCell
lane3_DN549342_Blood11_A06_GTCACCAG_L003_EpiAge8648570_trimmed_GRCm38_bismark_bt2.deduplicated.bismark.cov.gz	0.630185509	0.060028962	36	BCell
lane3_DN549342_Blood11_A07_CACCCGTC_L003_EpiAge8648578_trimmed_GRCm38_bismark_bt2.deduplicated.bismark.cov.gz	0.624202405	0.07927641	36	BCell
lane3_DN549342_Blood11_A08_AACGGCTT_L003_EpiAge8648586_trimmed_GRCm38_bismark_bt2.deduplicated.bismark.cov.gz	0.617093087	0.088444838	36	CD4_TCell
lane3_DN549342_Blood11_A09_CTTTTGAT_L003_EpiAge8648594_trimmed_GRCm38_bismark_bt2.deduplicated.bismark.cov.gz	0.630137154	0.084778912	36	BCell
lane3_DN549342_Blood11_A10_GTCTGAGG_L003_EpiAge8648602_trimmed_GRCm38_bismark_bt2.deduplicated.bismark.cov.gz	0.632842087	0.071672033	36	BCell
lane3_DN549342_Blood11_A11_GGTAAGAG_L003_EpiAge8648610_trimmed_GRCm38_bismark_bt2.deduplicated.bismark.cov.gz	0.605349068	0.061395386	36	CD4_TCell
lane3_DN549342_Blood11_B01_TACCGCAA_L003_EpiAge8648531_trimmed_GRCm38_bismark_bt2.deduplicated.bismark.cov.gz	0.652518379	0.061222805	36	BCell
lane3_DN549342_Blood11_B02_GTCACGTA_L003_EpiAge8648539_trimmed_GRCm38_bismark_bt2.deduplicated.bismark.cov.gz	0.638053714	0.059369919	36	CD8_TCell
lane3_DN549342_Blood11_B03_CGCCTTTG_L003_EpiAge8648547_trimmed_GRCm38_bismark_bt2.deduplicated.bismark.cov.gz	0.655287242	0.062925693	36	BCell
lane3_DN549342_Blood11_B04_ACGTACTA_L003_EpiAge8648555_trimmed_GRCm38_bismark_bt2.deduplicated.bismark.cov.gz	0.676931464	0.053290511	36	BCell
lane3_DN549342_Blood11_B05_GCGCTGAT_L003_EpiAge8648563_trimmed_GRCm38_bismark_bt2.deduplicated.bismark.cov.gz	0.662801893	0.050125106	36	BCell
lane3_DN549342_Blood11_B06_GAGGTCGC_L003_EpiAge8648571_trimmed_GRCm38_bismark_bt2.deduplicated.bismark.cov.gz	0.625283969	0.066974226	36	BCell
lane3_DN549342_Blood11_B07_TCGTGGTT_L003_EpiAge8648579_trimmed_GRCm38_bismark_bt2.deduplicated.bismark.cov.gz	0.634563198	0.056611057	36	CD8_TCell
lane3_DN549342_Blood11_B08_ATAAGACT_L003_EpiAge8648587_trimmed_GRCm38_bismark_bt2.deduplicated.bismark.cov.gz	0.666207605	0.077690433	36	CD8_TCell
lane3_DN549342_Blood11_B09_TAGCGAGA_L003_EpiAge8648595_trimmed_GRCm38_bismark_bt2.deduplicated.bismark.cov.gz	0.635296098	0.072800099	36	CD4_TCell
lane3_DN549342_Blood11_B10_TCTGGCGA_L003_EpiAge8648603_trimmed_GRCm38_bismark_bt2.deduplicated.bismark.cov.gz	0.700974113	0.114430839	36	CD4_TCell
lane3_DN549342_Blood11_B11_AGTCCGAT_L003_EpiAge8648611_trimmed_GRCm38_bismark_bt2.deduplicated.bismark.cov.gz	0.689851696	0.086155704	36	CD4_TCell
lane3_DN549342_Blood11_B12_GTGGTACT_L003_EpiAge8648619_trimmed_GRCm38_bismark_bt2.deduplicated.bismark.cov.gz	0.674622846	0.070480829	36	BCell
lane3_DN549342_Blood11_C01_TATCTCCT_L003_EpiAge8648532_trimmed_GRCm38_bismark_bt2.deduplicated.bismark.cov.gz	0.676388864	0.063978135	36	BCell
lane3_DN549342_Blood11_C02_TTGAGCGA_L003_EpiAge8648540_trimmed_GRCm38_bismark_bt2.deduplicated.bismark.cov.gz	0.638770691	0.068426585	36	CD4_TCell
lane3_DN549342_Blood11_C03_TAAGGTCA_L003_EpiAge8648548_trimmed_GRCm38_bismark_bt2.deduplicated.bismark.cov.gz	0.682170339	0.081016529	36	BCell
lane3_DN549342_Blood11_C04_AGCGCCAA_L003_EpiAge8648556_trimmed_GRCm38_bismark_bt2.deduplicated.bismark.cov.gz	0.677885668	0.055239989	36	BCell
lane3_DN549342_Blood11_C05_TGCTGAAC_L003_EpiAge8648564_trimmed_GRCm38_bismark_bt2.deduplicated.bismark.cov.gz	0.691731496	0.081126117	36	BCell
lane3_DN549342_Blood11_C06_AAGGGGTA_L003_EpiAge8648572_trimmed_GRCm38_bismark_bt2.deduplicated.bismark.cov.gz	0.699225134	0.064870771	36	BCell
lane3_DN549342_Blood11_C07_ACTTGGGG_L003_EpiAge8648580_trimmed_GRCm38_bismark_bt2.deduplicated.bismark.cov.gz	0.649042145	0.060040034	36	BCell
lane3_DN549342_Blood11_C08_GTTTTTCG_L003_EpiAge8648588_trimmed_GRCm38_bismark_bt2.deduplicated.bismark.cov.gz	0.637818852	0.05661305	36	BCell
lane3_DN549342_Blood11_C09_TTCGCAGG_L003_EpiAge8648596_trimmed_GRCm38_bismark_bt2.deduplicated.bismark.cov.gz	0.686766158	0.074488818	36	BCell
lane3_DN549342_Blood11_C10_AATTTGCG_L003_EpiAge8648604_trimmed_GRCm38_bismark_bt2.deduplicated.bismark.cov.gz	0.681581843	0.085826748	36	BCell
lane3_DN549342_Blood11_C11_ATACAGGC_L003_EpiAge8648612_trimmed_GRCm38_bismark_bt2.deduplicated.bismark.cov.gz	0.652715762	0.076401115	36	BCell
lane3_DN549342_Blood11_C12_AGCTGTGC_L003_EpiAge8648620_trimmed_GRCm38_bismark_bt2.deduplicated.bismark.cov.gz	0.667080711	0.099349153	36	CD4_TCell
lane3_DN549342_Blood11_D01_TGTCATCT_L003_EpiAge8648533_trimmed_GRCm38_bismark_bt2.deduplicated.bismark.cov.gz	0.721682512	0.094666911	36	BCell
lane3_DN549342_Blood11_D02_GAGACATA_L003_EpiAge8648541_trimmed_GRCm38_bismark_bt2.deduplicated.bismark.cov.gz	0.694157061	0.078884026	36	BCell
lane3_DN549342_Blood11_D03_ACGTTGGC_L003_EpiAge8648549_trimmed_GRCm38_bismark_bt2.deduplicated.bismark.cov.gz	0.669892628	0.082251918	36	BCell
lane3_DN549342_Blood11_D04_GCCTGCCC_L003_EpiAge8648557_trimmed_GRCm38_bismark_bt2.deduplicated.bismark.cov.gz	0.689621601	0.060836781	36	BCell
lane3_DN549342_Blood11_D06_TTTTACGT_L003_EpiAge8648573_trimmed_GRCm38_bismark_bt2.deduplicated.bismark.cov.gz	0.632221574	0.068621957	36	BCell
lane3_DN549342_Blood11_D07_GGCTGCTT_L003_EpiAge8648581_trimmed_GRCm38_bismark_bt2.deduplicated.bismark.cov.gz	0.693451733	0.104521924	36	CD8_TCell
lane3_DN549342_Blood11_D08_ATTGGTAT_L003_EpiAge8648589_trimmed_GRCm38_bismark_bt2.deduplicated.bismark.cov.gz	0.689274454	0.072196536	36	CD4_TCell
lane3_DN549342_Blood11_D09_TAGTTATT_L003_EpiAge8648597_trimmed_GRCm38_bismark_bt2.deduplicated.bismark.cov.gz	0.659099331	0.080955752	36	BCell
lane3_DN549342_Blood11_D11_TGAGACTC_L003_EpiAge8648613_trimmed_GRCm38_bismark_bt2.deduplicated.bismark.cov.gz	0.614717422	0.065246904	36	BCell
lane3_DN549342_Blood11_D12_TTACCTTC_L003_EpiAge8648621_trimmed_GRCm38_bismark_bt2.deduplicated.bismark.cov.gz	0.67127114	0.088131367	36	BCell
lane3_DN549342_Blood11_E01_ATAGCTCT_L003_EpiAge8648534_trimmed_GRCm38_bismark_bt2.deduplicated.bismark.cov.gz	0.673187268	0.080934463	36	BCell
lane3_DN549342_Blood11_E02_GTCAAGCT_L003_EpiAge8648542_trimmed_GRCm38_bismark_bt2.deduplicated.bismark.cov.gz	0.661253439	0.053166613	36	CD8_TCell
lane3_DN549342_Blood11_E03_CCAGCTTA_L003_EpiAge8648550_trimmed_GRCm38_bismark_bt2.deduplicated.bismark.cov.gz	0.698867195	0.062215839	36	BCell
lane3_DN549342_Blood11_E04_AGGACGAT_L003_EpiAge8648558_trimmed_GRCm38_bismark_bt2.deduplicated.bismark.cov.gz	0.666562835	0.065850246	36	CD4_TCell
lane3_DN549342_Blood11_E06_TTCCTACA_L003_EpiAge8648574_trimmed_GRCm38_bismark_bt2.deduplicated.bismark.cov.gz	0.670186533	0.071081866	36	CD8_TCell
lane3_DN549342_Blood11_E08_CGCCAGTA_L003_EpiAge8648590_trimmed_GRCm38_bismark_bt2.deduplicated.bismark.cov.gz	0.642450802	0.063373043	36	CD4_TCell
lane3_DN549342_Blood11_E09_TCCTCCGA_L003_EpiAge8648598_trimmed_GRCm38_bismark_bt2.deduplicated.bismark.cov.gz	0.685701381	0.07208576	36	BCell
lane3_DN549342_Blood11_E10_AGTTGAAA_L003_EpiAge8648606_trimmed_GRCm38_bismark_bt2.deduplicated.bismark.cov.gz	0.622190526	0.081411974	36	BCell
lane3_DN549342_Blood11_E11_ACTCAGGA_L003_EpiAge8648614_trimmed_GRCm38_bismark_bt2.deduplicated.bismark.cov.gz	0.711904872	0.106135446	36	BCell
lane3_DN549342_Blood11_E12_TCCGGGTA_L003_EpiAge8648622_trimmed_GRCm38_bismark_bt2.deduplicated.bismark.cov.gz	0.666115693	0.081674697	36	CD8_TCell
lane3_DN549342_Blood11_F01_AGTCCAAC_L003_EpiAge8648535_trimmed_GRCm38_bismark_bt2.deduplicated.bismark.cov.gz	0.695262593	0.073830778	36	BCell
lane3_DN549342_Blood11_F02_AGCAAGTT_L003_EpiAge8648543_trimmed_GRCm38_bismark_bt2.deduplicated.bismark.cov.gz	0.700101278	0.062174311	36	BCell
lane3_DN549342_Blood11_F03_GAATCCTA_L003_EpiAge8648551_trimmed_GRCm38_bismark_bt2.deduplicated.bismark.cov.gz	0.693999937	0.072730173	36	CD8_TCell
lane3_DN549342_Blood11_F04_CTTGACCG_L003_EpiAge8648559_trimmed_GRCm38_bismark_bt2.deduplicated.bismark.cov.gz	0.6350036	0.053296938	36	BCell
lane3_DN549342_Blood11_F05_GAGATGCC_L003_EpiAge8648567_trimmed_GRCm38_bismark_bt2.deduplicated.bismark.cov.gz	0.638826875	0.060467679	36	BCell
lane3_DN549342_Blood11_F06_AGTGTAGT_L003_EpiAge8648575_trimmed_GRCm38_bismark_bt2.deduplicated.bismark.cov.gz	0.685964559	0.075454206	36	BCell
lane3_DN549342_Blood11_F08_AAGCCGAA_L003_EpiAge8648591_trimmed_GRCm38_bismark_bt2.deduplicated.bismark.cov.gz	0.664583695	0.062437692	36	BCell
lane3_DN549342_Blood11_F09_GCGGGTCT_L003_EpiAge8648599_trimmed_GRCm38_bismark_bt2.deduplicated.bismark.cov.gz	0.65100039	0.068506874	36	BCell
lane3_DN549342_Blood11_F10_GACCGGAA_L003_EpiAge8648607_trimmed_GRCm38_bismark_bt2.deduplicated.bismark.cov.gz	0.68415099	0.079310018	36	CD4_TCell
lane3_DN549342_Blood11_F11_GTGTCTGA_L003_EpiAge8648615_trimmed_GRCm38_bismark_bt2.deduplicated.bismark.cov.gz	0.701286829	0.071716558	36	CD8_TCell
lane3_DN549342_Blood11_F12_CTACGTAA_L003_EpiAge8648623_trimmed_GRCm38_bismark_bt2.deduplicated.bismark.cov.gz	0.673375559	0.079993103	36	CD4_TCell
lane3_DN549342_Blood11_G01_TTTGGGCA_L003_EpiAge8648536_trimmed_GRCm38_bismark_bt2.deduplicated.bismark.cov.gz	0.655303821	0.07210738	36	BCell
lane3_DN549342_Blood11_G02_GACGCTCA_L003_EpiAge8648544_trimmed_GRCm38_bismark_bt2.deduplicated.bismark.cov.gz	0.662139037	0.062790803	36	BCell
lane3_DN549342_Blood11_G03_ACTTCGTA_L003_EpiAge8648552_trimmed_GRCm38_bismark_bt2.deduplicated.bismark.cov.gz	0.633831193	0.064924844	36	BCell
lane3_DN549342_Blood11_G04_AGGTCTAA_L003_EpiAge8648560_trimmed_GRCm38_bismark_bt2.deduplicated.bismark.cov.gz	0.640804002	0.064924223	36	CD8_TCell
lane3_DN549342_Blood11_G05_TTGAGAAG_L003_EpiAge8648568_trimmed_GRCm38_bismark_bt2.deduplicated.bismark.cov.gz	0.720189966	0.079836906	36	BCell
lane3_DN549342_Blood11_G06_GTGGCCAA_L003_EpiAge8648576_trimmed_GRCm38_bismark_bt2.deduplicated.bismark.cov.gz	0.671786872	0.071860771	36	BCell
lane3_DN549342_Blood11_G07_TCTACAGT_L003_EpiAge8648584_trimmed_GRCm38_bismark_bt2.deduplicated.bismark.cov.gz	0.626308164	0.068859143	36	CD8_TCell
lane3_DN549342_Blood11_G08_TGACCCAC_L003_EpiAge8648592_trimmed_GRCm38_bismark_bt2.deduplicated.bismark.cov.gz	0.640313933	0.07186981	36	BCell
lane3_DN549342_Blood11_G09_GATTCTAT_L003_EpiAge8648600_trimmed_GRCm38_bismark_bt2.deduplicated.bismark.cov.gz	0.648198826	0.07175688	36	BCell
lane3_DN549342_Blood11_G10_GATCGAAC_L003_EpiAge8648608_trimmed_GRCm38_bismark_bt2.deduplicated.bismark.cov.gz	0.660110485	0.061637673	36	BCell
lane3_DN549342_Blood11_G12_TCGGACCG_L003_EpiAge8648624_trimmed_GRCm38_bismark_bt2.deduplicated.bismark.cov.gz	0.690982854	0.138371494	36	BCell
lane3_DN549342_Blood11_H01_TCTGACGC_L003_EpiAge8648537_trimmed_GRCm38_bismark_bt2.deduplicated.bismark.cov.gz	0.647408113	0.077131611	36	CD4_TCell
lane3_DN549342_Blood11_H02_ACGGCAGC_L003_EpiAge8648545_trimmed_GRCm38_bismark_bt2.deduplicated.bismark.cov.gz	0.702153768	0.080782854	36	BCell
lane3_DN549342_Blood11_H03_TAGTCGGT_L003_EpiAge8648553_trimmed_GRCm38_bismark_bt2.deduplicated.bismark.cov.gz	0.70290092	0.061311152	36	BCell
lane3_DN549342_Blood11_H04_CGAGATCC_L003_EpiAge8648561_trimmed_GRCm38_bismark_bt2.deduplicated.bismark.cov.gz	0.669215879	0.074216365	36	BCell
lane3_DN549342_Blood11_H06_AAATACTC_L003_EpiAge8648577_trimmed_GRCm38_bismark_bt2.deduplicated.bismark.cov.gz	0.683505437	0.064993307	36	BCell
lane3_DN549342_Blood11_H07_CTTCTAGA_L003_EpiAge8648585_trimmed_GRCm38_bismark_bt2.deduplicated.bismark.cov.gz	0.623432003	0.073030935	36	BCell
lane3_DN549342_Blood11_H08_ATTGCACA_L003_EpiAge8648593_trimmed_GRCm38_bismark_bt2.deduplicated.bismark.cov.gz	0.634704307	0.069343713	36	BCell
lane3_DN549342_Blood11_H09_ATGCAAAG_L003_EpiAge8648601_trimmed_GRCm38_bismark_bt2.deduplicated.bismark.cov.gz	0.62891986	0.06031274	36	BCell
lane3_DN549342_Blood11_H10_GTATAGGG_L003_EpiAge8648609_trimmed_GRCm38_bismark_bt2.deduplicated.bismark.cov.gz	0.656511816	0.081628142	36	CD4_TCell
lane3_DN549342_Blood11_H11_CCGCATGA_L003_EpiAge8648617_trimmed_GRCm38_bismark_bt2.deduplicated.bismark.cov.gz	0.612222046	0.051124829	36	CD8_TCell
lane3_DN549342_Blood11_H12_ATGCGTCG_L003_EpiAge8648625_trimmed_GRCm38_bismark_bt2.deduplicated.bismark.cov.gz	0.669082905	0.08130933	36	BCell
lane4_DN549341_Blood12_A01_TTCTTAGC_L004_EpiAge8648626_trimmed_GRCm38_bismark_bt2.deduplicated.bismark.cov.gz	0.681169642	0.1129304	10	CD4_TCell
lane4_DN549341_Blood12_A04_ACTTTACT_L004_EpiAge8648650_trimmed_GRCm38_bismark_bt2.deduplicated.bismark.cov.gz	0.615772562	0.087005337	10	BCell
lane4_DN549341_Blood12_A12_CTGCCTAG_L004_EpiAge8648714_trimmed_GRCm38_bismark_bt2.deduplicated.bismark.cov.gz	0.676753178	0.093034065	10	CD4_TCell
lane4_DN549341_Blood12_B08_CATACTAC_L004_EpiAge8648683_trimmed_GRCm38_bismark_bt2.deduplicated.bismark.cov.gz	0.646549367	0.083106871	10	BCell
lane4_DN549341_Blood12_B11_GTCCTCAC_L004_EpiAge8648707_trimmed_GRCm38_bismark_bt2.deduplicated.bismark.cov.gz	0.672540331	0.096912237	10	CD4_TCell
lane4_DN549341_Blood12_C01_AAGTGATA_L004_EpiAge8648628_trimmed_GRCm38_bismark_bt2.deduplicated.bismark.cov.gz	0.703937598	0.119572566	10	CD8_TCell
lane4_DN549341_Blood12_C02_GGAATTTC_L004_EpiAge8648636_trimmed_GRCm38_bismark_bt2.deduplicated.bismark.cov.gz	0.673532235	0.097223261	10	BCell
lane4_DN549341_Blood12_C04_ATAACTAG_L004_EpiAge8648652_trimmed_GRCm38_bismark_bt2.deduplicated.bismark.cov.gz	0.662007492	0.091314812	10	CD4_TCell
lane4_DN549341_Blood12_C08_CAATTGTT_L004_EpiAge8648684_trimmed_GRCm38_bismark_bt2.deduplicated.bismark.cov.gz	0.677527919	0.108839051	10	BCell
lane4_DN549341_Blood12_C12_AACTTATC_L004_EpiAge8648716_trimmed_GRCm38_bismark_bt2.deduplicated.bismark.cov.gz	0.632123361	0.087014223	10	BCell
lane4_DN549341_Blood12_D02_TTGGAGCA_L004_EpiAge8648637_trimmed_GRCm38_bismark_bt2.deduplicated.bismark.cov.gz	0.641179676	0.082100543	10	BCell
lane4_DN549341_Blood12_D03_GTATACAC_L004_EpiAge8648645_trimmed_GRCm38_bismark_bt2.deduplicated.bismark.cov.gz	0.688038327	0.108716534	10	BCell
lane4_DN549341_Blood12_D05_CCTACCCG_L004_EpiAge8648661_trimmed_GRCm38_bismark_bt2.deduplicated.bismark.cov.gz	0.686334048	0.105276974	10	BCell
lane4_DN549341_Blood12_D07_AGGACACT_L004_EpiAge8648677_trimmed_GRCm38_bismark_bt2.deduplicated.bismark.cov.gz	0.596223287	0.071628707	10	BCell
lane4_DN549341_Blood12_D08_AAACCCGT_L004_EpiAge8648685_trimmed_GRCm38_bismark_bt2.deduplicated.bismark.cov.gz	0.600155972	0.105439762	10	CD8_TCell
lane4_DN549341_Blood12_D10_GAAGAGAT_L004_EpiAge8648701_trimmed_GRCm38_bismark_bt2.deduplicated.bismark.cov.gz	0.64777284	0.096172166	10	BCell
lane4_DN549341_Blood12_D11_CATTTTGC_L004_EpiAge8648709_trimmed_GRCm38_bismark_bt2.deduplicated.bismark.cov.gz	0.663897502	0.091476076	10	CD4_TCell
lane4_DN549341_Blood12_E02_AAGGTCTG_L004_EpiAge8648638_trimmed_GRCm38_bismark_bt2.deduplicated.bismark.cov.gz	0.651657968	0.067081804	10	CD8_TCell
lane4_DN549341_Blood12_E03_GGACATAT_L004_EpiAge8648646_trimmed_GRCm38_bismark_bt2.deduplicated.bismark.cov.gz	0.661531242	0.062586686	10	CD8_TCell
lane4_DN549341_Blood12_E04_TCACCATT_L004_EpiAge8648654_trimmed_GRCm38_bismark_bt2.deduplicated.bismark.cov.gz	0.614950391	0.081132634	10	CD4_TCell
lane4_DN549341_Blood12_E05_AACAGCGC_L004_EpiAge8648662_trimmed_GRCm38_bismark_bt2.deduplicated.bismark.cov.gz	0.659583144	0.095038921	10	BCell
lane4_DN549341_Blood12_E06_GGACACGG_L004_EpiAge8648670_trimmed_GRCm38_bismark_bt2.deduplicated.bismark.cov.gz	0.675068863	0.088876506	10	CD4_TCell
lane4_DN549341_Blood12_E08_CAGATTTC_L004_EpiAge8648686_trimmed_GRCm38_bismark_bt2.deduplicated.bismark.cov.gz	0.666258101	0.102572349	10	CD8_TCell
lane4_DN549341_Blood12_E09_GGGGACTA_L004_EpiAge8648694_trimmed_GRCm38_bismark_bt2.deduplicated.bismark.cov.gz	0.614307139	0.069249815	10	CD8_TCell
lane4_DN549341_Blood12_E10_CGTATGCA_L004_EpiAge8648702_trimmed_GRCm38_bismark_bt2.deduplicated.bismark.cov.gz	0.653899833	0.08022595	10	BCell
lane4_DN549341_Blood12_E11_TCCTCTCT_L004_EpiAge8648710_trimmed_GRCm38_bismark_bt2.deduplicated.bismark.cov.gz	0.609759157	0.057373237	10	BCell
lane4_DN549341_Blood12_F01_AGCCGTGA_L004_EpiAge8648631_trimmed_GRCm38_bismark_bt2.deduplicated.bismark.cov.gz	0.67754884	0.085885654	10	CD8_TCell
lane4_DN549341_Blood12_F02_AATTAGGC_L004_EpiAge8648639_trimmed_GRCm38_bismark_bt2.deduplicated.bismark.cov.gz	0.668261885	0.06679264	10	CD4_TCell
lane4_DN549341_Blood12_F04_CGCCTGAT_L004_EpiAge8648655_trimmed_GRCm38_bismark_bt2.deduplicated.bismark.cov.gz	0.700641665	0.126930315	10	CD8_TCell
lane4_DN549341_Blood12_F05_TATACATC_L004_EpiAge8648663_trimmed_GRCm38_bismark_bt2.deduplicated.bismark.cov.gz	0.699771854	0.083976979	10	CD8_TCell
lane4_DN549341_Blood12_F06_CGCACCTA_L004_EpiAge8648671_trimmed_GRCm38_bismark_bt2.deduplicated.bismark.cov.gz	0.7489988	0.136742623	10	CD8_TCell
lane4_DN549341_Blood12_F07_AAACATCA_L004_EpiAge8648679_trimmed_GRCm38_bismark_bt2.deduplicated.bismark.cov.gz	0.627458278	0.071620547	10	CD4_TCell
lane4_DN549341_Blood12_F08_GCGTAGGT_L004_EpiAge8648687_trimmed_GRCm38_bismark_bt2.deduplicated.bismark.cov.gz	0.636100725	0.063119838	10	CD8_TCell
lane4_DN549341_Blood12_F09_GGAGTTGA_L004_EpiAge8648695_trimmed_GRCm38_bismark_bt2.deduplicated.bismark.cov.gz	0.634916006	0.090933374	10	CD8_TCell
lane4_DN549341_Blood12_F10_CACGTGCG_L004_EpiAge8648703_trimmed_GRCm38_bismark_bt2.deduplicated.bismark.cov.gz	0.657906824	0.087853671	10	CD8_TCell
lane4_DN549341_Blood12_F11_AGCAACGA_L004_EpiAge8648711_trimmed_GRCm38_bismark_bt2.deduplicated.bismark.cov.gz	0.614557656	0.069388003	10	CD8_TCell
lane4_DN549341_Blood12_F12_CAAGGAGC_L004_EpiAge8648719_trimmed_GRCm38_bismark_bt2.deduplicated.bismark.cov.gz	0.605692842	0.072017949	10	BCell
lane4_DN549341_Blood12_G02_AATCGGGT_L004_EpiAge8648640_trimmed_GRCm38_bismark_bt2.deduplicated.bismark.cov.gz	0.671992017	0.074091343	10	BCell
lane4_DN549341_Blood12_G03_GTCCGTGA_L004_EpiAge8648648_trimmed_GRCm38_bismark_bt2.deduplicated.bismark.cov.gz	0.687273254	0.087674821	10	CD4_TCell
lane4_DN549341_Blood12_G04_GCGTGAAC_L004_EpiAge8648656_trimmed_GRCm38_bismark_bt2.deduplicated.bismark.cov.gz	0.640229911	0.056381427	10	CD8_TCell
lane4_DN549341_Blood12_G05_AAGCGACT_L004_EpiAge8648664_trimmed_GRCm38_bismark_bt2.deduplicated.bismark.cov.gz	0.656704062	0.061230365	10	CD4_TCell
lane4_DN549341_Blood12_G06_CTTCGGCT_L004_EpiAge8648672_trimmed_GRCm38_bismark_bt2.deduplicated.bismark.cov.gz	0.634123149	0.065245038	10	BCell
lane4_DN549341_Blood12_G07_CCATAGCT_L004_EpiAge8648680_trimmed_GRCm38_bismark_bt2.deduplicated.bismark.cov.gz	0.65266795	0.078620026	10	CD8_TCell
lane4_DN549341_Blood12_G08_GGCATTCG_L004_EpiAge8648688_trimmed_GRCm38_bismark_bt2.deduplicated.bismark.cov.gz	0.693754718	0.095510489	10	CD4_TCell
lane4_DN549341_Blood12_G09_AGCTCATC_L004_EpiAge8648696_trimmed_GRCm38_bismark_bt2.deduplicated.bismark.cov.gz	0.635640552	0.073829933	10	CD4_TCell
lane4_DN549341_Blood12_G10_GCTTAAAC_L004_EpiAge8648704_trimmed_GRCm38_bismark_bt2.deduplicated.bismark.cov.gz	0.614602099	0.063258227	10	CD8_TCell
lane4_DN549341_Blood12_G12_TGGTTGAC_L004_EpiAge8648720_trimmed_GRCm38_bismark_bt2.deduplicated.bismark.cov.gz	0.615818727	0.07387758	10	CD8_TCell
lane4_DN549341_Blood12_H04_TAAGGGTG_L004_EpiAge8648657_trimmed_GRCm38_bismark_bt2.deduplicated.bismark.cov.gz	0.638919961	0.075575328	10	BCell
lane4_DN549341_Blood12_H05_GAAGCGCA_L004_EpiAge8648665_trimmed_GRCm38_bismark_bt2.deduplicated.bismark.cov.gz	0.630070066	0.057289239	10	BCell
lane4_DN549341_Blood12_H06_CGAATCGA_L004_EpiAge8648673_trimmed_GRCm38_bismark_bt2.deduplicated.bismark.cov.gz	0.64111691	0.082368405	10	CD8_TCell
lane4_DN549341_Blood12_H07_GTTATGGC_L004_EpiAge8648681_trimmed_GRCm38_bismark_bt2.deduplicated.bismark.cov.gz	0.610250022	0.074017465	10	CD4_TCell
lane4_DN549341_Blood12_H08_TGGGGCTT_L004_EpiAge8648689_trimmed_GRCm38_bismark_bt2.deduplicated.bismark.cov.gz	0.634149018	0.076921161	10	CD4_TCell
lane5_DN549339_Blood15_A02_GTCATAAG_L005_EpiAge8648730_trimmed_GRCm38_bismark_bt2.deduplicated.bismark.cov.gz	0.612637205	0.051390142	36	BCell
lane5_DN549339_Blood15_A03_GTAGTCGT_L005_EpiAge8648738_trimmed_GRCm38_bismark_bt2.deduplicated.bismark.cov.gz	0.622695455	0.054540194	36	BCell
lane5_DN549339_Blood15_A04_TAATCGTG_L005_EpiAge8648746_trimmed_GRCm38_bismark_bt2.deduplicated.bismark.cov.gz	0.635342953	0.058182706	36	BCell
lane5_DN549339_Blood15_A06_TATTCCGC_L005_EpiAge8648762_trimmed_GRCm38_bismark_bt2.deduplicated.bismark.cov.gz	0.623504695	0.062500558	36	BCell
lane5_DN549339_Blood15_A07_CCGTTTTC_L005_EpiAge8648770_trimmed_GRCm38_bismark_bt2.deduplicated.bismark.cov.gz	0.716396511	0.089642207	36	BCell
lane5_DN549339_Blood15_A08_TACCCTTT_L005_EpiAge8648778_trimmed_GRCm38_bismark_bt2.deduplicated.bismark.cov.gz	0.641531487	0.07082425	36	BCell
lane5_DN549339_Blood15_A09_TAAAGGCG_L005_EpiAge8648786_trimmed_GRCm38_bismark_bt2.deduplicated.bismark.cov.gz	0.632812501	0.055513701	36	BCell
lane5_DN549339_Blood15_B01_CCTGATGG_L005_EpiAge8648723_trimmed_GRCm38_bismark_bt2.deduplicated.bismark.cov.gz	0.599264013	0.057412216	36	CD4_TCell
lane5_DN549339_Blood15_B02_TCCAAAAG_L005_EpiAge8648731_trimmed_GRCm38_bismark_bt2.deduplicated.bismark.cov.gz	0.618009153	0.054041237	36	BCell
lane5_DN549339_Blood15_B03_GCGCGATA_L005_EpiAge8648739_trimmed_GRCm38_bismark_bt2.deduplicated.bismark.cov.gz	0.594627269	0.055336295	36	CD4_TCell
lane5_DN549339_Blood15_B04_ATTACCTT_L005_EpiAge8648747_trimmed_GRCm38_bismark_bt2.deduplicated.bismark.cov.gz	0.663387371	0.064043827	36	BCell
lane5_DN549339_Blood15_B05_GCGAGGTT_L005_EpiAge8648755_trimmed_GRCm38_bismark_bt2.deduplicated.bismark.cov.gz	0.644428956	0.048981764	36	BCell
lane5_DN549339_Blood15_B06_ATAGAAAC_L005_EpiAge8648763_trimmed_GRCm38_bismark_bt2.deduplicated.bismark.cov.gz	0.686192367	0.05304657	36	BCell
lane5_DN549339_Blood15_B08_CCGAAGAA_L005_EpiAge8648779_trimmed_GRCm38_bismark_bt2.deduplicated.bismark.cov.gz	0.652946763	0.05519327	36	BCell
lane5_DN549339_Blood15_B09_CTGTGGGA_L005_EpiAge8648787_trimmed_GRCm38_bismark_bt2.deduplicated.bismark.cov.gz	0.657021183	0.064511581	36	BCell
lane5_DN549339_Blood15_B11_CGAGCACT_L005_EpiAge8648803_trimmed_GRCm38_bismark_bt2.deduplicated.bismark.cov.gz	0.639818591	0.093860473	36	CD4_TCell
lane5_DN549339_Blood15_B12_GAGCATAG_L005_EpiAge8648811_trimmed_GRCm38_bismark_bt2.deduplicated.bismark.cov.gz	0.633983848	0.063725605	36	BCell
lane5_DN549339_Blood15_C01_GAGACGTG_L005_EpiAge8648724_trimmed_GRCm38_bismark_bt2.deduplicated.bismark.cov.gz	0.664000041	0.061375527	36	BCell
lane5_DN549339_Blood15_C04_ACCGATGT_L005_EpiAge8648748_trimmed_GRCm38_bismark_bt2.deduplicated.bismark.cov.gz	0.637245722	0.049455145	36	CD4_TCell
lane5_DN549339_Blood15_C05_ACTGGGAC_L005_EpiAge8648756_trimmed_GRCm38_bismark_bt2.deduplicated.bismark.cov.gz	0.652080062	0.053321194	36	BCell
lane5_DN549339_Blood15_C06_CATTGTCT_L005_EpiAge8648764_trimmed_GRCm38_bismark_bt2.deduplicated.bismark.cov.gz	0.662146443	0.054021818	36	BCell
lane5_DN549339_Blood15_C07_TAGATAGG_L005_EpiAge8648772_trimmed_GRCm38_bismark_bt2.deduplicated.bismark.cov.gz	0.673129041	0.080235952	36	BCell
lane5_DN549339_Blood15_C08_CGCGTCTC_L005_EpiAge8648780_trimmed_GRCm38_bismark_bt2.deduplicated.bismark.cov.gz	0.650314494	0.059987562	36	BCell
lane5_DN549339_Blood15_C09_ACACGTCG_L005_EpiAge8648788_trimmed_GRCm38_bismark_bt2.deduplicated.bismark.cov.gz	0.64243659	0.059256377	36	BCell
lane5_DN549339_Blood15_C10_CAGTATCG_L005_EpiAge8648796_trimmed_GRCm38_bismark_bt2.deduplicated.bismark.cov.gz	0.645845359	0.066486804	36	BCell
lane5_DN549339_Blood15_D01_ATGTACGA_L005_EpiAge8648725_trimmed_GRCm38_bismark_bt2.deduplicated.bismark.cov.gz	0.653998959	0.056445642	36	BCell
lane5_DN549339_Blood15_D02_CAGACCAA_L005_EpiAge8648733_trimmed_GRCm38_bismark_bt2.deduplicated.bismark.cov.gz	0.58574768	0.06885282	36	CD8_TCell
lane5_DN549339_Blood15_D03_GACTACAA_L005_EpiAge8648741_trimmed_GRCm38_bismark_bt2.deduplicated.bismark.cov.gz	0.654279899	0.062446215	36	BCell
lane5_DN549339_Blood15_D04_GATGTAGG_L005_EpiAge8648749_trimmed_GRCm38_bismark_bt2.deduplicated.bismark.cov.gz	0.650440967	0.057236415	36	BCell
lane5_DN549339_Blood15_D05_CACTGAAC_L005_EpiAge8648757_trimmed_GRCm38_bismark_bt2.deduplicated.bismark.cov.gz	0.680369253	0.071568061	36	BCell
lane5_DN549339_Blood15_D06_GATTACCA_L005_EpiAge8648765_trimmed_GRCm38_bismark_bt2.deduplicated.bismark.cov.gz	0.670488037	0.063099785	36	BCell
lane5_DN549339_Blood15_D08_ATGGATTA_L005_EpiAge8648781_trimmed_GRCm38_bismark_bt2.deduplicated.bismark.cov.gz	0.668631737	0.065858138	36	BCell
lane5_DN549339_Blood15_D09_TAAATCGT_L005_EpiAge8648789_trimmed_GRCm38_bismark_bt2.deduplicated.bismark.cov.gz	0.662226368	0.073381165	36	CD4_TCell
lane5_DN549339_Blood15_D10_GGACTAAC_L005_EpiAge8648797_trimmed_GRCm38_bismark_bt2.deduplicated.bismark.cov.gz	0.705166885	0.095073997	36	BCell
lane5_DN549339_Blood15_D11_TCAAGTCC_L005_EpiAge8648805_trimmed_GRCm38_bismark_bt2.deduplicated.bismark.cov.gz	0.706078135	0.085836917	36	CD8_TCell
lane5_DN549339_Blood15_D12_CGGGAAAT_L005_EpiAge8648813_trimmed_GRCm38_bismark_bt2.deduplicated.bismark.cov.gz	0.641159092	0.050627605	36	CD4_TCell
lane5_DN549339_Blood15_E01_ACCCCCAG_L005_EpiAge8648726_trimmed_GRCm38_bismark_bt2.deduplicated.bismark.cov.gz	0.650671187	0.052863906	36	CD4_TCell
lane5_DN549339_Blood15_E02_CGATGACG_L005_EpiAge8648734_trimmed_GRCm38_bismark_bt2.deduplicated.bismark.cov.gz	0.661377603	0.063147545	36	BCell
lane5_DN549339_Blood15_E03_CGTCAAGG_L005_EpiAge8648742_trimmed_GRCm38_bismark_bt2.deduplicated.bismark.cov.gz	0.627692946	0.062512818	36	BCell
lane5_DN549339_Blood15_E04_CTAAGCTT_L005_EpiAge8648750_trimmed_GRCm38_bismark_bt2.deduplicated.bismark.cov.gz	0.649860845	0.047657847	36	BCell
lane5_DN549339_Blood15_E05_AGAAACCA_L005_EpiAge8648758_trimmed_GRCm38_bismark_bt2.deduplicated.bismark.cov.gz	0.596264512	0.062963148	36	CD4_TCell
lane5_DN549339_Blood15_E06_TTGCCGAC_L005_EpiAge8648766_trimmed_GRCm38_bismark_bt2.deduplicated.bismark.cov.gz	0.657768598	0.058777285	36	BCell
lane5_DN549339_Blood15_E07_CGAGGCAG_L005_EpiAge8648774_trimmed_GRCm38_bismark_bt2.deduplicated.bismark.cov.gz	0.653717757	0.070822071	36	BCell
lane5_DN549339_Blood15_E08_CGAAAAAC_L005_EpiAge8648782_trimmed_GRCm38_bismark_bt2.deduplicated.bismark.cov.gz	0.628354692	0.053971902	36	CD4_TCell
lane5_DN549339_Blood15_E09_TGATGGAT_L005_EpiAge8648790_trimmed_GRCm38_bismark_bt2.deduplicated.bismark.cov.gz	0.666931454	0.069807169	36	BCell
lane5_DN549339_Blood15_E11_GGTCCTAG_L005_EpiAge8648806_trimmed_GRCm38_bismark_bt2.deduplicated.bismark.cov.gz	0.6992606	0.103960818	36	BCell
lane5_DN549339_Blood15_E12_AATCGATG_L005_EpiAge8648814_trimmed_GRCm38_bismark_bt2.deduplicated.bismark.cov.gz	0.63409431	0.069460839	36	BCell
lane5_DN549339_Blood15_F01_CACCCAAA_L005_EpiAge8648727_trimmed_GRCm38_bismark_bt2.deduplicated.bismark.cov.gz	0.597722157	0.045105988	36	BCell
lane5_DN549339_Blood15_F02_AAGAGTGC_L005_EpiAge8648735_trimmed_GRCm38_bismark_bt2.deduplicated.bismark.cov.gz	0.644494273	0.054496672	36	BCell
lane5_DN549339_Blood15_F03_GTACAAGA_L005_EpiAge8648743_trimmed_GRCm38_bismark_bt2.deduplicated.bismark.cov.gz	0.610480343	0.059101456	36	CD8_TCell
lane5_DN549339_Blood15_F04_ATCCGCAA_L005_EpiAge8648751_trimmed_GRCm38_bismark_bt2.deduplicated.bismark.cov.gz	0.65638913	0.063730549	36	BCell
lane5_DN549339_Blood15_F05_GGCCCAAA_L005_EpiAge8648759_trimmed_GRCm38_bismark_bt2.deduplicated.bismark.cov.gz	0.674514121	0.068905341	36	BCell
lane5_DN549339_Blood15_F06_TAGTAGAG_L005_EpiAge8648767_trimmed_GRCm38_bismark_bt2.deduplicated.bismark.cov.gz	0.664896	0.071863295	36	BCell
lane5_DN549339_Blood15_F07_ATTTTGCA_L005_EpiAge8648775_trimmed_GRCm38_bismark_bt2.deduplicated.bismark.cov.gz	0.663508469	0.064868628	36	BCell
lane5_DN549339_Blood15_F08_TCGGGAAT_L005_EpiAge8648783_trimmed_GRCm38_bismark_bt2.deduplicated.bismark.cov.gz	0.600681375	0.059034971	36	CD8_TCell
lane5_DN549339_Blood15_F09_GGCGGAAG_L005_EpiAge8648791_trimmed_GRCm38_bismark_bt2.deduplicated.bismark.cov.gz	0.677013604	0.083634916	36	BCell
lane5_DN549339_Blood15_F11_GTTCAAAG_L005_EpiAge8648807_trimmed_GRCm38_bismark_bt2.deduplicated.bismark.cov.gz	0.66453871	0.078376595	36	CD4_TCell
lane5_DN549339_Blood15_F12_CAGCACGG_L005_EpiAge8648815_trimmed_GRCm38_bismark_bt2.deduplicated.bismark.cov.gz	0.672197557	0.064635158	36	BCell
lane5_DN549339_Blood15_G01_TGCAGAGG_L005_EpiAge8648728_trimmed_GRCm38_bismark_bt2.deduplicated.bismark.cov.gz	0.566683157	0.052698932	36	CD4_TCell
lane5_DN549339_Blood15_G02_TGTCGCAC_L005_EpiAge8648736_trimmed_GRCm38_bismark_bt2.deduplicated.bismark.cov.gz	0.642880746	0.068416732	36	BCell
lane5_DN549339_Blood15_G03_GACCCAGA_L005_EpiAge8648744_trimmed_GRCm38_bismark_bt2.deduplicated.bismark.cov.gz	0.615975337	0.058508167	36	CD4_TCell
lane5_DN549339_Blood15_G04_TGCATGCC_L005_EpiAge8648752_trimmed_GRCm38_bismark_bt2.deduplicated.bismark.cov.gz	0.668017131	0.071132632	36	BCell
lane5_DN549339_Blood15_G05_AGCTTCCA_L005_EpiAge8648760_trimmed_GRCm38_bismark_bt2.deduplicated.bismark.cov.gz	0.657969903	0.056551626	36	CD4_TCell
lane5_DN549339_Blood15_G06_ATGATGTC_L005_EpiAge8648768_trimmed_GRCm38_bismark_bt2.deduplicated.bismark.cov.gz	0.622779677	0.072311364	36	CD8_TCell
lane5_DN549339_Blood15_G07_ACAGGGCA_L005_EpiAge8648776_trimmed_GRCm38_bismark_bt2.deduplicated.bismark.cov.gz	0.623899349	0.070380771	36	CD4_TCell
lane5_DN549339_Blood15_G08_CAGGTCGT_L005_EpiAge8648784_trimmed_GRCm38_bismark_bt2.deduplicated.bismark.cov.gz	0.622468127	0.076849705	36	BCell
lane5_DN549339_Blood15_G09_CCTGCGTT_L005_EpiAge8648792_trimmed_GRCm38_bismark_bt2.deduplicated.bismark.cov.gz	0.637950627	0.062888873	36	BCell
lane5_DN549339_Blood15_G10_GGCACTTC_L005_EpiAge8648800_trimmed_GRCm38_bismark_bt2.deduplicated.bismark.cov.gz	0.658676826	0.07638224	36	BCell
lane5_DN549339_Blood15_G11_GCTATTGT_L005_EpiAge8648808_trimmed_GRCm38_bismark_bt2.deduplicated.bismark.cov.gz	0.712795092	0.103454539	36	CD4_TCell
lane5_DN549339_Blood15_G12_TATACTCA_L005_EpiAge8648816_trimmed_GRCm38_bismark_bt2.deduplicated.bismark.cov.gz	0.685953035	0.081077886	36	BCell
lane5_DN549339_Blood15_H03_GGACTTGT_L005_EpiAge8648745_trimmed_GRCm38_bismark_bt2.deduplicated.bismark.cov.gz	0.607677913	0.076141731	36	CD4_TCell
lane5_DN549339_Blood15_H04_TACCTAAG_L005_EpiAge8648753_trimmed_GRCm38_bismark_bt2.deduplicated.bismark.cov.gz	0.649369747	0.05253496	36	BCell
lane5_DN549339_Blood15_H07_ATTACTGT_L005_EpiAge8648777_trimmed_GRCm38_bismark_bt2.deduplicated.bismark.cov.gz	0.641161867	0.063466817	36	BCell
lane5_DN549339_Blood15_H08_TTTCCTCT_L005_EpiAge8648785_trimmed_GRCm38_bismark_bt2.deduplicated.bismark.cov.gz	0.62289213	0.069283334	36	BCell
lane5_DN549339_Blood15_H09_GCATATCA_L005_EpiAge8648793_trimmed_GRCm38_bismark_bt2.deduplicated.bismark.cov.gz	0.661761188	0.081410377	36	BCell
lane5_DN549339_Blood15_H11_CCGAAAGT_L005_EpiAge8648809_trimmed_GRCm38_bismark_bt2.deduplicated.bismark.cov.gz	0.645845461	0.068116485	36	CD8_TCell
lane6_DN549337_Blood22_A04_CACTGCTT_L006_EpiAge8648842_trimmed_GRCm38_bismark_bt2.deduplicated.bismark.cov.gz	0.645063389	0.095152552	77	BCell
lane6_DN549337_Blood22_A05_CGTACACA_L006_EpiAge8648850_trimmed_GRCm38_bismark_bt2.deduplicated.bismark.cov.gz	0.620703599	0.07021307	77	BCell
lane6_DN549337_Blood22_A06_GCAAAAGC_L006_EpiAge8648858_trimmed_GRCm38_bismark_bt2.deduplicated.bismark.cov.gz	0.679844272	0.072832505	77	BCell
lane6_DN549337_Blood22_A07_GCCCCTAC_L006_EpiAge8648866_trimmed_GRCm38_bismark_bt2.deduplicated.bismark.cov.gz	0.662828578	0.090495908	77	BCell
lane6_DN549337_Blood22_A09_GTCTAAGA_L006_EpiAge8648882_trimmed_GRCm38_bismark_bt2.deduplicated.bismark.cov.gz	0.612757541	0.119204946	77	BCell
lane6_DN549337_Blood22_A10_GATGTGTA_L006_EpiAge8648890_trimmed_GRCm38_bismark_bt2.deduplicated.bismark.cov.gz	0.638039221	0.11068044	77	CD8_TCell
lane6_DN549337_Blood22_A12_AAACGTGG_L006_EpiAge8648906_trimmed_GRCm38_bismark_bt2.deduplicated.bismark.cov.gz	0.603055354	0.070927244	77	CD8_TCell
lane6_DN549337_Blood22_B03_TGCCCGTA_L006_EpiAge8648835_trimmed_GRCm38_bismark_bt2.deduplicated.bismark.cov.gz	0.673809836	0.080273684	77	BCell
lane6_DN549337_Blood22_B04_ATAAGTCA_L006_EpiAge8648843_trimmed_GRCm38_bismark_bt2.deduplicated.bismark.cov.gz	0.675290146	0.112814586	77	CD4_TCell
lane6_DN549337_Blood22_B06_TTGCTTGG_L006_EpiAge8648859_trimmed_GRCm38_bismark_bt2.deduplicated.bismark.cov.gz	0.722515582	0.103167004	77	CD8_TCell
lane6_DN549337_Blood22_B07_GATGCGTG_L006_EpiAge8648867_trimmed_GRCm38_bismark_bt2.deduplicated.bismark.cov.gz	0.693669189	0.112339717	77	BCell
lane6_DN549337_Blood22_B08_ATCAAGCC_L006_EpiAge8648875_trimmed_GRCm38_bismark_bt2.deduplicated.bismark.cov.gz	0.737178408	0.11917425	77	CD4_TCell
lane6_DN549337_Blood22_B09_CTCCCAGC_L006_EpiAge8648883_trimmed_GRCm38_bismark_bt2.deduplicated.bismark.cov.gz	0.756145564	0.169331498	77	BCell
lane6_DN549337_Blood22_B10_GTAACACC_L006_EpiAge8648891_trimmed_GRCm38_bismark_bt2.deduplicated.bismark.cov.gz	0.715998653	0.130110301	77	CD4_TCell
lane6_DN549337_Blood22_B12_TCTGATCG_L006_EpiAge8648907_trimmed_GRCm38_bismark_bt2.deduplicated.bismark.cov.gz	0.612693328	0.082668344	77	BCell
lane6_DN549337_Blood22_C01_ACCGTCGG_L006_EpiAge8648820_trimmed_GRCm38_bismark_bt2.deduplicated.bismark.cov.gz	0.668209649	0.106387253	77	BCell
lane6_DN549337_Blood22_C04_TCAATATC_L006_EpiAge8648844_trimmed_GRCm38_bismark_bt2.deduplicated.bismark.cov.gz	0.624513317	0.095274169	77	BCell
lane6_DN549337_Blood22_C09_TAAGCTAC_L006_EpiAge8648884_trimmed_GRCm38_bismark_bt2.deduplicated.bismark.cov.gz	0.717345642	0.114305814	77	BCell
lane6_DN549337_Blood22_C10_AACCCGCA_L006_EpiAge8648892_trimmed_GRCm38_bismark_bt2.deduplicated.bismark.cov.gz	0.720013489	0.11797908	77	CD8_TCell
lane6_DN549337_Blood22_C11_ACGATCAG_L006_EpiAge8648900_trimmed_GRCm38_bismark_bt2.deduplicated.bismark.cov.gz	0.686113354	0.127762097	77	CD8_TCell
lane6_DN549337_Blood22_C12_AATCCCAC_L006_EpiAge8648908_trimmed_GRCm38_bismark_bt2.deduplicated.bismark.cov.gz	0.585212316	0.097587599	77	CD8_TCell
lane6_DN549337_Blood22_D01_TGTTACTG_L006_EpiAge8648821_trimmed_GRCm38_bismark_bt2.deduplicated.bismark.cov.gz	0.592192019	0.080239975	77	CD4_TCell
lane6_DN549337_Blood22_D06_ACCCTTCT_L006_EpiAge8648861_trimmed_GRCm38_bismark_bt2.deduplicated.bismark.cov.gz	0.689014372	0.103396281	77	BCell
lane6_DN549337_Blood22_D07_GTGGGCGT_L006_EpiAge8648869_trimmed_GRCm38_bismark_bt2.deduplicated.bismark.cov.gz	0.673606768	0.10517842	77	CD8_TCell
lane6_DN549337_Blood22_D08_GTTCCGGT_L006_EpiAge8648877_trimmed_GRCm38_bismark_bt2.deduplicated.bismark.cov.gz	0.683703109	0.110689318	77	BCell
lane6_DN549337_Blood22_D09_GTTGGATT_L006_EpiAge8648885_trimmed_GRCm38_bismark_bt2.deduplicated.bismark.cov.gz	0.662748388	0.098397933	77	CD8_TCell
lane6_DN549337_Blood22_D10_GGAGAACA_L006_EpiAge8648893_trimmed_GRCm38_bismark_bt2.deduplicated.bismark.cov.gz	0.69177996	0.118453429	77	BCell
lane6_DN549337_Blood22_D11_ATCAGAGT_L006_EpiAge8648901_trimmed_GRCm38_bismark_bt2.deduplicated.bismark.cov.gz	0.670323455	0.112877021	77	BCell
lane6_DN549337_Blood22_E01_CAGTCAAC_L006_EpiAge8648822_trimmed_GRCm38_bismark_bt2.deduplicated.bismark.cov.gz	0.656728393	0.105329874	77	CD4_TCell
lane6_DN549337_Blood22_E02_CCTGCAAG_L006_EpiAge8648830_trimmed_GRCm38_bismark_bt2.deduplicated.bismark.cov.gz	0.731410277	0.158467256	77	BCell
lane6_DN549337_Blood22_E03_TTCTGGTG_L006_EpiAge8648838_trimmed_GRCm38_bismark_bt2.deduplicated.bismark.cov.gz	0.61891037	0.098361509	77	CD8_TCell
lane6_DN549337_Blood22_E04_AGGCACGC_L006_EpiAge8648846_trimmed_GRCm38_bismark_bt2.deduplicated.bismark.cov.gz	0.682517175	0.142169572	77	CD8_TCell
lane6_DN549337_Blood22_E05_ACGGGCAA_L006_EpiAge8648854_trimmed_GRCm38_bismark_bt2.deduplicated.bismark.cov.gz	0.685912934	0.126939659	77	CD8_TCell
lane6_DN549337_Blood22_E06_CTCTCGGC_L006_EpiAge8648862_trimmed_GRCm38_bismark_bt2.deduplicated.bismark.cov.gz	0.657111419	0.09710155	77	BCell
lane6_DN549337_Blood22_E07_ACAGAGTG_L006_EpiAge8648870_trimmed_GRCm38_bismark_bt2.deduplicated.bismark.cov.gz	0.739290221	0.184535299	77	BCell
lane6_DN549337_Blood22_E08_CTAACGAA_L006_EpiAge8648878_trimmed_GRCm38_bismark_bt2.deduplicated.bismark.cov.gz	0.643784175	0.090153414	77	CD8_TCell
lane6_DN549337_Blood22_E09_CCGCACTA_L006_EpiAge8648886_trimmed_GRCm38_bismark_bt2.deduplicated.bismark.cov.gz	0.730437732	0.16044413	77	BCell
lane6_DN549337_Blood22_E10_CTTATCTG_L006_EpiAge8648894_trimmed_GRCm38_bismark_bt2.deduplicated.bismark.cov.gz	0.713934837	0.134859369	77	BCell
lane6_DN549337_Blood22_F03_TGAGCGGA_L006_EpiAge8648839_trimmed_GRCm38_bismark_bt2.deduplicated.bismark.cov.gz	0.703356158	0.113321186	77	CD4_TCell
lane6_DN549337_Blood22_F04_TGATGCGA_L006_EpiAge8648847_trimmed_GRCm38_bismark_bt2.deduplicated.bismark.cov.gz	0.723209004	0.098483604	77	BCell
lane6_DN549337_Blood22_F06_CCGAGTTA_L006_EpiAge8648863_trimmed_GRCm38_bismark_bt2.deduplicated.bismark.cov.gz	0.684758392	0.11539906	77	BCell
lane6_DN549337_Blood22_F07_CATAGTTG_L006_EpiAge8648871_trimmed_GRCm38_bismark_bt2.deduplicated.bismark.cov.gz	0.694573967	0.137475773	77	BCell
lane6_DN549337_Blood22_F08_CTATCCAT_L006_EpiAge8648879_trimmed_GRCm38_bismark_bt2.deduplicated.bismark.cov.gz	0.6475705	0.119740057	77	CD8_TCell
lane6_DN549337_Blood22_F09_GTCGGAAA_L006_EpiAge8648887_trimmed_GRCm38_bismark_bt2.deduplicated.bismark.cov.gz	0.665184858	0.110780156	77	BCell
lane6_DN549337_Blood22_F10_TGAGTCCC_L006_EpiAge8648895_trimmed_GRCm38_bismark_bt2.deduplicated.bismark.cov.gz	0.718729711	0.122013599	77	CD8_TCell
lane6_DN549337_Blood22_G03_CGCAGTAC_L006_EpiAge8648840_trimmed_GRCm38_bismark_bt2.deduplicated.bismark.cov.gz	0.633164473	0.084910733	77	BCell
lane6_DN549337_Blood22_G05_CGGAGCGT_L006_EpiAge8648856_trimmed_GRCm38_bismark_bt2.deduplicated.bismark.cov.gz	0.68787237	0.106129805	77	BCell
lane6_DN549337_Blood22_G06_CGCCATAA_L006_EpiAge8648864_trimmed_GRCm38_bismark_bt2.deduplicated.bismark.cov.gz	0.683981845	0.123561231	77	CD8_TCell
lane6_DN549337_Blood22_G08_TACCCACC_L006_EpiAge8648880_trimmed_GRCm38_bismark_bt2.deduplicated.bismark.cov.gz	0.728434003	0.126868186	77	BCell
lane6_DN549337_Blood22_G09_TTCCATGT_L006_EpiAge8648888_trimmed_GRCm38_bismark_bt2.deduplicated.bismark.cov.gz	0.673315836	0.09536453	77	BCell
lane6_DN549337_Blood22_G10_TTGTATTC_L006_EpiAge8648896_trimmed_GRCm38_bismark_bt2.deduplicated.bismark.cov.gz	0.697618711	0.124040288	77	CD4_TCell
lane6_DN549337_Blood22_G11_GAGGGAGC_L006_EpiAge8648904_trimmed_GRCm38_bismark_bt2.deduplicated.bismark.cov.gz	0.646364386	0.087135524	77	BCell
lane6_DN549337_Blood22_H03_GCATGGAC_L006_EpiAge8648841_trimmed_GRCm38_bismark_bt2.deduplicated.bismark.cov.gz	0.664161744	0.096912355	77	BCell
lane6_DN549337_Blood22_H04_CTTGCCAC_L006_EpiAge8648849_trimmed_GRCm38_bismark_bt2.deduplicated.bismark.cov.gz	0.687312045	0.120221537	77	BCell
lane6_DN549337_Blood22_H05_TCTCTGGT_L006_EpiAge8648857_trimmed_GRCm38_bismark_bt2.deduplicated.bismark.cov.gz	0.701986007	0.10782765	77	BCell
lane6_DN549337_Blood22_H06_TGTCGAGG_L006_EpiAge8648865_trimmed_GRCm38_bismark_bt2.deduplicated.bismark.cov.gz	0.625339604	0.086528648	77	CD8_TCell
lane6_DN549337_Blood22_H07_CGTCGACA_L006_EpiAge8648873_trimmed_GRCm38_bismark_bt2.deduplicated.bismark.cov.gz	0.631616449	0.085130762	77	CD4_TCell
lane6_DN549337_Blood22_H08_CTCATCTT_L006_EpiAge8648881_trimmed_GRCm38_bismark_bt2.deduplicated.bismark.cov.gz	0.631518354	0.071583299	77	CD4_TCell
lane6_DN549337_Blood22_H09_CTAACGGT_L006_EpiAge8648889_trimmed_GRCm38_bismark_bt2.deduplicated.bismark.cov.gz	0.674723565	0.110635297	77	CD8_TCell
lane6_DN549337_Blood22_H10_AGGGAGGG_L006_EpiAge8648897_trimmed_GRCm38_bismark_bt2.deduplicated.bismark.cov.gz	0.636507677	0.108980212	77	CD4_TCell
lane8_DN549335_Blood24_A01_CACAGAAT_L008_EpiAge8649010_trimmed_GRCm38_bismark_bt2.deduplicated.bismark.cov.gz	0.652794039	0.064592733	10	BCell
lane8_DN549335_Blood24_A02_TTAGCAGT_L008_EpiAge8649018_trimmed_GRCm38_bismark_bt2.deduplicated.bismark.cov.gz	0.616886179	0.040908759	10	CD8_TCell
lane8_DN549335_Blood24_A03_ATCGACCA_L008_EpiAge8649026_trimmed_GRCm38_bismark_bt2.deduplicated.bismark.cov.gz	0.617654948	0.046769703	10	BCell
lane8_DN549335_Blood24_A05_GAACCGAG_L008_EpiAge8649042_trimmed_GRCm38_bismark_bt2.deduplicated.bismark.cov.gz	0.648716655	0.057868822	10	CD8_TCell
lane8_DN549335_Blood24_A06_ATAGACTT_L008_EpiAge8649050_trimmed_GRCm38_bismark_bt2.deduplicated.bismark.cov.gz	0.637251644	0.04821195	10	BCell
lane8_DN549335_Blood24_A07_CCACGTTT_L008_EpiAge8649058_trimmed_GRCm38_bismark_bt2.deduplicated.bismark.cov.gz	0.658695247	0.06105533	10	BCell
lane8_DN549335_Blood24_A08_CTCTTCCC_L008_EpiAge8649066_trimmed_GRCm38_bismark_bt2.deduplicated.bismark.cov.gz	0.681018369	0.070204095	10	BCell
lane8_DN549335_Blood24_A09_GACTAGCC_L008_EpiAge8649074_trimmed_GRCm38_bismark_bt2.deduplicated.bismark.cov.gz	0.599308956	0.064802401	10	BCell
lane8_DN549335_Blood24_A10_CTCATCAA_L008_EpiAge8649082_trimmed_GRCm38_bismark_bt2.deduplicated.bismark.cov.gz	0.64405303	0.06553228	10	CD4_TCell
lane8_DN549335_Blood24_A11_ATTCTTAC_L008_EpiAge8649090_trimmed_GRCm38_bismark_bt2.deduplicated.bismark.cov.gz	0.640225843	0.057239641	10	BCell
lane8_DN549335_Blood24_A12_GGAGGCGG_L008_EpiAge8649098_trimmed_GRCm38_bismark_bt2.deduplicated.bismark.cov.gz	0.656447706	0.07532204	10	CD4_TCell
lane8_DN549335_Blood24_B01_ACTCCCCA_L008_EpiAge8649011_trimmed_GRCm38_bismark_bt2.deduplicated.bismark.cov.gz	0.641140103	0.064718221	10	CD8_TCell
lane8_DN549335_Blood24_B03_ACACTTAC_L008_EpiAge8649027_trimmed_GRCm38_bismark_bt2.deduplicated.bismark.cov.gz	0.586555956	0.052605049	10	CD8_TCell
lane8_DN549335_Blood24_B04_CGGCTCAC_L008_EpiAge8649035_trimmed_GRCm38_bismark_bt2.deduplicated.bismark.cov.gz	0.680569239	0.069501907	10	BCell
lane8_DN549335_Blood24_B05_TGCGCAAC_L008_EpiAge8649043_trimmed_GRCm38_bismark_bt2.deduplicated.bismark.cov.gz	0.62628921	0.041530584	10	CD4_TCell
lane8_DN549335_Blood24_B07_CCAATCAC_L008_EpiAge8649059_trimmed_GRCm38_bismark_bt2.deduplicated.bismark.cov.gz	0.670584818	0.059006229	10	CD4_TCell
lane8_DN549335_Blood24_B08_GACGTACC_L008_EpiAge8649067_trimmed_GRCm38_bismark_bt2.deduplicated.bismark.cov.gz	0.610887816	0.062312261	10	BCell
lane8_DN549335_Blood24_B09_AATGCGGT_L008_EpiAge8649075_trimmed_GRCm38_bismark_bt2.deduplicated.bismark.cov.gz	0.660280365	0.06871455	10	BCell
lane8_DN549335_Blood24_B10_GTGTTCGA_L008_EpiAge8649083_trimmed_GRCm38_bismark_bt2.deduplicated.bismark.cov.gz	0.619425421	0.056422901	10	BCell
lane8_DN549335_Blood24_B11_CTTTAAGT_L008_EpiAge8649091_trimmed_GRCm38_bismark_bt2.deduplicated.bismark.cov.gz	0.649244741	0.074875489	10	BCell
lane8_DN549335_Blood24_B12_GATCGCTG_L008_EpiAge8649099_trimmed_GRCm38_bismark_bt2.deduplicated.bismark.cov.gz	0.628542763	0.092174032	10	BCell
lane8_DN549335_Blood24_C01_TGTGCGCC_L008_EpiAge8649012_trimmed_GRCm38_bismark_bt2.deduplicated.bismark.cov.gz	0.584627987	0.058525586	10	CD4_TCell
lane8_DN549335_Blood24_C02_ATGTCCAT_L008_EpiAge8649020_trimmed_GRCm38_bismark_bt2.deduplicated.bismark.cov.gz	0.637942413	0.055062579	10	CD8_TCell
lane8_DN549335_Blood24_C03_GCAGTGGC_L008_EpiAge8649028_trimmed_GRCm38_bismark_bt2.deduplicated.bismark.cov.gz	0.63720193	0.058395053	10	CD4_TCell
lane8_DN549335_Blood24_C04_TAGAGATG_L008_EpiAge8649036_trimmed_GRCm38_bismark_bt2.deduplicated.bismark.cov.gz	0.667261573	0.053636507	10	BCell
lane8_DN549335_Blood24_C05_CGGGAGTA_L008_EpiAge8649044_trimmed_GRCm38_bismark_bt2.deduplicated.bismark.cov.gz	0.619656506	0.06091333	10	CD8_TCell
lane8_DN549335_Blood24_C06_CCATCTCC_L008_EpiAge8649052_trimmed_GRCm38_bismark_bt2.deduplicated.bismark.cov.gz	0.656562292	0.05133793	10	BCell
lane8_DN549335_Blood24_C07_TGGTATCA_L008_EpiAge8649060_trimmed_GRCm38_bismark_bt2.deduplicated.bismark.cov.gz	0.654636454	0.059571022	10	BCell
lane8_DN549335_Blood24_C08_TGGTTCTC_L008_EpiAge8649068_trimmed_GRCm38_bismark_bt2.deduplicated.bismark.cov.gz	0.630553808	0.060846613	10	CD4_TCell
lane8_DN549335_Blood24_C09_CAACTCTG_L008_EpiAge8649076_trimmed_GRCm38_bismark_bt2.deduplicated.bismark.cov.gz	0.677862063	0.071364101	10	BCell
lane8_DN549335_Blood24_C10_TTTACTTG_L008_EpiAge8649084_trimmed_GRCm38_bismark_bt2.deduplicated.bismark.cov.gz	0.679423252	0.080907527	10	CD4_TCell
lane8_DN549335_Blood24_C11_TGTGTTTA_L008_EpiAge8649092_trimmed_GRCm38_bismark_bt2.deduplicated.bismark.cov.gz	0.634572813	0.05768604	10	BCell
lane8_DN549335_Blood24_C12_CTGTTAAC_L008_EpiAge8649100_trimmed_GRCm38_bismark_bt2.deduplicated.bismark.cov.gz	0.685575818	0.067568264	10	BCell
lane8_DN549335_Blood24_D02_ACCATAGT_L008_EpiAge8649021_trimmed_GRCm38_bismark_bt2.deduplicated.bismark.cov.gz	0.629364256	0.063456963	10	BCell
lane8_DN549335_Blood24_D03_AGCAAACC_L008_EpiAge8649029_trimmed_GRCm38_bismark_bt2.deduplicated.bismark.cov.gz	0.614567664	0.059369248	10	CD8_TCell
lane8_DN549335_Blood24_D04_CTAGAGTG_L008_EpiAge8649037_trimmed_GRCm38_bismark_bt2.deduplicated.bismark.cov.gz	0.687722833	0.068241599	10	BCell
lane8_DN549335_Blood24_D05_AGTGAATA_L008_EpiAge8649045_trimmed_GRCm38_bismark_bt2.deduplicated.bismark.cov.gz	0.655763156	0.057296781	10	BCell
lane8_DN549335_Blood24_D06_TCAAGAGT_L008_EpiAge8649053_trimmed_GRCm38_bismark_bt2.deduplicated.bismark.cov.gz	0.648968744	0.051341449	10	BCell
lane8_DN549335_Blood24_D07_CAGATACC_L008_EpiAge8649061_trimmed_GRCm38_bismark_bt2.deduplicated.bismark.cov.gz	0.607289551	0.053429595	10	BCell
lane8_DN549335_Blood24_D08_GGATCTAA_L008_EpiAge8649069_trimmed_GRCm38_bismark_bt2.deduplicated.bismark.cov.gz	0.607289037	0.059347512	10	CD8_TCell
lane8_DN549335_Blood24_D10_ATCTGACC_L008_EpiAge8649085_trimmed_GRCm38_bismark_bt2.deduplicated.bismark.cov.gz	0.665124803	0.076080844	10	BCell
lane8_DN549335_Blood24_D11_GGTTTAGC_L008_EpiAge8649093_trimmed_GRCm38_bismark_bt2.deduplicated.bismark.cov.gz	0.680753687	0.071752729	10	BCell
lane8_DN549335_Blood24_D12_CCTTCTAA_L008_EpiAge8649101_trimmed_GRCm38_bismark_bt2.deduplicated.bismark.cov.gz	0.659888521	0.080550126	10	BCell
lane8_DN549335_Blood24_E01_CTGTAGTT_L008_EpiAge8649014_trimmed_GRCm38_bismark_bt2.deduplicated.bismark.cov.gz	0.631588598	0.040171138	10	BCell
lane8_DN549335_Blood24_E02_TCCCACTG_L008_EpiAge8649022_trimmed_GRCm38_bismark_bt2.deduplicated.bismark.cov.gz	0.633778649	0.059964457	10	BCell
lane8_DN549335_Blood24_E03_AGGCGACA_L008_EpiAge8649030_trimmed_GRCm38_bismark_bt2.deduplicated.bismark.cov.gz	0.634241297	0.064917558	10	BCell
lane8_DN549335_Blood24_E04_TTAAGGTA_L008_EpiAge8649038_trimmed_GRCm38_bismark_bt2.deduplicated.bismark.cov.gz	0.583957026	0.075357775	10	BCell
lane8_DN549335_Blood24_E05_GTAAGTAC_L008_EpiAge8649046_trimmed_GRCm38_bismark_bt2.deduplicated.bismark.cov.gz	0.66510872	0.058392875	10	BCell
lane8_DN549335_Blood24_E07_CATAGCGA_L008_EpiAge8649062_trimmed_GRCm38_bismark_bt2.deduplicated.bismark.cov.gz	0.583752675	0.067076825	10	CD4_TCell
lane8_DN549335_Blood24_E08_GGCCTCGC_L008_EpiAge8649070_trimmed_GRCm38_bismark_bt2.deduplicated.bismark.cov.gz	0.655882847	0.061340335	10	BCell
lane8_DN549335_Blood24_E09_TGTGGTGC_L008_EpiAge8649078_trimmed_GRCm38_bismark_bt2.deduplicated.bismark.cov.gz	0.623687214	0.060633285	10	BCell
lane8_DN549335_Blood24_E10_GACGAGTT_L008_EpiAge8649086_trimmed_GRCm38_bismark_bt2.deduplicated.bismark.cov.gz	0.668793679	0.082161432	10	BCell
lane8_DN549335_Blood24_E12_CAAAATGC_L008_EpiAge8649102_trimmed_GRCm38_bismark_bt2.deduplicated.bismark.cov.gz	0.629014665	0.062787484	10	BCell
lane8_DN549335_Blood24_F02_CGTACTGC_L008_EpiAge8649023_trimmed_GRCm38_bismark_bt2.deduplicated.bismark.cov.gz	0.68150439	0.069529719	10	CD8_TCell
lane8_DN549335_Blood24_F03_CCGGACGA_L008_EpiAge8649031_trimmed_GRCm38_bismark_bt2.deduplicated.bismark.cov.gz	0.643204553	0.058956694	10	BCell
lane8_DN549335_Blood24_F04_TAGCTGTA_L008_EpiAge8649039_trimmed_GRCm38_bismark_bt2.deduplicated.bismark.cov.gz	0.662888924	0.057109004	10	BCell
lane8_DN549335_Blood24_F05_CACTCCCG_L008_EpiAge8649047_trimmed_GRCm38_bismark_bt2.deduplicated.bismark.cov.gz	0.610195431	0.046981643	10	CD8_TCell
lane8_DN549335_Blood24_F06_GTATTACA_L008_EpiAge8649055_trimmed_GRCm38_bismark_bt2.deduplicated.bismark.cov.gz	0.694797626	0.071578154	10	BCell
lane8_DN549335_Blood24_F07_AGATCAAG_L008_EpiAge8649063_trimmed_GRCm38_bismark_bt2.deduplicated.bismark.cov.gz	0.692771336	0.083392167	10	CD8_TCell
lane8_DN549335_Blood24_F09_GTGCACGC_L008_EpiAge8649079_trimmed_GRCm38_bismark_bt2.deduplicated.bismark.cov.gz	0.662203676	0.061789466	10	BCell
lane8_DN549335_Blood24_F10_TCATCGGT_L008_EpiAge8649087_trimmed_GRCm38_bismark_bt2.deduplicated.bismark.cov.gz	0.594503909	0.051792286	10	CD8_TCell
lane8_DN549335_Blood24_F11_AGAGAGTC_L008_EpiAge8649095_trimmed_GRCm38_bismark_bt2.deduplicated.bismark.cov.gz	0.646984919	0.086132722	10	BCell
lane8_DN549335_Blood24_G02_AAGAACGT_L008_EpiAge8649024_trimmed_GRCm38_bismark_bt2.deduplicated.bismark.cov.gz	0.650211218	0.059744591	10	BCell
lane8_DN549335_Blood24_G03_GTCCATGG_L008_EpiAge8649032_trimmed_GRCm38_bismark_bt2.deduplicated.bismark.cov.gz	0.615228831	0.073748853	10	BCell
lane8_DN549335_Blood24_G04_CATGAAGA_L008_EpiAge8649040_trimmed_GRCm38_bismark_bt2.deduplicated.bismark.cov.gz	0.682496348	0.075207698	10	BCell
lane8_DN549335_Blood24_G05_AGGGTCAT_L008_EpiAge8649048_trimmed_GRCm38_bismark_bt2.deduplicated.bismark.cov.gz	0.676221538	0.063377249	10	BCell
lane8_DN549335_Blood24_G06_GTGAACCA_L008_EpiAge8649056_trimmed_GRCm38_bismark_bt2.deduplicated.bismark.cov.gz	0.623402257	0.049952471	10	CD4_TCell
lane8_DN549335_Blood24_G07_GGGGTTGC_L008_EpiAge8649064_trimmed_GRCm38_bismark_bt2.deduplicated.bismark.cov.gz	0.671600864	0.071452022	10	BCell
lane8_DN549335_Blood24_G08_GGGTGTGA_L008_EpiAge8649072_trimmed_GRCm38_bismark_bt2.deduplicated.bismark.cov.gz	0.609779241	0.064786367	10	BCell
lane8_DN549335_Blood24_G09_AATCATCT_L008_EpiAge8649080_trimmed_GRCm38_bismark_bt2.deduplicated.bismark.cov.gz	0.609417579	0.065299174	10	CD4_TCell
lane8_DN549335_Blood24_G10_AGAATCAA_L008_EpiAge8649088_trimmed_GRCm38_bismark_bt2.deduplicated.bismark.cov.gz	0.639400532	0.056692381	10	CD8_TCell
lane8_DN549335_Blood24_G11_TATATGAG_L008_EpiAge8649096_trimmed_GRCm38_bismark_bt2.deduplicated.bismark.cov.gz	0.660148264	0.07687429	10	BCell
lane8_DN549335_Blood24_G12_ACTTTAAC_L008_EpiAge8649104_trimmed_GRCm38_bismark_bt2.deduplicated.bismark.cov.gz	0.618884729	0.065257536	10	CD4_TCell
lane8_DN549335_Blood24_H02_TACATACA_L008_EpiAge8649025_trimmed_GRCm38_bismark_bt2.deduplicated.bismark.cov.gz	0.660532249	0.076220808	10	CD8_TCell
lane8_DN549335_Blood24_H03_CACTATGC_L008_EpiAge8649033_trimmed_GRCm38_bismark_bt2.deduplicated.bismark.cov.gz	0.665926885	0.072588673	10	BCell
lane8_DN549335_Blood24_H04_CAACCAGT_L008_EpiAge8649041_trimmed_GRCm38_bismark_bt2.deduplicated.bismark.cov.gz	0.671062744	0.065183577	10	CD4_TCell
lane8_DN549335_Blood24_H05_ATTAGCAA_L008_EpiAge8649049_trimmed_GRCm38_bismark_bt2.deduplicated.bismark.cov.gz	0.642708894	0.051490869	10	CD8_TCell
lane8_DN549335_Blood24_H06_GCACTCCA_L008_EpiAge8649057_trimmed_GRCm38_bismark_bt2.deduplicated.bismark.cov.gz	0.647638836	0.055449449	10	BCell
lane8_DN549335_Blood24_H07_AAAGGTAT_L008_EpiAge8649065_trimmed_GRCm38_bismark_bt2.deduplicated.bismark.cov.gz	0.687104193	0.084195764	10	BCell
lane8_DN549335_Blood24_H08_TATGGACG_L008_EpiAge8649073_trimmed_GRCm38_bismark_bt2.deduplicated.bismark.cov.gz	0.654850083	0.081699293	10	CD8_TCell
lane8_DN549335_Blood24_H10_TCTATCAA_L008_EpiAge8649089_trimmed_GRCm38_bismark_bt2.deduplicated.bismark.cov.gz	0.655716511	0.037538455	10	CD4_TCell
lane8_DN549335_Blood24_H11_GGATCCGC_L008_EpiAge8649097_trimmed_GRCm38_bismark_bt2.deduplicated.bismark.cov.gz	0.654086327	0.032801678	10	BCell
