# Supplementary material for: scEpiAge: an age predictor highlighting single-cell ageing heterogeneity in mouse blood
Source: Nat Commun. 2024 Aug 31;15:7567. doi: 10.1038/s41467-024-51833-5 (PMC11366017; doi:10.1038/s41467-024-51833-5)
Supplement: Supplementary file 11 — Source Data [file 41467_2024_51833_MOESM11_ESM.zip › Fig3/3A_BloodModel_TrainingData.txt]

actualAge	sitesUsed	predictedAge	absDeviation	predictedAge1	absDeviation1	predictedAge2	absDeviation2	predictedAge3	absDeviation3	FileName	Age	Tissue	Sex	DataSet	AgeSq	AgeLog	tissueDS	Fold
lane6192_TCCTCAAT_M00018011_15_M_CD8_T_Cells_plate1_pool1_iTag29_L001_R1.barcode_removed_val_1_GRCm38_bismark_bt2_pe.deduplicated.bismark.cov.gz	66	672	38	28	40	26	36	30	37	29	lane6192_TCCTCAAT_M00018011_15_M_CD8_T_Cells_plate1_pool1_iTag29_L001_R1.barcode_removed_val_1_GRCm38_bismark_bt2_pe.deduplicated.bismark.cov.gz	66	CD8_T_Cells	M	Babraham	4356	4.18965474202643	CD8_T_Cells_Babraham	4
lane6193_TACAGGAT_M00018011_15_M_CD4_T_Cells_plate1_pool2_iTag28_L002_R1.barcode_removed_val_1_GRCm38_bismark_bt2_pe.deduplicated.bismark.cov.gz	66	687	89	23	91	25	86	20	95	29	lane6193_TACAGGAT_M00018011_15_M_CD4_T_Cells_plate1_pool2_iTag28_L002_R1.barcode_removed_val_1_GRCm38_bismark_bt2_pe.deduplicated.bismark.cov.gz	66	CD4_T_Cells	M	Babraham	4356	4.18965474202643	CD4_T_Cells_Babraham	9
lane6193_TGACCACT_M04-20526_3_M_CD4_T_Cells_plate1_pool2_iTag4_L002_R1.barcode_removed_val_1_GRCm38_bismark_bt2_pe.deduplicated.bismark.cov.gz	14	674	10	4	9	5	9	5	11	3	lane6193_TGACCACT_M04-20526_3_M_CD4_T_Cells_plate1_pool2_iTag4_L002_R1.barcode_removed_val_1_GRCm38_bismark_bt2_pe.deduplicated.bismark.cov.gz	14	CD4_T_Cells	M	Babraham	196	2.63905732961526	CD4_T_Cells_Babraham	6
lane6194_ACAGTGGT_M04-20526_3_M_CD8_T_Cells_plate1_pool3_iTag5_L003_R1.barcode_removed_val_1_GRCm38_bismark_bt2_pe.deduplicated.bismark.cov.gz	14	675	7	7	6	8	6	8	6	8	lane6194_ACAGTGGT_M04-20526_3_M_CD8_T_Cells_plate1_pool3_iTag5_L003_R1.barcode_removed_val_1_GRCm38_bismark_bt2_pe.deduplicated.bismark.cov.gz	14	CD8_T_Cells	M	Babraham	196	2.63905732961526	CD8_T_Cells_Babraham	1
lane6196_CTTGTACT_M00018740_6_M_CD4_T_Cells_plate1_pool5_iTag12_L005_R1.barcode_removed_val_1_GRCm38_bismark_bt2_pe.deduplicated.bismark.cov.gz	27	615	20	7	19	8	19	8	22	5	lane6196_CTTGTACT_M00018740_6_M_CD4_T_Cells_plate1_pool5_iTag12_L005_R1.barcode_removed_val_1_GRCm38_bismark_bt2_pe.deduplicated.bismark.cov.gz	27	CD4_T_Cells	M	Babraham	729	3.29583686600433	CD4_T_Cells_Babraham	7
lane6196_TTAGGCAT_M04-20526_3_M_B_cells_plate1_pool5_iTag3_L005_R1.barcode_removed_val_1_GRCm38_bismark_bt2_pe.deduplicated.bismark.cov.gz	14	613	8	6	8	6	8	6	8	6	lane6196_TTAGGCAT_M04-20526_3_M_B_cells_plate1_pool5_iTag3_L005_R1.barcode_removed_val_1_GRCm38_bismark_bt2_pe.deduplicated.bismark.cov.gz	14	B_cells	M	Babraham	196	2.63905732961526	B_cells_Babraham	1
lane6197_TACTTCGG_M00017619_24_M_CD8_T_Cells_plate1_pool6_iTag37_L006_R1.barcode_removed_val_1_GRCm38_bismark_bt2_pe.deduplicated.bismark.cov.gz	105	695	96	9	104	1	90	15	99	6	lane6197_TACTTCGG_M00017619_24_M_CD8_T_Cells_plate1_pool6_iTag37_L006_R1.barcode_removed_val_1_GRCm38_bismark_bt2_pe.deduplicated.bismark.cov.gz	105	CD8_T_Cells	M	Babraham	11025	4.65396035015752	CD8_T_Cells_Babraham	5
lane6197_TGAACTGG_M00017619_24_M_CD4_T_Cells_plate1_pool6_iTag36_L006_R1.barcode_removed_val_1_GRCm38_bismark_bt2_pe.deduplicated.bismark.cov.gz	105	597	145	40	144	39	141	36	144	39	lane6197_TGAACTGG_M00017619_24_M_CD4_T_Cells_plate1_pool6_iTag36_L006_R1.barcode_removed_val_1_GRCm38_bismark_bt2_pe.deduplicated.bismark.cov.gz	105	CD4_T_Cells	M	Babraham	11025	4.65396035015752	CD4_T_Cells_Babraham	10
lane6197_TTGGTATG_M00017619_24_M_B_cells_plate1_pool6_iTag35_L006_R1.barcode_removed_val_1_GRCm38_bismark_bt2_pe.deduplicated.bismark.cov.gz	105	684	133	28	130	25	127	22	132	27	lane6197_TTGGTATG_M00017619_24_M_B_cells_plate1_pool6_iTag35_L006_R1.barcode_removed_val_1_GRCm38_bismark_bt2_pe.deduplicated.bismark.cov.gz	105	B_cells	M	Babraham	11025	4.65396035015752	B_cells_Babraham	5
lane6198_TAGTGACT_M00018011_15_M_B_cells_plate1_pool7_iTag27_L007_R1.barcode_removed_val_1_GRCm38_bismark_bt2_pe.deduplicated.bismark.cov.gz	66	610	91	25	93	27	89	23	96	30	lane6198_TAGTGACT_M00018011_15_M_B_cells_plate1_pool7_iTag27_L007_R1.barcode_removed_val_1_GRCm38_bismark_bt2_pe.deduplicated.bismark.cov.gz	66	B_cells	M	Babraham	4356	4.18965474202643	B_cells_Babraham	4
lane6198_TGTGAAGA_M00018360_9_M_CD8_T_Cells_plate1_pool7_iTag63_L007_R1.barcode_removed_val_1_GRCm38_bismark_bt2_pe.deduplicated.bismark.cov.gz	41	538	30	11	30	11	31	10	29	12	lane6198_TGTGAAGA_M00018360_9_M_CD8_T_Cells_plate1_pool7_iTag63_L007_R1.barcode_removed_val_1_GRCm38_bismark_bt2_pe.deduplicated.bismark.cov.gz	41	CD8_T_Cells	M	Babraham	1681	3.71357206670431	CD8_T_Cells_Babraham	3
lane6199_GGCTACAG_M00018740_6_M_B_cells_plate1_pool8_iTag11_L008_R1.barcode_removed_val_1_GRCm38_bismark_bt2_pe.deduplicated.bismark.cov.gz	27	585	20	7	18	9	19	8	22	5	lane6199_GGCTACAG_M00018740_6_M_B_cells_plate1_pool8_iTag11_L008_R1.barcode_removed_val_1_GRCm38_bismark_bt2_pe.deduplicated.bismark.cov.gz	27	B_cells	M	Babraham	729	3.29583686600433	B_cells_Babraham	2
lane6199_TAGACGGA_M00018360_9_M_CD4_T_Cells_plate1_pool8_iTag62_L008_R1.barcode_removed_val_1_GRCm38_bismark_bt2_pe.deduplicated.bismark.cov.gz	41	633	40	1	37	4	37	4	41	0	lane6199_TAGACGGA_M00018360_9_M_CD4_T_Cells_plate1_pool8_iTag62_L008_R1.barcode_removed_val_1_GRCm38_bismark_bt2_pe.deduplicated.bismark.cov.gz	41	CD4_T_Cells	M	Babraham	1681	3.71357206670431	CD4_T_Cells_Babraham	8
lane6199_TGCTGATA_M00018360_9_M_B_cells_plate1_pool8_iTag61_L008_R1.barcode_removed_val_1_GRCm38_bismark_bt2_pe.deduplicated.bismark.cov.gz	41	645	38	3	36	5	36	5	43	2	lane6199_TGCTGATA_M00018360_9_M_B_cells_plate1_pool8_iTag61_L008_R1.barcode_removed_val_1_GRCm38_bismark_bt2_pe.deduplicated.bismark.cov.gz	41	B_cells	M	Babraham	1681	3.71357206670431	B_cells_Babraham	3
lane6199_TGGTTGTT_M00018740_6_M_CD8_T_Cells_plate1_pool8_iTag13_L008_R1.barcode_removed_val_1_GRCm38_bismark_bt2_pe.deduplicated.bismark.cov.gz	27	506	16	11	15	12	15	12	17	10	lane6199_TGGTTGTT_M00018740_6_M_CD8_T_Cells_plate1_pool8_iTag13_L008_R1.barcode_removed_val_1_GRCm38_bismark_bt2_pe.deduplicated.bismark.cov.gz	27	CD8_T_Cells	M	Babraham	729	3.29583686600433	CD8_T_Cells_Babraham	2
MethRate_Blood01_trimmed_GRCm38_bismark_bt2.deduplicated.bismark.cov.gz	101	680	110	9	107	6	109	8	96	5	MethRate_Blood01_trimmed_GRCm38_bismark_bt2.deduplicated.bismark.cov.gz	101	Blood	M	Babraham_SC	10201	4.61512051684126	Blood_Babraham_SC	4
MethRate_Blood02_trimmed_GRCm38_bismark_bt2.deduplicated.bismark.cov.gz	101	318	123	22	127	26	146	45	116	15	MethRate_Blood02_trimmed_GRCm38_bismark_bt2.deduplicated.bismark.cov.gz	101	Blood	M	Babraham_SC	10201	4.61512051684126	Blood_Babraham_SC	5
MethRate_Blood11_trimmed_GRCm38_bismark_bt2.deduplicated.bismark.cov.gz	36	719	19	17	19	17	20	16	18	18	MethRate_Blood11_trimmed_GRCm38_bismark_bt2.deduplicated.bismark.cov.gz	36	Blood	M	Babraham_SC	1296	3.58351893845611	Blood_Babraham_SC	8
MethRate_Blood12_trimmed_GRCm38_bismark_bt2.deduplicated.bismark.cov.gz	10	349	5	5	4	6	5	5	4	6	MethRate_Blood12_trimmed_GRCm38_bismark_bt2.deduplicated.bismark.cov.gz	10	Blood	M	Babraham_SC	100	2.30258509299405	Blood_Babraham_SC	6
MethRate_Blood14_merged_L001_GRCm38_bismark_bt2.deduplicated.bismark.cov.gz	36	511	18	18	15	21	18	18	14	22	MethRate_Blood14_merged_L001_GRCm38_bismark_bt2.deduplicated.bismark.cov.gz	36	Blood	M	Babraham_SC	1296	3.58351893845611	Blood_Babraham_SC	9
MethRate_Blood15_trimmed_GRCm38_bismark_bt2.deduplicated.bismark.cov.gz	36	711	26	10	26	10	26	10	23	13	MethRate_Blood15_trimmed_GRCm38_bismark_bt2.deduplicated.bismark.cov.gz	36	Blood	M	Babraham_SC	1296	3.58351893845611	Blood_Babraham_SC	10
MethRate_Blood21_merged_L001_GRCm38_bismark_bt2.deduplicated.bismark.cov.gz	77	441	77	0	78	1	108	31	83	6	MethRate_Blood21_merged_L001_GRCm38_bismark_bt2.deduplicated.bismark.cov.gz	77	Blood	M	Babraham_SC	5929	4.34380542185368	Blood_Babraham_SC	1
MethRate_Blood22_trimmed_GRCm38_bismark_bt2.deduplicated.bismark.cov.gz	77	321	78	1	71	6	108	31	67	10	MethRate_Blood22_trimmed_GRCm38_bismark_bt2.deduplicated.bismark.cov.gz	77	Blood	M	Babraham_SC	5929	4.34380542185368	Blood_Babraham_SC	2
MethRate_Blood23_merged_L001_GRCm38_bismark_bt2.deduplicated.bismark.cov.gz	77	403	73	4	64	13	93	16	59	18	MethRate_Blood23_merged_L001_GRCm38_bismark_bt2.deduplicated.bismark.cov.gz	77	Blood	M	Babraham_SC	5929	4.34380542185368	Blood_Babraham_SC	3
MethRate_Blood24_trimmed_GRCm38_bismark_bt2.deduplicated.bismark.cov.gz	10	717	3	7	3	7	3	7	3	7	MethRate_Blood24_trimmed_GRCm38_bismark_bt2.deduplicated.bismark.cov.gz	10	Blood	M	Babraham_SC	100	2.30258509299405	Blood_Babraham_SC	7
MethRate_Blood3_merged_L001_GRCm38_bismark_bt2.deduplicated.bismark.cov.gz	101	138	113	12	101	0	144	43	100	1	MethRate_Blood3_merged_L001_GRCm38_bismark_bt2.deduplicated.bismark.cov.gz	101	Blood	M	Babraham_SC	10201	4.61512051684126	Blood_Babraham_SC	6
Mouse_Blood_SH001_SRR7871546_1_trimmed_GRCm38_bismark_bt2.bismark.cov.gz	86.66666667	750	96	9.33333333	89	2.33333333	88	1.33333333	85	1.66666667	Mouse_Blood_SH001_SRR7871546_1_trimmed_GRCm38_bismark_bt2.bismark.cov.gz	86.66666667	Blood	M	Thompson_2018	7511.11111168889	4.46206934238588	Blood_Thompson_2018	8
Mouse_Blood_SH005_SRR7871547_1_trimmed_GRCm38_bismark_bt2.bismark.cov.gz	86.66666667	710	92	5.33333333	95	8.33333333	95	8.33333333	86	0.666666669999998	Mouse_Blood_SH005_SRR7871547_1_trimmed_GRCm38_bismark_bt2.bismark.cov.gz	86.66666667	Blood	M	Thompson_2018	7511.11111168889	4.46206934238588	Blood_Thompson_2018	7
Mouse_Blood_SH006_SRR7871548_1_trimmed_GRCm38_bismark_bt2.bismark.cov.gz	86.66666667	748	84	2.66666667	78	8.66666667	77	9.66666667	72	14.66666667	Mouse_Blood_SH006_SRR7871548_1_trimmed_GRCm38_bismark_bt2.bismark.cov.gz	86.66666667	Blood	M	Thompson_2018	7511.11111168889	4.46206934238588	Blood_Thompson_2018	6
Mouse_Blood_SH007_SRR7871549_1_trimmed_GRCm38_bismark_bt2.bismark.cov.gz	86.66666667	746	88	1.33333333	88	1.33333333	87	0.333333330000002	81	5.66666667	Mouse_Blood_SH007_SRR7871549_1_trimmed_GRCm38_bismark_bt2.bismark.cov.gz	86.66666667	Blood	M	Thompson_2018	7511.11111168889	4.46206934238588	Blood_Thompson_2018	5
Mouse_Blood_SH008_SRR7871550_1_trimmed_GRCm38_bismark_bt2.bismark.cov.gz	86.66666667	741	99	12.33333333	92	5.33333333	91	4.33333333	86	0.666666669999998	Mouse_Blood_SH008_SRR7871550_1_trimmed_GRCm38_bismark_bt2.bismark.cov.gz	86.66666667	Blood	M	Thompson_2018	7511.11111168889	4.46206934238588	Blood_Thompson_2018	4
Mouse_Blood_SH030_SRR7871563_1_trimmed_GRCm38_bismark_bt2.bismark.cov.gz	43.33333333	721	48	4.66666667	46	2.66666667	46	2.66666667	44	0.666666669999998	Mouse_Blood_SH030_SRR7871563_1_trimmed_GRCm38_bismark_bt2.bismark.cov.gz	43.33333333	Blood	M	Thompson_2018	1877.77777748889	3.76892216171055	Blood_Thompson_2018	8
Mouse_Blood_SH041_SRR7871572_1_trimmed_GRCm38_bismark_bt2.bismark.cov.gz	8.666666667	695	6	2.666666667	6	2.666666667	6	2.666666667	5	3.666666667	Mouse_Blood_SH041_SRR7871572_1_trimmed_GRCm38_bismark_bt2.bismark.cov.gz	8.666666667	Blood	M	Thompson_2018	75.1111111168889	2.15948424939183	Blood_Thompson_2018	7
Mouse_Blood_SH045_SRR7871573_1_trimmed_GRCm38_bismark_bt2.bismark.cov.gz	8.666666667	750	8	0.666666666999999	9	0.333333333000001	9	0.333333333000001	7	1.666666667	Mouse_Blood_SH045_SRR7871573_1_trimmed_GRCm38_bismark_bt2.bismark.cov.gz	8.666666667	Blood	M	Thompson_2018	75.1111111168889	2.15948424939183	Blood_Thompson_2018	6
Mouse_Blood_SH061_SRR7871578_1_trimmed_GRCm38_bismark_bt2.bismark.cov.gz	92.1986	745	127	34.8014	107	14.8014	106	13.8014	110	17.8014	Mouse_Blood_SH061_SRR7871578_1_trimmed_GRCm38_bismark_bt2.bismark.cov.gz	92.1986	Blood	M	Thompson_2018	8500.58184196	4.52394494606549	Blood_Thompson_2018	3
Mouse_Blood_SH062_SRR7871579_1_trimmed_GRCm38_bismark_bt2.bismark.cov.gz	92.1986	742	125	32.8014	111	18.8014	110	17.8014	112	19.8014	Mouse_Blood_SH062_SRR7871579_1_trimmed_GRCm38_bismark_bt2.bismark.cov.gz	92.1986	Blood	M	Thompson_2018	8500.58184196	4.52394494606549	Blood_Thompson_2018	2
Mouse_Blood_SH063_SRR7871580_1_trimmed_GRCm38_bismark_bt2.bismark.cov.gz	92.1986	736	123	30.8014	107	14.8014	105	12.8014	107	14.8014	Mouse_Blood_SH063_SRR7871580_1_trimmed_GRCm38_bismark_bt2.bismark.cov.gz	92.1986	Blood	M	Thompson_2018	8500.58184196	4.52394494606549	Blood_Thompson_2018	1
Mouse_Blood_SH064_SRR7871581_1_trimmed_GRCm38_bismark_bt2.bismark.cov.gz	92.1986	744	134	41.8014	139	46.8014	140	47.8014	134	41.8014	Mouse_Blood_SH064_SRR7871581_1_trimmed_GRCm38_bismark_bt2.bismark.cov.gz	92.1986	Blood	M	Thompson_2018	8500.58184196	4.52394494606549	Blood_Thompson_2018	10
Mouse_Blood_SH065_SRR7871582_1_trimmed_GRCm38_bismark_bt2.bismark.cov.gz	92.1986	733	130	37.8014	131	38.8014	131	38.8014	127	34.8014	Mouse_Blood_SH065_SRR7871582_1_trimmed_GRCm38_bismark_bt2.bismark.cov.gz	92.1986	Blood	M	Thompson_2018	8500.58184196	4.52394494606549	Blood_Thompson_2018	9
Mouse_Blood_SH066_SRR7871583_1_trimmed_GRCm38_bismark_bt2.bismark.cov.gz	78.88096667	744	83	4.11903332999999	79	0.119033329999993	78	0.880966670000007	74	4.88096667000001	Mouse_Blood_SH066_SRR7871583_1_trimmed_GRCm38_bismark_bt2.bismark.cov.gz	78.88096667	Blood	M	Thompson_2018	6222.20690279365	4.36793996516351	Blood_Thompson_2018	3
Mouse_Blood_SH067_SRR7871584_1_trimmed_GRCm38_bismark_bt2.bismark.cov.gz	78.88096667	749	81	2.11903332999999	78	0.880966670000007	78	0.880966670000007	71	7.88096667000001	Mouse_Blood_SH067_SRR7871584_1_trimmed_GRCm38_bismark_bt2.bismark.cov.gz	78.88096667	Blood	M	Thompson_2018	6222.20690279365	4.36793996516351	Blood_Thompson_2018	2
Mouse_Blood_SH068_SRR7871585_1_trimmed_GRCm38_bismark_bt2.bismark.cov.gz	78.88096667	744	90	11.11903333	84	5.11903332999999	84	5.11903332999999	79	0.119033329999993	Mouse_Blood_SH068_SRR7871585_1_trimmed_GRCm38_bismark_bt2.bismark.cov.gz	78.88096667	Blood	M	Thompson_2018	6222.20690279365	4.36793996516351	Blood_Thompson_2018	1
Mouse_Blood_SH069_SRR7871586_1_trimmed_GRCm38_bismark_bt2.bismark.cov.gz	78.88096667	745	79	0.119033329999993	81	2.11903332999999	80	1.11903332999999	76	2.88096667000001	Mouse_Blood_SH069_SRR7871586_1_trimmed_GRCm38_bismark_bt2.bismark.cov.gz	78.88096667	Blood	M	Thompson_2018	6222.20690279365	4.36793996516351	Blood_Thompson_2018	10
Mouse_Blood_SH070_SRR7871587_1_trimmed_GRCm38_bismark_bt2.bismark.cov.gz	78.88096667	745	89	10.11903333	83	4.11903332999999	82	3.11903332999999	79	0.119033329999993	Mouse_Blood_SH070_SRR7871587_1_trimmed_GRCm38_bismark_bt2.bismark.cov.gz	78.88096667	Blood	M	Thompson_2018	6222.20690279365	4.36793996516351	Blood_Thompson_2018	9
Mouse_Blood_SH071_SRR7871588_1_trimmed_GRCm38_bismark_bt2.bismark.cov.gz	48.1481	744	71	22.8519	66	17.8519	65	16.8519	60	11.8519	Mouse_Blood_SH071_SRR7871588_1_trimmed_GRCm38_bismark_bt2.bismark.cov.gz	48.1481	Blood	M	Thompson_2018	2318.23953361	3.8742816774448	Blood_Thompson_2018	8
Mouse_Blood_SH072_SRR7871589_1_trimmed_GRCm38_bismark_bt2.bismark.cov.gz	48.1481	749	62	13.8519	62	13.8519	62	13.8519	53	4.8519	Mouse_Blood_SH072_SRR7871589_1_trimmed_GRCm38_bismark_bt2.bismark.cov.gz	48.1481	Blood	M	Thompson_2018	2318.23953361	3.8742816774448	Blood_Thompson_2018	7
Mouse_Blood_SH073_SRR7871590_1_trimmed_GRCm38_bismark_bt2.bismark.cov.gz	48.1481	733	67	18.8519	63	14.8519	61	12.8519	53	4.8519	Mouse_Blood_SH073_SRR7871590_1_trimmed_GRCm38_bismark_bt2.bismark.cov.gz	48.1481	Blood	M	Thompson_2018	2318.23953361	3.8742816774448	Blood_Thompson_2018	6
Mouse_Blood_SH074_SRR7871591_1_trimmed_GRCm38_bismark_bt2.bismark.cov.gz	48.1481	744	67	18.8519	63	14.8519	63	14.8519	58	9.8519	Mouse_Blood_SH074_SRR7871591_1_trimmed_GRCm38_bismark_bt2.bismark.cov.gz	48.1481	Blood	M	Thompson_2018	2318.23953361	3.8742816774448	Blood_Thompson_2018	5
Mouse_Blood_SH075_SRR7871592_1_trimmed_GRCm38_bismark_bt2.bismark.cov.gz	48.1481	745	74	25.8519	66	17.8519	65	16.8519	61	12.8519	Mouse_Blood_SH075_SRR7871592_1_trimmed_GRCm38_bismark_bt2.bismark.cov.gz	48.1481	Blood	M	Thompson_2018	2318.23953361	3.8742816774448	Blood_Thompson_2018	4
Mouse_Blood_SH076_SRR7871593_1_trimmed_GRCm38_bismark_bt2.bismark.cov.gz	48.1481	746	47	1.1481	46	2.1481	46	2.1481	40	8.1481	Mouse_Blood_SH076_SRR7871593_1_trimmed_GRCm38_bismark_bt2.bismark.cov.gz	48.1481	Blood	M	Thompson_2018	2318.23953361	3.8742816774448	Blood_Thompson_2018	3
Mouse_Blood_SH077_SRR7871594_1_trimmed_GRCm38_bismark_bt2.bismark.cov.gz	48.1481	749	54	5.8519	53	4.8519	53	4.8519	48	0.148099999999999	Mouse_Blood_SH077_SRR7871594_1_trimmed_GRCm38_bismark_bt2.bismark.cov.gz	48.1481	Blood	M	Thompson_2018	2318.23953361	3.8742816774448	Blood_Thompson_2018	2
Mouse_Blood_SH078_SRR7871595_1_trimmed_GRCm38_bismark_bt2.bismark.cov.gz	48.1481	749	60	11.8519	59	10.8519	58	9.8519	52	3.8519	Mouse_Blood_SH078_SRR7871595_1_trimmed_GRCm38_bismark_bt2.bismark.cov.gz	48.1481	Blood	M	Thompson_2018	2318.23953361	3.8742816774448	Blood_Thompson_2018	1
Mouse_Blood_SH079_SRR7871596_1_trimmed_GRCm38_bismark_bt2.bismark.cov.gz	48.1481	749	57	8.8519	57	8.8519	56	7.8519	50	1.8519	Mouse_Blood_SH079_SRR7871596_1_trimmed_GRCm38_bismark_bt2.bismark.cov.gz	48.1481	Blood	M	Thompson_2018	2318.23953361	3.8742816774448	Blood_Thompson_2018	10
Mouse_Blood_SH080_SRR7871597_1_trimmed_GRCm38_bismark_bt2.bismark.cov.gz	48.1481	748	60	11.8519	59	10.8519	59	10.8519	51	2.8519	Mouse_Blood_SH080_SRR7871597_1_trimmed_GRCm38_bismark_bt2.bismark.cov.gz	48.1481	Blood	M	Thompson_2018	2318.23953361	3.8742816774448	Blood_Thompson_2018	9
Mouse_Blood_SH081_SRR7871598_1_trimmed_GRCm38_bismark_bt2.bismark.cov.gz	10.24430333	745	8	2.24430333	9	1.24430333	9	1.24430333	7	3.24430333	Mouse_Blood_SH081_SRR7871598_1_trimmed_GRCm38_bismark_bt2.bismark.cov.gz	10.24430333	Blood	M	Thompson_2018	104.945750717049	2.32672177840261	Blood_Thompson_2018	2
Mouse_Blood_SH082_SRR7871599_1_trimmed_GRCm38_bismark_bt2.bismark.cov.gz	10.24430333	748	8	2.24430333	8	2.24430333	9	1.24430333	7	3.24430333	Mouse_Blood_SH082_SRR7871599_1_trimmed_GRCm38_bismark_bt2.bismark.cov.gz	10.24430333	Blood	M	Thompson_2018	104.945750717049	2.32672177840261	Blood_Thompson_2018	1
Mouse_Blood_SH083_SRR7871600_1_trimmed_GRCm38_bismark_bt2.bismark.cov.gz	10.24430333	748	9	1.24430333	9	1.24430333	9	1.24430333	8	2.24430333	Mouse_Blood_SH083_SRR7871600_1_trimmed_GRCm38_bismark_bt2.bismark.cov.gz	10.24430333	Blood	M	Thompson_2018	104.945750717049	2.32672177840261	Blood_Thompson_2018	10
Mouse_Blood_SH084_SRR7871601_1_trimmed_GRCm38_bismark_bt2.bismark.cov.gz	10.24430333	750	9	1.24430333	10	0.244303329999999	10	0.244303329999999	8	2.24430333	Mouse_Blood_SH084_SRR7871601_1_trimmed_GRCm38_bismark_bt2.bismark.cov.gz	10.24430333	Blood	M	Thompson_2018	104.945750717049	2.32672177840261	Blood_Thompson_2018	9
Mouse_Blood_SH085_SRR7871602_1_trimmed_GRCm38_bismark_bt2.bismark.cov.gz	10.24430333	749	7	3.24430333	8	2.24430333	8	2.24430333	6	4.24430333	Mouse_Blood_SH085_SRR7871602_1_trimmed_GRCm38_bismark_bt2.bismark.cov.gz	10.24430333	Blood	M	Thompson_2018	104.945750717049	2.32672177840261	Blood_Thompson_2018	8
Mouse_Blood_SH086_SRR7871603_1_trimmed_GRCm38_bismark_bt2.bismark.cov.gz	10.24430333	749	8	2.24430333	8	2.24430333	8	2.24430333	7	3.24430333	Mouse_Blood_SH086_SRR7871603_1_trimmed_GRCm38_bismark_bt2.bismark.cov.gz	10.24430333	Blood	M	Thompson_2018	104.945750717049	2.32672177840261	Blood_Thompson_2018	7
Mouse_Blood_SH087_SRR7871604_1_trimmed_GRCm38_bismark_bt2.bismark.cov.gz	10.24430333	749	8	2.24430333	7	3.24430333	8	2.24430333	6	4.24430333	Mouse_Blood_SH087_SRR7871604_1_trimmed_GRCm38_bismark_bt2.bismark.cov.gz	10.24430333	Blood	M	Thompson_2018	104.945750717049	2.32672177840261	Blood_Thompson_2018	6
Mouse_Blood_SH088_SRR7871605_1_trimmed_GRCm38_bismark_bt2.bismark.cov.gz	10.24430333	748	7	3.24430333	8	2.24430333	8	2.24430333	6	4.24430333	Mouse_Blood_SH088_SRR7871605_1_trimmed_GRCm38_bismark_bt2.bismark.cov.gz	10.24430333	Blood	M	Thompson_2018	104.945750717049	2.32672177840261	Blood_Thompson_2018	5
Mouse_Blood_SH089_SRR7871606_1_trimmed_GRCm38_bismark_bt2.bismark.cov.gz	10.24430333	743	7	3.24430333	8	2.24430333	8	2.24430333	7	3.24430333	Mouse_Blood_SH089_SRR7871606_1_trimmed_GRCm38_bismark_bt2.bismark.cov.gz	10.24430333	Blood	M	Thompson_2018	104.945750717049	2.32672177840261	Blood_Thompson_2018	4
Mouse_Blood_SH090_SRR7871607_1_trimmed_GRCm38_bismark_bt2.bismark.cov.gz	10.24430333	747	7	3.24430333	7	3.24430333	7	3.24430333	6	4.24430333	Mouse_Blood_SH090_SRR7871607_1_trimmed_GRCm38_bismark_bt2.bismark.cov.gz	10.24430333	Blood	M	Thompson_2018	104.945750717049	2.32672177840261	Blood_Thompson_2018	3
Mouse_Blood_SH091_SRR7871608_1_trimmed_GRCm38_bismark_bt2.bismark.cov.gz	7.171016667	748	5	2.171016667	5	2.171016667	5	2.171016667	5	2.171016667	Mouse_Blood_SH091_SRR7871608_1_trimmed_GRCm38_bismark_bt2.bismark.cov.gz	7.171016667	Blood	M	Thompson_2018	51.4234800383918	1.9700474391203	Blood_Thompson_2018	5
Mouse_Blood_SH092_SRR7871609_1_trimmed_GRCm38_bismark_bt2.bismark.cov.gz	7.171016667	749	5	2.171016667	5	2.171016667	5	2.171016667	5	2.171016667	Mouse_Blood_SH092_SRR7871609_1_trimmed_GRCm38_bismark_bt2.bismark.cov.gz	7.171016667	Blood	M	Thompson_2018	51.4234800383918	1.9700474391203	Blood_Thompson_2018	4
Mouse_Blood_SH093_SRR7871610_1_trimmed_GRCm38_bismark_bt2.bismark.cov.gz	7.171016667	749	5	2.171016667	5	2.171016667	5	2.171016667	4	3.171016667	Mouse_Blood_SH093_SRR7871610_1_trimmed_GRCm38_bismark_bt2.bismark.cov.gz	7.171016667	Blood	M	Thompson_2018	51.4234800383918	1.9700474391203	Blood_Thompson_2018	3
Mouse_Blood_SH094_SRR7871611_1_trimmed_GRCm38_bismark_bt2.bismark.cov.gz	7.171016667	750	5	2.171016667	5	2.171016667	5	2.171016667	5	2.171016667	Mouse_Blood_SH094_SRR7871611_1_trimmed_GRCm38_bismark_bt2.bismark.cov.gz	7.171016667	Blood	M	Thompson_2018	51.4234800383918	1.9700474391203	Blood_Thompson_2018	2
Mouse_Blood_SH095_SRR7871612_1_trimmed_GRCm38_bismark_bt2.bismark.cov.gz	7.171016667	750	5	2.171016667	5	2.171016667	5	2.171016667	4	3.171016667	Mouse_Blood_SH095_SRR7871612_1_trimmed_GRCm38_bismark_bt2.bismark.cov.gz	7.171016667	Blood	M	Thompson_2018	51.4234800383918	1.9700474391203	Blood_Thompson_2018	1
Mouse_Blood_SH096_SRR7871613_1_trimmed_GRCm38_bismark_bt2.bismark.cov.gz	7.171016667	750	5	2.171016667	6	1.171016667	6	1.171016667	5	2.171016667	Mouse_Blood_SH096_SRR7871613_1_trimmed_GRCm38_bismark_bt2.bismark.cov.gz	7.171016667	Blood	M	Thompson_2018	51.4234800383918	1.9700474391203	Blood_Thompson_2018	10
Mouse_Blood_SH097_SRR7871614_1_trimmed_GRCm38_bismark_bt2.bismark.cov.gz	7.171016667	746	5	2.171016667	5	2.171016667	5	2.171016667	4	3.171016667	Mouse_Blood_SH097_SRR7871614_1_trimmed_GRCm38_bismark_bt2.bismark.cov.gz	7.171016667	Blood	M	Thompson_2018	51.4234800383918	1.9700474391203	Blood_Thompson_2018	9
Mouse_Blood_SH098_SRR7871615_1_trimmed_GRCm38_bismark_bt2.bismark.cov.gz	7.171016667	749	5	2.171016667	6	1.171016667	6	1.171016667	5	2.171016667	Mouse_Blood_SH098_SRR7871615_1_trimmed_GRCm38_bismark_bt2.bismark.cov.gz	7.171016667	Blood	M	Thompson_2018	51.4234800383918	1.9700474391203	Blood_Thompson_2018	8
Mouse_Blood_SH099_SRR7871616_1_trimmed_GRCm38_bismark_bt2.bismark.cov.gz	7.171016667	750	4	3.171016667	5	2.171016667	5	2.171016667	4	3.171016667	Mouse_Blood_SH099_SRR7871616_1_trimmed_GRCm38_bismark_bt2.bismark.cov.gz	7.171016667	Blood	M	Thompson_2018	51.4234800383918	1.9700474391203	Blood_Thompson_2018	7
Mouse_Blood_SH100_SRR7871617_1_trimmed_GRCm38_bismark_bt2.bismark.cov.gz	7.171016667	749	5	2.171016667	5	2.171016667	5	2.171016667	4	3.171016667	Mouse_Blood_SH100_SRR7871617_1_trimmed_GRCm38_bismark_bt2.bismark.cov.gz	7.171016667	Blood	M	Thompson_2018	51.4234800383918	1.9700474391203	Blood_Thompson_2018	6
SRR3440565_GSM2132712_20D02_Mus_musculus_Bisulfite-Seq_1_val_1_GRCm38_bismark_bt2_pe.bismark.cov.gz	2.9113108	728	3	0.0886892000000001	3	0.0886892000000001	3	0.0886892000000001	4	1.0886892	SRR3440565_GSM2132712_20D02_Mus_musculus_Bisulfite-Seq_1_val_1_GRCm38_bismark_bt2_pe.bismark.cov.gz	2.9113108	Blood	M	Petkovich	8.47573057419664	1.06860342649812	Blood_Petkovich	1
SRR3440566_GSM2132713_20D03_Mus_musculus_Bisulfite-Seq_1_val_1_GRCm38_bismark_bt2_pe.bismark.cov.gz	2.9113108	745	4	1.0886892	5	2.0886892	5	2.0886892	6	3.0886892	SRR3440566_GSM2132713_20D03_Mus_musculus_Bisulfite-Seq_1_val_1_GRCm38_bismark_bt2_pe.bismark.cov.gz	2.9113108	Blood	M	Petkovich	8.47573057419664	1.06860342649812	Blood_Petkovich	2
SRR3440567_GSM2132714_20D04_Mus_musculus_Bisulfite-Seq_1_val_1_GRCm38_bismark_bt2_pe.bismark.cov.gz	2.9113108	744	3	0.0886892000000001	4	1.0886892	4	1.0886892	4	1.0886892	SRR3440567_GSM2132714_20D04_Mus_musculus_Bisulfite-Seq_1_val_1_GRCm38_bismark_bt2_pe.bismark.cov.gz	2.9113108	Blood	M	Petkovich	8.47573057419664	1.06860342649812	Blood_Petkovich	7
SRR3440568_GSM2132715_20D05_Mus_musculus_Bisulfite-Seq_1_val_1_GRCm38_bismark_bt2_pe.bismark.cov.gz	2.9113108	744	5	2.0886892	5	2.0886892	5	2.0886892	6	3.0886892	SRR3440568_GSM2132715_20D05_Mus_musculus_Bisulfite-Seq_1_val_1_GRCm38_bismark_bt2_pe.bismark.cov.gz	2.9113108	Blood	M	Petkovich	8.47573057419664	1.06860342649812	Blood_Petkovich	8
SRR3440569_GSM2132716_20D06_Mus_musculus_Bisulfite-Seq_1_val_1_GRCm38_bismark_bt2_pe.bismark.cov.gz	2.9113108	749	3	0.0886892000000001	4	1.0886892	4	1.0886892	4	1.0886892	SRR3440569_GSM2132716_20D06_Mus_musculus_Bisulfite-Seq_1_val_1_GRCm38_bismark_bt2_pe.bismark.cov.gz	2.9113108	Blood	M	Petkovich	8.47573057419664	1.06860342649812	Blood_Petkovich	9
SRR3440570_GSM2132717_20D07_Mus_musculus_Bisulfite-Seq_1_val_1_GRCm38_bismark_bt2_pe.bismark.cov.gz	2.9113108	740	4	1.0886892	4	1.0886892	4	1.0886892	5	2.0886892	SRR3440570_GSM2132717_20D07_Mus_musculus_Bisulfite-Seq_1_val_1_GRCm38_bismark_bt2_pe.bismark.cov.gz	2.9113108	Blood	M	Petkovich	8.47573057419664	1.06860342649812	Blood_Petkovich	10
SRR3440571_GSM2132718_35D01_Mus_musculus_Bisulfite-Seq_1_val_1_GRCm38_bismark_bt2_pe.bismark.cov.gz	5.0839308	746	5	0.0839308000000001	6	0.9160692	6	0.9160692	6	0.9160692	SRR3440571_GSM2132718_35D01_Mus_musculus_Bisulfite-Seq_1_val_1_GRCm38_bismark_bt2_pe.bismark.cov.gz	5.0839308	Blood	M	Petkovich	25.8463523791886	1.62608474190491	Blood_Petkovich	3
SRR3440572_GSM2132719_35D02_Mus_musculus_Bisulfite-Seq_1_val_1_GRCm38_bismark_bt2_pe.bismark.cov.gz	5.0839308	748	5	0.0839308000000001	5	0.0839308000000001	5	0.0839308000000001	6	0.9160692	SRR3440572_GSM2132719_35D02_Mus_musculus_Bisulfite-Seq_1_val_1_GRCm38_bismark_bt2_pe.bismark.cov.gz	5.0839308	Blood	M	Petkovich	25.8463523791886	1.62608474190491	Blood_Petkovich	4
SRR3440573_GSM2132720_35D04_Mus_musculus_Bisulfite-Seq_1_val_1_GRCm38_bismark_bt2_pe.bismark.cov.gz	5.0839308	740	5	0.0839308000000001	6	0.9160692	6	0.9160692	6	0.9160692	SRR3440573_GSM2132720_35D04_Mus_musculus_Bisulfite-Seq_1_val_1_GRCm38_bismark_bt2_pe.bismark.cov.gz	5.0839308	Blood	M	Petkovich	25.8463523791886	1.62608474190491	Blood_Petkovich	5
SRR3440574_GSM2132721_35D05_Mus_musculus_Bisulfite-Seq_1_val_1_GRCm38_bismark_bt2_pe.bismark.cov.gz	5.0839308	746	6	0.9160692	6	0.9160692	6	0.9160692	6	0.9160692	SRR3440574_GSM2132721_35D05_Mus_musculus_Bisulfite-Seq_1_val_1_GRCm38_bismark_bt2_pe.bismark.cov.gz	5.0839308	Blood	M	Petkovich	25.8463523791886	1.62608474190491	Blood_Petkovich	6
SRR3440575_GSM2132722_35D06_Mus_musculus_Bisulfite-Seq_1_val_1_GRCm38_bismark_bt2_pe.bismark.cov.gz	5.0839308	746	5	0.0839308000000001	5	0.0839308000000001	6	0.9160692	6	0.9160692	SRR3440575_GSM2132722_35D06_Mus_musculus_Bisulfite-Seq_1_val_1_GRCm38_bismark_bt2_pe.bismark.cov.gz	5.0839308	Blood	M	Petkovich	25.8463523791886	1.62608474190491	Blood_Petkovich	7
SRR3440576_GSM2132723_35D07_Mus_musculus_Bisulfite-Seq_1_val_1_GRCm38_bismark_bt2_pe.bismark.cov.gz	5.0839308	748	5	0.0839308000000001	5	0.0839308000000001	5	0.0839308000000001	6	0.9160692	SRR3440576_GSM2132723_35D07_Mus_musculus_Bisulfite-Seq_1_val_1_GRCm38_bismark_bt2_pe.bismark.cov.gz	5.0839308	Blood	M	Petkovich	25.8463523791886	1.62608474190491	Blood_Petkovich	8
SRR3440577_GSM2132724_B6_CR1001_Mus_musculus_Bisulfite-Seq_1_val_1_GRCm38_bismark_bt2_pe.bismark.cov.gz	43.4524	653	36	7.4524	39	4.4524	39	4.4524	51	7.5476	SRR3440577_GSM2132724_B6_CR1001_Mus_musculus_Bisulfite-Seq_1_val_1_GRCm38_bismark_bt2_pe.bismark.cov.gz	43.4524	Blood	M	Petkovich	1888.11106576	3.77166608608929	Blood_Petkovich	9
SRR3440579_GSM2132725_B6_CR1002_Mus_musculus_Bisulfite-Seq_1_val_1_GRCm38_bismark_bt2_pe.bismark.cov.gz	43.4524	697	43	0.452399999999997	43	0.452399999999997	43	0.452399999999997	52	8.5476	SRR3440579_GSM2132725_B6_CR1002_Mus_musculus_Bisulfite-Seq_1_val_1_GRCm38_bismark_bt2_pe.bismark.cov.gz	43.4524	Blood	M	Petkovich	1888.11106576	3.77166608608929	Blood_Petkovich	10
SRR3440580_GSM2132726_B6_CR1003_Mus_musculus_Bisulfite-Seq_1_val_1_GRCm38_bismark_bt2_pe.bismark.cov.gz	43.4524	693	41	2.4524	45	1.5476	45	1.5476	51	7.5476	SRR3440580_GSM2132726_B6_CR1003_Mus_musculus_Bisulfite-Seq_1_val_1_GRCm38_bismark_bt2_pe.bismark.cov.gz	43.4524	Blood	M	Petkovich	1888.11106576	3.77166608608929	Blood_Petkovich	1
SRR3440582_GSM2132727_B6_CR1004_Mus_musculus_Bisulfite-Seq_1_val_1_GRCm38_bismark_bt2_pe.bismark.cov.gz	43.4524	744	37	6.4524	36	7.4524	37	6.4524	47	3.5476	SRR3440582_GSM2132727_B6_CR1004_Mus_musculus_Bisulfite-Seq_1_val_1_GRCm38_bismark_bt2_pe.bismark.cov.gz	43.4524	Blood	M	Petkovich	1888.11106576	3.77166608608929	Blood_Petkovich	2
SRR3440583_GSM2132728_B6_CR1005_Mus_musculus_Bisulfite-Seq_1_val_1_GRCm38_bismark_bt2_pe.bismark.cov.gz	43.4524	662	58	14.5476	57	13.5476	59	15.5476	73	29.5476	SRR3440583_GSM2132728_B6_CR1005_Mus_musculus_Bisulfite-Seq_1_val_1_GRCm38_bismark_bt2_pe.bismark.cov.gz	43.4524	Blood	M	Petkovich	1888.11106576	3.77166608608929	Blood_Petkovich	3
SRR3440585_GSM2132729_B6_CR1801_Mus_musculus_Bisulfite-Seq_1_val_1_GRCm38_bismark_bt2_pe.bismark.cov.gz	78.21432	714	87	8.78568	82	3.78568	82	3.78568	96	17.78568	SRR3440585_GSM2132729_B6_CR1801_Mus_musculus_Bisulfite-Seq_1_val_1_GRCm38_bismark_bt2_pe.bismark.cov.gz	78.21432	Blood	M	Petkovich	6117.4798530624	4.35945275099141	Blood_Petkovich	7
SRR3440587_GSM2132730_B6_CR1802_Mus_musculus_Bisulfite-Seq_1_val_1_GRCm38_bismark_bt2_pe.bismark.cov.gz	78.21432	732	56	22.21432	59	19.21432	62	16.21432	68	10.21432	SRR3440587_GSM2132730_B6_CR1802_Mus_musculus_Bisulfite-Seq_1_val_1_GRCm38_bismark_bt2_pe.bismark.cov.gz	78.21432	Blood	M	Petkovich	6117.4798530624	4.35945275099141	Blood_Petkovich	8
SRR3440588_GSM2132731_B6_CR1803_Mus_musculus_Bisulfite-Seq_1_val_1_GRCm38_bismark_bt2_pe.bismark.cov.gz	78.21432	629	97	18.78568	92	13.78568	92	13.78568	105	26.78568	SRR3440588_GSM2132731_B6_CR1803_Mus_musculus_Bisulfite-Seq_1_val_1_GRCm38_bismark_bt2_pe.bismark.cov.gz	78.21432	Blood	M	Petkovich	6117.4798530624	4.35945275099141	Blood_Petkovich	9
SRR3440590_GSM2132732_B6_CR1804_Mus_musculus_Bisulfite-Seq_1_val_1_GRCm38_bismark_bt2_pe.bismark.cov.gz	78.21432	697	93	14.78568	77	1.21432	77	1.21432	90	11.78568	SRR3440590_GSM2132732_B6_CR1804_Mus_musculus_Bisulfite-Seq_1_val_1_GRCm38_bismark_bt2_pe.bismark.cov.gz	78.21432	Blood	M	Petkovich	6117.4798530624	4.35945275099141	Blood_Petkovich	10
SRR3440591_GSM2132733_B6_CR1805_Mus_musculus_Bisulfite-Seq_1_val_1_GRCm38_bismark_bt2_pe.bismark.cov.gz	78.21432	610	86	7.78568	81	2.78568	82	3.78568	89	10.78568	SRR3440591_GSM2132733_B6_CR1805_Mus_musculus_Bisulfite-Seq_1_val_1_GRCm38_bismark_bt2_pe.bismark.cov.gz	78.21432	Blood	M	Petkovich	6117.4798530624	4.35945275099141	Blood_Petkovich	1
SRR3440593_GSM2132734_B6_CR2301_Mus_musculus_Bisulfite-Seq_1_val_1_GRCm38_bismark_bt2_pe.bismark.cov.gz	99.94052	712	78	21.94052	81	18.94052	82	17.94052	93	6.94052000000001	SRR3440593_GSM2132734_B6_CR2301_Mus_musculus_Bisulfite-Seq_1_val_1_GRCm38_bismark_bt2_pe.bismark.cov.gz	99.94052	Blood	M	Petkovich	9988.1075378704	4.6045752090244	Blood_Petkovich	9
SRR3440594_GSM2132735_B6_CR2302_Mus_musculus_Bisulfite-Seq_1_val_1_GRCm38_bismark_bt2_pe.bismark.cov.gz	99.94052	716	92	7.94052000000001	84	15.94052	83	16.94052	95	4.94052000000001	SRR3440594_GSM2132735_B6_CR2302_Mus_musculus_Bisulfite-Seq_1_val_1_GRCm38_bismark_bt2_pe.bismark.cov.gz	99.94052	Blood	M	Petkovich	9988.1075378704	4.6045752090244	Blood_Petkovich	10
SRR3440596_GSM2132736_B6_CR2303_Mus_musculus_Bisulfite-Seq_1_val_1_GRCm38_bismark_bt2_pe.bismark.cov.gz	99.94052	699	101	1.05947999999999	92	7.94052000000001	93	6.94052000000001	102	2.05947999999999	SRR3440596_GSM2132736_B6_CR2303_Mus_musculus_Bisulfite-Seq_1_val_1_GRCm38_bismark_bt2_pe.bismark.cov.gz	99.94052	Blood	M	Petkovich	9988.1075378704	4.6045752090244	Blood_Petkovich	1
SRR3440597_GSM2132737_B6_CR2304_Mus_musculus_Bisulfite-Seq_1_val_1_GRCm38_bismark_bt2_pe.bismark.cov.gz	99.94052	680	95	4.94052000000001	85	14.94052	84	15.94052	97	2.94052000000001	SRR3440597_GSM2132737_B6_CR2304_Mus_musculus_Bisulfite-Seq_1_val_1_GRCm38_bismark_bt2_pe.bismark.cov.gz	99.94052	Blood	M	Petkovich	9988.1075378704	4.6045752090244	Blood_Petkovich	2
SRR3440598_GSM2132738_B6_CR2305_Mus_musculus_Bisulfite-Seq_1_val_1_GRCm38_bismark_bt2_pe.bismark.cov.gz	99.94052	734	95	4.94052000000001	86	13.94052	85	14.94052	97	2.94052000000001	SRR3440598_GSM2132738_B6_CR2305_Mus_musculus_Bisulfite-Seq_1_val_1_GRCm38_bismark_bt2_pe.bismark.cov.gz	99.94052	Blood	M	Petkovich	9988.1075378704	4.6045752090244	Blood_Petkovich	3
SRR3440599_GSM2132739_B6_CR2701_Mus_musculus_Bisulfite-Seq_1_val_1_GRCm38_bismark_bt2_pe.bismark.cov.gz	117.32148	672	111	6.32147999999999	100	17.32148	101	16.32148	110	7.32147999999999	SRR3440599_GSM2132739_B6_CR2701_Mus_musculus_Bisulfite-Seq_1_val_1_GRCm38_bismark_bt2_pe.bismark.cov.gz	117.32148	Blood	M	Petkovich	13764.3296693904	4.76491785909958	Blood_Petkovich	3
SRR3440600_GSM2132740_B6_CR2702_Mus_musculus_Bisulfite-Seq_1_val_1_GRCm38_bismark_bt2_pe.bismark.cov.gz	117.32148	701	119	1.67852000000001	110	7.32147999999999	110	7.32147999999999	119	1.67852000000001	SRR3440600_GSM2132740_B6_CR2702_Mus_musculus_Bisulfite-Seq_1_val_1_GRCm38_bismark_bt2_pe.bismark.cov.gz	117.32148	Blood	M	Petkovich	13764.3296693904	4.76491785909958	Blood_Petkovich	4
SRR3440602_GSM2132741_B6_CR2703_Mus_musculus_Bisulfite-Seq_1_val_1_GRCm38_bismark_bt2_pe.bismark.cov.gz	117.32148	543	127	9.67852000000001	107	10.32148	106	11.32148	117	0.321479999999994	SRR3440602_GSM2132741_B6_CR2703_Mus_musculus_Bisulfite-Seq_1_val_1_GRCm38_bismark_bt2_pe.bismark.cov.gz	117.32148	Blood	M	Petkovich	13764.3296693904	4.76491785909958	Blood_Petkovich	5
SRR3440604_GSM2132742_B6_CR2704_Mus_musculus_Bisulfite-Seq_1_val_1_GRCm38_bismark_bt2_pe.bismark.cov.gz	117.32148	702	118	0.678520000000006	109	8.32147999999999	109	8.32147999999999	119	1.67852000000001	SRR3440604_GSM2132742_B6_CR2704_Mus_musculus_Bisulfite-Seq_1_val_1_GRCm38_bismark_bt2_pe.bismark.cov.gz	117.32148	Blood	M	Petkovich	13764.3296693904	4.76491785909958	Blood_Petkovich	6
SRR3440605_GSM2132743_B6_CR2705_Mus_musculus_Bisulfite-Seq_1_val_1_GRCm38_bismark_bt2_pe.bismark.cov.gz	117.32148	664	129	11.67852	113	4.32147999999999	114	3.32147999999999	125	7.67852000000001	SRR3440605_GSM2132743_B6_CR2705_Mus_musculus_Bisulfite-Seq_1_val_1_GRCm38_bismark_bt2_pe.bismark.cov.gz	117.32148	Blood	M	Petkovich	13764.3296693904	4.76491785909958	Blood_Petkovich	7
SRR3440607_GSM2132744_B6D2F1_2001_Mus_musculus_Bisulfite-Seq_1_val_1_GRCm38_bismark_bt2_pe.bismark.cov.gz	86.9048	716	88	1.09520000000001	80	6.90479999999999	80	6.90479999999999	90	3.09520000000001	SRR3440607_GSM2132744_B6D2F1_2001_Mus_musculus_Bisulfite-Seq_1_val_1_GRCm38_bismark_bt2_pe.bismark.cov.gz	86.9048	Blood	M	Petkovich	7552.44426304	4.46481326664924	Blood_Petkovich	3
SRR3440609_GSM2132745_B6D2F1_2002_Mus_musculus_Bisulfite-Seq_1_val_1_GRCm38_bismark_bt2_pe.bismark.cov.gz	86.9048	651	90	3.09520000000001	85	1.90479999999999	85	1.90479999999999	101	14.0952	SRR3440609_GSM2132745_B6D2F1_2002_Mus_musculus_Bisulfite-Seq_1_val_1_GRCm38_bismark_bt2_pe.bismark.cov.gz	86.9048	Blood	M	Petkovich	7552.44426304	4.46481326664924	Blood_Petkovich	2
SRR3440611_GSM2132746_B6D2F1_2003_Mus_musculus_Bisulfite-Seq_1_val_1_GRCm38_bismark_bt2_pe.bismark.cov.gz	86.9048	690	108	21.0952	102	15.0952	101	14.0952	110	23.0952	SRR3440611_GSM2132746_B6D2F1_2003_Mus_musculus_Bisulfite-Seq_1_val_1_GRCm38_bismark_bt2_pe.bismark.cov.gz	86.9048	Blood	M	Petkovich	7552.44426304	4.46481326664924	Blood_Petkovich	4
SRR3440612_GSM2132747_B6D2F1_2004_Mus_musculus_Bisulfite-Seq_1_val_1_GRCm38_bismark_bt2_pe.bismark.cov.gz	86.9048	722	89	2.09520000000001	79	7.90479999999999	80	6.90479999999999	88	1.09520000000001	SRR3440612_GSM2132747_B6D2F1_2004_Mus_musculus_Bisulfite-Seq_1_val_1_GRCm38_bismark_bt2_pe.bismark.cov.gz	86.9048	Blood	M	Petkovich	7552.44426304	4.46481326664924	Blood_Petkovich	6
SRR3440613_GSM2132748_B6D2F1_2005_Mus_musculus_Bisulfite-Seq_1_val_1_GRCm38_bismark_bt2_pe.bismark.cov.gz	86.9048	701	85	1.90479999999999	86	0.904799999999994	84	2.90479999999999	98	11.0952	SRR3440613_GSM2132748_B6D2F1_2005_Mus_musculus_Bisulfite-Seq_1_val_1_GRCm38_bismark_bt2_pe.bismark.cov.gz	86.9048	Blood	M	Petkovich	7552.44426304	4.46481326664924	Blood_Petkovich	7
SRR3440615_GSM2132749_B6D2F1_2701_Mus_musculus_Bisulfite-Seq_1_val_1_GRCm38_bismark_bt2_pe.bismark.cov.gz	117.32148	721	109	8.32147999999999	105	12.32148	105	12.32148	113	4.32147999999999	SRR3440615_GSM2132749_B6D2F1_2701_Mus_musculus_Bisulfite-Seq_1_val_1_GRCm38_bismark_bt2_pe.bismark.cov.gz	117.32148	Blood	M	Petkovich	13764.3296693904	4.76491785909958	Blood_Petkovich	8
SRR3440616_GSM2132750_B6D2F1_2702_Mus_musculus_Bisulfite-Seq_1_val_1_GRCm38_bismark_bt2_pe.bismark.cov.gz	117.32148	732	110	7.32147999999999	101	16.32148	103	14.32148	112	5.32147999999999	SRR3440616_GSM2132750_B6D2F1_2702_Mus_musculus_Bisulfite-Seq_1_val_1_GRCm38_bismark_bt2_pe.bismark.cov.gz	117.32148	Blood	M	Petkovich	13764.3296693904	4.76491785909958	Blood_Petkovich	9
SRR3440617_GSM2132751_B6D2F1_2703_Mus_musculus_Bisulfite-Seq_1_val_1_GRCm38_bismark_bt2_pe.bismark.cov.gz	117.32148	583	110	7.32147999999999	104	13.32148	103	14.32148	111	6.32147999999999	SRR3440617_GSM2132751_B6D2F1_2703_Mus_musculus_Bisulfite-Seq_1_val_1_GRCm38_bismark_bt2_pe.bismark.cov.gz	117.32148	Blood	M	Petkovich	13764.3296693904	4.76491785909958	Blood_Petkovich	10
SRR3440619_GSM2132752_B6D2F1_2704_Mus_musculus_Bisulfite-Seq_1_val_1_GRCm38_bismark_bt2_pe.bismark.cov.gz	117.32148	728	99	18.32148	97	20.32148	98	19.32148	103	14.32148	SRR3440619_GSM2132752_B6D2F1_2704_Mus_musculus_Bisulfite-Seq_1_val_1_GRCm38_bismark_bt2_pe.bismark.cov.gz	117.32148	Blood	M	Petkovich	13764.3296693904	4.76491785909958	Blood_Petkovich	1
SRR3440620_GSM2132753_B6D2F1_2705_Mus_musculus_Bisulfite-Seq_1_val_1_GRCm38_bismark_bt2_pe.bismark.cov.gz	117.32148	703	130	12.67852	136	18.67852	136	18.67852	143	25.67852	SRR3440620_GSM2132753_B6D2F1_2705_Mus_musculus_Bisulfite-Seq_1_val_1_GRCm38_bismark_bt2_pe.bismark.cov.gz	117.32148	Blood	M	Petkovich	13764.3296693904	4.76491785909958	Blood_Petkovich	2
SRR3440624_GSM2132755_B6D2F1_CR2102_Mus_musculus_Bisulfite-Seq_1_val_1_GRCm38_bismark_bt2_pe.bismark.cov.gz	91.25004	692	95	3.74996	83	8.25004	84	7.25004	95	3.74996	SRR3440624_GSM2132755_B6D2F1_CR2102_Mus_musculus_Bisulfite-Seq_1_val_1_GRCm38_bismark_bt2_pe.bismark.cov.gz	91.25004	Blood	M	Petkovich	8326.5698000016	4.51360343081867	Blood_Petkovich	5
SRR3440625_GSM2132756_B6D2F1_CR2103_Mus_musculus_Bisulfite-Seq_1_val_1_GRCm38_bismark_bt2_pe.bismark.cov.gz	91.25004	720	86	5.25004	85	6.25004	85	6.25004	97	5.74996	SRR3440625_GSM2132756_B6D2F1_CR2103_Mus_musculus_Bisulfite-Seq_1_val_1_GRCm38_bismark_bt2_pe.bismark.cov.gz	91.25004	Blood	M	Petkovich	8326.5698000016	4.51360343081867	Blood_Petkovich	6
SRR3440627_GSM2132757_B6D2F1_CR2104_Mus_musculus_Bisulfite-Seq_1_val_1_GRCm38_bismark_bt2_pe.bismark.cov.gz	91.25004	691	80	11.25004	77	14.25004	77	14.25004	91	0.250039999999998	SRR3440627_GSM2132757_B6D2F1_CR2104_Mus_musculus_Bisulfite-Seq_1_val_1_GRCm38_bismark_bt2_pe.bismark.cov.gz	91.25004	Blood	M	Petkovich	8326.5698000016	4.51360343081867	Blood_Petkovich	7
SRR3440628_GSM2132758_B6D2F1_CR2105_Mus_musculus_Bisulfite-Seq_1_val_1_GRCm38_bismark_bt2_pe.bismark.cov.gz	91.25004	659	81	10.25004	74	17.25004	74	17.25004	89	2.25004	SRR3440628_GSM2132758_B6D2F1_CR2105_Mus_musculus_Bisulfite-Seq_1_val_1_GRCm38_bismark_bt2_pe.bismark.cov.gz	91.25004	Blood	M	Petkovich	8326.5698000016	4.51360343081867	Blood_Petkovich	8
SRR3440629_GSM2132759_b6d2f1_CR2106_Mus_musculus_Bisulfite-Seq_1_val_1_GRCm38_bismark_bt2_pe.bismark.cov.gz	91.25004	703	74	17.25004	77	14.25004	79	12.25004	98	6.74996	SRR3440629_GSM2132759_b6d2f1_CR2106_Mus_musculus_Bisulfite-Seq_1_val_1_GRCm38_bismark_bt2_pe.bismark.cov.gz	91.25004	Blood	M	Petkovich	8326.5698000016	4.51360343081867	Blood_Petkovich	9
SRR3440630_GSM2132760_b6d2f1_CR2107_Mus_musculus_Bisulfite-Seq_1_val_1_GRCm38_bismark_bt2_pe.bismark.cov.gz	91.25004	643	104	12.74996	101	9.74996	102	10.74996	111	19.74996	SRR3440630_GSM2132760_b6d2f1_CR2107_Mus_musculus_Bisulfite-Seq_1_val_1_GRCm38_bismark_bt2_pe.bismark.cov.gz	91.25004	Blood	M	Petkovich	8326.5698000016	4.51360343081867	Blood_Petkovich	10
SRR3440632_GSM2132761_B6D2F1_CR2701_Mus_musculus_Bisulfite-Seq_1_val_1_GRCm38_bismark_bt2_pe.bismark.cov.gz	117.32148	701	109	8.32147999999999	96	21.32148	96	21.32148	111	6.32147999999999	SRR3440632_GSM2132761_B6D2F1_CR2701_Mus_musculus_Bisulfite-Seq_1_val_1_GRCm38_bismark_bt2_pe.bismark.cov.gz	117.32148	Blood	M	Petkovich	13764.3296693904	4.76491785909958	Blood_Petkovich	3
SRR3440634_GSM2132762_B6D2F1_CR2702_Mus_musculus_Bisulfite-Seq_1_val_1_GRCm38_bismark_bt2_pe.bismark.cov.gz	117.32148	707	126	8.67852000000001	109	8.32147999999999	110	7.32147999999999	119	1.67852000000001	SRR3440634_GSM2132762_B6D2F1_CR2702_Mus_musculus_Bisulfite-Seq_1_val_1_GRCm38_bismark_bt2_pe.bismark.cov.gz	117.32148	Blood	M	Petkovich	13764.3296693904	4.76491785909958	Blood_Petkovich	4
SRR3440635_GSM2132763_B6D2F1_CR2703_Mus_musculus_Bisulfite-Seq_1_val_1_GRCm38_bismark_bt2_pe.bismark.cov.gz	117.32148	658	122	4.67852000000001	112	5.32147999999999	111	6.32147999999999	122	4.67852000000001	SRR3440635_GSM2132763_B6D2F1_CR2703_Mus_musculus_Bisulfite-Seq_1_val_1_GRCm38_bismark_bt2_pe.bismark.cov.gz	117.32148	Blood	M	Petkovich	13764.3296693904	4.76491785909958	Blood_Petkovich	5
SRR3440637_GSM2132764_B6D2F1_CR2704_Mus_musculus_Bisulfite-Seq_1_val_1_GRCm38_bismark_bt2_pe.bismark.cov.gz	117.32148	657	134	16.67852	115	2.32147999999999	115	2.32147999999999	126	8.67852000000001	SRR3440637_GSM2132764_B6D2F1_CR2704_Mus_musculus_Bisulfite-Seq_1_val_1_GRCm38_bismark_bt2_pe.bismark.cov.gz	117.32148	Blood	M	Petkovich	13764.3296693904	4.76491785909958	Blood_Petkovich	6
SRR3440639_GSM2132765_B6D2F1_CR2705_Mus_musculus_Bisulfite-Seq_1_val_1_GRCm38_bismark_bt2_pe.bismark.cov.gz	117.32148	684	106	11.32148	96	21.32148	95	22.32148	106	11.32148	SRR3440639_GSM2132765_B6D2F1_CR2705_Mus_musculus_Bisulfite-Seq_1_val_1_GRCm38_bismark_bt2_pe.bismark.cov.gz	117.32148	Blood	M	Petkovich	13764.3296693904	4.76491785909958	Blood_Petkovich	7
SRR3440664_GSM2132788_GX2455_Mus_musculus_Bisulfite-Seq_1_val_1_GRCm38_bismark_bt2_pe.bismark.cov.gz	26.07144	728	49	22.92856	45	18.92856	47	20.92856	55	28.92856	SRR3440664_GSM2132788_GX2455_Mus_musculus_Bisulfite-Seq_1_val_1_GRCm38_bismark_bt2_pe.bismark.cov.gz	26.07144	Blood	F	Petkovich	679.7199836736	3.2608404623233	Blood_Petkovich	6
SRR3440666_GSM2132790_GX2465_Mus_musculus_Bisulfite-Seq_1_val_1_GRCm38_bismark_bt2_pe.bismark.cov.gz	26.07144	737	34	7.92856	32	5.92856	33	6.92856	35	8.92856	SRR3440666_GSM2132790_GX2465_Mus_musculus_Bisulfite-Seq_1_val_1_GRCm38_bismark_bt2_pe.bismark.cov.gz	26.07144	Blood	F	Petkovich	679.7199836736	3.2608404623233	Blood_Petkovich	7
SRR3440672_GSM2132796_GX2472_Mus_musculus_Bisulfite-Seq_1_val_1_GRCm38_bismark_bt2_pe.bismark.cov.gz	26.07144	733	60	33.92856	58	31.92856	58	31.92856	71	44.92856	SRR3440672_GSM2132796_GX2472_Mus_musculus_Bisulfite-Seq_1_val_1_GRCm38_bismark_bt2_pe.bismark.cov.gz	26.07144	Blood	M	Petkovich	679.7199836736	3.2608404623233	Blood_Petkovich	8
SRR3440674_GSM2132798_GX2479_Mus_musculus_Bisulfite-Seq_1_val_1_GRCm38_bismark_bt2_pe.bismark.cov.gz	26.07144	740	42	15.92856	44	17.92856	45	18.92856	50	23.92856	SRR3440674_GSM2132798_GX2479_Mus_musculus_Bisulfite-Seq_1_val_1_GRCm38_bismark_bt2_pe.bismark.cov.gz	26.07144	Blood	M	Petkovich	679.7199836736	3.2608404623233	Blood_Petkovich	9
SRR3440675_GSM2132799_GX2481_Mus_musculus_Bisulfite-Seq_1_val_1_GRCm38_bismark_bt2_pe.bismark.cov.gz	26.07144	728	39	12.92856	41	14.92856	42	15.92856	49	22.92856	SRR3440675_GSM2132799_GX2481_Mus_musculus_Bisulfite-Seq_1_val_1_GRCm38_bismark_bt2_pe.bismark.cov.gz	26.07144	Blood	F	Petkovich	679.7199836736	3.2608404623233	Blood_Petkovich	10
SRR3440680_GSM2132803_GX2519_Mus_musculus_Bisulfite-Seq_1_val_1_GRCm38_bismark_bt2_pe.bismark.cov.gz	26.07144	733	35	8.92856	37	10.92856	37	10.92856	43	16.92856	SRR3440680_GSM2132803_GX2519_Mus_musculus_Bisulfite-Seq_1_val_1_GRCm38_bismark_bt2_pe.bismark.cov.gz	26.07144	Blood	M	Petkovich	679.7199836736	3.2608404623233	Blood_Petkovich	1
SRR3440682_GSM2132805_GX2522_Mus_musculus_Bisulfite-Seq_1_val_1_GRCm38_bismark_bt2_pe.bismark.cov.gz	26.07144	739	44	17.92856	46	19.92856	46	19.92856	51	24.92856	SRR3440682_GSM2132805_GX2522_Mus_musculus_Bisulfite-Seq_1_val_1_GRCm38_bismark_bt2_pe.bismark.cov.gz	26.07144	Blood	M	Petkovich	679.7199836736	3.2608404623233	Blood_Petkovich	2
SRR3440684_GSM2132807_GX2584_Mus_musculus_Bisulfite-Seq_1_val_1_GRCm38_bismark_bt2_pe.bismark.cov.gz	26.07144	724	43	16.92856	42	15.92856	42	15.92856	48	21.92856	SRR3440684_GSM2132807_GX2584_Mus_musculus_Bisulfite-Seq_1_val_1_GRCm38_bismark_bt2_pe.bismark.cov.gz	26.07144	Blood	M	Petkovich	679.7199836736	3.2608404623233	Blood_Petkovich	3
SRR3440685_GSM2132808_GX2595_Mus_musculus_Bisulfite-Seq_1_val_1_GRCm38_bismark_bt2_pe.bismark.cov.gz	26.07144	724	40	13.92856	39	12.92856	39	12.92856	44	17.92856	SRR3440685_GSM2132808_GX2595_Mus_musculus_Bisulfite-Seq_1_val_1_GRCm38_bismark_bt2_pe.bismark.cov.gz	26.07144	Blood	M	Petkovich	679.7199836736	3.2608404623233	Blood_Petkovich	4
SRR3440689_GSM2132810_GX2623_Mus_musculus_Bisulfite-Seq_1_val_1_GRCm38_bismark_bt2_pe.bismark.cov.gz	26.07144	731	42	15.92856	39	12.92856	39	12.92856	45	18.92856	SRR3440689_GSM2132810_GX2623_Mus_musculus_Bisulfite-Seq_1_val_1_GRCm38_bismark_bt2_pe.bismark.cov.gz	26.07144	Blood	M	Petkovich	679.7199836736	3.2608404623233	Blood_Petkovich	5
SRR3440691_GSM2132812_GX2638_Mus_musculus_Bisulfite-Seq_1_val_1_GRCm38_bismark_bt2_pe.bismark.cov.gz	26.07144	727	55	28.92856	52	25.92856	50	23.92856	57	30.92856	SRR3440691_GSM2132812_GX2638_Mus_musculus_Bisulfite-Seq_1_val_1_GRCm38_bismark_bt2_pe.bismark.cov.gz	26.07144	Blood	M	Petkovich	679.7199836736	3.2608404623233	Blood_Petkovich	6
SRR3440706_GSM2132820_M0301_Mus_musculus_Bisulfite-Seq_1_val_1_GRCm38_bismark_bt2_pe.bismark.cov.gz	13.03572	748	17	3.96428	16	2.96428	16	2.96428	18	4.96428	SRR3440706_GSM2132820_M0301_Mus_musculus_Bisulfite-Seq_1_val_1_GRCm38_bismark_bt2_pe.bismark.cov.gz	13.03572	Blood	M	Petkovich	169.9299959184	2.56769328176336	Blood_Petkovich	9
SRR3440707_GSM2132821_M0302_Mus_musculus_Bisulfite-Seq_1_val_1_GRCm38_bismark_bt2_pe.bismark.cov.gz	13.03572	748	16	2.96428	17	3.96428	18	4.96428	19	5.96428	SRR3440707_GSM2132821_M0302_Mus_musculus_Bisulfite-Seq_1_val_1_GRCm38_bismark_bt2_pe.bismark.cov.gz	13.03572	Blood	M	Petkovich	169.9299959184	2.56769328176336	Blood_Petkovich	10
SRR3440708_GSM2132822_M0303_Mus_musculus_Bisulfite-Seq_1_val_1_GRCm38_bismark_bt2_pe.bismark.cov.gz	13.03572	747	16	2.96428	17	3.96428	16	2.96428	20	6.96428	SRR3440708_GSM2132822_M0303_Mus_musculus_Bisulfite-Seq_1_val_1_GRCm38_bismark_bt2_pe.bismark.cov.gz	13.03572	Blood	M	Petkovich	169.9299959184	2.56769328176336	Blood_Petkovich	1
SRR3440709_GSM2132823_M0304_Mus_musculus_Bisulfite-Seq_1_val_1_GRCm38_bismark_bt2_pe.bismark.cov.gz	13.03572	745	20	6.96428	19	5.96428	19	5.96428	22	8.96428	SRR3440709_GSM2132823_M0304_Mus_musculus_Bisulfite-Seq_1_val_1_GRCm38_bismark_bt2_pe.bismark.cov.gz	13.03572	Blood	M	Petkovich	169.9299959184	2.56769328176336	Blood_Petkovich	2
SRR3440710_GSM2132824_M0305_Mus_musculus_Bisulfite-Seq_1_val_1_GRCm38_bismark_bt2_pe.bismark.cov.gz	13.03572	731	14	0.96428	13	0.0357199999999995	14	0.96428	16	2.96428	SRR3440710_GSM2132824_M0305_Mus_musculus_Bisulfite-Seq_1_val_1_GRCm38_bismark_bt2_pe.bismark.cov.gz	13.03572	Blood	M	Petkovich	169.9299959184	2.56769328176336	Blood_Petkovich	3
SRR3440711_GSM2132825_M0306_Mus_musculus_Bisulfite-Seq_1_val_1_GRCm38_bismark_bt2_pe.bismark.cov.gz	13.03572	747	20	6.96428	18	4.96428	18	4.96428	20	6.96428	SRR3440711_GSM2132825_M0306_Mus_musculus_Bisulfite-Seq_1_val_1_GRCm38_bismark_bt2_pe.bismark.cov.gz	13.03572	Blood	M	Petkovich	169.9299959184	2.56769328176336	Blood_Petkovich	4
SRR3440712_GSM2132826_M0308_Mus_musculus_Bisulfite-Seq_1_val_1_GRCm38_bismark_bt2_pe.bismark.cov.gz	13.03572	748	14	0.96428	13	0.0357199999999995	13	0.0357199999999995	14	0.96428	SRR3440712_GSM2132826_M0308_Mus_musculus_Bisulfite-Seq_1_val_1_GRCm38_bismark_bt2_pe.bismark.cov.gz	13.03572	Blood	M	Petkovich	169.9299959184	2.56769328176336	Blood_Petkovich	5
SRR3440713_GSM2132827_M0309_Mus_musculus_Bisulfite-Seq_1_val_1_GRCm38_bismark_bt2_pe.bismark.cov.gz	13.03572	736	15	1.96428	14	0.96428	14	0.96428	17	3.96428	SRR3440713_GSM2132827_M0309_Mus_musculus_Bisulfite-Seq_1_val_1_GRCm38_bismark_bt2_pe.bismark.cov.gz	13.03572	Blood	M	Petkovich	169.9299959184	2.56769328176336	Blood_Petkovich	6
SRR3440715_GSM2132828_M0310_Mus_musculus_Bisulfite-Seq_1_val_1_GRCm38_bismark_bt2_pe.bismark.cov.gz	13.03572	709	14	0.96428	14	0.96428	15	1.96428	17	3.96428	SRR3440715_GSM2132828_M0310_Mus_musculus_Bisulfite-Seq_1_val_1_GRCm38_bismark_bt2_pe.bismark.cov.gz	13.03572	Blood	M	Petkovich	169.9299959184	2.56769328176336	Blood_Petkovich	7
SRR3440716_GSM2132829_M0401_Mus_musculus_Bisulfite-Seq_1_val_1_GRCm38_bismark_bt2_pe.bismark.cov.gz	17.38096	724	26	8.61904	25	7.61904	24	6.61904	28	10.61904	SRR3440716_GSM2132829_M0401_Mus_musculus_Bisulfite-Seq_1_val_1_GRCm38_bismark_bt2_pe.bismark.cov.gz	17.38096	Blood	M	Petkovich	302.0977705216	2.85537535421514	Blood_Petkovich	6
SRR3440718_GSM2132830_M0402_Mus_musculus_Bisulfite-Seq_1_val_1_GRCm38_bismark_bt2_pe.bismark.cov.gz	17.38096	701	25	7.61904	28	10.61904	29	11.61904	32	14.61904	SRR3440718_GSM2132830_M0402_Mus_musculus_Bisulfite-Seq_1_val_1_GRCm38_bismark_bt2_pe.bismark.cov.gz	17.38096	Blood	M	Petkovich	302.0977705216	2.85537535421514	Blood_Petkovich	8
SRR3440720_GSM2132831_M0403_Mus_musculus_Bisulfite-Seq_1_val_1_GRCm38_bismark_bt2_pe.bismark.cov.gz	17.38096	748	27	9.61904	29	11.61904	29	11.61904	33	15.61904	SRR3440720_GSM2132831_M0403_Mus_musculus_Bisulfite-Seq_1_val_1_GRCm38_bismark_bt2_pe.bismark.cov.gz	17.38096	Blood	M	Petkovich	302.0977705216	2.85537535421514	Blood_Petkovich	9
SRR3440721_GSM2132832_M0404_Mus_musculus_Bisulfite-Seq_1_val_1_GRCm38_bismark_bt2_pe.bismark.cov.gz	17.38096	746	24	6.61904	23	5.61904	23	5.61904	27	9.61904	SRR3440721_GSM2132832_M0404_Mus_musculus_Bisulfite-Seq_1_val_1_GRCm38_bismark_bt2_pe.bismark.cov.gz	17.38096	Blood	M	Petkovich	302.0977705216	2.85537535421514	Blood_Petkovich	10
SRR3440723_GSM2132833_M0405_Mus_musculus_Bisulfite-Seq_1_val_1_GRCm38_bismark_bt2_pe.bismark.cov.gz	17.38096	750	22	4.61904	21	3.61904	21	3.61904	23	5.61904	SRR3440723_GSM2132833_M0405_Mus_musculus_Bisulfite-Seq_1_val_1_GRCm38_bismark_bt2_pe.bismark.cov.gz	17.38096	Blood	M	Petkovich	302.0977705216	2.85537535421514	Blood_Petkovich	1
SRR3440724_GSM2132834_M0406_Mus_musculus_Bisulfite-Seq_1_val_1_GRCm38_bismark_bt2_pe.bismark.cov.gz	17.38096	744	23	5.61904	22	4.61904	21	3.61904	25	7.61904	SRR3440724_GSM2132834_M0406_Mus_musculus_Bisulfite-Seq_1_val_1_GRCm38_bismark_bt2_pe.bismark.cov.gz	17.38096	Blood	M	Petkovich	302.0977705216	2.85537535421514	Blood_Petkovich	2
SRR3440726_GSM2132835_M0407_Mus_musculus_Bisulfite-Seq_1_val_1_GRCm38_bismark_bt2_pe.bismark.cov.gz	17.38096	750	25	7.61904	22	4.61904	22	4.61904	24	6.61904	SRR3440726_GSM2132835_M0407_Mus_musculus_Bisulfite-Seq_1_val_1_GRCm38_bismark_bt2_pe.bismark.cov.gz	17.38096	Blood	M	Petkovich	302.0977705216	2.85537535421514	Blood_Petkovich	3
SRR3440727_GSM2132836_M0409_Mus_musculus_Bisulfite-Seq_1_val_1_GRCm38_bismark_bt2_pe.bismark.cov.gz	17.38096	747	20	2.61904	20	2.61904	20	2.61904	22	4.61904	SRR3440727_GSM2132836_M0409_Mus_musculus_Bisulfite-Seq_1_val_1_GRCm38_bismark_bt2_pe.bismark.cov.gz	17.38096	Blood	M	Petkovich	302.0977705216	2.85537535421514	Blood_Petkovich	4
SRR3440728_GSM2132837_M0410_Mus_musculus_Bisulfite-Seq_1_val_1_GRCm38_bismark_bt2_pe.bismark.cov.gz	17.38096	734	24	6.61904	25	7.61904	25	7.61904	28	10.61904	SRR3440728_GSM2132837_M0410_Mus_musculus_Bisulfite-Seq_1_val_1_GRCm38_bismark_bt2_pe.bismark.cov.gz	17.38096	Blood	M	Petkovich	302.0977705216	2.85537535421514	Blood_Petkovich	5
SRR3440730_GSM2132838_M0601_Mus_musculus_Bisulfite-Seq_1_val_1_GRCm38_bismark_bt2_pe.bismark.cov.gz	26.07144	748	47	20.92856	45	18.92856	46	19.92856	51	24.92856	SRR3440730_GSM2132838_M0601_Mus_musculus_Bisulfite-Seq_1_val_1_GRCm38_bismark_bt2_pe.bismark.cov.gz	26.07144	Blood	M	Petkovich	679.7199836736	3.2608404623233	Blood_Petkovich	7
SRR3440731_GSM2132839_M0603_Mus_musculus_Bisulfite-Seq_1_val_1_GRCm38_bismark_bt2_pe.bismark.cov.gz	26.07144	739	75	48.92856	65	38.92856	67	40.92856	70	43.92856	SRR3440731_GSM2132839_M0603_Mus_musculus_Bisulfite-Seq_1_val_1_GRCm38_bismark_bt2_pe.bismark.cov.gz	26.07144	Blood	M	Petkovich	679.7199836736	3.2608404623233	Blood_Petkovich	8
SRR3440733_GSM2132840_M0604_Mus_musculus_Bisulfite-Seq_1_val_1_GRCm38_bismark_bt2_pe.bismark.cov.gz	26.07144	732	82	55.92856	79	52.92856	79	52.92856	88	61.92856	SRR3440733_GSM2132840_M0604_Mus_musculus_Bisulfite-Seq_1_val_1_GRCm38_bismark_bt2_pe.bismark.cov.gz	26.07144	Blood	M	Petkovich	679.7199836736	3.2608404623233	Blood_Petkovich	9
SRR3440734_GSM2132841_M0605_Mus_musculus_Bisulfite-Seq_1_val_1_GRCm38_bismark_bt2_pe.bismark.cov.gz	26.07144	748	37	10.92856	38	11.92856	39	12.92856	43	16.92856	SRR3440734_GSM2132841_M0605_Mus_musculus_Bisulfite-Seq_1_val_1_GRCm38_bismark_bt2_pe.bismark.cov.gz	26.07144	Blood	M	Petkovich	679.7199836736	3.2608404623233	Blood_Petkovich	10
SRR3440735_GSM2132842_M0606_Mus_musculus_Bisulfite-Seq_1_val_1_GRCm38_bismark_bt2_pe.bismark.cov.gz	26.07144	749	46	19.92856	45	18.92856	45	18.92856	50	23.92856	SRR3440735_GSM2132842_M0606_Mus_musculus_Bisulfite-Seq_1_val_1_GRCm38_bismark_bt2_pe.bismark.cov.gz	26.07144	Blood	M	Petkovich	679.7199836736	3.2608404623233	Blood_Petkovich	1
SRR3440736_GSM2132843_M0607_Mus_musculus_Bisulfite-Seq_1_val_1_GRCm38_bismark_bt2_pe.bismark.cov.gz	26.07144	747	47	20.92856	46	19.92856	45	18.92856	52	25.92856	SRR3440736_GSM2132843_M0607_Mus_musculus_Bisulfite-Seq_1_val_1_GRCm38_bismark_bt2_pe.bismark.cov.gz	26.07144	Blood	M	Petkovich	679.7199836736	3.2608404623233	Blood_Petkovich	2
SRR3440737_GSM2132844_M0608_Mus_musculus_Bisulfite-Seq_1_val_1_GRCm38_bismark_bt2_pe.bismark.cov.gz	26.07144	738	41	14.92856	37	10.92856	37	10.92856	40	13.92856	SRR3440737_GSM2132844_M0608_Mus_musculus_Bisulfite-Seq_1_val_1_GRCm38_bismark_bt2_pe.bismark.cov.gz	26.07144	Blood	M	Petkovich	679.7199836736	3.2608404623233	Blood_Petkovich	3
SRR3440738_GSM2132845_M0609_Mus_musculus_Bisulfite-Seq_1_val_1_GRCm38_bismark_bt2_pe.bismark.cov.gz	26.07144	739	34	7.92856	31	4.92856	31	4.92856	34	7.92856	SRR3440738_GSM2132845_M0609_Mus_musculus_Bisulfite-Seq_1_val_1_GRCm38_bismark_bt2_pe.bismark.cov.gz	26.07144	Blood	M	Petkovich	679.7199836736	3.2608404623233	Blood_Petkovich	4
SRR3440739_GSM2132846_M0610_Mus_musculus_Bisulfite-Seq_1_val_1_GRCm38_bismark_bt2_pe.bismark.cov.gz	26.07144	750	32	5.92856	35	8.92856	36	9.92856	37	10.92856	SRR3440739_GSM2132846_M0610_Mus_musculus_Bisulfite-Seq_1_val_1_GRCm38_bismark_bt2_pe.bismark.cov.gz	26.07144	Blood	M	Petkovich	679.7199836736	3.2608404623233	Blood_Petkovich	5
SRR3440740_GSM2132847_M0801_Mus_musculus_Bisulfite-Seq_1_val_1_GRCm38_bismark_bt2_pe.bismark.cov.gz	34.76192	749	47	12.23808	39	4.23808	40	5.23808	44	9.23808	SRR3440740_GSM2132847_M0801_Mus_musculus_Bisulfite-Seq_1_val_1_GRCm38_bismark_bt2_pe.bismark.cov.gz	34.76192	Blood	M	Petkovich	1208.3910820864	3.54852253477508	Blood_Petkovich	4
SRR3440742_GSM2132848_M0802_Mus_musculus_Bisulfite-Seq_1_val_1_GRCm38_bismark_bt2_pe.bismark.cov.gz	34.76192	748	57	22.23808	57	22.23808	57	22.23808	62	27.23808	SRR3440742_GSM2132848_M0802_Mus_musculus_Bisulfite-Seq_1_val_1_GRCm38_bismark_bt2_pe.bismark.cov.gz	34.76192	Blood	M	Petkovich	1208.3910820864	3.54852253477508	Blood_Petkovich	7
SRR3440744_GSM2132849_M0803_Mus_musculus_Bisulfite-Seq_1_val_1_GRCm38_bismark_bt2_pe.bismark.cov.gz	34.76192	744	53	18.23808	51	16.23808	50	15.23808	58	23.23808	SRR3440744_GSM2132849_M0803_Mus_musculus_Bisulfite-Seq_1_val_1_GRCm38_bismark_bt2_pe.bismark.cov.gz	34.76192	Blood	M	Petkovich	1208.3910820864	3.54852253477508	Blood_Petkovich	8
SRR3440746_GSM2132850_M0804_Mus_musculus_Bisulfite-Seq_1_val_1_GRCm38_bismark_bt2_pe.bismark.cov.gz	34.76192	736	46	11.23808	46	11.23808	46	11.23808	50	15.23808	SRR3440746_GSM2132850_M0804_Mus_musculus_Bisulfite-Seq_1_val_1_GRCm38_bismark_bt2_pe.bismark.cov.gz	34.76192	Blood	M	Petkovich	1208.3910820864	3.54852253477508	Blood_Petkovich	9
SRR3440750_GSM2132852_M0806_Mus_musculus_Bisulfite-Seq_1_val_1_GRCm38_bismark_bt2_pe.bismark.cov.gz	34.76192	673	55	20.23808	50	15.23808	50	15.23808	56	21.23808	SRR3440750_GSM2132852_M0806_Mus_musculus_Bisulfite-Seq_1_val_1_GRCm38_bismark_bt2_pe.bismark.cov.gz	34.76192	Blood	M	Petkovich	1208.3910820864	3.54852253477508	Blood_Petkovich	10
SRR3440752_GSM2132853_M0807_Mus_musculus_Bisulfite-Seq_1_val_1_GRCm38_bismark_bt2_pe.bismark.cov.gz	34.76192	743	52	17.23808	49	14.23808	49	14.23808	57	22.23808	SRR3440752_GSM2132853_M0807_Mus_musculus_Bisulfite-Seq_1_val_1_GRCm38_bismark_bt2_pe.bismark.cov.gz	34.76192	Blood	M	Petkovich	1208.3910820864	3.54852253477508	Blood_Petkovich	1
SRR3440754_GSM2132854_M0808_Mus_musculus_Bisulfite-Seq_1_val_1_GRCm38_bismark_bt2_pe.bismark.cov.gz	34.76192	737	62	27.23808	58	23.23808	58	23.23808	66	31.23808	SRR3440754_GSM2132854_M0808_Mus_musculus_Bisulfite-Seq_1_val_1_GRCm38_bismark_bt2_pe.bismark.cov.gz	34.76192	Blood	M	Petkovich	1208.3910820864	3.54852253477508	Blood_Petkovich	2
SRR3440756_GSM2132855_M0810_Mus_musculus_Bisulfite-Seq_1_val_1_GRCm38_bismark_bt2_pe.bismark.cov.gz	34.76192	742	48	13.23808	49	14.23808	49	14.23808	55	20.23808	SRR3440756_GSM2132855_M0810_Mus_musculus_Bisulfite-Seq_1_val_1_GRCm38_bismark_bt2_pe.bismark.cov.gz	34.76192	Blood	M	Petkovich	1208.3910820864	3.54852253477508	Blood_Petkovich	3
SRR3440758_GSM2132856_M10_7501_Mus_musculus_Bisulfite-Seq_1_val_1_GRCm38_bismark_bt2_pe.bismark.cov.gz	43.4524	745	54	10.5476	55	11.5476	54	10.5476	61	17.5476	SRR3440758_GSM2132856_M10_7501_Mus_musculus_Bisulfite-Seq_1_val_1_GRCm38_bismark_bt2_pe.bismark.cov.gz	43.4524	Blood	M	Petkovich	1888.11106576	3.77166608608929	Blood_Petkovich	4
SRR3440759_GSM2132857_M10_7502_Mus_musculus_Bisulfite-Seq_1_val_1_GRCm38_bismark_bt2_pe.bismark.cov.gz	43.4524	741	52	8.5476	49	5.5476	51	7.5476	56	12.5476	SRR3440759_GSM2132857_M10_7502_Mus_musculus_Bisulfite-Seq_1_val_1_GRCm38_bismark_bt2_pe.bismark.cov.gz	43.4524	Blood	M	Petkovich	1888.11106576	3.77166608608929	Blood_Petkovich	5
SRR3440760_GSM2132858_M10_7504_Mus_musculus_Bisulfite-Seq_1_val_1_GRCm38_bismark_bt2_pe.bismark.cov.gz	43.4524	699	52	8.5476	49	5.5476	51	7.5476	56	12.5476	SRR3440760_GSM2132858_M10_7504_Mus_musculus_Bisulfite-Seq_1_val_1_GRCm38_bismark_bt2_pe.bismark.cov.gz	43.4524	Blood	M	Petkovich	1888.11106576	3.77166608608929	Blood_Petkovich	6
SRR3440762_GSM2132859_M10_7505_Mus_musculus_Bisulfite-Seq_1_val_1_GRCm38_bismark_bt2_pe.bismark.cov.gz	43.4524	749	62	18.5476	68	24.5476	68	24.5476	74	30.5476	SRR3440762_GSM2132859_M10_7505_Mus_musculus_Bisulfite-Seq_1_val_1_GRCm38_bismark_bt2_pe.bismark.cov.gz	43.4524	Blood	M	Petkovich	1888.11106576	3.77166608608929	Blood_Petkovich	7
SRR3440763_GSM2132860_M10_7506_Mus_musculus_Bisulfite-Seq_1_val_1_GRCm38_bismark_bt2_pe.bismark.cov.gz	43.4524	744	56	12.5476	54	10.5476	54	10.5476	63	19.5476	SRR3440763_GSM2132860_M10_7506_Mus_musculus_Bisulfite-Seq_1_val_1_GRCm38_bismark_bt2_pe.bismark.cov.gz	43.4524	Blood	M	Petkovich	1888.11106576	3.77166608608929	Blood_Petkovich	8
SRR3440764_GSM2132861_M10_7507_Mus_musculus_Bisulfite-Seq_1_val_1_GRCm38_bismark_bt2_pe.bismark.cov.gz	43.4524	732	77	33.5476	72	28.5476	71	27.5476	82	38.5476	SRR3440764_GSM2132861_M10_7507_Mus_musculus_Bisulfite-Seq_1_val_1_GRCm38_bismark_bt2_pe.bismark.cov.gz	43.4524	Blood	M	Petkovich	1888.11106576	3.77166608608929	Blood_Petkovich	6
SRR3440765_GSM2132862_M10_7508_Mus_musculus_Bisulfite-Seq_1_val_1_GRCm38_bismark_bt2_pe.bismark.cov.gz	43.4524	747	97	53.5476	82	38.5476	84	40.5476	94	50.5476	SRR3440765_GSM2132862_M10_7508_Mus_musculus_Bisulfite-Seq_1_val_1_GRCm38_bismark_bt2_pe.bismark.cov.gz	43.4524	Blood	M	Petkovich	1888.11106576	3.77166608608929	Blood_Petkovich	7
SRR3440766_GSM2132863_M10_7509_Mus_musculus_Bisulfite-Seq_1_val_1_GRCm38_bismark_bt2_pe.bismark.cov.gz	43.4524	729	50	6.5476	50	6.5476	52	8.5476	58	14.5476	SRR3440766_GSM2132863_M10_7509_Mus_musculus_Bisulfite-Seq_1_val_1_GRCm38_bismark_bt2_pe.bismark.cov.gz	43.4524	Blood	M	Petkovich	1888.11106576	3.77166608608929	Blood_Petkovich	8
SRR3440767_GSM2132864_M10_7510_Mus_musculus_Bisulfite-Seq_1_val_1_GRCm38_bismark_bt2_pe.bismark.cov.gz	43.4524	745	71	27.5476	67	23.5476	67	23.5476	75	31.5476	SRR3440767_GSM2132864_M10_7510_Mus_musculus_Bisulfite-Seq_1_val_1_GRCm38_bismark_bt2_pe.bismark.cov.gz	43.4524	Blood	M	Petkovich	1888.11106576	3.77166608608929	Blood_Petkovich	5
SRR3440768_GSM2132865_M1201_Mus_musculus_Bisulfite-Seq_1_val_1_GRCm38_bismark_bt2_pe.bismark.cov.gz	52.14288	744	104	51.85712	89	36.85712	88	35.85712	98	45.85712	SRR3440768_GSM2132865_M1201_Mus_musculus_Bisulfite-Seq_1_val_1_GRCm38_bismark_bt2_pe.bismark.cov.gz	52.14288	Blood	M	Petkovich	2718.8799346944	3.95398764288325	Blood_Petkovich	10
SRR3440769_GSM2132866_M1202_Mus_musculus_Bisulfite-Seq_1_val_1_GRCm38_bismark_bt2_pe.bismark.cov.gz	52.14288	750	108	55.85712	92	39.85712	92	39.85712	102	49.85712	SRR3440769_GSM2132866_M1202_Mus_musculus_Bisulfite-Seq_1_val_1_GRCm38_bismark_bt2_pe.bismark.cov.gz	52.14288	Blood	M	Petkovich	2718.8799346944	3.95398764288325	Blood_Petkovich	1
SRR3440770_GSM2132867_M1203_Mus_musculus_Bisulfite-Seq_1_val_1_GRCm38_bismark_bt2_pe.bismark.cov.gz	52.14288	742	71	18.85712	67	14.85712	65	12.85712	74	21.85712	SRR3440770_GSM2132867_M1203_Mus_musculus_Bisulfite-Seq_1_val_1_GRCm38_bismark_bt2_pe.bismark.cov.gz	52.14288	Blood	M	Petkovich	2718.8799346944	3.95398764288325	Blood_Petkovich	2
SRR3440772_GSM2132868_M1204_Mus_musculus_Bisulfite-Seq_1_val_1_GRCm38_bismark_bt2_pe.bismark.cov.gz	52.14288	748	83	30.85712	76	23.85712	75	22.85712	82	29.85712	SRR3440772_GSM2132868_M1204_Mus_musculus_Bisulfite-Seq_1_val_1_GRCm38_bismark_bt2_pe.bismark.cov.gz	52.14288	Blood	M	Petkovich	2718.8799346944	3.95398764288325	Blood_Petkovich	3
SRR3440773_GSM2132869_M1205_Mus_musculus_Bisulfite-Seq_1_val_1_GRCm38_bismark_bt2_pe.bismark.cov.gz	52.14288	748	61	8.85712	58	5.85712	58	5.85712	67	14.85712	SRR3440773_GSM2132869_M1205_Mus_musculus_Bisulfite-Seq_1_val_1_GRCm38_bismark_bt2_pe.bismark.cov.gz	52.14288	Blood	M	Petkovich	2718.8799346944	3.95398764288325	Blood_Petkovich	4
SRR3440774_GSM2132870_M1206_Mus_musculus_Bisulfite-Seq_1_val_1_GRCm38_bismark_bt2_pe.bismark.cov.gz	52.14288	748	73	20.85712	70	17.85712	71	18.85712	79	26.85712	SRR3440774_GSM2132870_M1206_Mus_musculus_Bisulfite-Seq_1_val_1_GRCm38_bismark_bt2_pe.bismark.cov.gz	52.14288	Blood	M	Petkovich	2718.8799346944	3.95398764288325	Blood_Petkovich	5
SRR3440776_GSM2132871_M1207_Mus_musculus_Bisulfite-Seq_1_val_1_GRCm38_bismark_bt2_pe.bismark.cov.gz	52.14288	742	69	16.85712	67	14.85712	67	14.85712	76	23.85712	SRR3440776_GSM2132871_M1207_Mus_musculus_Bisulfite-Seq_1_val_1_GRCm38_bismark_bt2_pe.bismark.cov.gz	52.14288	Blood	M	Petkovich	2718.8799346944	3.95398764288325	Blood_Petkovich	6
SRR3440778_GSM2132872_M1208_Mus_musculus_Bisulfite-Seq_1_val_1_GRCm38_bismark_bt2_pe.bismark.cov.gz	52.14288	747	85	32.85712	75	22.85712	76	23.85712	87	34.85712	SRR3440778_GSM2132872_M1208_Mus_musculus_Bisulfite-Seq_1_val_1_GRCm38_bismark_bt2_pe.bismark.cov.gz	52.14288	Blood	M	Petkovich	2718.8799346944	3.95398764288325	Blood_Petkovich	7
SRR3440780_GSM2132873_M1209_Mus_musculus_Bisulfite-Seq_1_val_1_GRCm38_bismark_bt2_pe.bismark.cov.gz	52.14288	746	55	2.85712	55	2.85712	57	4.85712	64	11.85712	SRR3440780_GSM2132873_M1209_Mus_musculus_Bisulfite-Seq_1_val_1_GRCm38_bismark_bt2_pe.bismark.cov.gz	52.14288	Blood	M	Petkovich	2718.8799346944	3.95398764288325	Blood_Petkovich	8
SRR3440781_GSM2132874_M1210_Mus_musculus_Bisulfite-Seq_1_val_1_GRCm38_bismark_bt2_pe.bismark.cov.gz	52.14288	738	55	2.85712	56	3.85712	57	4.85712	62	9.85712	SRR3440781_GSM2132874_M1210_Mus_musculus_Bisulfite-Seq_1_val_1_GRCm38_bismark_bt2_pe.bismark.cov.gz	52.14288	Blood	M	Petkovich	2718.8799346944	3.95398764288325	Blood_Petkovich	9
SRR3440782_GSM2132875_M1601_Mus_musculus_Bisulfite-Seq_1_val_1_GRCm38_bismark_bt2_pe.bismark.cov.gz	69.52384	733	76	6.47615999999999	72	2.47615999999999	74	4.47615999999999	84	14.47616	SRR3440782_GSM2132875_M1601_Mus_musculus_Bisulfite-Seq_1_val_1_GRCm38_bismark_bt2_pe.bismark.cov.gz	69.52384	Blood	M	Petkovich	4833.5643283456	4.24166971533503	Blood_Petkovich	9
SRR3440784_GSM2132876_M1602_Mus_musculus_Bisulfite-Seq_1_val_1_GRCm38_bismark_bt2_pe.bismark.cov.gz	69.52384	747	87	17.47616	83	13.47616	84	14.47616	91	21.47616	SRR3440784_GSM2132876_M1602_Mus_musculus_Bisulfite-Seq_1_val_1_GRCm38_bismark_bt2_pe.bismark.cov.gz	69.52384	Blood	M	Petkovich	4833.5643283456	4.24166971533503	Blood_Petkovich	10
SRR3440786_GSM2132877_M1603_Mus_musculus_Bisulfite-Seq_1_val_1_GRCm38_bismark_bt2_pe.bismark.cov.gz	69.52384	647	95	25.47616	85	15.47616	84	14.47616	99	29.47616	SRR3440786_GSM2132877_M1603_Mus_musculus_Bisulfite-Seq_1_val_1_GRCm38_bismark_bt2_pe.bismark.cov.gz	69.52384	Blood	M	Petkovich	4833.5643283456	4.24166971533503	Blood_Petkovich	1
SRR3440788_GSM2132878_M1605_Mus_musculus_Bisulfite-Seq_1_val_1_GRCm38_bismark_bt2_pe.bismark.cov.gz	69.52384	732	79	9.47615999999999	75	5.47615999999999	74	4.47615999999999	85	15.47616	SRR3440788_GSM2132878_M1605_Mus_musculus_Bisulfite-Seq_1_val_1_GRCm38_bismark_bt2_pe.bismark.cov.gz	69.52384	Blood	M	Petkovich	4833.5643283456	4.24166971533503	Blood_Petkovich	2
SRR3440790_GSM2132879_M1606_Mus_musculus_Bisulfite-Seq_1_val_1_GRCm38_bismark_bt2_pe.bismark.cov.gz	69.52384	741	84	14.47616	80	10.47616	79	9.47615999999999	89	19.47616	SRR3440790_GSM2132879_M1606_Mus_musculus_Bisulfite-Seq_1_val_1_GRCm38_bismark_bt2_pe.bismark.cov.gz	69.52384	Blood	M	Petkovich	4833.5643283456	4.24166971533503	Blood_Petkovich	3
SRR3440793_GSM2132881_M1608_Mus_musculus_Bisulfite-Seq_1_val_1_GRCm38_bismark_bt2_pe.bismark.cov.gz	69.52384	748	76	6.47615999999999	76	6.47615999999999	76	6.47615999999999	83	13.47616	SRR3440793_GSM2132881_M1608_Mus_musculus_Bisulfite-Seq_1_val_1_GRCm38_bismark_bt2_pe.bismark.cov.gz	69.52384	Blood	M	Petkovich	4833.5643283456	4.24166971533503	Blood_Petkovich	4
SRR3440794_GSM2132882_M1609_Mus_musculus_Bisulfite-Seq_1_val_1_GRCm38_bismark_bt2_pe.bismark.cov.gz	69.52384	740	99	29.47616	99	29.47616	99	29.47616	104	34.47616	SRR3440794_GSM2132882_M1609_Mus_musculus_Bisulfite-Seq_1_val_1_GRCm38_bismark_bt2_pe.bismark.cov.gz	69.52384	Blood	M	Petkovich	4833.5643283456	4.24166971533503	Blood_Petkovich	5
SRR3440796_GSM2132883_M1610_Mus_musculus_Bisulfite-Seq_1_val_1_GRCm38_bismark_bt2_pe.bismark.cov.gz	69.52384	741	60	9.52384000000001	63	6.52384000000001	64	5.52384000000001	72	2.47615999999999	SRR3440796_GSM2132883_M1610_Mus_musculus_Bisulfite-Seq_1_val_1_GRCm38_bismark_bt2_pe.bismark.cov.gz	69.52384	Blood	M	Petkovich	4833.5643283456	4.24166971533503	Blood_Petkovich	6
SRR3440798_GSM2132884_M2001_Mus_musculus_Bisulfite-Seq_1_val_1_GRCm38_bismark_bt2_pe.bismark.cov.gz	86.9048	741	95	8.09520000000001	93	6.09520000000001	92	5.09520000000001	98	11.0952	SRR3440798_GSM2132884_M2001_Mus_musculus_Bisulfite-Seq_1_val_1_GRCm38_bismark_bt2_pe.bismark.cov.gz	86.9048	Blood	M	Petkovich	7552.44426304	4.46481326664924	Blood_Petkovich	8
SRR3440799_GSM2132885_M2003_Mus_musculus_Bisulfite-Seq_1_val_1_GRCm38_bismark_bt2_pe.bismark.cov.gz	86.9048	745	97	10.0952	86	0.904799999999994	86	0.904799999999994	97	10.0952	SRR3440799_GSM2132885_M2003_Mus_musculus_Bisulfite-Seq_1_val_1_GRCm38_bismark_bt2_pe.bismark.cov.gz	86.9048	Blood	M	Petkovich	7552.44426304	4.46481326664924	Blood_Petkovich	9
SRR3440801_GSM2132886_M2004_Mus_musculus_Bisulfite-Seq_1_val_1_GRCm38_bismark_bt2_pe.bismark.cov.gz	86.9048	746	110	23.0952	100	13.0952	99	12.0952	109	22.0952	SRR3440801_GSM2132886_M2004_Mus_musculus_Bisulfite-Seq_1_val_1_GRCm38_bismark_bt2_pe.bismark.cov.gz	86.9048	Blood	M	Petkovich	7552.44426304	4.46481326664924	Blood_Petkovich	10
SRR3440803_GSM2132887_M2005_Mus_musculus_Bisulfite-Seq_1_val_1_GRCm38_bismark_bt2_pe.bismark.cov.gz	86.9048	743	105	18.0952	103	16.0952	103	16.0952	109	22.0952	SRR3440803_GSM2132887_M2005_Mus_musculus_Bisulfite-Seq_1_val_1_GRCm38_bismark_bt2_pe.bismark.cov.gz	86.9048	Blood	M	Petkovich	7552.44426304	4.46481326664924	Blood_Petkovich	1
SRR3440805_GSM2132888_M2006_Mus_musculus_Bisulfite-Seq_1_val_1_GRCm38_bismark_bt2_pe.bismark.cov.gz	86.9048	732	91	4.09520000000001	91	4.09520000000001	91	4.09520000000001	97	10.0952	SRR3440805_GSM2132888_M2006_Mus_musculus_Bisulfite-Seq_1_val_1_GRCm38_bismark_bt2_pe.bismark.cov.gz	86.9048	Blood	M	Petkovich	7552.44426304	4.46481326664924	Blood_Petkovich	2
SRR3440809_GSM2132890_M2008_Mus_musculus_Bisulfite-Seq_1_val_1_GRCm38_bismark_bt2_pe.bismark.cov.gz	86.9048	667	85	1.90479999999999	84	2.90479999999999	87	0.0952000000000055	97	10.0952	SRR3440809_GSM2132890_M2008_Mus_musculus_Bisulfite-Seq_1_val_1_GRCm38_bismark_bt2_pe.bismark.cov.gz	86.9048	Blood	M	Petkovich	7552.44426304	4.46481326664924	Blood_Petkovich	4
SRR3440811_GSM2132891_M2009_Mus_musculus_Bisulfite-Seq_1_val_1_GRCm38_bismark_bt2_pe.bismark.cov.gz	86.9048	750	104	17.0952	98	11.0952	98	11.0952	104	17.0952	SRR3440811_GSM2132891_M2009_Mus_musculus_Bisulfite-Seq_1_val_1_GRCm38_bismark_bt2_pe.bismark.cov.gz	86.9048	Blood	M	Petkovich	7552.44426304	4.46481326664924	Blood_Petkovich	3
SRR3440812_GSM2132892_M2010_Mus_musculus_Bisulfite-Seq_1_val_1_GRCm38_bismark_bt2_pe.bismark.cov.gz	86.9048	712	106	19.0952	98	11.0952	98	11.0952	106	19.0952	SRR3440812_GSM2132892_M2010_Mus_musculus_Bisulfite-Seq_1_val_1_GRCm38_bismark_bt2_pe.bismark.cov.gz	86.9048	Blood	M	Petkovich	7552.44426304	4.46481326664924	Blood_Petkovich	5
SRR3440814_GSM2132893_M2201_Mus_musculus_Bisulfite-Seq_1_val_1_GRCm38_bismark_bt2_pe.bismark.cov.gz	95.59528	738	126	30.40472	118	22.40472	118	22.40472	124	28.40472	SRR3440814_GSM2132893_M2201_Mus_musculus_Bisulfite-Seq_1_val_1_GRCm38_bismark_bt2_pe.bismark.cov.gz	95.59528	Blood	M	Petkovich	9138.4575582784	4.56012344645356	Blood_Petkovich	1
SRR3440816_GSM2132894_M2202_Mus_musculus_Bisulfite-Seq_1_val_1_GRCm38_bismark_bt2_pe.bismark.cov.gz	95.59528	747	108	12.40472	107	11.40472	107	11.40472	110	14.40472	SRR3440816_GSM2132894_M2202_Mus_musculus_Bisulfite-Seq_1_val_1_GRCm38_bismark_bt2_pe.bismark.cov.gz	95.59528	Blood	M	Petkovich	9138.4575582784	4.56012344645356	Blood_Petkovich	2
SRR3440817_GSM2132895_M2203_Mus_musculus_Bisulfite-Seq_1_val_1_GRCm38_bismark_bt2_pe.bismark.cov.gz	95.59528	749	118	22.40472	107	11.40472	107	11.40472	115	19.40472	SRR3440817_GSM2132895_M2203_Mus_musculus_Bisulfite-Seq_1_val_1_GRCm38_bismark_bt2_pe.bismark.cov.gz	95.59528	Blood	M	Petkovich	9138.4575582784	4.56012344645356	Blood_Petkovich	3
SRR3440818_GSM2132896_M2204_Mus_musculus_Bisulfite-Seq_1_val_1_GRCm38_bismark_bt2_pe.bismark.cov.gz	95.59528	737	117	21.40472	103	7.40472	102	6.40472	110	14.40472	SRR3440818_GSM2132896_M2204_Mus_musculus_Bisulfite-Seq_1_val_1_GRCm38_bismark_bt2_pe.bismark.cov.gz	95.59528	Blood	M	Petkovich	9138.4575582784	4.56012344645356	Blood_Petkovich	4
SRR3440820_GSM2132897_M2205_Mus_musculus_Bisulfite-Seq_1_val_1_GRCm38_bismark_bt2_pe.bismark.cov.gz	95.59528	716	98	2.40472	91	4.59528	91	4.59528	102	6.40472	SRR3440820_GSM2132897_M2205_Mus_musculus_Bisulfite-Seq_1_val_1_GRCm38_bismark_bt2_pe.bismark.cov.gz	95.59528	Blood	M	Petkovich	9138.4575582784	4.56012344645356	Blood_Petkovich	5
SRR3440822_GSM2132898_M2206_Mus_musculus_Bisulfite-Seq_1_val_1_GRCm38_bismark_bt2_pe.bismark.cov.gz	95.59528	745	96	0.404719999999998	88	7.59528	88	7.59528	96	0.404719999999998	SRR3440822_GSM2132898_M2206_Mus_musculus_Bisulfite-Seq_1_val_1_GRCm38_bismark_bt2_pe.bismark.cov.gz	95.59528	Blood	M	Petkovich	9138.4575582784	4.56012344645356	Blood_Petkovich	6
SRR3440824_GSM2132899_M2208_Mus_musculus_Bisulfite-Seq_1_val_1_GRCm38_bismark_bt2_pe.bismark.cov.gz	95.59528	743	99	3.40472	94	1.59528	95	0.595280000000002	102	6.40472	SRR3440824_GSM2132899_M2208_Mus_musculus_Bisulfite-Seq_1_val_1_GRCm38_bismark_bt2_pe.bismark.cov.gz	95.59528	Blood	M	Petkovich	9138.4575582784	4.56012344645356	Blood_Petkovich	7
SRR3440828_GSM2132901_M2210_Mus_musculus_Bisulfite-Seq_1_val_1_GRCm38_bismark_bt2_pe.bismark.cov.gz	95.59528	736	87	8.59528	83	12.59528	83	12.59528	90	5.59528	SRR3440828_GSM2132901_M2210_Mus_musculus_Bisulfite-Seq_1_val_1_GRCm38_bismark_bt2_pe.bismark.cov.gz	95.59528	Blood	M	Petkovich	9138.4575582784	4.56012344645356	Blood_Petkovich	8
SRR3440830_GSM2132902_M2401_Mus_musculus_Bisulfite-Seq_1_val_1_GRCm38_bismark_bt2_pe.bismark.cov.gz	104.28576	746	110	5.71424	110	5.71424	110	5.71424	114	9.71424	SRR3440830_GSM2132902_M2401_Mus_musculus_Bisulfite-Seq_1_val_1_GRCm38_bismark_bt2_pe.bismark.cov.gz	104.28576	Blood	M	Petkovich	10875.5197387776	4.64713482344319	Blood_Petkovich	4
SRR3440832_GSM2132903_M2402_Mus_musculus_Bisulfite-Seq_1_val_1_GRCm38_bismark_bt2_pe.bismark.cov.gz	104.28576	741	114	9.71424	112	7.71424	113	8.71424	115	10.71424	SRR3440832_GSM2132903_M2402_Mus_musculus_Bisulfite-Seq_1_val_1_GRCm38_bismark_bt2_pe.bismark.cov.gz	104.28576	Blood	M	Petkovich	10875.5197387776	4.64713482344319	Blood_Petkovich	5
SRR3440833_GSM2132904_M2403_Mus_musculus_Bisulfite-Seq_1_val_1_GRCm38_bismark_bt2_pe.bismark.cov.gz	104.28576	721	126	21.71424	122	17.71424	121	16.71424	128	23.71424	SRR3440833_GSM2132904_M2403_Mus_musculus_Bisulfite-Seq_1_val_1_GRCm38_bismark_bt2_pe.bismark.cov.gz	104.28576	Blood	M	Petkovich	10875.5197387776	4.64713482344319	Blood_Petkovich	6
SRR3440835_GSM2132905_M2404_Mus_musculus_Bisulfite-Seq_1_val_1_GRCm38_bismark_bt2_pe.bismark.cov.gz	104.28576	744	113	8.71424	109	4.71424	110	5.71424	120	15.71424	SRR3440835_GSM2132905_M2404_Mus_musculus_Bisulfite-Seq_1_val_1_GRCm38_bismark_bt2_pe.bismark.cov.gz	104.28576	Blood	M	Petkovich	10875.5197387776	4.64713482344319	Blood_Petkovich	7
SRR3440837_GSM2132906_M2405_Mus_musculus_Bisulfite-Seq_1_val_1_GRCm38_bismark_bt2_pe.bismark.cov.gz	104.28576	742	103	1.28576	97	7.28576	96	8.28576	104	0.285759999999996	SRR3440837_GSM2132906_M2405_Mus_musculus_Bisulfite-Seq_1_val_1_GRCm38_bismark_bt2_pe.bismark.cov.gz	104.28576	Blood	M	Petkovich	10875.5197387776	4.64713482344319	Blood_Petkovich	8
SRR3440839_GSM2132907_M2407_Mus_musculus_Bisulfite-Seq_1_val_1_GRCm38_bismark_bt2_pe.bismark.cov.gz	104.28576	746	118	13.71424	110	5.71424	109	4.71424	117	12.71424	SRR3440839_GSM2132907_M2407_Mus_musculus_Bisulfite-Seq_1_val_1_GRCm38_bismark_bt2_pe.bismark.cov.gz	104.28576	Blood	M	Petkovich	10875.5197387776	4.64713482344319	Blood_Petkovich	9
SRR3440840_GSM2132908_M2408_Mus_musculus_Bisulfite-Seq_1_val_1_GRCm38_bismark_bt2_pe.bismark.cov.gz	104.28576	743	96	8.28576	88	16.28576	87	17.28576	96	8.28576	SRR3440840_GSM2132908_M2408_Mus_musculus_Bisulfite-Seq_1_val_1_GRCm38_bismark_bt2_pe.bismark.cov.gz	104.28576	Blood	M	Petkovich	10875.5197387776	4.64713482344319	Blood_Petkovich	10
SRR3440842_GSM2132909_M2409_Mus_musculus_Bisulfite-Seq_1_val_1_GRCm38_bismark_bt2_pe.bismark.cov.gz	104.28576	724	92	12.28576	89	15.28576	89	15.28576	96	8.28576	SRR3440842_GSM2132909_M2409_Mus_musculus_Bisulfite-Seq_1_val_1_GRCm38_bismark_bt2_pe.bismark.cov.gz	104.28576	Blood	M	Petkovich	10875.5197387776	4.64713482344319	Blood_Petkovich	1
SRR3440844_GSM2132910_M2411_Mus_musculus_Bisulfite-Seq_1_val_1_GRCm38_bismark_bt2_pe.bismark.cov.gz	104.28576	749	121	16.71424	131	26.71424	132	27.71424	132	27.71424	SRR3440844_GSM2132910_M2411_Mus_musculus_Bisulfite-Seq_1_val_1_GRCm38_bismark_bt2_pe.bismark.cov.gz	104.28576	Blood	M	Petkovich	10875.5197387776	4.64713482344319	Blood_Petkovich	2
SRR3440846_GSM2132911_M2601_Mus_musculus_Bisulfite-Seq_1_val_1_GRCm38_bismark_bt2_pe.bismark.cov.gz	112.97624	740	124	11.02376	124	11.02376	124	11.02376	128	15.02376	SRR3440846_GSM2132911_M2601_Mus_musculus_Bisulfite-Seq_1_val_1_GRCm38_bismark_bt2_pe.bismark.cov.gz	112.97624	Blood	M	Petkovich	12763.6308045376	4.72717753111673	Blood_Petkovich	2
SRR3440847_GSM2132912_M2602_Mus_musculus_Bisulfite-Seq_1_val_1_GRCm38_bismark_bt2_pe.bismark.cov.gz	112.97624	740	101	11.97624	102	10.97624	101	11.97624	106	6.97624	SRR3440847_GSM2132912_M2602_Mus_musculus_Bisulfite-Seq_1_val_1_GRCm38_bismark_bt2_pe.bismark.cov.gz	112.97624	Blood	M	Petkovich	12763.6308045376	4.72717753111673	Blood_Petkovich	3
SRR3440848_GSM2132913_M2603_Mus_musculus_Bisulfite-Seq_1_val_1_GRCm38_bismark_bt2_pe.bismark.cov.gz	112.97624	725	107	5.97624	101	11.97624	101	11.97624	109	3.97624	SRR3440848_GSM2132913_M2603_Mus_musculus_Bisulfite-Seq_1_val_1_GRCm38_bismark_bt2_pe.bismark.cov.gz	112.97624	Blood	M	Petkovich	12763.6308045376	4.72717753111673	Blood_Petkovich	4
SRR3440850_GSM2132914_M2604_Mus_musculus_Bisulfite-Seq_1_val_1_GRCm38_bismark_bt2_pe.bismark.cov.gz	112.97624	707	109	3.97624	101	11.97624	100	12.97624	108	4.97624	SRR3440850_GSM2132914_M2604_Mus_musculus_Bisulfite-Seq_1_val_1_GRCm38_bismark_bt2_pe.bismark.cov.gz	112.97624	Blood	M	Petkovich	12763.6308045376	4.72717753111673	Blood_Petkovich	5
SRR3440852_GSM2132915_M2605_Mus_musculus_Bisulfite-Seq_1_val_1_GRCm38_bismark_bt2_pe.bismark.cov.gz	112.97624	737	114	1.02376	116	3.02376	113	0.0237599999999958	121	8.02376	SRR3440852_GSM2132915_M2605_Mus_musculus_Bisulfite-Seq_1_val_1_GRCm38_bismark_bt2_pe.bismark.cov.gz	112.97624	Blood	M	Petkovich	12763.6308045376	4.72717753111673	Blood_Petkovich	6
SRR3440853_GSM2132916_M2606_Mus_musculus_Bisulfite-Seq_1_val_1_GRCm38_bismark_bt2_pe.bismark.cov.gz	112.97624	746	125	12.02376	126	13.02376	128	15.02376	131	18.02376	SRR3440853_GSM2132916_M2606_Mus_musculus_Bisulfite-Seq_1_val_1_GRCm38_bismark_bt2_pe.bismark.cov.gz	112.97624	Blood	M	Petkovich	12763.6308045376	4.72717753111673	Blood_Petkovich	7
SRR3440855_GSM2132917_M2607_Mus_musculus_Bisulfite-Seq_1_val_1_GRCm38_bismark_bt2_pe.bismark.cov.gz	112.97624	724	117	4.02376	113	0.0237599999999958	115	2.02376	123	10.02376	SRR3440855_GSM2132917_M2607_Mus_musculus_Bisulfite-Seq_1_val_1_GRCm38_bismark_bt2_pe.bismark.cov.gz	112.97624	Blood	M	Petkovich	12763.6308045376	4.72717753111673	Blood_Petkovich	8
SRR3440857_GSM2132918_M2608_Mus_musculus_Bisulfite-Seq_1_val_1_GRCm38_bismark_bt2_pe.bismark.cov.gz	112.97624	741	124	11.02376	115	2.02376	115	2.02376	121	8.02376	SRR3440857_GSM2132918_M2608_Mus_musculus_Bisulfite-Seq_1_val_1_GRCm38_bismark_bt2_pe.bismark.cov.gz	112.97624	Blood	M	Petkovich	12763.6308045376	4.72717753111673	Blood_Petkovich	9
SRR3440859_GSM2132919_M2609_Mus_musculus_Bisulfite-Seq_1_val_1_GRCm38_bismark_bt2_pe.bismark.cov.gz	112.97624	716	111	1.97624	107	5.97624	107	5.97624	112	0.976240000000004	SRR3440859_GSM2132919_M2609_Mus_musculus_Bisulfite-Seq_1_val_1_GRCm38_bismark_bt2_pe.bismark.cov.gz	112.97624	Blood	M	Petkovich	12763.6308045376	4.72717753111673	Blood_Petkovich	10
SRR3440861_GSM2132920_M2610_Mus_musculus_Bisulfite-Seq_1_val_1_GRCm38_bismark_bt2_pe.bismark.cov.gz	112.97624	742	131	18.02376	118	5.02376	119	6.02376	124	11.02376	SRR3440861_GSM2132920_M2610_Mus_musculus_Bisulfite-Seq_1_val_1_GRCm38_bismark_bt2_pe.bismark.cov.gz	112.97624	Blood	M	Petkovich	12763.6308045376	4.72717753111673	Blood_Petkovich	1
SRR3440865_GSM2132922_M2802_Mus_musculus_Bisulfite-Seq_1_val_1_GRCm38_bismark_bt2_pe.bismark.cov.gz	121.66672	746	128	6.33328	128	6.33328	128	6.33328	130	8.33328	SRR3440865_GSM2132922_M2802_Mus_musculus_Bisulfite-Seq_1_val_1_GRCm38_bismark_bt2_pe.bismark.cov.gz	121.66672	Blood	M	Petkovich	14802.7907555584	4.80128550327045	Blood_Petkovich	5
SRR3440867_GSM2132923_M2804_Mus_musculus_Bisulfite-Seq_1_val_1_GRCm38_bismark_bt2_pe.bismark.cov.gz	121.66672	747	131	9.33328	129	7.33328	129	7.33328	133	11.33328	SRR3440867_GSM2132923_M2804_Mus_musculus_Bisulfite-Seq_1_val_1_GRCm38_bismark_bt2_pe.bismark.cov.gz	121.66672	Blood	M	Petkovich	14802.7907555584	4.80128550327045	Blood_Petkovich	8
SRR3440869_GSM2132924_M2805_Mus_musculus_Bisulfite-Seq_1_val_1_GRCm38_bismark_bt2_pe.bismark.cov.gz	121.66672	742	141	19.33328	151	29.33328	150	28.33328	153	31.33328	SRR3440869_GSM2132924_M2805_Mus_musculus_Bisulfite-Seq_1_val_1_GRCm38_bismark_bt2_pe.bismark.cov.gz	121.66672	Blood	M	Petkovich	14802.7907555584	4.80128550327045	Blood_Petkovich	9
SRR3440870_GSM2132925_M2806_Mus_musculus_Bisulfite-Seq_1_val_1_GRCm38_bismark_bt2_pe.bismark.cov.gz	121.66672	740	106	15.66672	104	17.66672	104	17.66672	113	8.66672	SRR3440870_GSM2132925_M2806_Mus_musculus_Bisulfite-Seq_1_val_1_GRCm38_bismark_bt2_pe.bismark.cov.gz	121.66672	Blood	M	Petkovich	14802.7907555584	4.80128550327045	Blood_Petkovich	10
SRR3440872_GSM2132926_M2807_Mus_musculus_Bisulfite-Seq_1_val_1_GRCm38_bismark_bt2_pe.bismark.cov.gz	121.66672	732	114	7.66672	114	7.66672	114	7.66672	115	6.66672	SRR3440872_GSM2132926_M2807_Mus_musculus_Bisulfite-Seq_1_val_1_GRCm38_bismark_bt2_pe.bismark.cov.gz	121.66672	Blood	M	Petkovich	14802.7907555584	4.80128550327045	Blood_Petkovich	1
SRR3440874_GSM2132927_M2808_Mus_musculus_Bisulfite-Seq_1_val_1_GRCm38_bismark_bt2_pe.bismark.cov.gz	121.66672	714	149	27.33328	144	22.33328	144	22.33328	148	26.33328	SRR3440874_GSM2132927_M2808_Mus_musculus_Bisulfite-Seq_1_val_1_GRCm38_bismark_bt2_pe.bismark.cov.gz	121.66672	Blood	M	Petkovich	14802.7907555584	4.80128550327045	Blood_Petkovich	2
SRR3440876_GSM2132928_M2809_Mus_musculus_Bisulfite-Seq_1_val_1_GRCm38_bismark_bt2_pe.bismark.cov.gz	121.66672	745	107	14.66672	111	10.66672	110	11.66672	117	4.66672	SRR3440876_GSM2132928_M2809_Mus_musculus_Bisulfite-Seq_1_val_1_GRCm38_bismark_bt2_pe.bismark.cov.gz	121.66672	Blood	M	Petkovich	14802.7907555584	4.80128550327045	Blood_Petkovich	3
SRR3440878_GSM2132929_M2810_Mus_musculus_Bisulfite-Seq_1_val_1_GRCm38_bismark_bt2_pe.bismark.cov.gz	121.66672	750	120	1.66672	117	4.66672	117	4.66672	120	1.66672	SRR3440878_GSM2132929_M2810_Mus_musculus_Bisulfite-Seq_1_val_1_GRCm38_bismark_bt2_pe.bismark.cov.gz	121.66672	Blood	M	Petkovich	14802.7907555584	4.80128550327045	Blood_Petkovich	4
SRR3440879_GSM2132930_M3001_Mus_musculus_Bisulfite-Seq_1_val_1_GRCm38_bismark_bt2_pe.bismark.cov.gz	130.3572	697	139	8.64279999999999	134	3.64279999999999	135	4.64279999999999	138	7.64279999999999	SRR3440879_GSM2132930_M3001_Mus_musculus_Bisulfite-Seq_1_val_1_GRCm38_bismark_bt2_pe.bismark.cov.gz	130.3572	Blood	M	Petkovich	16992.99959184	4.8702783747574	Blood_Petkovich	2
SRR3440881_GSM2132931_M3002_Mus_musculus_Bisulfite-Seq_1_val_1_GRCm38_bismark_bt2_pe.bismark.cov.gz	130.3572	749	120	10.3572	112	18.3572	112	18.3572	117	13.3572	SRR3440881_GSM2132931_M3002_Mus_musculus_Bisulfite-Seq_1_val_1_GRCm38_bismark_bt2_pe.bismark.cov.gz	130.3572	Blood	M	Petkovich	16992.99959184	4.8702783747574	Blood_Petkovich	3
SRR3440882_GSM2132932_M3003_Mus_musculus_Bisulfite-Seq_1_val_1_GRCm38_bismark_bt2_pe.bismark.cov.gz	130.3572	745	127	3.35720000000001	115	15.3572	116	14.3572	123	7.35720000000001	SRR3440882_GSM2132932_M3003_Mus_musculus_Bisulfite-Seq_1_val_1_GRCm38_bismark_bt2_pe.bismark.cov.gz	130.3572	Blood	M	Petkovich	16992.99959184	4.8702783747574	Blood_Petkovich	4
SRR3440884_GSM2132933_M3004_Mus_musculus_Bisulfite-Seq_1_val_1_GRCm38_bismark_bt2_pe.bismark.cov.gz	130.3572	748	123	7.35720000000001	125	5.35720000000001	125	5.35720000000001	128	2.35720000000001	SRR3440884_GSM2132933_M3004_Mus_musculus_Bisulfite-Seq_1_val_1_GRCm38_bismark_bt2_pe.bismark.cov.gz	130.3572	Blood	M	Petkovich	16992.99959184	4.8702783747574	Blood_Petkovich	6
SRR3440886_GSM2132934_M3005_Mus_musculus_Bisulfite-Seq_1_val_1_GRCm38_bismark_bt2_pe.bismark.cov.gz	130.3572	745	126	4.35720000000001	120	10.3572	122	8.35720000000001	125	5.35720000000001	SRR3440886_GSM2132934_M3005_Mus_musculus_Bisulfite-Seq_1_val_1_GRCm38_bismark_bt2_pe.bismark.cov.gz	130.3572	Blood	M	Petkovich	16992.99959184	4.8702783747574	Blood_Petkovich	7
SRR3440888_GSM2132935_M3006_Mus_musculus_Bisulfite-Seq_1_val_1_GRCm38_bismark_bt2_pe.bismark.cov.gz	130.3572	741	129	1.35720000000001	129	1.35720000000001	128	2.35720000000001	133	2.64279999999999	SRR3440888_GSM2132935_M3006_Mus_musculus_Bisulfite-Seq_1_val_1_GRCm38_bismark_bt2_pe.bismark.cov.gz	130.3572	Blood	M	Petkovich	16992.99959184	4.8702783747574	Blood_Petkovich	8
SRR3440890_GSM2132936_M3007_Mus_musculus_Bisulfite-Seq_1_val_1_GRCm38_bismark_bt2_pe.bismark.cov.gz	130.3572	749	122	8.35720000000001	119	11.3572	119	11.3572	124	6.35720000000001	SRR3440890_GSM2132936_M3007_Mus_musculus_Bisulfite-Seq_1_val_1_GRCm38_bismark_bt2_pe.bismark.cov.gz	130.3572	Blood	M	Petkovich	16992.99959184	4.8702783747574	Blood_Petkovich	9
SRR3440891_GSM2132937_M3009_Mus_musculus_Bisulfite-Seq_1_val_1_GRCm38_bismark_bt2_pe.bismark.cov.gz	130.3572	750	136	5.64279999999999	120	10.3572	121	9.35720000000001	129	1.35720000000001	SRR3440891_GSM2132937_M3009_Mus_musculus_Bisulfite-Seq_1_val_1_GRCm38_bismark_bt2_pe.bismark.cov.gz	130.3572	Blood	M	Petkovich	16992.99959184	4.8702783747574	Blood_Petkovich	10
SRR3440893_GSM2132938_M3010_Mus_musculus_Bisulfite-Seq_1_val_1_GRCm38_bismark_bt2_pe.bismark.cov.gz	130.3572	742	121	9.35720000000001	116	14.3572	117	13.3572	122	8.35720000000001	SRR3440893_GSM2132938_M3010_Mus_musculus_Bisulfite-Seq_1_val_1_GRCm38_bismark_bt2_pe.bismark.cov.gz	130.3572	Blood	M	Petkovich	16992.99959184	4.8702783747574	Blood_Petkovich	1
SRR3440894_GSM2132939_M3204_Mus_musculus_Bisulfite-Seq_1_val_1_GRCm38_bismark_bt2_pe.bismark.cov.gz	139.04768	748	127	12.04768	149	9.95231999999999	150	10.95232	150	10.95232	SRR3440894_GSM2132939_M3204_Mus_musculus_Bisulfite-Seq_1_val_1_GRCm38_bismark_bt2_pe.bismark.cov.gz	139.04768	Blood	M	Petkovich	19334.2573133824	4.93481689589497	Blood_Petkovich	8
SRR3440896_GSM2132940_M3205_Mus_musculus_Bisulfite-Seq_1_val_1_GRCm38_bismark_bt2_pe.bismark.cov.gz	139.04768	747	125	14.04768	122	17.04768	121	18.04768	127	12.04768	SRR3440896_GSM2132940_M3205_Mus_musculus_Bisulfite-Seq_1_val_1_GRCm38_bismark_bt2_pe.bismark.cov.gz	139.04768	Blood	M	Petkovich	19334.2573133824	4.93481689589497	Blood_Petkovich	9
SRR3440898_GSM2132941_M3206_Mus_musculus_Bisulfite-Seq_1_val_1_GRCm38_bismark_bt2_pe.bismark.cov.gz	139.04768	732	153	13.95232	153	13.95232	153	13.95232	153	13.95232	SRR3440898_GSM2132941_M3206_Mus_musculus_Bisulfite-Seq_1_val_1_GRCm38_bismark_bt2_pe.bismark.cov.gz	139.04768	Blood	M	Petkovich	19334.2573133824	4.93481689589497	Blood_Petkovich	10
SRR3440900_GSM2132942_M3207_Mus_musculus_Bisulfite-Seq_1_val_1_GRCm38_bismark_bt2_pe.bismark.cov.gz	139.04768	690	127	12.04768	119	20.04768	120	19.04768	127	12.04768	SRR3440900_GSM2132942_M3207_Mus_musculus_Bisulfite-Seq_1_val_1_GRCm38_bismark_bt2_pe.bismark.cov.gz	139.04768	Blood	M	Petkovich	19334.2573133824	4.93481689589497	Blood_Petkovich	1
SRR3440902_GSM2132943_M3208_Mus_musculus_Bisulfite-Seq_1_val_1_GRCm38_bismark_bt2_pe.bismark.cov.gz	139.04768	746	153	13.95232	153	13.95232	153	13.95232	153	13.95232	SRR3440902_GSM2132943_M3208_Mus_musculus_Bisulfite-Seq_1_val_1_GRCm38_bismark_bt2_pe.bismark.cov.gz	139.04768	Blood	M	Petkovich	19334.2573133824	4.93481689589497	Blood_Petkovich	5
SRR3440904_GSM2132944_M3209_Mus_musculus_Bisulfite-Seq_1_val_1_GRCm38_bismark_bt2_pe.bismark.cov.gz	139.04768	733	135	4.04768000000001	133	6.04768000000001	133	6.04768000000001	136	3.04768000000001	SRR3440904_GSM2132944_M3209_Mus_musculus_Bisulfite-Seq_1_val_1_GRCm38_bismark_bt2_pe.bismark.cov.gz	139.04768	Blood	M	Petkovich	19334.2573133824	4.93481689589497	Blood_Petkovich	6
SRR3440906_GSM2132945_M3210_Mus_musculus_Bisulfite-Seq_1_val_1_GRCm38_bismark_bt2_pe.bismark.cov.gz	139.04768	750	131	8.04768000000001	125	14.04768	125	14.04768	131	8.04768000000001	SRR3440906_GSM2132945_M3210_Mus_musculus_Bisulfite-Seq_1_val_1_GRCm38_bismark_bt2_pe.bismark.cov.gz	139.04768	Blood	M	Petkovich	19334.2573133824	4.93481689589497	Blood_Petkovich	7
SRR3440907_GSM2132946_M3401_Mus_musculus_Bisulfite-Seq_1_val_1_GRCm38_bismark_bt2_pe.bismark.cov.gz	147.73816	737	153	5.26184000000001	153	5.26184000000001	153	5.26184000000001	153	5.26184000000001	SRR3440907_GSM2132946_M3401_Mus_musculus_Bisulfite-Seq_1_val_1_GRCm38_bismark_bt2_pe.bismark.cov.gz	147.73816	Blood	M	Petkovich	21826.5639201856	4.99544151771141	Blood_Petkovich	3
SRR3440909_GSM2132947_M3402_Mus_musculus_Bisulfite-Seq_1_val_1_GRCm38_bismark_bt2_pe.bismark.cov.gz	147.73816	741	142	5.73815999999999	127	20.73816	127	20.73816	133	14.73816	SRR3440909_GSM2132947_M3402_Mus_musculus_Bisulfite-Seq_1_val_1_GRCm38_bismark_bt2_pe.bismark.cov.gz	147.73816	Blood	M	Petkovich	21826.5639201856	4.99544151771141	Blood_Petkovich	4
SRR3440911_GSM2132948_M3403_Mus_musculus_Bisulfite-Seq_1_val_1_GRCm38_bismark_bt2_pe.bismark.cov.gz	147.73816	746	145	2.73815999999999	137	10.73816	138	9.73815999999999	143	4.73815999999999	SRR3440911_GSM2132948_M3403_Mus_musculus_Bisulfite-Seq_1_val_1_GRCm38_bismark_bt2_pe.bismark.cov.gz	147.73816	Blood	M	Petkovich	21826.5639201856	4.99544151771141	Blood_Petkovich	5
SRR3440912_GSM2132949_M3404_Mus_musculus_Bisulfite-Seq_1_val_1_GRCm38_bismark_bt2_pe.bismark.cov.gz	147.73816	747	139	8.73815999999999	125	22.73816	125	22.73816	132	15.73816	SRR3440912_GSM2132949_M3404_Mus_musculus_Bisulfite-Seq_1_val_1_GRCm38_bismark_bt2_pe.bismark.cov.gz	147.73816	Blood	M	Petkovich	21826.5639201856	4.99544151771141	Blood_Petkovich	6
SRR3440914_GSM2132950_M3405_Mus_musculus_Bisulfite-Seq_1_val_1_GRCm38_bismark_bt2_pe.bismark.cov.gz	147.73816	678	143	4.73815999999999	138	9.73815999999999	139	8.73815999999999	145	2.73815999999999	SRR3440914_GSM2132950_M3405_Mus_musculus_Bisulfite-Seq_1_val_1_GRCm38_bismark_bt2_pe.bismark.cov.gz	147.73816	Blood	M	Petkovich	21826.5639201856	4.99544151771141	Blood_Petkovich	7
SRR3440916_GSM2132951_M3406_Mus_musculus_Bisulfite-Seq_1_val_1_GRCm38_bismark_bt2_pe.bismark.cov.gz	147.73816	750	153	5.26184000000001	153	5.26184000000001	153	5.26184000000001	153	5.26184000000001	SRR3440916_GSM2132951_M3406_Mus_musculus_Bisulfite-Seq_1_val_1_GRCm38_bismark_bt2_pe.bismark.cov.gz	147.73816	Blood	M	Petkovich	21826.5639201856	4.99544151771141	Blood_Petkovich	8
SRR3440919_GSM2132953_M3409_Mus_musculus_Bisulfite-Seq_1_val_1_GRCm38_bismark_bt2_pe.bismark.cov.gz	147.73816	746	128	19.73816	130	17.73816	131	16.73816	133	14.73816	SRR3440919_GSM2132953_M3409_Mus_musculus_Bisulfite-Seq_1_val_1_GRCm38_bismark_bt2_pe.bismark.cov.gz	147.73816	Blood	M	Petkovich	21826.5639201856	4.99544151771141	Blood_Petkovich	9
SRR3440920_GSM2132954_M3410_Mus_musculus_Bisulfite-Seq_1_val_1_GRCm38_bismark_bt2_pe.bismark.cov.gz	147.73816	743	153	5.26184000000001	153	5.26184000000001	153	5.26184000000001	153	5.26184000000001	SRR3440920_GSM2132954_M3410_Mus_musculus_Bisulfite-Seq_1_val_1_GRCm38_bismark_bt2_pe.bismark.cov.gz	147.73816	Blood	M	Petkovich	21826.5639201856	4.99544151771141	Blood_Petkovich	2
SRR3440922_GSM2132955_M3501_Mus_musculus_Bisulfite-Seq_1_val_1_GRCm38_bismark_bt2_pe.bismark.cov.gz	152.0834	740	136	16.0834	129	23.0834	129	23.0834	136	16.0834	SRR3440922_GSM2132955_M3501_Mus_musculus_Bisulfite-Seq_1_val_1_GRCm38_bismark_bt2_pe.bismark.cov.gz	152.0834	Blood	M	Petkovich	23129.36055556	5.02442905458466	Blood_Petkovich	10
SRR3440924_GSM2132956_M3501R_Mus_musculus_Bisulfite-Seq_1_val_1_GRCm38_bismark_bt2_pe.bismark.cov.gz	152.0834	718	141	11.0834	134	18.0834	134	18.0834	141	11.0834	SRR3440924_GSM2132956_M3501R_Mus_musculus_Bisulfite-Seq_1_val_1_GRCm38_bismark_bt2_pe.bismark.cov.gz	152.0834	Blood	M	Petkovich	23129.36055556	5.02442905458466	Blood_Petkovich	1
SRR3440926_GSM2132957_M3502_Mus_musculus_Bisulfite-Seq_1_val_1_GRCm38_bismark_bt2_pe.bismark.cov.gz	152.0834	748	133	19.0834	132	20.0834	133	19.0834	137	15.0834	SRR3440926_GSM2132957_M3502_Mus_musculus_Bisulfite-Seq_1_val_1_GRCm38_bismark_bt2_pe.bismark.cov.gz	152.0834	Blood	M	Petkovich	23129.36055556	5.02442905458466	Blood_Petkovich	2
SRR3440928_GSM2132958_M3502R_Mus_musculus_Bisulfite-Seq_1_val_1_GRCm38_bismark_bt2_pe.bismark.cov.gz	152.0834	715	153	0.916599999999988	153	0.916599999999988	153	0.916599999999988	153	0.916599999999988	SRR3440928_GSM2132958_M3502R_Mus_musculus_Bisulfite-Seq_1_val_1_GRCm38_bismark_bt2_pe.bismark.cov.gz	152.0834	Blood	M	Petkovich	23129.36055556	5.02442905458466	Blood_Petkovich	3
SRR3440930_GSM2132959_M3503_Mus_musculus_Bisulfite-Seq_1_val_1_GRCm38_bismark_bt2_pe.bismark.cov.gz	152.0834	729	153	0.916599999999988	153	0.916599999999988	153	0.916599999999988	153	0.916599999999988	SRR3440930_GSM2132959_M3503_Mus_musculus_Bisulfite-Seq_1_val_1_GRCm38_bismark_bt2_pe.bismark.cov.gz	152.0834	Blood	M	Petkovich	23129.36055556	5.02442905458466	Blood_Petkovich	4
SRR3440932_GSM2132960_M3503R_Mus_musculus_Bisulfite-Seq_1_val_1_GRCm38_bismark_bt2_pe.bismark.cov.gz	152.0834	750	153	0.916599999999988	153	0.916599999999988	153	0.916599999999988	153	0.916599999999988	SRR3440932_GSM2132960_M3503R_Mus_musculus_Bisulfite-Seq_1_val_1_GRCm38_bismark_bt2_pe.bismark.cov.gz	152.0834	Blood	M	Petkovich	23129.36055556	5.02442905458466	Blood_Petkovich	5
