# Supplementary material for: scEpiAge: an age predictor highlighting single-cell ageing heterogeneity in mouse blood
Source: Nat Commun. 2024 Aug 31;15:7567. doi: 10.1038/s41467-024-51833-5 (PMC11366017; doi:10.1038/s41467-024-51833-5)
Supplement: Supplementary file 11 — Source Data [file 41467_2024_51833_MOESM11_ESM.zip › Fig3/3B_LiverModel_TrainingData.txt]

actualAge	sitesUsed	predictedAge	absDeviation	predictedAge1	absDeviation1	predictedAge2	absDeviation2	predictedAge3	absDeviation3	FileName	Age	Tissue	DataSet	AgeSq	AgeLog	Fold
L0603_1_val_1_GRCm38_bismark_bt2_pe.bismark.cov.gz	25.71428571	750	33	7.28571429	28	2.28571429	30	4.28571429	28	2.28571429	L0603_1_val_1_GRCm38_bismark_bt2_pe.bismark.cov.gz	25.71428571	Liver	Gladyshev_2019	661.22448957551	3.24704670166823	7
L0607_1_val_1_GRCm38_bismark_bt2_pe.bismark.cov.gz	25.71428571	750	23	2.71428571	20	5.71428571	20	5.71428571	20	5.71428571	L0607_1_val_1_GRCm38_bismark_bt2_pe.bismark.cov.gz	25.71428571	Liver	Gladyshev_2019	661.22448957551	3.24704670166823	8
L0608_1_val_1_GRCm38_bismark_bt2_pe.bismark.cov.gz	25.71428571	750	23	2.71428571	22	3.71428571	22	3.71428571	22	3.71428571	L0608_1_val_1_GRCm38_bismark_bt2_pe.bismark.cov.gz	25.71428571	Liver	Gladyshev_2019	661.22448957551	3.24704670166823	9
L0609_1_val_1_GRCm38_bismark_bt2_pe.bismark.cov.gz	25.71428571	750	27	1.28571429	27	1.28571429	27	1.28571429	27	1.28571429	L0609_1_val_1_GRCm38_bismark_bt2_pe.bismark.cov.gz	25.71428571	Liver	Gladyshev_2019	661.22448957551	3.24704670166823	10
L0610_1_val_1_GRCm38_bismark_bt2_pe.bismark.cov.gz	25.71428571	676	30	4.28571429	34	8.28571429	36	10.28571429	34	8.28571429	L0610_1_val_1_GRCm38_bismark_bt2_pe.bismark.cov.gz	25.71428571	Liver	Gladyshev_2019	661.22448957551	3.24704670166823	1
L1203_1_val_1_GRCm38_bismark_bt2_pe.bismark.cov.gz	42.85714286	750	62	19.14285714	66	23.14285714	66	23.14285714	66	23.14285714	L1203_1_val_1_GRCm38_bismark_bt2_pe.bismark.cov.gz	42.85714286	Liver	Gladyshev_2019	1836.73469412245	3.75787232566755	2
L1204_1_val_1_GRCm38_bismark_bt2_pe.bismark.cov.gz	51.42857143	750	49	2.42857143	46	5.42857143	46	5.42857143	45	6.42857143	L1204_1_val_1_GRCm38_bismark_bt2_pe.bismark.cov.gz	51.42857143	Liver	Gladyshev_2019	2644.89795933061	3.94019388242262	3
L1208_1_val_1_GRCm38_bismark_bt2_pe.bismark.cov.gz	51.42857143	750	46	5.42857143	35	16.42857143	36	15.42857143	35	16.42857143	L1208_1_val_1_GRCm38_bismark_bt2_pe.bismark.cov.gz	51.42857143	Liver	Gladyshev_2019	2644.89795933061	3.94019388242262	4
L1209_1_val_1_GRCm38_bismark_bt2_pe.bismark.cov.gz	51.42857143	750	65	13.57142857	64	12.57142857	65	13.57142857	65	13.57142857	L1209_1_val_1_GRCm38_bismark_bt2_pe.bismark.cov.gz	51.42857143	Liver	Gladyshev_2019	2644.89795933061	3.94019388242262	5
L2003_1_val_1_GRCm38_bismark_bt2_pe.bismark.cov.gz	85.71428571	723	106	20.28571429	114	28.28571429	114	28.28571429	113	27.28571429	L2003_1_val_1_GRCm38_bismark_bt2_pe.bismark.cov.gz	85.71428571	Liver	Gladyshev_2019	7346.93877477551	4.45101950611083	6
L2004_1_val_1_GRCm38_bismark_bt2_pe.bismark.cov.gz	85.71428571	726	96	10.28571429	94	8.28571429	95	9.28571429	94	8.28571429	L2004_1_val_1_GRCm38_bismark_bt2_pe.bismark.cov.gz	85.71428571	Liver	Gladyshev_2019	7346.93877477551	4.45101950611083	7
L2005_1_val_1_GRCm38_bismark_bt2_pe.bismark.cov.gz	85.71428571	750	79	6.71428571	74	11.71428571	74	11.71428571	73	12.71428571	L2005_1_val_1_GRCm38_bismark_bt2_pe.bismark.cov.gz	85.71428571	Liver	Gladyshev_2019	7346.93877477551	4.45101950611083	8
L2006_1_val_1_GRCm38_bismark_bt2_pe.bismark.cov.gz	85.71428571	750	92	6.28571429	99	13.28571429	99	13.28571429	99	13.28571429	L2006_1_val_1_GRCm38_bismark_bt2_pe.bismark.cov.gz	85.71428571	Liver	Gladyshev_2019	7346.93877477551	4.45101950611083	9
L2010_1_val_1_GRCm38_bismark_bt2_pe.bismark.cov.gz	85.71428571	750	104	18.28571429	108	22.28571429	108	22.28571429	109	23.28571429	L2010_1_val_1_GRCm38_bismark_bt2_pe.bismark.cov.gz	85.71428571	Liver	Gladyshev_2019	7346.93877477551	4.45101950611083	10
L3008_1_val_1_GRCm38_bismark_bt2_pe.bismark.cov.gz	128.5714286	734	126	2.57142859999999	129	0.42857140000001	129	0.42857140000001	129	0.42857140000001	L3008_1_val_1_GRCm38_bismark_bt2_pe.bismark.cov.gz	128.5714286	Liver	Gladyshev_2019	16530.6122522449	4.85648461449122	1
L3010_1_val_1_GRCm38_bismark_bt2_pe.bismark.cov.gz	128.5714286	750	111	17.5714286	113	15.5714286	113	15.5714286	113	15.5714286	L3010_1_val_1_GRCm38_bismark_bt2_pe.bismark.cov.gz	128.5714286	Liver	Gladyshev_2019	16530.6122522449	4.85648461449122	2
lane1_ATCACGTT_M04-20525__3_M_Liver_iPCRtag1_merged_L001_R1.barcode_removed_val_1_GRCm38_bismark_bt2_pe.deduplicated.bismark.cov.gz	14	750	11	3	10	4	10	4	11	3	lane1_ATCACGTT_M04-20525__3_M_Liver_iPCRtag1_merged_L001_R1.barcode_removed_val_1_GRCm38_bismark_bt2_pe.deduplicated.bismark.cov.gz	14	Liver	babraham_p1	196	2.63905732961526	6
lane1_CGATGTTT_M01-20522_3_M_Liver_iTAG_2_merged_L001_R1.barcode_removed_val_1_GRCm38_bismark_bt2_pe.deduplicated.bismark.cov.gz	14	748	12	2	10	4	11	3	11	3	lane1_CGATGTTT_M01-20522_3_M_Liver_iTAG_2_merged_L001_R1.barcode_removed_val_1_GRCm38_bismark_bt2_pe.deduplicated.bismark.cov.gz	14	Liver	babraham_p2	196	2.63905732961526	4
lane1_GCAACATT_M00017621__24_M_Liver_iPCRtag73_merged_L001_R1.barcode_removed_val_1_GRCm38_bismark_bt2_pe.deduplicated.bismark.cov.gz	105	750	91	14	88	17	89	16	89	16	lane1_GCAACATT_M00017621__24_M_Liver_iPCRtag73_merged_L001_R1.barcode_removed_val_1_GRCm38_bismark_bt2_pe.deduplicated.bismark.cov.gz	105	Liver	babraham_p1	11025	4.65396035015752	1
lane1_GCCAATGT_M01-20527_3_M_Liver_iTAG_6_merged_L001_R1.barcode_removed_val_1_GRCm38_bismark_bt2_pe.deduplicated.bismark.cov.gz	14	746	11	3	9	5	9	5	10	4	lane1_GCCAATGT_M01-20527_3_M_Liver_iTAG_6_merged_L001_R1.barcode_removed_val_1_GRCm38_bismark_bt2_pe.deduplicated.bismark.cov.gz	14	Liver	babraham_p2	196	2.63905732961526	5
lane1_GGAATGAT_M00018754_6_M_Liver_iPCRtag81_merged_L001_R1.barcode_removed_val_1_GRCm38_bismark_bt2_pe.deduplicated.bismark.cov.gz	27	750	33	6	37	10	38	11	38	11	lane1_GGAATGAT_M00018754_6_M_Liver_iPCRtag81_merged_L001_R1.barcode_removed_val_1_GRCm38_bismark_bt2_pe.deduplicated.bismark.cov.gz	27	Liver	babraham_p1	729	3.29583686600433	9
lane1_GTGTGTCG_M00018724_6_M_Liver_iPCRtag89_merged_L001_R1.barcode_removed_val_1_GRCm38_bismark_bt2_pe.deduplicated.bismark.cov.gz	27	750	38	11	41	14	42	15	43	16	lane1_GTGTGTCG_M00018724_6_M_Liver_iPCRtag89_merged_L001_R1.barcode_removed_val_1_GRCm38_bismark_bt2_pe.deduplicated.bismark.cov.gz	27	Liver	babraham_p1	729	3.29583686600433	10
lane1_TCAGGAGG_M00017577_24_M_Liver_iTAG_39_merged_L001_R1.barcode_removed_val_1_GRCm38_bismark_bt2_pe.deduplicated.bismark.cov.gz	105	723	86	19	78	27	77	28	79	26	lane1_TCAGGAGG_M00017577_24_M_Liver_iTAG_39_merged_L001_R1.barcode_removed_val_1_GRCm38_bismark_bt2_pe.deduplicated.bismark.cov.gz	105	Liver	babraham_p2	11025	4.65396035015752	9
lane1_TCCAGTCG_M00017913_15_M_Liver_iPCRtag41_merged_L001_R1.barcode_removed_val_1_GRCm38_bismark_bt2_pe.deduplicated.bismark.cov.gz	66	745	79	13	88	22	88	22	91	25	lane1_TCCAGTCG_M00017913_15_M_Liver_iPCRtag41_merged_L001_R1.barcode_removed_val_1_GRCm38_bismark_bt2_pe.deduplicated.bismark.cov.gz	66	Liver	babraham_p1	4356	4.18965474202643	7
lane1_TCGAAGTG_M00017912_15_M_Liver_iPCRtag33_merged_L001_R1.barcode_removed_val_1_GRCm38_bismark_bt2_pe.deduplicated.bismark.cov.gz	66	744	77	11	81	15	83	17	85	19	lane1_TCGAAGTG_M00017912_15_M_Liver_iPCRtag33_merged_L001_R1.barcode_removed_val_1_GRCm38_bismark_bt2_pe.deduplicated.bismark.cov.gz	66	Liver	babraham_p1	4356	4.18965474202643	8
lane1_TCTACGAC_M00018381__9_M_Liver_iPCRtag57_merged_L001_R1.barcode_removed_val_1_GRCm38_bismark_bt2_pe.deduplicated.bismark.cov.gz	41	746	54	13	48	7	49	8	49	8	lane1_TCTACGAC_M00018381__9_M_Liver_iPCRtag57_merged_L001_R1.barcode_removed_val_1_GRCm38_bismark_bt2_pe.deduplicated.bismark.cov.gz	41	Liver	babraham_p1	1681	3.71357206670431	3
lane1_TGCGATCT_M05-20522__3_M_Liver_iPCRtag25_merged_L001_R1.barcode_removed_val_1_GRCm38_bismark_bt2_pe.deduplicated.bismark.cov.gz	13	749	13	0	11	2	11	2	12	1	lane1_TGCGATCT_M05-20522__3_M_Liver_iPCRtag25_merged_L001_R1.barcode_removed_val_1_GRCm38_bismark_bt2_pe.deduplicated.bismark.cov.gz	13	Liver	babraham_p1	169	2.56494935746154	5
lane1_TGCGTGAA_M00018000_15_M_Liver_iTAG_68_merged_L001_R1.barcode_removed_val_1_GRCm38_bismark_bt2_pe.deduplicated.bismark.cov.gz	66	741	76	10	94	28	96	30	97	31	lane1_TGCGTGAA_M00018000_15_M_Liver_iTAG_68_merged_L001_R1.barcode_removed_val_1_GRCm38_bismark_bt2_pe.deduplicated.bismark.cov.gz	66	Liver	babraham_p2	4356	4.18965474202643	2
lane1_TGTACCTT_M04-20527__3_M_Liver_iPCRtag17_merged_L001_R1.barcode_removed_val_1_GRCm38_bismark_bt2_pe.deduplicated.bismark.cov.gz	14	748	11	3	10	4	11	3	11	3	lane1_TGTACCTT_M04-20527__3_M_Liver_iPCRtag17_merged_L001_R1.barcode_removed_val_1_GRCm38_bismark_bt2_pe.deduplicated.bismark.cov.gz	14	Liver	babraham_p1	196	2.63905732961526	7
lane1_TGTCTATC_M00017897_15_M_Liver_iPCRtag49_merged_L001_R1.barcode_removed_val_1_GRCm38_bismark_bt2_pe.deduplicated.bismark.cov.gz	66	749	55	11	58	8	58	8	57	9	lane1_TGTCTATC_M00017897_15_M_Liver_iPCRtag49_merged_L001_R1.barcode_removed_val_1_GRCm38_bismark_bt2_pe.deduplicated.bismark.cov.gz	66	Liver	babraham_p1	4356	4.18965474202643	9
lane1_TTGTTCCA_M00018359__9_M_Liver_iPCRtag65_merged_L001_R1.barcode_removed_val_1_GRCm38_bismark_bt2_pe.deduplicated.bismark.cov.gz	41	748	47	6	48	7	48	7	50	9	lane1_TTGTTCCA_M00018359__9_M_Liver_iPCRtag65_merged_L001_R1.barcode_removed_val_1_GRCm38_bismark_bt2_pe.deduplicated.bismark.cov.gz	41	Liver	babraham_p1	1681	3.71357206670431	4
lane2_CAGATCTG_M02-20522_3_M_Liver_iTAG_7_merged_L002_R1.barcode_removed_val_1_GRCm38_bismark_bt2_pe.deduplicated.bismark.cov.gz	14	717	13	1	10	4	10	4	10	4	lane2_CAGATCTG_M02-20522_3_M_Liver_iTAG_7_merged_L002_R1.barcode_removed_val_1_GRCm38_bismark_bt2_pe.deduplicated.bismark.cov.gz	14	Liver	babraham_p2	196	2.63905732961526	6
lane3_GTGTCCTT_M00018003_15_M_Liver_iTAG_71_merged_L003_R1.barcode_removed_val_1_GRCm38_bismark_bt2_pe.deduplicated.bismark.cov.gz	66	748	76	10	80	14	81	15	83	17	lane3_GTGTCCTT_M00018003_15_M_Liver_iTAG_71_merged_L003_R1.barcode_removed_val_1_GRCm38_bismark_bt2_pe.deduplicated.bismark.cov.gz	66	Liver	babraham_p2	4356	4.18965474202643	3
lane3_TACTTCGG_M00017563_24_M_Liver_iTAG_37_merged_L003_R1.barcode_removed_val_1_GRCm38_bismark_bt2_pe.deduplicated.bismark.cov.gz	105	730	92	13	82	23	83	22	84	21	lane3_TACTTCGG_M00017563_24_M_Liver_iTAG_37_merged_L003_R1.barcode_removed_val_1_GRCm38_bismark_bt2_pe.deduplicated.bismark.cov.gz	105	Liver	babraham_p2	11025	4.65396035015752	10
lane3_TTAGGCAT_M01-20523_3_M_Liver_iTAG_3_merged_L003_R1.barcode_removed_val_1_GRCm38_bismark_bt2_pe.deduplicated.bismark.cov.gz	14	748	12	2	12	2	12	2	12	2	lane3_TTAGGCAT_M01-20523_3_M_Liver_iTAG_3_merged_L003_R1.barcode_removed_val_1_GRCm38_bismark_bt2_pe.deduplicated.bismark.cov.gz	14	Liver	babraham_p2	196	2.63905732961526	7
lane4_ACAGTGGT_M01-20526_3_M_Liver_iTAG_5_merged_L004_R1.barcode_removed_val_1_GRCm38_bismark_bt2_pe.deduplicated.bismark.cov.gz	14	740	10	4	9	5	9	5	9	5	lane4_ACAGTGGT_M01-20526_3_M_Liver_iTAG_5_merged_L004_R1.barcode_removed_val_1_GRCm38_bismark_bt2_pe.deduplicated.bismark.cov.gz	14	Liver	babraham_p2	196	2.63905732961526	8
lane4_TACCACCA_M00017897_15_M_Liver_iTAG_67_merged_L004_R1.barcode_removed_val_1_GRCm38_bismark_bt2_pe.deduplicated.bismark.cov.gz	66	743	78	12	88	22	89	23	91	25	lane4_TACCACCA_M00017897_15_M_Liver_iTAG_67_merged_L004_R1.barcode_removed_val_1_GRCm38_bismark_bt2_pe.deduplicated.bismark.cov.gz	66	Liver	babraham_p2	4356	4.18965474202643	4
lane4_TCTCACGG_M00017576_24_M_Liver_iTAG_38_merged_L004_R1.barcode_removed_val_1_GRCm38_bismark_bt2_pe.deduplicated.bismark.cov.gz	105	618	97	8	113	8	114	9	115	10	lane4_TCTCACGG_M00017576_24_M_Liver_iTAG_38_merged_L004_R1.barcode_removed_val_1_GRCm38_bismark_bt2_pe.deduplicated.bismark.cov.gz	105	Liver	babraham_p2	11025	4.65396035015752	1
lane5_ACAGTGGT_M01-NB__New_Born_Liver_iPCRtag5_merged_L005_R1.barcode_removed_val_1_GRCm38_bismark_bt2_pe.deduplicated.bismark.cov.gz	1	748	2	1	2	1	2	1	2	1	lane5_ACAGTGGT_M01-NB__New_Born_Liver_iPCRtag5_merged_L005_R1.barcode_removed_val_1_GRCm38_bismark_bt2_pe.deduplicated.bismark.cov.gz	1	Liver	babraham_p1	1	0	4
lane5_GAGGATGG_M00018752_6_M_Liver_iPCRtag85_merged_L005_R1.barcode_removed_val_1_GRCm38_bismark_bt2_pe.deduplicated.bismark.cov.gz	27	717	36	9	44	17	45	18	46	19	lane5_GAGGATGG_M00018752_6_M_Liver_iPCRtag85_merged_L005_R1.barcode_removed_val_1_GRCm38_bismark_bt2_pe.deduplicated.bismark.cov.gz	27	Liver	babraham_p1	729	3.29583686600433	1
lane5_GAGGTGCT_M05-12375__6_M_Liver_iPCRtag77_merged_L005_R1.barcode_removed_val_1_GRCm38_bismark_bt2_pe.deduplicated.bismark.cov.gz	27	745	24	3	26	1	27	0	28	1	lane5_GAGGTGCT_M05-12375__6_M_Liver_iPCRtag77_merged_L005_R1.barcode_removed_val_1_GRCm38_bismark_bt2_pe.deduplicated.bismark.cov.gz	27	Liver	babraham_p1	729	3.29583686600433	2
lane5_GCACTGTC_M01-12371_6_M_Liver_iPCRtag93_merged_L005_R1.barcode_removed_val_1_GRCm38_bismark_bt2_pe.deduplicated.bismark.cov.gz	26	746	22	4	23	3	24	2	25	1	lane5_GCACTGTC_M01-12371_6_M_Liver_iPCRtag93_merged_L005_R1.barcode_removed_val_1_GRCm38_bismark_bt2_pe.deduplicated.bismark.cov.gz	26	Liver	babraham_p1	676	3.25809653802148	8
lane5_GGTGAGTT_M00018011__15_M_Liver_iPCRtag69_merged_L005_R1.barcode_removed_val_1_GRCm38_bismark_bt2_pe.deduplicated.bismark.cov.gz	66	750	68	2	61	5	61	5	63	3	lane5_GGTGAGTT_M00018011__15_M_Liver_iPCRtag69_merged_L005_R1.barcode_removed_val_1_GRCm38_bismark_bt2_pe.deduplicated.bismark.cov.gz	66	Liver	babraham_p1	4356	4.18965474202643	10
lane5_TACCGAGC_M00018362__9_M_Liver_iPCRtag53_merged_L005_R1.barcode_removed_val_1_GRCm38_bismark_bt2_pe.deduplicated.bismark.cov.gz	41	737	51	10	51	10	52	11	53	12	lane5_TACCGAGC_M00018362__9_M_Liver_iPCRtag53_merged_L005_R1.barcode_removed_val_1_GRCm38_bismark_bt2_pe.deduplicated.bismark.cov.gz	41	Liver	babraham_p1	1681	3.71357206670431	5
lane5_TACTTCGG_M00017579_24_M_Liver_iPCRtag37_merged_L005_R1.barcode_removed_val_1_GRCm38_bismark_bt2_pe.deduplicated.bismark.cov.gz	105	744	104	1	113	8	114	9	116	11	lane5_TACTTCGG_M00017579_24_M_Liver_iPCRtag37_merged_L005_R1.barcode_removed_val_1_GRCm38_bismark_bt2_pe.deduplicated.bismark.cov.gz	105	Liver	babraham_p1	11025	4.65396035015752	2
lane5_TATGCCAG_M00017589_24_M_Liver_iPCRtag45_merged_L005_R1.barcode_removed_val_1_GRCm38_bismark_bt2_pe.deduplicated.bismark.cov.gz	105	747	105	0	117	12	117	12	119	14	lane5_TATGCCAG_M00017589_24_M_Liver_iPCRtag45_merged_L005_R1.barcode_removed_val_1_GRCm38_bismark_bt2_pe.deduplicated.bismark.cov.gz	105	Liver	babraham_p1	11025	4.65396035015752	3
lane5_TCGAGCGT_M03-NB__New_Born_Liver_iPCRtag21_merged_L005_R1.barcode_removed_val_1_GRCm38_bismark_bt2_pe.deduplicated.bismark.cov.gz	1	750	2	1	2	1	2	1	2	1	lane5_TCGAGCGT_M03-NB__New_Born_Liver_iPCRtag21_merged_L005_R1.barcode_removed_val_1_GRCm38_bismark_bt2_pe.deduplicated.bismark.cov.gz	1	Liver	babraham_p1	1	0	3
lane5_TGACCACT_M01-20525_3_M_Liver_iTAG_4_merged_L005_R1.barcode_removed_val_1_GRCm38_bismark_bt2_pe.deduplicated.bismark.cov.gz	14	739	13	1	13	1	14	0	14	0	lane5_TGACCACT_M01-20525_3_M_Liver_iTAG_4_merged_L005_R1.barcode_removed_val_1_GRCm38_bismark_bt2_pe.deduplicated.bismark.cov.gz	14	Liver	babraham_p2	196	2.63905732961526	9
lane5_TTGTTCCA_M00017912_15_M_Liver_iTAG_65_merged_L005_R1.barcode_removed_val_1_GRCm38_bismark_bt2_pe.deduplicated.bismark.cov.gz	66	743	80	14	88	22	89	23	91	25	lane5_TTGTTCCA_M00017912_15_M_Liver_iTAG_65_merged_L005_R1.barcode_removed_val_1_GRCm38_bismark_bt2_pe.deduplicated.bismark.cov.gz	66	Liver	babraham_p2	4356	4.18965474202643	5
lane6_ACTTGATG_M02-20523_3_M_Liver_iTAG_8_merged_L006_R1.barcode_removed_val_1_GRCm38_bismark_bt2_pe.deduplicated.bismark.cov.gz	14	729	12	2	10	4	10	4	10	4	lane6_ACTTGATG_M02-20523_3_M_Liver_iTAG_8_merged_L006_R1.barcode_removed_val_1_GRCm38_bismark_bt2_pe.deduplicated.bismark.cov.gz	14	Liver	babraham_p2	196	2.63905732961526	10
lane6_ATCACGTT_M02-20525_3_M_Liver_iTAG_1_merged_L006_R1.barcode_removed_val_1_GRCm38_bismark_bt2_pe.deduplicated.bismark.cov.gz	14	723	13	1	11	3	12	2	11	3	lane6_ATCACGTT_M02-20525_3_M_Liver_iTAG_1_merged_L006_R1.barcode_removed_val_1_GRCm38_bismark_bt2_pe.deduplicated.bismark.cov.gz	14	Liver	babraham_p2	196	2.63905732961526	1
lane6_GACGGATT_M00018004_15_M_Liver_iTAG_72_merged_L006_R1.barcode_removed_val_1_GRCm38_bismark_bt2_pe.deduplicated.bismark.cov.gz	66	717	77	11	90	24	92	26	92	26	lane6_GACGGATT_M00018004_15_M_Liver_iTAG_72_merged_L006_R1.barcode_removed_val_1_GRCm38_bismark_bt2_pe.deduplicated.bismark.cov.gz	66	Liver	babraham_p2	4356	4.18965474202643	6
lane6_TAACGCTG_M00017560_24_M_Liver_iTAG_34_merged_L006_R1.barcode_removed_val_1_GRCm38_bismark_bt2_pe.deduplicated.bismark.cov.gz	105	733	92	13	87	18	87	18	90	15	lane6_TAACGCTG_M00017560_24_M_Liver_iTAG_34_merged_L006_R1.barcode_removed_val_1_GRCm38_bismark_bt2_pe.deduplicated.bismark.cov.gz	105	Liver	babraham_p2	11025	4.65396035015752	2
lane6_TGAAGCCA_M00017913_15_M_Liver_iTAG_66_merged_L006_R1.barcode_removed_val_1_GRCm38_bismark_bt2_pe.deduplicated.bismark.cov.gz	66	741	88	22	102	36	103	37	106	40	lane6_TGAAGCCA_M00017913_15_M_Liver_iTAG_66_merged_L006_R1.barcode_removed_val_1_GRCm38_bismark_bt2_pe.deduplicated.bismark.cov.gz	66	Liver	babraham_p2	4356	4.18965474202643	7
lane7_TAAGTTCG_M00017578_24_M_Liver_iTAG_40_merged_L007_R1.barcode_removed_val_1_GRCm38_bismark_bt2_pe.deduplicated.bismark.cov.gz	105	728	103	2	111	6	111	6	113	8	lane7_TAAGTTCG_M00017578_24_M_Liver_iTAG_40_merged_L007_R1.barcode_removed_val_1_GRCm38_bismark_bt2_pe.deduplicated.bismark.cov.gz	105	Liver	babraham_p2	11025	4.65396035015752	3
lane7_TTGGTATG_M00017561_24_M_Liver_iTAG_35_merged_L007_R1.barcode_removed_val_1_GRCm38_bismark_bt2_pe.deduplicated.bismark.cov.gz	105	728	97	8	98	7	99	6	101	4	lane7_TTGGTATG_M00017561_24_M_Liver_iTAG_35_merged_L007_R1.barcode_removed_val_1_GRCm38_bismark_bt2_pe.deduplicated.bismark.cov.gz	105	Liver	babraham_p2	11025	4.65396035015752	4
lane8_GATCTCTT_M00018002_15_M_Liver_iTAG_70_merged_L008_R1.barcode_removed_val_1_GRCm38_bismark_bt2_pe.deduplicated.bismark.cov.gz	66	702	91	25	105	39	107	41	107	41	lane8_GATCTCTT_M00018002_15_M_Liver_iTAG_70_merged_L008_R1.barcode_removed_val_1_GRCm38_bismark_bt2_pe.deduplicated.bismark.cov.gz	66	Liver	babraham_p2	4356	4.18965474202643	8
lane8_TCCTCAAT_M04-NB__New_Born_Liver_iPCRtag29_merged_L008_R1.barcode_removed_val_1_GRCm38_bismark_bt2_pe.deduplicated.bismark.cov.gz	1	750	2	1	2	1	2	1	2	1	lane8_TCCTCAAT_M04-NB__New_Born_Liver_iPCRtag29_merged_L008_R1.barcode_removed_val_1_GRCm38_bismark_bt2_pe.deduplicated.bismark.cov.gz	1	Liver	babraham_p1	1	0	1
lane8_TCGAAGTG_M00017549_24_M_Liver_iTAG_33_merged_L008_R1.barcode_removed_val_1_GRCm38_bismark_bt2_pe.deduplicated.bismark.cov.gz	105	703	93	12	91	14	90	15	94	11	lane8_TCGAAGTG_M00017549_24_M_Liver_iTAG_33_merged_L008_R1.barcode_removed_val_1_GRCm38_bismark_bt2_pe.deduplicated.bismark.cov.gz	105	Liver	babraham_p2	11025	4.65396035015752	5
lane8_TGAACTGG_M00017562_24_M_Liver_iTAG_36_merged_L008_R1.barcode_removed_val_1_GRCm38_bismark_bt2_pe.deduplicated.bismark.cov.gz	105	700	92	13	90	15	92	13	91	14	lane8_TGAACTGG_M00017562_24_M_Liver_iTAG_36_merged_L008_R1.barcode_removed_val_1_GRCm38_bismark_bt2_pe.deduplicated.bismark.cov.gz	105	Liver	babraham_p2	11025	4.65396035015752	6
lane8_TGCTGATA_M00018363__9_M_Liver_iPCRtag61_merged_L008_R1.barcode_removed_val_1_GRCm38_bismark_bt2_pe.deduplicated.bismark.cov.gz	41	750	44	3	50	9	50	9	51	10	lane8_TGCTGATA_M00018363__9_M_Liver_iPCRtag61_merged_L008_R1.barcode_removed_val_1_GRCm38_bismark_bt2_pe.deduplicated.bismark.cov.gz	41	Liver	babraham_p1	1681	3.71357206670431	6
lane8_TGGTTGTT_M02-NB__New_Born_Liver_iPCRtag13_merged_L008_R1.barcode_removed_val_1_GRCm38_bismark_bt2_pe.deduplicated.bismark.cov.gz	1	749	2	1	3	2	3	2	3	2	lane8_TGGTTGTT_M02-NB__New_Born_Liver_iPCRtag13_merged_L008_R1.barcode_removed_val_1_GRCm38_bismark_bt2_pe.deduplicated.bismark.cov.gz	1	Liver	babraham_p1	1	0	2
Mouse_Liver_SH001_SRR7871672_1_trimmed_GRCm38_bismark_bt2.bismark.cov.gz	86.66666667	747	66	20.66666667	61	25.66666667	61	25.66666667	60	26.66666667	Mouse_Liver_SH001_SRR7871672_1_trimmed_GRCm38_bismark_bt2.bismark.cov.gz	86.66666667	Liver	Thompson_2018	7511.11111168889	4.46206934238588	8
Mouse_Liver_SH002_SRR7871673_1_trimmed_GRCm38_bismark_bt2.bismark.cov.gz	86.66666667	742	75	11.66666667	69	17.66666667	68	18.66666667	67	19.66666667	Mouse_Liver_SH002_SRR7871673_1_trimmed_GRCm38_bismark_bt2.bismark.cov.gz	86.66666667	Liver	Thompson_2018	7511.11111168889	4.46206934238588	7
Mouse_Liver_SH003_SRR7871674_1_trimmed_GRCm38_bismark_bt2.bismark.cov.gz	86.66666667	717	70	16.66666667	66	20.66666667	66	20.66666667	64	22.66666667	Mouse_Liver_SH003_SRR7871674_1_trimmed_GRCm38_bismark_bt2.bismark.cov.gz	86.66666667	Liver	Thompson_2018	7511.11111168889	4.46206934238588	6
Mouse_Liver_SH004_SRR7871675_1_trimmed_GRCm38_bismark_bt2.bismark.cov.gz	86.66666667	732	82	4.66666667	82	4.66666667	82	4.66666667	80	6.66666667	Mouse_Liver_SH004_SRR7871675_1_trimmed_GRCm38_bismark_bt2.bismark.cov.gz	86.66666667	Liver	Thompson_2018	7511.11111168889	4.46206934238588	5
Mouse_Liver_SH005_SRR7871676_1_trimmed_GRCm38_bismark_bt2.bismark.cov.gz	86.66666667	744	74	12.66666667	70	16.66666667	69	17.66666667	68	18.66666667	Mouse_Liver_SH005_SRR7871676_1_trimmed_GRCm38_bismark_bt2.bismark.cov.gz	86.66666667	Liver	Thompson_2018	7511.11111168889	4.46206934238588	4
Mouse_Liver_SH006_SRR7871677_1_trimmed_GRCm38_bismark_bt2.bismark.cov.gz	86.66666667	728	88	1.33333333	95	8.33333333	95	8.33333333	95	8.33333333	Mouse_Liver_SH006_SRR7871677_1_trimmed_GRCm38_bismark_bt2.bismark.cov.gz	86.66666667	Liver	Thompson_2018	7511.11111168889	4.46206934238588	3
Mouse_Liver_SH007_SRR7871678_1_trimmed_GRCm38_bismark_bt2.bismark.cov.gz	86.66666667	740	84	2.66666667	92	5.33333333	92	5.33333333	91	4.33333333	Mouse_Liver_SH007_SRR7871678_1_trimmed_GRCm38_bismark_bt2.bismark.cov.gz	86.66666667	Liver	Thompson_2018	7511.11111168889	4.46206934238588	2
Mouse_Liver_SH008_SRR7871679_1_trimmed_GRCm38_bismark_bt2.bismark.cov.gz	86.66666667	744	89	2.33333333	95	8.33333333	95	8.33333333	94	7.33333333	Mouse_Liver_SH008_SRR7871679_1_trimmed_GRCm38_bismark_bt2.bismark.cov.gz	86.66666667	Liver	Thompson_2018	7511.11111168889	4.46206934238588	1
Mouse_Liver_SH009_SRR7871680_1_trimmed_GRCm38_bismark_bt2.bismark.cov.gz	86.66666667	750	102	15.33333333	109	22.33333333	109	22.33333333	109	22.33333333	Mouse_Liver_SH009_SRR7871680_1_trimmed_GRCm38_bismark_bt2.bismark.cov.gz	86.66666667	Liver	Thompson_2018	7511.11111168889	4.46206934238588	10
Mouse_Liver_SH010_SRR7871681_1_trimmed_GRCm38_bismark_bt2.bismark.cov.gz	86.66666667	746	83	3.66666667	81	5.66666667	82	4.66666667	80	6.66666667	Mouse_Liver_SH010_SRR7871681_1_trimmed_GRCm38_bismark_bt2.bismark.cov.gz	86.66666667	Liver	Thompson_2018	7511.11111168889	4.46206934238588	9
Mouse_Liver_SH021_SRR7871692_1_trimmed_GRCm38_bismark_bt2.bismark.cov.gz	43.33333333	750	26	17.33333333	20	23.33333333	20	23.33333333	20	23.33333333	Mouse_Liver_SH021_SRR7871692_1_trimmed_GRCm38_bismark_bt2.bismark.cov.gz	43.33333333	Liver	Thompson_2018	1877.77777748889	3.76892216171055	8
Mouse_Liver_SH022_SRR7871693_1_trimmed_GRCm38_bismark_bt2.bismark.cov.gz	43.33333333	744	37	6.33333333	35	8.33333333	35	8.33333333	34	9.33333333	Mouse_Liver_SH022_SRR7871693_1_trimmed_GRCm38_bismark_bt2.bismark.cov.gz	43.33333333	Liver	Thompson_2018	1877.77777748889	3.76892216171055	7
Mouse_Liver_SH023_SRR7871694_1_trimmed_GRCm38_bismark_bt2.bismark.cov.gz	43.33333333	739	36	7.33333333	39	4.33333333	39	4.33333333	37	6.33333333	Mouse_Liver_SH023_SRR7871694_1_trimmed_GRCm38_bismark_bt2.bismark.cov.gz	43.33333333	Liver	Thompson_2018	1877.77777748889	3.76892216171055	6
Mouse_Liver_SH024_SRR7871695_1_trimmed_GRCm38_bismark_bt2.bismark.cov.gz	43.33333333	745	41	2.33333333	41	2.33333333	41	2.33333333	40	3.33333333	Mouse_Liver_SH024_SRR7871695_1_trimmed_GRCm38_bismark_bt2.bismark.cov.gz	43.33333333	Liver	Thompson_2018	1877.77777748889	3.76892216171055	5
Mouse_Liver_SH025_SRR7871696_1_trimmed_GRCm38_bismark_bt2.bismark.cov.gz	43.33333333	746	47	3.66666667	47	3.66666667	46	2.66666667	45	1.66666667	Mouse_Liver_SH025_SRR7871696_1_trimmed_GRCm38_bismark_bt2.bismark.cov.gz	43.33333333	Liver	Thompson_2018	1877.77777748889	3.76892216171055	4
Mouse_Liver_SH026_SRR7871697_1_trimmed_GRCm38_bismark_bt2.bismark.cov.gz	43.33333333	750	41	2.33333333	42	1.33333333	42	1.33333333	42	1.33333333	Mouse_Liver_SH026_SRR7871697_1_trimmed_GRCm38_bismark_bt2.bismark.cov.gz	43.33333333	Liver	Thompson_2018	1877.77777748889	3.76892216171055	3
Mouse_Liver_SH027_SRR7871698_1_trimmed_GRCm38_bismark_bt2.bismark.cov.gz	43.33333333	734	39	4.33333333	42	1.33333333	41	2.33333333	41	2.33333333	Mouse_Liver_SH027_SRR7871698_1_trimmed_GRCm38_bismark_bt2.bismark.cov.gz	43.33333333	Liver	Thompson_2018	1877.77777748889	3.76892216171055	2
Mouse_Liver_SH028_SRR7871699_1_trimmed_GRCm38_bismark_bt2.bismark.cov.gz	43.33333333	747	55	11.66666667	61	17.66666667	61	17.66666667	59	15.66666667	Mouse_Liver_SH028_SRR7871699_1_trimmed_GRCm38_bismark_bt2.bismark.cov.gz	43.33333333	Liver	Thompson_2018	1877.77777748889	3.76892216171055	1
Mouse_Liver_SH029_SRR7871700_1_trimmed_GRCm38_bismark_bt2.bismark.cov.gz	43.33333333	746	62	18.66666667	72	28.66666667	72	28.66666667	72	28.66666667	Mouse_Liver_SH029_SRR7871700_1_trimmed_GRCm38_bismark_bt2.bismark.cov.gz	43.33333333	Liver	Thompson_2018	1877.77777748889	3.76892216171055	10
Mouse_Liver_SH030_SRR7871701_1_trimmed_GRCm38_bismark_bt2.bismark.cov.gz	43.33333333	748	52	8.66666667	67	23.66666667	67	23.66666667	67	23.66666667	Mouse_Liver_SH030_SRR7871701_1_trimmed_GRCm38_bismark_bt2.bismark.cov.gz	43.33333333	Liver	Thompson_2018	1877.77777748889	3.76892216171055	9
Mouse_Liver_SH042_SRR7871713_1_trimmed_GRCm38_bismark_bt2.bismark.cov.gz	8.666666667	738	6	2.666666667	5	3.666666667	6	2.666666667	5	3.666666667	Mouse_Liver_SH042_SRR7871713_1_trimmed_GRCm38_bismark_bt2.bismark.cov.gz	8.666666667	Liver	Thompson_2018	75.1111111168889	2.15948424939183	8
Mouse_Liver_SH043_SRR7871714_1_trimmed_GRCm38_bismark_bt2.bismark.cov.gz	8.666666667	750	6	2.666666667	5	3.666666667	5	3.666666667	5	3.666666667	Mouse_Liver_SH043_SRR7871714_1_trimmed_GRCm38_bismark_bt2.bismark.cov.gz	8.666666667	Liver	Thompson_2018	75.1111111168889	2.15948424939183	7
Mouse_Liver_SH044_SRR7871715_1_trimmed_GRCm38_bismark_bt2.bismark.cov.gz	8.666666667	750	7	1.666666667	6	2.666666667	6	2.666666667	6	2.666666667	Mouse_Liver_SH044_SRR7871715_1_trimmed_GRCm38_bismark_bt2.bismark.cov.gz	8.666666667	Liver	Thompson_2018	75.1111111168889	2.15948424939183	6
Mouse_Liver_SH045_SRR7871716_1_trimmed_GRCm38_bismark_bt2.bismark.cov.gz	8.666666667	750	7	1.666666667	5	3.666666667	5	3.666666667	5	3.666666667	Mouse_Liver_SH045_SRR7871716_1_trimmed_GRCm38_bismark_bt2.bismark.cov.gz	8.666666667	Liver	Thompson_2018	75.1111111168889	2.15948424939183	5
Mouse_Liver_SH046_SRR7871717_1_trimmed_GRCm38_bismark_bt2.bismark.cov.gz	8.666666667	747	6	2.666666667	5	3.666666667	5	3.666666667	5	3.666666667	Mouse_Liver_SH046_SRR7871717_1_trimmed_GRCm38_bismark_bt2.bismark.cov.gz	8.666666667	Liver	Thompson_2018	75.1111111168889	2.15948424939183	4
Mouse_Liver_SH047_SRR7871718_1_trimmed_GRCm38_bismark_bt2.bismark.cov.gz	8.666666667	746	6	2.666666667	4	4.666666667	4	4.666666667	4	4.666666667	Mouse_Liver_SH047_SRR7871718_1_trimmed_GRCm38_bismark_bt2.bismark.cov.gz	8.666666667	Liver	Thompson_2018	75.1111111168889	2.15948424939183	3
Mouse_Liver_SH048_SRR7871719_1_trimmed_GRCm38_bismark_bt2.bismark.cov.gz	8.666666667	738	7	1.666666667	6	2.666666667	6	2.666666667	6	2.666666667	Mouse_Liver_SH048_SRR7871719_1_trimmed_GRCm38_bismark_bt2.bismark.cov.gz	8.666666667	Liver	Thompson_2018	75.1111111168889	2.15948424939183	2
Mouse_Liver_SH049_SRR7871720_1_trimmed_GRCm38_bismark_bt2.bismark.cov.gz	8.666666667	749	6	2.666666667	5	3.666666667	5	3.666666667	5	3.666666667	Mouse_Liver_SH049_SRR7871720_1_trimmed_GRCm38_bismark_bt2.bismark.cov.gz	8.666666667	Liver	Thompson_2018	75.1111111168889	2.15948424939183	1
Mouse_Liver_SH050_SRR7871721_1_trimmed_GRCm38_bismark_bt2.bismark.cov.gz	8.666666667	750	6	2.666666667	5	3.666666667	5	3.666666667	5	3.666666667	Mouse_Liver_SH050_SRR7871721_1_trimmed_GRCm38_bismark_bt2.bismark.cov.gz	8.666666667	Liver	Thompson_2018	75.1111111168889	2.15948424939183	10
SRR1534514_GSM1463666_RRBS_12_Mouse_Liver_F_1w_NORMAL_Mus_musculus_Bisulfite-Seq_1_val_1_GRCm38_bismark_bt2_pe.bismark.cov.gz	1	735	1	0	1	0	1	0	1	0	SRR1534514_GSM1463666_RRBS_12_Mouse_Liver_F_1w_NORMAL_Mus_musculus_Bisulfite-Seq_1_val_1_GRCm38_bismark_bt2_pe.bismark.cov.gz	1	Liver	Reizel	1	0	2
SRR1534515_GSM1463667_RRBS_15_Mouse_Liver_F_1w_NORMAL_Mus_musculus_Bisulfite-Seq_1_val_1_GRCm38_bismark_bt2_pe.bismark.cov.gz	1	722	1	0	1	0	1	0	1	0	SRR1534515_GSM1463667_RRBS_15_Mouse_Liver_F_1w_NORMAL_Mus_musculus_Bisulfite-Seq_1_val_1_GRCm38_bismark_bt2_pe.bismark.cov.gz	1	Liver	Reizel	1	0	3
SRR1534516_GSM1463668_RRBS_16_Mouse_Liver_F_1w_NORMAL_Mus_musculus_Bisulfite-Seq_1_val_1_GRCm38_bismark_bt2_pe.bismark.cov.gz	1	745	1	0	1	0	1	0	1	0	SRR1534516_GSM1463668_RRBS_16_Mouse_Liver_F_1w_NORMAL_Mus_musculus_Bisulfite-Seq_1_val_1_GRCm38_bismark_bt2_pe.bismark.cov.gz	1	Liver	Reizel	1	0	4
SRR1534517_GSM1463669_RRBS_17_Mouse_Liver_F_1w_NORMAL_Mus_musculus_Bisulfite-Seq_1_val_1_GRCm38_bismark_bt2_pe.bismark.cov.gz	1	742	1	0	1	0	1	0	1	0	SRR1534517_GSM1463669_RRBS_17_Mouse_Liver_F_1w_NORMAL_Mus_musculus_Bisulfite-Seq_1_val_1_GRCm38_bismark_bt2_pe.bismark.cov.gz	1	Liver	Reizel	1	0	5
SRR1534518_GSM1463670_RRBS_18_Mouse_Liver_F_1w_NORMAL_Mus_musculus_Bisulfite-Seq_1_val_1_GRCm38_bismark_bt2_pe.bismark.cov.gz	1	700	1	0	1	0	1	0	1	0	SRR1534518_GSM1463670_RRBS_18_Mouse_Liver_F_1w_NORMAL_Mus_musculus_Bisulfite-Seq_1_val_1_GRCm38_bismark_bt2_pe.bismark.cov.gz	1	Liver	Reizel	1	0	6
SRR1534519_GSM1463671_RRBS_22_Mouse_Liver_F_20w_NORMAL_Mus_musculus_Bisulfite-Seq_1_val_1_GRCm38_bismark_bt2_pe.bismark.cov.gz	20	726	18	2	17	3	18	2	16	4	SRR1534519_GSM1463671_RRBS_22_Mouse_Liver_F_20w_NORMAL_Mus_musculus_Bisulfite-Seq_1_val_1_GRCm38_bismark_bt2_pe.bismark.cov.gz	20	Liver	Reizel	400	2.99573227355399	10
SRR1534520_GSM1463672_RRBS_25_Mouse_Liver_F_20w_NORMAL_Mus_musculus_Bisulfite-Seq_1_val_1_GRCm38_bismark_bt2_pe.bismark.cov.gz	20	663	17	3	17	3	17	3	15	5	SRR1534520_GSM1463672_RRBS_25_Mouse_Liver_F_20w_NORMAL_Mus_musculus_Bisulfite-Seq_1_val_1_GRCm38_bismark_bt2_pe.bismark.cov.gz	20	Liver	Reizel	400	2.99573227355399	1
SRR1534521_GSM1463673_RRBS_27_Mouse_Liver_F_20w_NORMAL_Mus_musculus_Bisulfite-Seq_1_val_1_GRCm38_bismark_bt2_pe.bismark.cov.gz	20	728	21	1	22	2	22	2	20	0	SRR1534521_GSM1463673_RRBS_27_Mouse_Liver_F_20w_NORMAL_Mus_musculus_Bisulfite-Seq_1_val_1_GRCm38_bismark_bt2_pe.bismark.cov.gz	20	Liver	Reizel	400	2.99573227355399	2
SRR1534522_GSM1463674_RRBS_30_Mouse_Liver_F_20w_NORMAL_Mus_musculus_Bisulfite-Seq_1_val_1_GRCm38_bismark_bt2_pe.bismark.cov.gz	20	664	19	1	20	0	21	1	18	2	SRR1534522_GSM1463674_RRBS_30_Mouse_Liver_F_20w_NORMAL_Mus_musculus_Bisulfite-Seq_1_val_1_GRCm38_bismark_bt2_pe.bismark.cov.gz	20	Liver	Reizel	400	2.99573227355399	3
SRR1534523_GSM1463675_RRBS_32_Mouse_Liver_F_20w_NORMAL_Mus_musculus_Bisulfite-Seq_1_val_1_GRCm38_bismark_bt2_pe.bismark.cov.gz	20	659	21	1	24	4	24	4	22	2	SRR1534523_GSM1463675_RRBS_32_Mouse_Liver_F_20w_NORMAL_Mus_musculus_Bisulfite-Seq_1_val_1_GRCm38_bismark_bt2_pe.bismark.cov.gz	20	Liver	Reizel	400	2.99573227355399	4
SRR1534524_GSM1463676_RRBS_33_Mouse_Liver_F_20w_NORMAL_Mus_musculus_Bisulfite-Seq_1_val_1_GRCm38_bismark_bt2_pe.bismark.cov.gz	20	673	16	4	16	4	16	4	13	7	SRR1534524_GSM1463676_RRBS_33_Mouse_Liver_F_20w_NORMAL_Mus_musculus_Bisulfite-Seq_1_val_1_GRCm38_bismark_bt2_pe.bismark.cov.gz	20	Liver	Reizel	400	2.99573227355399	9
SRR1534525_GSM1463677_RRBS_36_Mouse_Liver_F_20w_NORMAL_Mus_musculus_Bisulfite-Seq_1_val_1_GRCm38_bismark_bt2_pe.bismark.cov.gz	20	414	11	9	10	10	11	9	10	10	SRR1534525_GSM1463677_RRBS_36_Mouse_Liver_F_20w_NORMAL_Mus_musculus_Bisulfite-Seq_1_val_1_GRCm38_bismark_bt2_pe.bismark.cov.gz	20	Liver	Reizel	400	2.99573227355399	9
SRR1534526_GSM1463678_RRBS_37_Mouse_Liver_F_20w_NORMAL_Mus_musculus_Bisulfite-Seq_1_val_1_GRCm38_bismark_bt2_pe.bismark.cov.gz	20	749	22	2	20	0	20	0	20	0	SRR1534526_GSM1463678_RRBS_37_Mouse_Liver_F_20w_NORMAL_Mus_musculus_Bisulfite-Seq_1_val_1_GRCm38_bismark_bt2_pe.bismark.cov.gz	20	Liver	Reizel	400	2.99573227355399	2
SRR1534527_GSM1463679_RRBS_39_Mouse_Liver_F_20w_NORMAL_Mus_musculus_Bisulfite-Seq_1_val_1_GRCm38_bismark_bt2_pe.bismark.cov.gz	20	748	26	6	25	5	25	5	25	5	SRR1534527_GSM1463679_RRBS_39_Mouse_Liver_F_20w_NORMAL_Mus_musculus_Bisulfite-Seq_1_val_1_GRCm38_bismark_bt2_pe.bismark.cov.gz	20	Liver	Reizel	400	2.99573227355399	3
SRR1534528_GSM1463680_RRBS_41_Mouse_Liver_F_20w_NORMAL_Mus_musculus_Bisulfite-Seq_1_val_1_GRCm38_bismark_bt2_pe.bismark.cov.gz	20	743	23	3	22	2	22	2	21	1	SRR1534528_GSM1463680_RRBS_41_Mouse_Liver_F_20w_NORMAL_Mus_musculus_Bisulfite-Seq_1_val_1_GRCm38_bismark_bt2_pe.bismark.cov.gz	20	Liver	Reizel	400	2.99573227355399	4
SRR1534529_GSM1463681_RRBS_43_Mouse_Liver_F_3w_NORMAL_Mus_musculus_Bisulfite-Seq_1_val_1_GRCm38_bismark_bt2_pe.bismark.cov.gz	3	723	2	1	1	2	1	2	1	2	SRR1534529_GSM1463681_RRBS_43_Mouse_Liver_F_3w_NORMAL_Mus_musculus_Bisulfite-Seq_1_val_1_GRCm38_bismark_bt2_pe.bismark.cov.gz	3	Liver	Reizel	9	1.09861228866811	4
SRR1534530_GSM1463682_RRBS_44_Mouse_Liver_F_3w_NORMAL_Mus_musculus_Bisulfite-Seq_1_val_1_GRCm38_bismark_bt2_pe.bismark.cov.gz	3	684	2	1	1	2	1	2	1	2	SRR1534530_GSM1463682_RRBS_44_Mouse_Liver_F_3w_NORMAL_Mus_musculus_Bisulfite-Seq_1_val_1_GRCm38_bismark_bt2_pe.bismark.cov.gz	3	Liver	Reizel	9	1.09861228866811	5
SRR1534531_GSM1463683_RRBS_45_Mouse_Liver_F_3w_NORMAL_Mus_musculus_Bisulfite-Seq_1_val_1_GRCm38_bismark_bt2_pe.bismark.cov.gz	3	739	3	0	2	1	2	1	2	1	SRR1534531_GSM1463683_RRBS_45_Mouse_Liver_F_3w_NORMAL_Mus_musculus_Bisulfite-Seq_1_val_1_GRCm38_bismark_bt2_pe.bismark.cov.gz	3	Liver	Reizel	9	1.09861228866811	6
SRR1534532_GSM1463684_RRBS_46_Mouse_Liver_F_3w_NORMAL_Mus_musculus_Bisulfite-Seq_1_val_1_GRCm38_bismark_bt2_pe.bismark.cov.gz	3	728	3	0	2	1	2	1	2	1	SRR1534532_GSM1463684_RRBS_46_Mouse_Liver_F_3w_NORMAL_Mus_musculus_Bisulfite-Seq_1_val_1_GRCm38_bismark_bt2_pe.bismark.cov.gz	3	Liver	Reizel	9	1.09861228866811	7
SRR1534533_GSM1463685_RRBS_56_Mouse_Liver_F_8w_NORMAL_Mus_musculus_Bisulfite-Seq_1_val_1_GRCm38_bismark_bt2_pe.bismark.cov.gz	8	713	5	3	3	5	3	5	3	5	SRR1534533_GSM1463685_RRBS_56_Mouse_Liver_F_8w_NORMAL_Mus_musculus_Bisulfite-Seq_1_val_1_GRCm38_bismark_bt2_pe.bismark.cov.gz	8	Liver	Reizel	64	2.07944154167984	4
SRR1534534_GSM1463686_RRBS_57_Mouse_Liver_F_8w_NORMAL_Mus_musculus_Bisulfite-Seq_1_val_1_GRCm38_bismark_bt2_pe.bismark.cov.gz	8	737	5	3	4	4	4	4	4	4	SRR1534534_GSM1463686_RRBS_57_Mouse_Liver_F_8w_NORMAL_Mus_musculus_Bisulfite-Seq_1_val_1_GRCm38_bismark_bt2_pe.bismark.cov.gz	8	Liver	Reizel	64	2.07944154167984	5
SRR1534535_GSM1463687_RRBS_58_Mouse_Liver_F_8w_NORMAL_Mus_musculus_Bisulfite-Seq_1_val_1_GRCm38_bismark_bt2_pe.bismark.cov.gz	8	732	6	2	4	4	4	4	4	4	SRR1534535_GSM1463687_RRBS_58_Mouse_Liver_F_8w_NORMAL_Mus_musculus_Bisulfite-Seq_1_val_1_GRCm38_bismark_bt2_pe.bismark.cov.gz	8	Liver	Reizel	64	2.07944154167984	6
SRR1534536_GSM1463688_RRBS_59_Mouse_Liver_F_8w_NORMAL_Mus_musculus_Bisulfite-Seq_1_val_1_GRCm38_bismark_bt2_pe.bismark.cov.gz	8	735	7	1	4	4	4	4	4	4	SRR1534536_GSM1463688_RRBS_59_Mouse_Liver_F_8w_NORMAL_Mus_musculus_Bisulfite-Seq_1_val_1_GRCm38_bismark_bt2_pe.bismark.cov.gz	8	Liver	Reizel	64	2.07944154167984	7
SRR1534537_GSM1463689_RRBS_60_Mouse_Liver_F_8w_NORMAL_Mus_musculus_Bisulfite-Seq_1_val_1_GRCm38_bismark_bt2_pe.bismark.cov.gz	8	724	6	2	4	4	4	4	4	4	SRR1534537_GSM1463689_RRBS_60_Mouse_Liver_F_8w_NORMAL_Mus_musculus_Bisulfite-Seq_1_val_1_GRCm38_bismark_bt2_pe.bismark.cov.gz	8	Liver	Reizel	64	2.07944154167984	8
SRR1534538_GSM1463690_RRBS_13_Mouse_Liver_M_1w_NORMAL_Mus_musculus_Bisulfite-Seq_1_val_1_GRCm38_bismark_bt2_pe.bismark.cov.gz	1	733	1	0	1	0	1	0	1	0	SRR1534538_GSM1463690_RRBS_13_Mouse_Liver_M_1w_NORMAL_Mus_musculus_Bisulfite-Seq_1_val_1_GRCm38_bismark_bt2_pe.bismark.cov.gz	1	Liver	Reizel	1	0	7
SRR1534539_GSM1463691_RRBS_14_Mouse_Liver_M_1w_NORMAL_Mus_musculus_Bisulfite-Seq_1_val_1_GRCm38_bismark_bt2_pe.bismark.cov.gz	1	717	1	0	1	0	1	0	1	0	SRR1534539_GSM1463691_RRBS_14_Mouse_Liver_M_1w_NORMAL_Mus_musculus_Bisulfite-Seq_1_val_1_GRCm38_bismark_bt2_pe.bismark.cov.gz	1	Liver	Reizel	1	0	8
SRR1534540_GSM1463692_RRBS_19_Mouse_Liver_M_1w_NORMAL_Mus_musculus_Bisulfite-Seq_1_val_1_GRCm38_bismark_bt2_pe.bismark.cov.gz	1	733	1	0	1	0	1	0	1	0	SRR1534540_GSM1463692_RRBS_19_Mouse_Liver_M_1w_NORMAL_Mus_musculus_Bisulfite-Seq_1_val_1_GRCm38_bismark_bt2_pe.bismark.cov.gz	1	Liver	Reizel	1	0	9
SRR1534541_GSM1463693_RRBS_20_Mouse_Liver_M_1w_NORMAL_Mus_musculus_Bisulfite-Seq_1_val_1_GRCm38_bismark_bt2_pe.bismark.cov.gz	1	736	1	0	1	0	1	0	1	0	SRR1534541_GSM1463693_RRBS_20_Mouse_Liver_M_1w_NORMAL_Mus_musculus_Bisulfite-Seq_1_val_1_GRCm38_bismark_bt2_pe.bismark.cov.gz	1	Liver	Reizel	1	0	10
SRR1534542_GSM1463694_RRBS_21_Mouse_Liver_M_1w_NORMAL_Mus_musculus_Bisulfite-Seq_1_val_1_GRCm38_bismark_bt2_pe.bismark.cov.gz	1	731	1	0	1	0	1	0	1	0	SRR1534542_GSM1463694_RRBS_21_Mouse_Liver_M_1w_NORMAL_Mus_musculus_Bisulfite-Seq_1_val_1_GRCm38_bismark_bt2_pe.bismark.cov.gz	1	Liver	Reizel	1	0	1
SRR1534543_GSM1463695_RRBS_23_Mouse_Liver_M_20w_NORMAL_Mus_musculus_Bisulfite-Seq_1_val_1_GRCm38_bismark_bt2_pe.bismark.cov.gz	20	724	24	4	26	6	27	7	24	4	SRR1534543_GSM1463695_RRBS_23_Mouse_Liver_M_20w_NORMAL_Mus_musculus_Bisulfite-Seq_1_val_1_GRCm38_bismark_bt2_pe.bismark.cov.gz	20	Liver	Reizel	400	2.99573227355399	5
SRR1534544_GSM1463696_RRBS_24_Mouse_Liver_M_20w_NORMAL_Mus_musculus_Bisulfite-Seq_1_val_1_GRCm38_bismark_bt2_pe.bismark.cov.gz	20	718	32	12	39	19	40	20	37	17	SRR1534544_GSM1463696_RRBS_24_Mouse_Liver_M_20w_NORMAL_Mus_musculus_Bisulfite-Seq_1_val_1_GRCm38_bismark_bt2_pe.bismark.cov.gz	20	Liver	Reizel	400	2.99573227355399	6
SRR1534546_GSM1463698_RRBS_28_Mouse_Liver_M_20w_NORMAL_Mus_musculus_Bisulfite-Seq_1_val_1_GRCm38_bismark_bt2_pe.bismark.cov.gz	20	715	27	7	30	10	29	9	27	7	SRR1534546_GSM1463698_RRBS_28_Mouse_Liver_M_20w_NORMAL_Mus_musculus_Bisulfite-Seq_1_val_1_GRCm38_bismark_bt2_pe.bismark.cov.gz	20	Liver	Reizel	400	2.99573227355399	7
SRR1534547_GSM1463699_RRBS_29_Mouse_Liver_M_20w_NORMAL_Mus_musculus_Bisulfite-Seq_1_val_1_GRCm38_bismark_bt2_pe.bismark.cov.gz	20	684	28	8	38	18	38	18	35	15	SRR1534547_GSM1463699_RRBS_29_Mouse_Liver_M_20w_NORMAL_Mus_musculus_Bisulfite-Seq_1_val_1_GRCm38_bismark_bt2_pe.bismark.cov.gz	20	Liver	Reizel	400	2.99573227355399	8
SRR1534549_GSM1463701_RRBS_34_Mouse_Liver_M_20w_NORMAL_Mus_musculus_Bisulfite-Seq_1_val_1_GRCm38_bismark_bt2_pe.bismark.cov.gz	20	749	18	2	15	5	16	4	14	6	SRR1534549_GSM1463701_RRBS_34_Mouse_Liver_M_20w_NORMAL_Mus_musculus_Bisulfite-Seq_1_val_1_GRCm38_bismark_bt2_pe.bismark.cov.gz	20	Liver	Reizel	400	2.99573227355399	5
SRR1534550_GSM1463702_RRBS_35_Mouse_Liver_M_20w_NORMAL_Mus_musculus_Bisulfite-Seq_1_val_1_GRCm38_bismark_bt2_pe.bismark.cov.gz	20	714	26	6	27	7	27	7	25	5	SRR1534550_GSM1463702_RRBS_35_Mouse_Liver_M_20w_NORMAL_Mus_musculus_Bisulfite-Seq_1_val_1_GRCm38_bismark_bt2_pe.bismark.cov.gz	20	Liver	Reizel	400	2.99573227355399	6
SRR1534551_GSM1463703_RRBS_38_Mouse_Liver_M_20w_NORMAL_Mus_musculus_Bisulfite-Seq_1_val_1_GRCm38_bismark_bt2_pe.bismark.cov.gz	20	749	27	7	28	8	28	8	27	7	SRR1534551_GSM1463703_RRBS_38_Mouse_Liver_M_20w_NORMAL_Mus_musculus_Bisulfite-Seq_1_val_1_GRCm38_bismark_bt2_pe.bismark.cov.gz	20	Liver	Reizel	400	2.99573227355399	7
SRR1534552_GSM1463704_RRBS_40_Mouse_Liver_M_20w_NORMAL_Mus_musculus_Bisulfite-Seq_1_val_1_GRCm38_bismark_bt2_pe.bismark.cov.gz	20	745	26	6	27	7	27	7	26	6	SRR1534552_GSM1463704_RRBS_40_Mouse_Liver_M_20w_NORMAL_Mus_musculus_Bisulfite-Seq_1_val_1_GRCm38_bismark_bt2_pe.bismark.cov.gz	20	Liver	Reizel	400	2.99573227355399	8
SRR1534553_GSM1463705_RRBS_42_Mouse_Liver_M_3w_NORMAL_Mus_musculus_Bisulfite-Seq_1_val_1_GRCm38_bismark_bt2_pe.bismark.cov.gz	3	680	2	1	1	2	1	2	1	2	SRR1534553_GSM1463705_RRBS_42_Mouse_Liver_M_3w_NORMAL_Mus_musculus_Bisulfite-Seq_1_val_1_GRCm38_bismark_bt2_pe.bismark.cov.gz	3	Liver	Reizel	9	1.09861228866811	8
SRR1534554_GSM1463706_RRBS_47_Mouse_Liver_M_3w_NORMAL_Mus_musculus_Bisulfite-Seq_1_val_1_GRCm38_bismark_bt2_pe.bismark.cov.gz	3	740	2	1	1	2	1	2	1	2	SRR1534554_GSM1463706_RRBS_47_Mouse_Liver_M_3w_NORMAL_Mus_musculus_Bisulfite-Seq_1_val_1_GRCm38_bismark_bt2_pe.bismark.cov.gz	3	Liver	Reizel	9	1.09861228866811	9
SRR1534555_GSM1463707_RRBS_48_Mouse_Liver_M_3w_NORMAL_Mus_musculus_Bisulfite-Seq_1_val_1_GRCm38_bismark_bt2_pe.bismark.cov.gz	3	659	3	0	2	1	2	1	2	1	SRR1534555_GSM1463707_RRBS_48_Mouse_Liver_M_3w_NORMAL_Mus_musculus_Bisulfite-Seq_1_val_1_GRCm38_bismark_bt2_pe.bismark.cov.gz	3	Liver	Reizel	9	1.09861228866811	10
SRR1534556_GSM1463708_RRBS_49_Mouse_Liver_M_3w_NORMAL_Mus_musculus_Bisulfite-Seq_1_val_1_GRCm38_bismark_bt2_pe.bismark.cov.gz	3	727	3	0	1	2	2	1	1	2	SRR1534556_GSM1463708_RRBS_49_Mouse_Liver_M_3w_NORMAL_Mus_musculus_Bisulfite-Seq_1_val_1_GRCm38_bismark_bt2_pe.bismark.cov.gz	3	Liver	Reizel	9	1.09861228866811	1
SRR1534557_GSM1463709_RRBS_50_Mouse_Liver_M_3w_NORMAL_Mus_musculus_Bisulfite-Seq_1_val_1_GRCm38_bismark_bt2_pe.bismark.cov.gz	3	723	3	0	2	1	2	1	1	2	SRR1534557_GSM1463709_RRBS_50_Mouse_Liver_M_3w_NORMAL_Mus_musculus_Bisulfite-Seq_1_val_1_GRCm38_bismark_bt2_pe.bismark.cov.gz	3	Liver	Reizel	9	1.09861228866811	3
SRR1534558_GSM1463710_RRBS_51_Mouse_Liver_M_8w_NORMAL_Mus_musculus_Bisulfite-Seq_1_val_1_GRCm38_bismark_bt2_pe.bismark.cov.gz	8	723	7	1	5	3	5	3	5	3	SRR1534558_GSM1463710_RRBS_51_Mouse_Liver_M_8w_NORMAL_Mus_musculus_Bisulfite-Seq_1_val_1_GRCm38_bismark_bt2_pe.bismark.cov.gz	8	Liver	Reizel	64	2.07944154167984	9
SRR1534559_GSM1463711_RRBS_52_Mouse_Liver_M_8w_NORMAL_Mus_musculus_Bisulfite-Seq_1_val_1_GRCm38_bismark_bt2_pe.bismark.cov.gz	8	734	7	1	4	4	4	4	4	4	SRR1534559_GSM1463711_RRBS_52_Mouse_Liver_M_8w_NORMAL_Mus_musculus_Bisulfite-Seq_1_val_1_GRCm38_bismark_bt2_pe.bismark.cov.gz	8	Liver	Reizel	64	2.07944154167984	10
SRR1534560_GSM1463712_RRBS_53_Mouse_Liver_M_8w_NORMAL_Mus_musculus_Bisulfite-Seq_1_val_1_GRCm38_bismark_bt2_pe.bismark.cov.gz	8	734	7	1	5	3	5	3	5	3	SRR1534560_GSM1463712_RRBS_53_Mouse_Liver_M_8w_NORMAL_Mus_musculus_Bisulfite-Seq_1_val_1_GRCm38_bismark_bt2_pe.bismark.cov.gz	8	Liver	Reizel	64	2.07944154167984	1
SRR1534561_GSM1463713_RRBS_54_Mouse_Liver_M_8w_NORMAL_Mus_musculus_Bisulfite-Seq_1_val_1_GRCm38_bismark_bt2_pe.bismark.cov.gz	8	745	8	0	5	3	6	2	5	3	SRR1534561_GSM1463713_RRBS_54_Mouse_Liver_M_8w_NORMAL_Mus_musculus_Bisulfite-Seq_1_val_1_GRCm38_bismark_bt2_pe.bismark.cov.gz	8	Liver	Reizel	64	2.07944154167984	2
SRR1534562_GSM1463714_RRBS_55_Mouse_Liver_M_8w_NORMAL_Mus_musculus_Bisulfite-Seq_1_val_1_GRCm38_bismark_bt2_pe.bismark.cov.gz	8	708	6	2	4	4	4	4	4	4	SRR1534562_GSM1463714_RRBS_55_Mouse_Liver_M_8w_NORMAL_Mus_musculus_Bisulfite-Seq_1_val_1_GRCm38_bismark_bt2_pe.bismark.cov.gz	8	Liver	Reizel	64	2.07944154167984	3
