# Supplementary material for: scEpiAge: an age predictor highlighting single-cell ageing heterogeneity in mouse blood
Source: Nat Commun. 2024 Aug 31;15:7567. doi: 10.1038/s41467-024-51833-5 (PMC11366017; doi:10.1038/s41467-024-51833-5)
Supplement: Supplementary file 11 — Source Data [file 41467_2024_51833_MOESM11_ESM.zip › Fig3/3D_LiverModel_TestData.tsv]

	actualAge	sitesUsed	predictedAge1	absDeviation1
MethRate_SRR3136665_o3b_-_Liver_hepatocytes_bulk_1_GRCm38_bismark_bt2.deduplicated.bismark.cov.gz	113	136	90	23
MethRate_SRR3136666_f1b_-_bulk_MEFs_in_culture_1_GRCm38_bismark_bt2.deduplicated.bismark.cov.gz	0	377	1	1
MethRate_SRR3136667_y3b_-_Liver_hepatocytes_bulk_1_GRCm38_bismark_bt2.deduplicated.bismark.cov.gz	17	204	12	5
MethRate_SRR3136668_y2b_-_Liver_hepatocytes_bulk_1_GRCm38_bismark_bt2.deduplicated.bismark.cov.gz	17	482	13	4
MethRate_SRR3136669_f2b_-_bulk_MEFs_in_culture_1_trimmed_GRCm38_bismark_bt2.deduplicated.bismark.cov.gz	0	558	1	1
MethRate_SRR3136670_o2b_-_Liver_hepatocytes_bulk_1_trimmed_GRCm38_bismark_bt2.deduplicated.bismark.cov.gz	113	601	129	16
