# Supplementary material for: scEpiAge: an age predictor highlighting single-cell ageing heterogeneity in mouse blood
Source: Nat Commun. 2024 Aug 31;15:7567. doi: 10.1038/s41467-024-51833-5 (PMC11366017; doi:10.1038/s41467-024-51833-5)
Supplement: Supplementary file 11 — Source Data [file 41467_2024_51833_MOESM11_ESM.zip › Fig4/4A_Simulated_Blood.txt]

actualAge	sitesUsed	predictedAge	absDeviation	predictedAge1	absDeviation1	predictedAge2	absDeviation2	predictedAge3	absDeviation3
lane6193_TATGCCAG_M05-20526_3_M_B_cells_plate1_pool2_iTag45_L002_R1#1	13	556	16	3	17	4	17	4	18	5
lane6193_TATGCCAG_M05-20526_3_M_B_cells_plate1_pool2_iTag45_L002_R1#2	13	388	7	6	6	7	6	7	8	5
lane6193_TATGCCAG_M05-20526_3_M_B_cells_plate1_pool2_iTag45_L002_R1#3	13	90	9	4	8	5	8	5	7	6
lane6193_TATGCCAG_M05-20526_3_M_B_cells_plate1_pool2_iTag45_L002_R1#4	13	277	10	3	10	3	10	3	12	1
lane6193_TATGCCAG_M05-20526_3_M_B_cells_plate1_pool2_iTag45_L002_R1#5	13	662	19	6	19	6	19	6	21	8
lane6193_TATGCCAG_M05-20526_3_M_B_cells_plate1_pool2_iTag45_L002_R1#6	13	373	13	0	13	0	13	0	15	2
lane6193_TATGCCAG_M05-20526_3_M_B_cells_plate1_pool2_iTag45_L002_R1#7	13	311	18	5	19	6	19	6	16	3
lane6193_TATGCCAG_M05-20526_3_M_B_cells_plate1_pool2_iTag45_L002_R1#8	13	173	14	1	13	0	13	0	12	1
lane6193_TATGCCAG_M05-20526_3_M_B_cells_plate1_pool2_iTag45_L002_R1#9	13	396	13	0	13	0	13	0	18	5
lane6193_TATGCCAG_M05-20526_3_M_B_cells_plate1_pool2_iTag45_L002_R1#10	13	112	10	3	7	6	7	6	8	5
lane6193_TATGCCAG_M05-20526_3_M_B_cells_plate1_pool2_iTag45_L002_R1#11	13	574	11	2	10	3	10	3	10	3
lane6193_TATGCCAG_M05-20526_3_M_B_cells_plate1_pool2_iTag45_L002_R1#12	13	662	10	3	11	2	11	2	12	1
lane6193_TATGCCAG_M05-20526_3_M_B_cells_plate1_pool2_iTag45_L002_R1#13	13	387	10	3	9	4	9	4	11	2
lane6193_TATGCCAG_M05-20526_3_M_B_cells_plate1_pool2_iTag45_L002_R1#14	13	576	12	1	11	2	11	2	12	1
lane6193_TATGCCAG_M05-20526_3_M_B_cells_plate1_pool2_iTag45_L002_R1#15	13	264	17	4	16	3	16	3	16	3
lane6193_TATGCCAG_M05-20526_3_M_B_cells_plate1_pool2_iTag45_L002_R1#16	13	241	8	5	9	4	9	4	7	6
lane6193_TATGCCAG_M05-20526_3_M_B_cells_plate1_pool2_iTag45_L002_R1#17	13	606	12	1	11	2	11	2	15	2
lane6193_TATGCCAG_M05-20526_3_M_B_cells_plate1_pool2_iTag45_L002_R1#18	13	559	19	6	17	4	17	4	26	13
lane6193_TATGCCAG_M05-20526_3_M_B_cells_plate1_pool2_iTag45_L002_R1#19	13	232	12	1	14	1	14	1	17	4
lane6193_TATGCCAG_M05-20526_3_M_B_cells_plate1_pool2_iTag45_L002_R1#20	13	627	14	1	14	1	14	1	18	5
lane6193_TATGCCAG_M05-20526_3_M_B_cells_plate1_pool2_iTag45_L002_R1#21	13	349	15	2	16	3	16	3	15	2
lane6193_TATGCCAG_M05-20526_3_M_B_cells_plate1_pool2_iTag45_L002_R1#22	13	662	10	3	10	3	10	3	11	2
lane6193_TATGCCAG_M05-20526_3_M_B_cells_plate1_pool2_iTag45_L002_R1#23	13	367	13	0	13	0	13	0	11	2
lane6193_TATGCCAG_M05-20526_3_M_B_cells_plate1_pool2_iTag45_L002_R1#24	13	402	9	4	11	2	11	2	11	2
lane6193_TATGCCAG_M05-20526_3_M_B_cells_plate1_pool2_iTag45_L002_R1#25	13	359	6	7	6	7	6	7	6	7
lane6193_TATGCCAG_M05-20526_3_M_B_cells_plate1_pool2_iTag45_L002_R1#26	13	421	16	3	16	3	16	3	20	7
lane6193_TATGCCAG_M05-20526_3_M_B_cells_plate1_pool2_iTag45_L002_R1#27	13	238	24	11	19	6	19	6	19	6
lane6193_TATGCCAG_M05-20526_3_M_B_cells_plate1_pool2_iTag45_L002_R1#28	13	662	14	1	13	0	13	0	14	1
lane6193_TATGCCAG_M05-20526_3_M_B_cells_plate1_pool2_iTag45_L002_R1#29	13	288	12	1	11	2	11	2	14	1
lane6193_TATGCCAG_M05-20526_3_M_B_cells_plate1_pool2_iTag45_L002_R1#30	13	380	9	4	8	5	8	5	9	4
lane6193_TATGCCAG_M05-20526_3_M_B_cells_plate1_pool2_iTag45_L002_R1#31	13	108	4	9	4	9	4	9	6	7
lane6193_TATGCCAG_M05-20526_3_M_B_cells_plate1_pool2_iTag45_L002_R1#32	13	316	18	5	17	4	17	4	22	9
lane6193_TATGCCAG_M05-20526_3_M_B_cells_plate1_pool2_iTag45_L002_R1#33	13	364	8	5	7	6	7	6	10	3
lane6193_TATGCCAG_M05-20526_3_M_B_cells_plate1_pool2_iTag45_L002_R1#34	13	349	9	4	8	5	8	5	9	4
lane6193_TATGCCAG_M05-20526_3_M_B_cells_plate1_pool2_iTag45_L002_R1#35	13	588	14	1	15	2	15	2	16	3
lane6193_TATGCCAG_M05-20526_3_M_B_cells_plate1_pool2_iTag45_L002_R1#36	13	624	16	3	16	3	16	3	23	10
lane6193_TATGCCAG_M05-20526_3_M_B_cells_plate1_pool2_iTag45_L002_R1#37	13	532	10	3	10	3	10	3	11	2
lane6193_TATGCCAG_M05-20526_3_M_B_cells_plate1_pool2_iTag45_L002_R1#38	13	591	11	2	9	4	9	4	9	4
lane6193_TATGCCAG_M05-20526_3_M_B_cells_plate1_pool2_iTag45_L002_R1#39	13	647	18	5	17	4	17	4	21	8
lane6193_TATGCCAG_M05-20526_3_M_B_cells_plate1_pool2_iTag45_L002_R1#40	13	602	13	0	12	1	12	1	15	2
lane6193_TATGCCAG_M05-20526_3_M_B_cells_plate1_pool2_iTag45_L002_R1#41	13	307	9	4	8	5	8	5	7	6
lane6193_TATGCCAG_M05-20526_3_M_B_cells_plate1_pool2_iTag45_L002_R1#42	13	518	18	5	18	5	18	5	16	3
lane6193_TATGCCAG_M05-20526_3_M_B_cells_plate1_pool2_iTag45_L002_R1#43	13	662	14	1	12	1	12	1	15	2
lane6193_TATGCCAG_M05-20526_3_M_B_cells_plate1_pool2_iTag45_L002_R1#44	13	290	13	0	12	1	12	1	17	4
lane6193_TATGCCAG_M05-20526_3_M_B_cells_plate1_pool2_iTag45_L002_R1#45	13	496	9	4	8	5	8	5	8	5
lane6193_TATGCCAG_M05-20526_3_M_B_cells_plate1_pool2_iTag45_L002_R1#46	13	408	16	3	20	7	20	7	19	6
lane6193_TATGCCAG_M05-20526_3_M_B_cells_plate1_pool2_iTag45_L002_R1#47	13	577	15	2	14	1	14	1	15	2
lane6193_TATGCCAG_M05-20526_3_M_B_cells_plate1_pool2_iTag45_L002_R1#48	13	413	15	2	15	2	15	2	16	3
lane6193_TATGCCAG_M05-20526_3_M_B_cells_plate1_pool2_iTag45_L002_R1#49	13	357	17	4	20	7	20	7	19	6
lane6193_TATGCCAG_M05-20526_3_M_B_cells_plate1_pool2_iTag45_L002_R1#50	13	566	7	6	8	5	8	5	7	6
lane6193_TATGCCAG_M05-20526_3_M_B_cells_plate1_pool2_iTag45_L002_R1#51	13	541	15	2	15	2	15	2	15	2
lane6193_TATGCCAG_M05-20526_3_M_B_cells_plate1_pool2_iTag45_L002_R1#52	13	347	16	3	14	1	14	1	17	4
lane6193_TATGCCAG_M05-20526_3_M_B_cells_plate1_pool2_iTag45_L002_R1#53	13	320	7	6	8	5	8	5	10	3
lane6193_TATGCCAG_M05-20526_3_M_B_cells_plate1_pool2_iTag45_L002_R1#54	13	662	13	0	12	1	12	1	11	2
lane6193_TATGCCAG_M05-20526_3_M_B_cells_plate1_pool2_iTag45_L002_R1#55	13	225	5	8	6	7	6	7	8	5
lane6193_TATGCCAG_M05-20526_3_M_B_cells_plate1_pool2_iTag45_L002_R1#56	13	559	11	2	10	3	10	3	12	1
lane6193_TATGCCAG_M05-20526_3_M_B_cells_plate1_pool2_iTag45_L002_R1#57	13	593	12	1	12	1	12	1	11	2
lane6193_TATGCCAG_M05-20526_3_M_B_cells_plate1_pool2_iTag45_L002_R1#58	13	273	15	2	14	1	14	1	16	3
lane6193_TATGCCAG_M05-20526_3_M_B_cells_plate1_pool2_iTag45_L002_R1#59	13	506	12	1	9	4	9	4	12	1
lane6193_TATGCCAG_M05-20526_3_M_B_cells_plate1_pool2_iTag45_L002_R1#60	13	662	11	2	10	3	10	3	12	1
lane6193_TATGCCAG_M05-20526_3_M_B_cells_plate1_pool2_iTag45_L002_R1#61	13	365	10	3	10	3	10	3	13	0
lane6193_TATGCCAG_M05-20526_3_M_B_cells_plate1_pool2_iTag45_L002_R1#62	13	376	23	10	20	7	20	7	24	11
lane6193_TATGCCAG_M05-20526_3_M_B_cells_plate1_pool2_iTag45_L002_R1#63	13	269	18	5	17	4	17	4	15	2
lane6193_TATGCCAG_M05-20526_3_M_B_cells_plate1_pool2_iTag45_L002_R1#64	13	440	13	0	13	0	13	0	15	2
lane6193_TATGCCAG_M05-20526_3_M_B_cells_plate1_pool2_iTag45_L002_R1#65	13	662	11	2	10	3	10	3	12	1
lane6193_TATGCCAG_M05-20526_3_M_B_cells_plate1_pool2_iTag45_L002_R1#66	13	320	24	11	18	5	18	5	21	8
lane6193_TATGCCAG_M05-20526_3_M_B_cells_plate1_pool2_iTag45_L002_R1#67	13	321	22	9	18	5	18	5	23	10
lane6193_TATGCCAG_M05-20526_3_M_B_cells_plate1_pool2_iTag45_L002_R1#68	13	662	12	1	12	1	12	1	12	1
lane6193_TATGCCAG_M05-20526_3_M_B_cells_plate1_pool2_iTag45_L002_R1#69	13	154	9	4	8	5	8	5	10	3
lane6193_TATGCCAG_M05-20526_3_M_B_cells_plate1_pool2_iTag45_L002_R1#70	13	550	11	2	9	4	9	4	9	4
lane6193_TATGCCAG_M05-20526_3_M_B_cells_plate1_pool2_iTag45_L002_R1#71	13	588	15	2	15	2	15	2	16	3
lane6193_TATGCCAG_M05-20526_3_M_B_cells_plate1_pool2_iTag45_L002_R1#72	13	506	13	0	13	0	13	0	15	2
lane6193_TATGCCAG_M05-20526_3_M_B_cells_plate1_pool2_iTag45_L002_R1#73	13	662	10	3	9	4	9	4	10	3
lane6193_TATGCCAG_M05-20526_3_M_B_cells_plate1_pool2_iTag45_L002_R1#74	13	572	17	4	16	3	16	3	17	4
lane6193_TATGCCAG_M05-20526_3_M_B_cells_plate1_pool2_iTag45_L002_R1#75	13	299	10	3	10	3	10	3	11	2
lane6193_TATGCCAG_M05-20526_3_M_B_cells_plate1_pool2_iTag45_L002_R1#76	13	75	17	4	21	8	21	8	17	4
lane6193_TATGCCAG_M05-20526_3_M_B_cells_plate1_pool2_iTag45_L002_R1#77	13	320	16	3	16	3	16	3	18	5
lane6193_TATGCCAG_M05-20526_3_M_B_cells_plate1_pool2_iTag45_L002_R1#78	13	662	14	1	14	1	14	1	15	2
lane6193_TATGCCAG_M05-20526_3_M_B_cells_plate1_pool2_iTag45_L002_R1#79	13	662	15	2	15	2	15	2	14	1
lane6193_TATGCCAG_M05-20526_3_M_B_cells_plate1_pool2_iTag45_L002_R1#80	13	662	13	0	13	0	13	0	14	1
lane6193_TATGCCAG_M05-20526_3_M_B_cells_plate1_pool2_iTag45_L002_R1#81	13	419	13	0	13	0	13	0	12	1
lane6193_TATGCCAG_M05-20526_3_M_B_cells_plate1_pool2_iTag45_L002_R1#82	13	372	11	2	9	4	9	4	8	5
lane6193_TATGCCAG_M05-20526_3_M_B_cells_plate1_pool2_iTag45_L002_R1#83	13	603	11	2	10	3	10	3	12	1
lane6193_TATGCCAG_M05-20526_3_M_B_cells_plate1_pool2_iTag45_L002_R1#84	13	575	19	6	19	6	19	6	19	6
lane6193_TATGCCAG_M05-20526_3_M_B_cells_plate1_pool2_iTag45_L002_R1#85	13	271	13	0	12	1	12	1	12	1
lane6193_TATGCCAG_M05-20526_3_M_B_cells_plate1_pool2_iTag45_L002_R1#86	13	363	21	8	19	6	19	6	22	9
lane6193_TATGCCAG_M05-20526_3_M_B_cells_plate1_pool2_iTag45_L002_R1#87	13	662	12	1	11	2	11	2	13	0
lane6193_TATGCCAG_M05-20526_3_M_B_cells_plate1_pool2_iTag45_L002_R1#88	13	662	9	4	8	5	8	5	9	4
lane6193_TATGCCAG_M05-20526_3_M_B_cells_plate1_pool2_iTag45_L002_R1#89	13	529	15	2	13	0	13	0	13	0
lane6193_TATGCCAG_M05-20526_3_M_B_cells_plate1_pool2_iTag45_L002_R1#90	13	309	12	1	12	1	12	1	11	2
lane6193_TATGCCAG_M05-20526_3_M_B_cells_plate1_pool2_iTag45_L002_R1#91	13	283	8	5	8	5	8	5	10	3
lane6193_TATGCCAG_M05-20526_3_M_B_cells_plate1_pool2_iTag45_L002_R1#92	13	267	6	7	8	5	8	5	6	7
lane6193_TATGCCAG_M05-20526_3_M_B_cells_plate1_pool2_iTag45_L002_R1#93	13	315	9	4	10	3	10	3	10	3
lane6193_TATGCCAG_M05-20526_3_M_B_cells_plate1_pool2_iTag45_L002_R1#94	13	495	14	1	12	1	12	1	11	2
lane6193_TATGCCAG_M05-20526_3_M_B_cells_plate1_pool2_iTag45_L002_R1#95	13	584	11	2	10	3	10	3	10	3
lane6193_TATGCCAG_M05-20526_3_M_B_cells_plate1_pool2_iTag45_L002_R1#96	13	298	20	7	21	8	21	8	26	13
lane6193_TATGCCAG_M05-20526_3_M_B_cells_plate1_pool2_iTag45_L002_R1#97	13	306	19	6	18	5	18	5	18	5
lane6193_TATGCCAG_M05-20526_3_M_B_cells_plate1_pool2_iTag45_L002_R1#98	13	662	11	2	12	1	12	1	13	0
lane6193_TATGCCAG_M05-20526_3_M_B_cells_plate1_pool2_iTag45_L002_R1#99	13	662	15	2	15	2	15	2	17	4
lane6193_TATGCCAG_M05-20526_3_M_B_cells_plate1_pool2_iTag45_L002_R1#100	13	328	11	2	14	1	14	1	13	0
lane6195_GAGGTGCT_M00017620_24_M_B_cells_plate1_pool4_iTag77_L004_R1#1	104	659	92	12	102	2	102	2	109	5
lane6195_GAGGTGCT_M00017620_24_M_B_cells_plate1_pool4_iTag77_L004_R1#2	104	665	97	7	96	8	96	8	101	3
lane6195_GAGGTGCT_M00017620_24_M_B_cells_plate1_pool4_iTag77_L004_R1#3	104	274	99	5	95	9	95	9	106	2
lane6195_GAGGTGCT_M00017620_24_M_B_cells_plate1_pool4_iTag77_L004_R1#4	104	310	100	4	107	3	107	3	110	6
lane6195_GAGGTGCT_M00017620_24_M_B_cells_plate1_pool4_iTag77_L004_R1#5	104	284	90	14	98	6	98	6	112	8
lane6195_GAGGTGCT_M00017620_24_M_B_cells_plate1_pool4_iTag77_L004_R1#6	104	443	99	5	100	4	100	4	106	2
lane6195_GAGGTGCT_M00017620_24_M_B_cells_plate1_pool4_iTag77_L004_R1#7	104	687	98	6	94	10	94	10	97	7
lane6195_GAGGTGCT_M00017620_24_M_B_cells_plate1_pool4_iTag77_L004_R1#8	104	617	121	17	117	13	117	13	96	8
lane6195_GAGGTGCT_M00017620_24_M_B_cells_plate1_pool4_iTag77_L004_R1#9	104	629	68	36	71	33	71	33	77	27
lane6195_GAGGTGCT_M00017620_24_M_B_cells_plate1_pool4_iTag77_L004_R1#10	104	442	130	26	127	23	127	23	125	21
lane6195_GAGGTGCT_M00017620_24_M_B_cells_plate1_pool4_iTag77_L004_R1#11	104	386	100	4	99	5	99	5	95	9
lane6195_GAGGTGCT_M00017620_24_M_B_cells_plate1_pool4_iTag77_L004_R1#12	104	359	112	8	100	4	100	4	102	2
lane6195_GAGGTGCT_M00017620_24_M_B_cells_plate1_pool4_iTag77_L004_R1#13	104	412	85	19	86	18	86	18	87	17
lane6195_GAGGTGCT_M00017620_24_M_B_cells_plate1_pool4_iTag77_L004_R1#14	104	570	88	16	95	9	95	9	98	6
lane6195_GAGGTGCT_M00017620_24_M_B_cells_plate1_pool4_iTag77_L004_R1#15	104	540	97	7	111	7	111	7	115	11
lane6195_GAGGTGCT_M00017620_24_M_B_cells_plate1_pool4_iTag77_L004_R1#16	104	587	109	5	108	4	108	4	118	14
lane6195_GAGGTGCT_M00017620_24_M_B_cells_plate1_pool4_iTag77_L004_R1#17	104	598	85	19	88	16	88	16	85	19
lane6195_GAGGTGCT_M00017620_24_M_B_cells_plate1_pool4_iTag77_L004_R1#18	104	607	91	13	86	18	86	18	92	12
lane6195_GAGGTGCT_M00017620_24_M_B_cells_plate1_pool4_iTag77_L004_R1#19	104	320	74	30	89	15	89	15	91	13
lane6195_GAGGTGCT_M00017620_24_M_B_cells_plate1_pool4_iTag77_L004_R1#20	104	55	66	38	62	42	62	42	51	53
lane6195_GAGGTGCT_M00017620_24_M_B_cells_plate1_pool4_iTag77_L004_R1#21	104	377	101	3	94	10	94	10	99	5
lane6195_GAGGTGCT_M00017620_24_M_B_cells_plate1_pool4_iTag77_L004_R1#22	104	472	110	6	108	4	108	4	114	10
lane6195_GAGGTGCT_M00017620_24_M_B_cells_plate1_pool4_iTag77_L004_R1#23	104	178	63	41	60	44	60	44	73	31
lane6195_GAGGTGCT_M00017620_24_M_B_cells_plate1_pool4_iTag77_L004_R1#24	104	447	86	18	82	22	82	22	92	12
lane6195_GAGGTGCT_M00017620_24_M_B_cells_plate1_pool4_iTag77_L004_R1#25	104	359	97	7	112	8	112	8	106	2
lane6195_GAGGTGCT_M00017620_24_M_B_cells_plate1_pool4_iTag77_L004_R1#26	104	288	119	15	115	11	115	11	128	24
lane6195_GAGGTGCT_M00017620_24_M_B_cells_plate1_pool4_iTag77_L004_R1#27	104	407	115	11	114	10	114	10	118	14
lane6195_GAGGTGCT_M00017620_24_M_B_cells_plate1_pool4_iTag77_L004_R1#28	104	287	119	15	111	7	111	7	135	31
lane6195_GAGGTGCT_M00017620_24_M_B_cells_plate1_pool4_iTag77_L004_R1#29	104	232	117	13	133	29	133	29	134	30
lane6195_GAGGTGCT_M00017620_24_M_B_cells_plate1_pool4_iTag77_L004_R1#30	104	281	120	16	113	9	113	9	106	2
lane6195_GAGGTGCT_M00017620_24_M_B_cells_plate1_pool4_iTag77_L004_R1#31	104	701	89	15	104	0	104	0	97	7
lane6195_GAGGTGCT_M00017620_24_M_B_cells_plate1_pool4_iTag77_L004_R1#32	104	621	98	6	106	2	106	2	106	2
lane6195_GAGGTGCT_M00017620_24_M_B_cells_plate1_pool4_iTag77_L004_R1#33	104	430	103	1	103	1	103	1	97	7
lane6195_GAGGTGCT_M00017620_24_M_B_cells_plate1_pool4_iTag77_L004_R1#34	104	489	105	1	108	4	108	4	114	10
lane6195_GAGGTGCT_M00017620_24_M_B_cells_plate1_pool4_iTag77_L004_R1#35	104	691	110	6	99	5	99	5	99	5
lane6195_GAGGTGCT_M00017620_24_M_B_cells_plate1_pool4_iTag77_L004_R1#36	104	749	79	25	76	28	76	28	68	36
lane6195_GAGGTGCT_M00017620_24_M_B_cells_plate1_pool4_iTag77_L004_R1#37	104	719	89	15	95	9	95	9	99	5
lane6195_GAGGTGCT_M00017620_24_M_B_cells_plate1_pool4_iTag77_L004_R1#38	104	637	92	12	89	15	89	15	94	10
lane6195_GAGGTGCT_M00017620_24_M_B_cells_plate1_pool4_iTag77_L004_R1#39	104	519	100	4	100	4	100	4	108	4
lane6195_GAGGTGCT_M00017620_24_M_B_cells_plate1_pool4_iTag77_L004_R1#40	104	749	93	11	99	5	99	5	107	3
lane6195_GAGGTGCT_M00017620_24_M_B_cells_plate1_pool4_iTag77_L004_R1#41	104	360	75	29	82	22	82	22	70	34
lane6195_GAGGTGCT_M00017620_24_M_B_cells_plate1_pool4_iTag77_L004_R1#42	104	340	120	16	109	5	109	5	105	1
lane6195_GAGGTGCT_M00017620_24_M_B_cells_plate1_pool4_iTag77_L004_R1#43	104	411	105	1	101	3	101	3	104	0
lane6195_GAGGTGCT_M00017620_24_M_B_cells_plate1_pool4_iTag77_L004_R1#44	104	140	92	12	93	11	93	11	77	27
lane6195_GAGGTGCT_M00017620_24_M_B_cells_plate1_pool4_iTag77_L004_R1#45	104	304	107	3	104	0	104	0	110	6
lane6195_GAGGTGCT_M00017620_24_M_B_cells_plate1_pool4_iTag77_L004_R1#46	104	267	122	18	91	13	91	13	102	2
lane6195_GAGGTGCT_M00017620_24_M_B_cells_plate1_pool4_iTag77_L004_R1#47	104	527	96	8	95	9	95	9	98	6
lane6195_GAGGTGCT_M00017620_24_M_B_cells_plate1_pool4_iTag77_L004_R1#48	104	277	123	19	118	14	118	14	125	21
lane6195_GAGGTGCT_M00017620_24_M_B_cells_plate1_pool4_iTag77_L004_R1#49	104	584	90	14	94	10	94	10	89	15
lane6195_GAGGTGCT_M00017620_24_M_B_cells_plate1_pool4_iTag77_L004_R1#50	104	467	89	15	90	14	90	14	93	11
lane6195_GAGGTGCT_M00017620_24_M_B_cells_plate1_pool4_iTag77_L004_R1#51	104	322	87	17	108	4	108	4	109	5
lane6195_GAGGTGCT_M00017620_24_M_B_cells_plate1_pool4_iTag77_L004_R1#52	104	372	70	34	64	40	64	40	68	36
lane6195_GAGGTGCT_M00017620_24_M_B_cells_plate1_pool4_iTag77_L004_R1#53	104	519	104	0	84	20	84	20	94	10
lane6195_GAGGTGCT_M00017620_24_M_B_cells_plate1_pool4_iTag77_L004_R1#54	104	157	133	29	112	8	112	8	116	12
lane6195_GAGGTGCT_M00017620_24_M_B_cells_plate1_pool4_iTag77_L004_R1#55	104	749	125	21	114	10	114	10	118	14
lane6195_GAGGTGCT_M00017620_24_M_B_cells_plate1_pool4_iTag77_L004_R1#56	104	595	95	9	94	10	94	10	98	6
lane6195_GAGGTGCT_M00017620_24_M_B_cells_plate1_pool4_iTag77_L004_R1#57	104	317	81	23	87	17	87	17	90	14
lane6195_GAGGTGCT_M00017620_24_M_B_cells_plate1_pool4_iTag77_L004_R1#58	104	494	124	20	115	11	115	11	126	22
lane6195_GAGGTGCT_M00017620_24_M_B_cells_plate1_pool4_iTag77_L004_R1#59	104	604	91	13	96	8	96	8	86	18
lane6195_GAGGTGCT_M00017620_24_M_B_cells_plate1_pool4_iTag77_L004_R1#60	104	198	99	5	91	13	91	13	89	15
lane6195_GAGGTGCT_M00017620_24_M_B_cells_plate1_pool4_iTag77_L004_R1#61	104	749	118	14	110	6	110	6	120	16
lane6195_GAGGTGCT_M00017620_24_M_B_cells_plate1_pool4_iTag77_L004_R1#62	104	450	93	11	84	20	84	20	84	20
lane6195_GAGGTGCT_M00017620_24_M_B_cells_plate1_pool4_iTag77_L004_R1#63	104	572	113	9	100	4	100	4	100	4
lane6195_GAGGTGCT_M00017620_24_M_B_cells_plate1_pool4_iTag77_L004_R1#64	104	598	104	0	90	14	90	14	86	18
lane6195_GAGGTGCT_M00017620_24_M_B_cells_plate1_pool4_iTag77_L004_R1#65	104	698	77	27	82	22	82	22	87	17
lane6195_GAGGTGCT_M00017620_24_M_B_cells_plate1_pool4_iTag77_L004_R1#66	104	179	117	13	133	29	133	29	143	39
lane6195_GAGGTGCT_M00017620_24_M_B_cells_plate1_pool4_iTag77_L004_R1#67	104	517	86	18	75	29	75	29	76	28
lane6195_GAGGTGCT_M00017620_24_M_B_cells_plate1_pool4_iTag77_L004_R1#68	104	350	105	1	102	2	102	2	110	6
lane6195_GAGGTGCT_M00017620_24_M_B_cells_plate1_pool4_iTag77_L004_R1#69	104	459	65	39	69	35	69	35	86	18
lane6195_GAGGTGCT_M00017620_24_M_B_cells_plate1_pool4_iTag77_L004_R1#70	104	423	126	22	123	19	123	19	116	12
lane6195_GAGGTGCT_M00017620_24_M_B_cells_plate1_pool4_iTag77_L004_R1#71	104	299	85	19	78	26	78	26	84	20
lane6195_GAGGTGCT_M00017620_24_M_B_cells_plate1_pool4_iTag77_L004_R1#72	104	309	81	23	84	20	84	20	86	18
lane6195_GAGGTGCT_M00017620_24_M_B_cells_plate1_pool4_iTag77_L004_R1#73	104	749	87	17	74	30	74	30	80	24
lane6195_GAGGTGCT_M00017620_24_M_B_cells_plate1_pool4_iTag77_L004_R1#74	104	455	45	59	63	41	63	41	43	61
lane6195_GAGGTGCT_M00017620_24_M_B_cells_plate1_pool4_iTag77_L004_R1#75	104	680	79	25	91	13	91	13	92	12
lane6195_GAGGTGCT_M00017620_24_M_B_cells_plate1_pool4_iTag77_L004_R1#76	104	72	83	21	98	6	98	6	95	9
lane6195_GAGGTGCT_M00017620_24_M_B_cells_plate1_pool4_iTag77_L004_R1#77	104	288	106	2	111	7	111	7	120	16
lane6195_GAGGTGCT_M00017620_24_M_B_cells_plate1_pool4_iTag77_L004_R1#78	104	139	51	53	69	35	69	35	67	37
lane6195_GAGGTGCT_M00017620_24_M_B_cells_plate1_pool4_iTag77_L004_R1#79	104	556	69	35	75	29	75	29	78	26
lane6195_GAGGTGCT_M00017620_24_M_B_cells_plate1_pool4_iTag77_L004_R1#80	104	639	88	16	106	2	106	2	97	7
lane6195_GAGGTGCT_M00017620_24_M_B_cells_plate1_pool4_iTag77_L004_R1#81	104	256	138	34	118	14	118	14	128	24
lane6195_GAGGTGCT_M00017620_24_M_B_cells_plate1_pool4_iTag77_L004_R1#82	104	490	57	47	68	36	68	36	86	18
lane6195_GAGGTGCT_M00017620_24_M_B_cells_plate1_pool4_iTag77_L004_R1#83	104	749	107	3	93	11	93	11	89	15
lane6195_GAGGTGCT_M00017620_24_M_B_cells_plate1_pool4_iTag77_L004_R1#84	104	603	84	20	94	10	94	10	101	3
lane6195_GAGGTGCT_M00017620_24_M_B_cells_plate1_pool4_iTag77_L004_R1#85	104	309	83	21	89	15	89	15	98	6
lane6195_GAGGTGCT_M00017620_24_M_B_cells_plate1_pool4_iTag77_L004_R1#86	104	191	88	16	86	18	86	18	96	8
lane6195_GAGGTGCT_M00017620_24_M_B_cells_plate1_pool4_iTag77_L004_R1#87	104	247	109	5	96	8	96	8	103	1
lane6195_GAGGTGCT_M00017620_24_M_B_cells_plate1_pool4_iTag77_L004_R1#88	104	359	113	9	97	7	97	7	104	0
lane6195_GAGGTGCT_M00017620_24_M_B_cells_plate1_pool4_iTag77_L004_R1#89	104	749	62	42	75	29	75	29	75	29
lane6195_GAGGTGCT_M00017620_24_M_B_cells_plate1_pool4_iTag77_L004_R1#90	104	419	112	8	120	16	120	16	120	16
lane6195_GAGGTGCT_M00017620_24_M_B_cells_plate1_pool4_iTag77_L004_R1#91	104	94	86	18	141	37	141	37	147	43
lane6195_GAGGTGCT_M00017620_24_M_B_cells_plate1_pool4_iTag77_L004_R1#92	104	115	62	42	70	34	70	34	33	71
lane6195_GAGGTGCT_M00017620_24_M_B_cells_plate1_pool4_iTag77_L004_R1#93	104	347	90	14	87	17	87	17	99	5
lane6195_GAGGTGCT_M00017620_24_M_B_cells_plate1_pool4_iTag77_L004_R1#94	104	298	96	8	99	5	99	5	97	7
lane6195_GAGGTGCT_M00017620_24_M_B_cells_plate1_pool4_iTag77_L004_R1#95	104	320	98	6	87	17	87	17	85	19
lane6195_GAGGTGCT_M00017620_24_M_B_cells_plate1_pool4_iTag77_L004_R1#96	104	632	99	5	90	14	90	14	98	6
lane6195_GAGGTGCT_M00017620_24_M_B_cells_plate1_pool4_iTag77_L004_R1#97	104	447	125	21	120	16	120	16	127	23
lane6195_GAGGTGCT_M00017620_24_M_B_cells_plate1_pool4_iTag77_L004_R1#98	104	568	71	33	89	15	89	15	89	15
lane6195_GAGGTGCT_M00017620_24_M_B_cells_plate1_pool4_iTag77_L004_R1#99	104	284	94	10	103	1	103	1	91	13
lane6195_GAGGTGCT_M00017620_24_M_B_cells_plate1_pool4_iTag77_L004_R1#100	104	333	116	12	103	1	103	1	107	3
lane6195_GGTGAGTT_M00017912_15_M_B_cells_plate1_pool4_iTag69_L004_R1#1	65	237	57	8	90	25	90	25	110	45
lane6195_GGTGAGTT_M00017912_15_M_B_cells_plate1_pool4_iTag69_L004_R1#2	65	685	71	6	73	8	73	8	79	14
lane6195_GGTGAGTT_M00017912_15_M_B_cells_plate1_pool4_iTag69_L004_R1#3	65	527	80	15	84	19	84	19	78	13
lane6195_GGTGAGTT_M00017912_15_M_B_cells_plate1_pool4_iTag69_L004_R1#4	65	348	90	25	78	13	78	13	88	23
lane6195_GGTGAGTT_M00017912_15_M_B_cells_plate1_pool4_iTag69_L004_R1#5	65	685	60	5	60	5	60	5	60	5
lane6195_GGTGAGTT_M00017912_15_M_B_cells_plate1_pool4_iTag69_L004_R1#6	65	270	55	10	54	11	54	11	60	5
lane6195_GGTGAGTT_M00017912_15_M_B_cells_plate1_pool4_iTag69_L004_R1#7	65	295	68	3	71	6	71	6	75	10
lane6195_GGTGAGTT_M00017912_15_M_B_cells_plate1_pool4_iTag69_L004_R1#8	65	130	33	32	89	24	89	24	23	42
lane6195_GGTGAGTT_M00017912_15_M_B_cells_plate1_pool4_iTag69_L004_R1#9	65	290	72	7	73	8	73	8	72	7
lane6195_GGTGAGTT_M00017912_15_M_B_cells_plate1_pool4_iTag69_L004_R1#10	65	278	45	20	39	26	39	26	42	23
lane6195_GGTGAGTT_M00017912_15_M_B_cells_plate1_pool4_iTag69_L004_R1#11	65	106	51	14	66	1	66	1	77	12
lane6195_GGTGAGTT_M00017912_15_M_B_cells_plate1_pool4_iTag69_L004_R1#12	65	685	70	5	65	0	65	0	70	5
lane6195_GGTGAGTT_M00017912_15_M_B_cells_plate1_pool4_iTag69_L004_R1#13	65	308	68	3	90	25	90	25	68	3
lane6195_GGTGAGTT_M00017912_15_M_B_cells_plate1_pool4_iTag69_L004_R1#14	65	545	71	6	67	2	67	2	73	8
lane6195_GGTGAGTT_M00017912_15_M_B_cells_plate1_pool4_iTag69_L004_R1#15	65	344	46	19	45	20	45	20	39	26
lane6195_GGTGAGTT_M00017912_15_M_B_cells_plate1_pool4_iTag69_L004_R1#16	65	410	95	30	83	18	83	18	94	29
lane6195_GGTGAGTT_M00017912_15_M_B_cells_plate1_pool4_iTag69_L004_R1#17	65	513	69	4	67	2	67	2	68	3
lane6195_GGTGAGTT_M00017912_15_M_B_cells_plate1_pool4_iTag69_L004_R1#18	65	381	55	10	51	14	51	14	47	18
lane6195_GGTGAGTT_M00017912_15_M_B_cells_plate1_pool4_iTag69_L004_R1#19	65	214	46	19	44	21	44	21	40	25
lane6195_GGTGAGTT_M00017912_15_M_B_cells_plate1_pool4_iTag69_L004_R1#20	65	673	69	4	68	3	68	3	76	11
lane6195_GGTGAGTT_M00017912_15_M_B_cells_plate1_pool4_iTag69_L004_R1#21	65	544	65	0	58	7	58	7	61	4
lane6195_GGTGAGTT_M00017912_15_M_B_cells_plate1_pool4_iTag69_L004_R1#22	65	457	48	17	48	17	48	17	49	16
lane6195_GGTGAGTT_M00017912_15_M_B_cells_plate1_pool4_iTag69_L004_R1#23	65	251	82	17	79	14	79	14	90	25
lane6195_GGTGAGTT_M00017912_15_M_B_cells_plate1_pool4_iTag69_L004_R1#24	65	544	62	3	63	2	63	2	58	7
lane6195_GGTGAGTT_M00017912_15_M_B_cells_plate1_pool4_iTag69_L004_R1#25	65	211	51	14	54	11	54	11	64	1
lane6195_GGTGAGTT_M00017912_15_M_B_cells_plate1_pool4_iTag69_L004_R1#26	65	608	45	20	46	19	46	19	51	14
lane6195_GGTGAGTT_M00017912_15_M_B_cells_plate1_pool4_iTag69_L004_R1#27	65	337	66	1	70	5	70	5	67	2
lane6195_GGTGAGTT_M00017912_15_M_B_cells_plate1_pool4_iTag69_L004_R1#28	65	438	52	13	54	11	54	11	54	11
lane6195_GGTGAGTT_M00017912_15_M_B_cells_plate1_pool4_iTag69_L004_R1#29	65	564	52	13	48	17	48	17	57	8
lane6195_GGTGAGTT_M00017912_15_M_B_cells_plate1_pool4_iTag69_L004_R1#30	65	328	93	28	89	24	89	24	81	16
lane6195_GGTGAGTT_M00017912_15_M_B_cells_plate1_pool4_iTag69_L004_R1#31	65	685	66	1	65	0	65	0	74	9
lane6195_GGTGAGTT_M00017912_15_M_B_cells_plate1_pool4_iTag69_L004_R1#32	65	443	54	11	68	3	68	3	58	7
lane6195_GGTGAGTT_M00017912_15_M_B_cells_plate1_pool4_iTag69_L004_R1#33	65	302	81	16	74	9	74	9	82	17
lane6195_GGTGAGTT_M00017912_15_M_B_cells_plate1_pool4_iTag69_L004_R1#34	65	342	57	8	61	4	61	4	70	5
lane6195_GGTGAGTT_M00017912_15_M_B_cells_plate1_pool4_iTag69_L004_R1#35	65	402	69	4	80	15	80	15	82	17
lane6195_GGTGAGTT_M00017912_15_M_B_cells_plate1_pool4_iTag69_L004_R1#36	65	685	65	0	73	8	73	8	73	8
lane6195_GGTGAGTT_M00017912_15_M_B_cells_plate1_pool4_iTag69_L004_R1#37	65	330	114	49	110	45	110	45	121	56
lane6195_GGTGAGTT_M00017912_15_M_B_cells_plate1_pool4_iTag69_L004_R1#38	65	450	103	38	86	21	86	21	91	26
lane6195_GGTGAGTT_M00017912_15_M_B_cells_plate1_pool4_iTag69_L004_R1#39	65	169	94	29	69	4	69	4	73	8
lane6195_GGTGAGTT_M00017912_15_M_B_cells_plate1_pool4_iTag69_L004_R1#40	65	685	88	23	73	8	73	8	72	7
lane6195_GGTGAGTT_M00017912_15_M_B_cells_plate1_pool4_iTag69_L004_R1#41	65	541	111	46	100	35	100	35	107	42
lane6195_GGTGAGTT_M00017912_15_M_B_cells_plate1_pool4_iTag69_L004_R1#42	65	530	66	1	65	0	65	0	69	4
lane6195_GGTGAGTT_M00017912_15_M_B_cells_plate1_pool4_iTag69_L004_R1#43	65	450	79	14	77	12	77	12	88	23
lane6195_GGTGAGTT_M00017912_15_M_B_cells_plate1_pool4_iTag69_L004_R1#44	65	685	67	2	66	1	66	1	67	2
lane6195_GGTGAGTT_M00017912_15_M_B_cells_plate1_pool4_iTag69_L004_R1#45	65	633	61	4	69	4	69	4	69	4
lane6195_GGTGAGTT_M00017912_15_M_B_cells_plate1_pool4_iTag69_L004_R1#46	65	319	102	37	104	39	104	39	103	38
lane6195_GGTGAGTT_M00017912_15_M_B_cells_plate1_pool4_iTag69_L004_R1#47	65	482	81	16	82	17	82	17	87	22
lane6195_GGTGAGTT_M00017912_15_M_B_cells_plate1_pool4_iTag69_L004_R1#48	65	141	32	33	33	32	33	32	30	35
lane6195_GGTGAGTT_M00017912_15_M_B_cells_plate1_pool4_iTag69_L004_R1#49	65	675	86	21	81	16	81	16	86	21
lane6195_GGTGAGTT_M00017912_15_M_B_cells_plate1_pool4_iTag69_L004_R1#50	65	288	38	27	36	29	36	29	37	28
lane6195_GGTGAGTT_M00017912_15_M_B_cells_plate1_pool4_iTag69_L004_R1#51	65	685	62	3	63	2	63	2	69	4
lane6195_GGTGAGTT_M00017912_15_M_B_cells_plate1_pool4_iTag69_L004_R1#52	65	449	57	8	51	14	51	14	51	14
lane6195_GGTGAGTT_M00017912_15_M_B_cells_plate1_pool4_iTag69_L004_R1#53	65	685	68	3	65	0	65	0	66	1
lane6195_GGTGAGTT_M00017912_15_M_B_cells_plate1_pool4_iTag69_L004_R1#54	65	311	71	6	69	4	69	4	73	8
lane6195_GGTGAGTT_M00017912_15_M_B_cells_plate1_pool4_iTag69_L004_R1#55	65	442	87	22	88	23	88	23	86	21
lane6195_GGTGAGTT_M00017912_15_M_B_cells_plate1_pool4_iTag69_L004_R1#56	65	620	64	1	72	7	72	7	72	7
lane6195_GGTGAGTT_M00017912_15_M_B_cells_plate1_pool4_iTag69_L004_R1#57	65	182	86	21	80	15	80	15	96	31
lane6195_GGTGAGTT_M00017912_15_M_B_cells_plate1_pool4_iTag69_L004_R1#58	65	224	57	8	56	9	56	9	51	14
lane6195_GGTGAGTT_M00017912_15_M_B_cells_plate1_pool4_iTag69_L004_R1#59	65	581	66	1	80	15	80	15	93	28
lane6195_GGTGAGTT_M00017912_15_M_B_cells_plate1_pool4_iTag69_L004_R1#60	65	685	61	4	57	8	57	8	61	4
lane6195_GGTGAGTT_M00017912_15_M_B_cells_plate1_pool4_iTag69_L004_R1#61	65	685	67	2	61	4	61	4	63	2
lane6195_GGTGAGTT_M00017912_15_M_B_cells_plate1_pool4_iTag69_L004_R1#62	65	204	84	19	77	12	77	12	71	6
lane6195_GGTGAGTT_M00017912_15_M_B_cells_plate1_pool4_iTag69_L004_R1#63	65	407	48	17	50	15	50	15	49	16
lane6195_GGTGAGTT_M00017912_15_M_B_cells_plate1_pool4_iTag69_L004_R1#64	65	434	62	3	65	0	65	0	69	4
lane6195_GGTGAGTT_M00017912_15_M_B_cells_plate1_pool4_iTag69_L004_R1#65	65	506	63	2	55	10	55	10	63	2
lane6195_GGTGAGTT_M00017912_15_M_B_cells_plate1_pool4_iTag69_L004_R1#66	65	446	90	25	84	19	84	19	95	30
lane6195_GGTGAGTT_M00017912_15_M_B_cells_plate1_pool4_iTag69_L004_R1#67	65	516	98	33	83	18	83	18	95	30
lane6195_GGTGAGTT_M00017912_15_M_B_cells_plate1_pool4_iTag69_L004_R1#68	65	547	50	15	52	13	52	13	54	11
lane6195_GGTGAGTT_M00017912_15_M_B_cells_plate1_pool4_iTag69_L004_R1#69	65	191	92	27	74	9	74	9	82	17
lane6195_GGTGAGTT_M00017912_15_M_B_cells_plate1_pool4_iTag69_L004_R1#70	65	320	66	1	58	7	58	7	63	2
lane6195_GGTGAGTT_M00017912_15_M_B_cells_plate1_pool4_iTag69_L004_R1#71	65	562	81	16	75	10	75	10	80	15
lane6195_GGTGAGTT_M00017912_15_M_B_cells_plate1_pool4_iTag69_L004_R1#72	65	99	61	4	103	38	103	38	83	18
lane6195_GGTGAGTT_M00017912_15_M_B_cells_plate1_pool4_iTag69_L004_R1#73	65	649	74	9	75	10	75	10	85	20
lane6195_GGTGAGTT_M00017912_15_M_B_cells_plate1_pool4_iTag69_L004_R1#74	65	587	80	15	76	11	76	11	73	8
lane6195_GGTGAGTT_M00017912_15_M_B_cells_plate1_pool4_iTag69_L004_R1#75	65	462	53	12	59	6	59	6	65	0
lane6195_GGTGAGTT_M00017912_15_M_B_cells_plate1_pool4_iTag69_L004_R1#76	65	221	81	16	76	11	76	11	77	12
lane6195_GGTGAGTT_M00017912_15_M_B_cells_plate1_pool4_iTag69_L004_R1#77	65	685	74	9	71	6	71	6	68	3
lane6195_GGTGAGTT_M00017912_15_M_B_cells_plate1_pool4_iTag69_L004_R1#78	65	570	69	4	66	1	66	1	69	4
lane6195_GGTGAGTT_M00017912_15_M_B_cells_plate1_pool4_iTag69_L004_R1#79	65	303	77	12	64	1	64	1	64	1
lane6195_GGTGAGTT_M00017912_15_M_B_cells_plate1_pool4_iTag69_L004_R1#80	65	336	89	24	75	10	75	10	89	24
lane6195_GGTGAGTT_M00017912_15_M_B_cells_plate1_pool4_iTag69_L004_R1#81	65	617	51	14	51	14	51	14	53	12
lane6195_GGTGAGTT_M00017912_15_M_B_cells_plate1_pool4_iTag69_L004_R1#82	65	413	74	9	65	0	65	0	53	12
lane6195_GGTGAGTT_M00017912_15_M_B_cells_plate1_pool4_iTag69_L004_R1#83	65	437	99	34	81	16	81	16	85	20
lane6195_GGTGAGTT_M00017912_15_M_B_cells_plate1_pool4_iTag69_L004_R1#84	65	226	64	1	62	3	62	3	40	25
lane6195_GGTGAGTT_M00017912_15_M_B_cells_plate1_pool4_iTag69_L004_R1#85	65	685	77	12	74	9	74	9	85	20
lane6195_GGTGAGTT_M00017912_15_M_B_cells_plate1_pool4_iTag69_L004_R1#86	65	685	78	13	82	17	82	17	86	21
lane6195_GGTGAGTT_M00017912_15_M_B_cells_plate1_pool4_iTag69_L004_R1#87	65	286	52	13	50	15	50	15	57	8
lane6195_GGTGAGTT_M00017912_15_M_B_cells_plate1_pool4_iTag69_L004_R1#88	65	305	53	12	54	11	54	11	56	9
lane6195_GGTGAGTT_M00017912_15_M_B_cells_plate1_pool4_iTag69_L004_R1#89	65	541	63	2	67	2	67	2	74	9
lane6195_GGTGAGTT_M00017912_15_M_B_cells_plate1_pool4_iTag69_L004_R1#90	65	592	77	12	78	13	78	13	79	14
lane6195_GGTGAGTT_M00017912_15_M_B_cells_plate1_pool4_iTag69_L004_R1#91	65	482	36	29	37	28	37	28	42	23
lane6195_GGTGAGTT_M00017912_15_M_B_cells_plate1_pool4_iTag69_L004_R1#92	65	685	73	8	72	7	72	7	78	13
lane6195_GGTGAGTT_M00017912_15_M_B_cells_plate1_pool4_iTag69_L004_R1#93	65	164	81	16	98	33	98	33	100	35
lane6195_GGTGAGTT_M00017912_15_M_B_cells_plate1_pool4_iTag69_L004_R1#94	65	685	65	0	61	4	61	4	72	7
lane6195_GGTGAGTT_M00017912_15_M_B_cells_plate1_pool4_iTag69_L004_R1#95	65	291	85	20	89	24	89	24	87	22
lane6195_GGTGAGTT_M00017912_15_M_B_cells_plate1_pool4_iTag69_L004_R1#96	65	253	46	19	45	20	45	20	50	15
lane6195_GGTGAGTT_M00017912_15_M_B_cells_plate1_pool4_iTag69_L004_R1#97	65	208	98	33	76	11	76	11	76	11
lane6195_GGTGAGTT_M00017912_15_M_B_cells_plate1_pool4_iTag69_L004_R1#98	65	685	60	5	52	13	52	13	53	12
lane6195_GGTGAGTT_M00017912_15_M_B_cells_plate1_pool4_iTag69_L004_R1#99	65	462	41	24	48	17	48	17	50	15
lane6195_GGTGAGTT_M00017912_15_M_B_cells_plate1_pool4_iTag69_L004_R1#100	65	685	57	8	59	6	59	6	55	10
lane6195_TACCGAGC_M00018752_6_M_B_cells_plate1_pool4_iTag53_L004_R1#1	26	249	27	1	27	1	27	1	32	6
lane6195_TACCGAGC_M00018752_6_M_B_cells_plate1_pool4_iTag53_L004_R1#2	26	413	51	25	48	22	48	22	40	14
lane6195_TACCGAGC_M00018752_6_M_B_cells_plate1_pool4_iTag53_L004_R1#3	26	430	33	7	31	5	31	5	33	7
lane6195_TACCGAGC_M00018752_6_M_B_cells_plate1_pool4_iTag53_L004_R1#4	26	630	28	2	28	2	28	2	32	6
lane6195_TACCGAGC_M00018752_6_M_B_cells_plate1_pool4_iTag53_L004_R1#5	26	630	41	15	39	13	39	13	43	17
lane6195_TACCGAGC_M00018752_6_M_B_cells_plate1_pool4_iTag53_L004_R1#6	26	464	30	4	32	6	32	6	42	16
lane6195_TACCGAGC_M00018752_6_M_B_cells_plate1_pool4_iTag53_L004_R1#7	26	332	55	29	46	20	46	20	58	32
lane6195_TACCGAGC_M00018752_6_M_B_cells_plate1_pool4_iTag53_L004_R1#8	26	362	54	28	52	26	52	26	52	26
lane6195_TACCGAGC_M00018752_6_M_B_cells_plate1_pool4_iTag53_L004_R1#9	26	230	42	16	40	14	40	14	45	19
lane6195_TACCGAGC_M00018752_6_M_B_cells_plate1_pool4_iTag53_L004_R1#10	26	483	39	13	40	14	40	14	41	15
lane6195_TACCGAGC_M00018752_6_M_B_cells_plate1_pool4_iTag53_L004_R1#11	26	630	31	5	31	5	31	5	34	8
lane6195_TACCGAGC_M00018752_6_M_B_cells_plate1_pool4_iTag53_L004_R1#12	26	582	36	10	32	6	32	6	39	13
lane6195_TACCGAGC_M00018752_6_M_B_cells_plate1_pool4_iTag53_L004_R1#13	26	630	31	5	31	5	31	5	34	8
lane6195_TACCGAGC_M00018752_6_M_B_cells_plate1_pool4_iTag53_L004_R1#14	26	630	34	8	34	8	34	8	35	9
lane6195_TACCGAGC_M00018752_6_M_B_cells_plate1_pool4_iTag53_L004_R1#15	26	574	34	8	35	9	35	9	31	5
lane6195_TACCGAGC_M00018752_6_M_B_cells_plate1_pool4_iTag53_L004_R1#16	26	516	32	6	32	6	32	6	32	6
lane6195_TACCGAGC_M00018752_6_M_B_cells_plate1_pool4_iTag53_L004_R1#17	26	366	42	16	39	13	39	13	42	16
lane6195_TACCGAGC_M00018752_6_M_B_cells_plate1_pool4_iTag53_L004_R1#18	26	230	26	0	38	12	38	12	40	14
lane6195_TACCGAGC_M00018752_6_M_B_cells_plate1_pool4_iTag53_L004_R1#19	26	367	34	8	37	11	37	11	36	10
lane6195_TACCGAGC_M00018752_6_M_B_cells_plate1_pool4_iTag53_L004_R1#20	26	460	34	8	37	11	37	11	45	19
lane6195_TACCGAGC_M00018752_6_M_B_cells_plate1_pool4_iTag53_L004_R1#21	26	630	31	5	30	4	30	4	33	7
lane6195_TACCGAGC_M00018752_6_M_B_cells_plate1_pool4_iTag53_L004_R1#22	26	630	40	14	35	9	35	9	35	9
lane6195_TACCGAGC_M00018752_6_M_B_cells_plate1_pool4_iTag53_L004_R1#23	26	276	23	3	23	3	23	3	25	1
lane6195_TACCGAGC_M00018752_6_M_B_cells_plate1_pool4_iTag53_L004_R1#24	26	354	55	29	48	22	48	22	52	26
lane6195_TACCGAGC_M00018752_6_M_B_cells_plate1_pool4_iTag53_L004_R1#25	26	156	65	39	80	54	80	54	82	56
lane6195_TACCGAGC_M00018752_6_M_B_cells_plate1_pool4_iTag53_L004_R1#26	26	212	13	13	13	13	13	13	14	12
lane6195_TACCGAGC_M00018752_6_M_B_cells_plate1_pool4_iTag53_L004_R1#27	26	320	33	7	30	4	30	4	38	12
lane6195_TACCGAGC_M00018752_6_M_B_cells_plate1_pool4_iTag53_L004_R1#28	26	223	32	6	40	14	40	14	37	11
lane6195_TACCGAGC_M00018752_6_M_B_cells_plate1_pool4_iTag53_L004_R1#29	26	292	31	5	30	4	30	4	24	2
lane6195_TACCGAGC_M00018752_6_M_B_cells_plate1_pool4_iTag53_L004_R1#30	26	294	48	22	47	21	47	21	56	30
lane6195_TACCGAGC_M00018752_6_M_B_cells_plate1_pool4_iTag53_L004_R1#31	26	630	38	12	36	10	36	10	40	14
lane6195_TACCGAGC_M00018752_6_M_B_cells_plate1_pool4_iTag53_L004_R1#32	26	329	33	7	31	5	31	5	32	6
lane6195_TACCGAGC_M00018752_6_M_B_cells_plate1_pool4_iTag53_L004_R1#33	26	630	48	22	50	24	50	24	56	30
lane6195_TACCGAGC_M00018752_6_M_B_cells_plate1_pool4_iTag53_L004_R1#34	26	207	41	15	38	12	38	12	49	23
lane6195_TACCGAGC_M00018752_6_M_B_cells_plate1_pool4_iTag53_L004_R1#35	26	295	37	11	39	13	39	13	38	12
lane6195_TACCGAGC_M00018752_6_M_B_cells_plate1_pool4_iTag53_L004_R1#36	26	630	30	4	30	4	30	4	28	2
lane6195_TACCGAGC_M00018752_6_M_B_cells_plate1_pool4_iTag53_L004_R1#37	26	630	35	9	33	7	33	7	32	6
lane6195_TACCGAGC_M00018752_6_M_B_cells_plate1_pool4_iTag53_L004_R1#38	26	568	33	7	34	8	34	8	31	5
lane6195_TACCGAGC_M00018752_6_M_B_cells_plate1_pool4_iTag53_L004_R1#39	26	242	18	8	18	8	18	8	13	13
lane6195_TACCGAGC_M00018752_6_M_B_cells_plate1_pool4_iTag53_L004_R1#40	26	630	27	1	24	2	24	2	27	1
lane6195_TACCGAGC_M00018752_6_M_B_cells_plate1_pool4_iTag53_L004_R1#41	26	577	35	9	32	6	32	6	35	9
lane6195_TACCGAGC_M00018752_6_M_B_cells_plate1_pool4_iTag53_L004_R1#42	26	230	29	3	29	3	29	3	24	2
lane6195_TACCGAGC_M00018752_6_M_B_cells_plate1_pool4_iTag53_L004_R1#43	26	630	39	13	39	13	39	13	46	20
lane6195_TACCGAGC_M00018752_6_M_B_cells_plate1_pool4_iTag53_L004_R1#44	26	218	28	2	27	1	27	1	33	7
lane6195_TACCGAGC_M00018752_6_M_B_cells_plate1_pool4_iTag53_L004_R1#45	26	385	24	2	27	1	27	1	25	1
lane6195_TACCGAGC_M00018752_6_M_B_cells_plate1_pool4_iTag53_L004_R1#46	26	454	23	3	24	2	24	2	26	0
lane6195_TACCGAGC_M00018752_6_M_B_cells_plate1_pool4_iTag53_L004_R1#47	26	544	29	3	31	5	31	5	33	7
lane6195_TACCGAGC_M00018752_6_M_B_cells_plate1_pool4_iTag53_L004_R1#48	26	261	28	2	32	6	32	6	28	2
lane6195_TACCGAGC_M00018752_6_M_B_cells_plate1_pool4_iTag53_L004_R1#49	26	472	41	15	40	14	40	14	40	14
lane6195_TACCGAGC_M00018752_6_M_B_cells_plate1_pool4_iTag53_L004_R1#50	26	255	34	8	37	11	37	11	39	13
lane6195_TACCGAGC_M00018752_6_M_B_cells_plate1_pool4_iTag53_L004_R1#51	26	274	34	8	32	6	32	6	33	7
lane6195_TACCGAGC_M00018752_6_M_B_cells_plate1_pool4_iTag53_L004_R1#52	26	630	29	3	28	2	28	2	26	0
lane6195_TACCGAGC_M00018752_6_M_B_cells_plate1_pool4_iTag53_L004_R1#53	26	589	35	9	33	7	33	7	35	9
lane6195_TACCGAGC_M00018752_6_M_B_cells_plate1_pool4_iTag53_L004_R1#54	26	245	47	21	47	21	47	21	58	32
lane6195_TACCGAGC_M00018752_6_M_B_cells_plate1_pool4_iTag53_L004_R1#55	26	630	41	15	40	14	40	14	43	17
lane6195_TACCGAGC_M00018752_6_M_B_cells_plate1_pool4_iTag53_L004_R1#56	26	630	29	3	32	6	32	6	36	10
lane6195_TACCGAGC_M00018752_6_M_B_cells_plate1_pool4_iTag53_L004_R1#57	26	630	27	1	27	1	27	1	25	1
lane6195_TACCGAGC_M00018752_6_M_B_cells_plate1_pool4_iTag53_L004_R1#58	26	487	26	0	23	3	23	3	23	3
lane6195_TACCGAGC_M00018752_6_M_B_cells_plate1_pool4_iTag53_L004_R1#59	26	630	36	10	34	8	34	8	38	12
lane6195_TACCGAGC_M00018752_6_M_B_cells_plate1_pool4_iTag53_L004_R1#60	26	297	47	21	49	23	49	23	50	24
lane6195_TACCGAGC_M00018752_6_M_B_cells_plate1_pool4_iTag53_L004_R1#61	26	258	45	19	43	17	43	17	33	7
lane6195_TACCGAGC_M00018752_6_M_B_cells_plate1_pool4_iTag53_L004_R1#62	26	251	39	13	35	9	35	9	40	14
lane6195_TACCGAGC_M00018752_6_M_B_cells_plate1_pool4_iTag53_L004_R1#63	26	286	30	4	29	3	29	3	29	3
lane6195_TACCGAGC_M00018752_6_M_B_cells_plate1_pool4_iTag53_L004_R1#64	26	255	23	3	22	4	22	4	22	4
lane6195_TACCGAGC_M00018752_6_M_B_cells_plate1_pool4_iTag53_L004_R1#65	26	630	39	13	38	12	38	12	38	12
lane6195_TACCGAGC_M00018752_6_M_B_cells_plate1_pool4_iTag53_L004_R1#66	26	356	34	8	34	8	34	8	36	10
lane6195_TACCGAGC_M00018752_6_M_B_cells_plate1_pool4_iTag53_L004_R1#67	26	607	28	2	25	1	25	1	25	1
lane6195_TACCGAGC_M00018752_6_M_B_cells_plate1_pool4_iTag53_L004_R1#68	26	268	20	6	21	5	21	5	21	5
lane6195_TACCGAGC_M00018752_6_M_B_cells_plate1_pool4_iTag53_L004_R1#69	26	444	19	7	21	5	21	5	21	5
lane6195_TACCGAGC_M00018752_6_M_B_cells_plate1_pool4_iTag53_L004_R1#70	26	285	36	10	32	6	32	6	36	10
lane6195_TACCGAGC_M00018752_6_M_B_cells_plate1_pool4_iTag53_L004_R1#71	26	321	25	1	33	7	33	7	25	1
lane6195_TACCGAGC_M00018752_6_M_B_cells_plate1_pool4_iTag53_L004_R1#72	26	401	35	9	40	14	40	14	41	15
lane6195_TACCGAGC_M00018752_6_M_B_cells_plate1_pool4_iTag53_L004_R1#73	26	529	28	2	26	0	26	0	27	1
lane6195_TACCGAGC_M00018752_6_M_B_cells_plate1_pool4_iTag53_L004_R1#74	26	366	29	3	26	0	26	0	32	6
lane6195_TACCGAGC_M00018752_6_M_B_cells_plate1_pool4_iTag53_L004_R1#75	26	379	37	11	36	10	36	10	38	12
lane6195_TACCGAGC_M00018752_6_M_B_cells_plate1_pool4_iTag53_L004_R1#76	26	358	39	13	35	9	35	9	37	11
lane6195_TACCGAGC_M00018752_6_M_B_cells_plate1_pool4_iTag53_L004_R1#77	26	630	34	8	32	6	32	6	37	11
lane6195_TACCGAGC_M00018752_6_M_B_cells_plate1_pool4_iTag53_L004_R1#78	26	445	39	13	37	11	37	11	36	10
lane6195_TACCGAGC_M00018752_6_M_B_cells_plate1_pool4_iTag53_L004_R1#79	26	81	64	38	51	25	51	25	51	25
lane6195_TACCGAGC_M00018752_6_M_B_cells_plate1_pool4_iTag53_L004_R1#80	26	389	30	4	30	4	30	4	33	7
lane6195_TACCGAGC_M00018752_6_M_B_cells_plate1_pool4_iTag53_L004_R1#81	26	231	34	8	33	7	33	7	33	7
lane6195_TACCGAGC_M00018752_6_M_B_cells_plate1_pool4_iTag53_L004_R1#82	26	236	47	21	42	16	42	16	38	12
lane6195_TACCGAGC_M00018752_6_M_B_cells_plate1_pool4_iTag53_L004_R1#83	26	217	40	14	39	13	39	13	38	12
lane6195_TACCGAGC_M00018752_6_M_B_cells_plate1_pool4_iTag53_L004_R1#84	26	456	20	6	20	6	20	6	25	1
lane6195_TACCGAGC_M00018752_6_M_B_cells_plate1_pool4_iTag53_L004_R1#85	26	318	71	45	61	35	61	35	50	24
lane6195_TACCGAGC_M00018752_6_M_B_cells_plate1_pool4_iTag53_L004_R1#86	26	630	27	1	24	2	24	2	24	2
lane6195_TACCGAGC_M00018752_6_M_B_cells_plate1_pool4_iTag53_L004_R1#87	26	270	63	37	56	30	56	30	53	27
lane6195_TACCGAGC_M00018752_6_M_B_cells_plate1_pool4_iTag53_L004_R1#88	26	378	29	3	29	3	29	3	26	0
lane6195_TACCGAGC_M00018752_6_M_B_cells_plate1_pool4_iTag53_L004_R1#89	26	385	52	26	52	26	52	26	59	33
lane6195_TACCGAGC_M00018752_6_M_B_cells_plate1_pool4_iTag53_L004_R1#90	26	630	37	11	34	8	34	8	32	6
lane6195_TACCGAGC_M00018752_6_M_B_cells_plate1_pool4_iTag53_L004_R1#91	26	79	10	16	11	15	11	15	11	15
lane6195_TACCGAGC_M00018752_6_M_B_cells_plate1_pool4_iTag53_L004_R1#92	26	282	32	6	31	5	31	5	36	10
lane6195_TACCGAGC_M00018752_6_M_B_cells_plate1_pool4_iTag53_L004_R1#93	26	214	37	11	37	11	37	11	29	3
lane6195_TACCGAGC_M00018752_6_M_B_cells_plate1_pool4_iTag53_L004_R1#94	26	447	32	6	29	3	29	3	32	6
lane6195_TACCGAGC_M00018752_6_M_B_cells_plate1_pool4_iTag53_L004_R1#95	26	248	23	3	20	6	20	6	16	10
lane6195_TACCGAGC_M00018752_6_M_B_cells_plate1_pool4_iTag53_L004_R1#96	26	630	22	4	23	3	23	3	22	4
lane6195_TACCGAGC_M00018752_6_M_B_cells_plate1_pool4_iTag53_L004_R1#97	26	630	27	1	26	0	26	0	28	2
lane6195_TACCGAGC_M00018752_6_M_B_cells_plate1_pool4_iTag53_L004_R1#98	26	630	25	1	25	1	25	1	24	2
lane6195_TACCGAGC_M00018752_6_M_B_cells_plate1_pool4_iTag53_L004_R1#99	26	465	26	0	27	1	27	1	28	2
lane6195_TACCGAGC_M00018752_6_M_B_cells_plate1_pool4_iTag53_L004_R1#100	26	308	25	1	29	3	29	3	21	5
lane6195_TCTGCTGT_M00018359_9_M_B_cells_plate1_pool4_iTag19_L004_R1#1	39	394	28	11	29	10	29	10	28	11
lane6195_TCTGCTGT_M00018359_9_M_B_cells_plate1_pool4_iTag19_L004_R1#2	39	547	49	10	41	2	41	2	45	6
lane6195_TCTGCTGT_M00018359_9_M_B_cells_plate1_pool4_iTag19_L004_R1#3	39	280	28	11	26	13	26	13	25	14
lane6195_TCTGCTGT_M00018359_9_M_B_cells_plate1_pool4_iTag19_L004_R1#4	39	626	50	11	46	7	46	7	52	13
lane6195_TCTGCTGT_M00018359_9_M_B_cells_plate1_pool4_iTag19_L004_R1#5	39	484	36	3	34	5	34	5	33	6
lane6195_TCTGCTGT_M00018359_9_M_B_cells_plate1_pool4_iTag19_L004_R1#6	39	472	38	1	39	0	39	0	39	0
lane6195_TCTGCTGT_M00018359_9_M_B_cells_plate1_pool4_iTag19_L004_R1#7	39	629	50	11	48	9	48	9	54	15
lane6195_TCTGCTGT_M00018359_9_M_B_cells_plate1_pool4_iTag19_L004_R1#8	39	629	33	6	30	9	30	9	33	6
lane6195_TCTGCTGT_M00018359_9_M_B_cells_plate1_pool4_iTag19_L004_R1#9	39	501	25	14	22	17	22	17	28	11
lane6195_TCTGCTGT_M00018359_9_M_B_cells_plate1_pool4_iTag19_L004_R1#10	39	629	47	8	46	7	46	7	52	13
lane6195_TCTGCTGT_M00018359_9_M_B_cells_plate1_pool4_iTag19_L004_R1#11	39	367	36	3	34	5	34	5	40	1
lane6195_TCTGCTGT_M00018359_9_M_B_cells_plate1_pool4_iTag19_L004_R1#12	39	629	37	2	37	2	37	2	35	4
lane6195_TCTGCTGT_M00018359_9_M_B_cells_plate1_pool4_iTag19_L004_R1#13	39	629	51	12	47	8	47	8	50	11
lane6195_TCTGCTGT_M00018359_9_M_B_cells_plate1_pool4_iTag19_L004_R1#14	39	517	33	6	29	10	29	10	40	1
lane6195_TCTGCTGT_M00018359_9_M_B_cells_plate1_pool4_iTag19_L004_R1#15	39	626	40	1	39	0	39	0	38	1
lane6195_TCTGCTGT_M00018359_9_M_B_cells_plate1_pool4_iTag19_L004_R1#16	39	490	29	10	30	9	30	9	28	11
lane6195_TCTGCTGT_M00018359_9_M_B_cells_plate1_pool4_iTag19_L004_R1#17	39	80	26	13	38	1	38	1	48	9
lane6195_TCTGCTGT_M00018359_9_M_B_cells_plate1_pool4_iTag19_L004_R1#18	39	342	61	22	53	14	53	14	46	7
lane6195_TCTGCTGT_M00018359_9_M_B_cells_plate1_pool4_iTag19_L004_R1#19	39	498	57	18	49	10	49	10	42	3
lane6195_TCTGCTGT_M00018359_9_M_B_cells_plate1_pool4_iTag19_L004_R1#20	39	468	58	19	49	10	49	10	56	17
lane6195_TCTGCTGT_M00018359_9_M_B_cells_plate1_pool4_iTag19_L004_R1#21	39	572	37	2	34	5	34	5	43	4
lane6195_TCTGCTGT_M00018359_9_M_B_cells_plate1_pool4_iTag19_L004_R1#22	39	397	54	15	48	9	48	9	55	16
lane6195_TCTGCTGT_M00018359_9_M_B_cells_plate1_pool4_iTag19_L004_R1#23	39	125	129	90	108	69	108	69	95	56
lane6195_TCTGCTGT_M00018359_9_M_B_cells_plate1_pool4_iTag19_L004_R1#24	39	302	32	7	33	6	33	6	31	8
lane6195_TCTGCTGT_M00018359_9_M_B_cells_plate1_pool4_iTag19_L004_R1#25	39	250	38	1	38	1	38	1	37	2
lane6195_TCTGCTGT_M00018359_9_M_B_cells_plate1_pool4_iTag19_L004_R1#26	39	77	32	7	28	11	28	11	14	25
lane6195_TCTGCTGT_M00018359_9_M_B_cells_plate1_pool4_iTag19_L004_R1#27	39	629	52	13	47	8	47	8	40	1
lane6195_TCTGCTGT_M00018359_9_M_B_cells_plate1_pool4_iTag19_L004_R1#28	39	346	38	1	33	6	33	6	41	2
lane6195_TCTGCTGT_M00018359_9_M_B_cells_plate1_pool4_iTag19_L004_R1#29	39	288	48	9	45	6	45	6	45	6
lane6195_TCTGCTGT_M00018359_9_M_B_cells_plate1_pool4_iTag19_L004_R1#30	39	515	39	0	36	3	36	3	44	5
lane6195_TCTGCTGT_M00018359_9_M_B_cells_plate1_pool4_iTag19_L004_R1#31	39	379	62	23	60	21	60	21	64	25
lane6195_TCTGCTGT_M00018359_9_M_B_cells_plate1_pool4_iTag19_L004_R1#32	39	387	42	3	39	0	39	0	37	2
lane6195_TCTGCTGT_M00018359_9_M_B_cells_plate1_pool4_iTag19_L004_R1#33	39	629	36	3	41	2	41	2	36	3
lane6195_TCTGCTGT_M00018359_9_M_B_cells_plate1_pool4_iTag19_L004_R1#34	39	506	63	24	59	20	59	20	63	24
lane6195_TCTGCTGT_M00018359_9_M_B_cells_plate1_pool4_iTag19_L004_R1#35	39	629	36	3	32	7	32	7	38	1
lane6195_TCTGCTGT_M00018359_9_M_B_cells_plate1_pool4_iTag19_L004_R1#36	39	629	31	8	34	5	34	5	33	6
lane6195_TCTGCTGT_M00018359_9_M_B_cells_plate1_pool4_iTag19_L004_R1#37	39	379	46	7	44	5	44	5	40	1
lane6195_TCTGCTGT_M00018359_9_M_B_cells_plate1_pool4_iTag19_L004_R1#38	39	471	37	2	43	4	43	4	39	0
lane6195_TCTGCTGT_M00018359_9_M_B_cells_plate1_pool4_iTag19_L004_R1#39	39	292	41	2	45	6	45	6	47	8
lane6195_TCTGCTGT_M00018359_9_M_B_cells_plate1_pool4_iTag19_L004_R1#40	39	553	40	1	39	0	39	0	35	4
lane6195_TCTGCTGT_M00018359_9_M_B_cells_plate1_pool4_iTag19_L004_R1#41	39	97	35	4	26	13	26	13	31	8
lane6195_TCTGCTGT_M00018359_9_M_B_cells_plate1_pool4_iTag19_L004_R1#42	39	629	33	6	31	8	31	8	35	4
lane6195_TCTGCTGT_M00018359_9_M_B_cells_plate1_pool4_iTag19_L004_R1#43	39	299	26	13	26	13	26	13	22	17
lane6195_TCTGCTGT_M00018359_9_M_B_cells_plate1_pool4_iTag19_L004_R1#44	39	203	82	43	79	40	79	40	68	29
lane6195_TCTGCTGT_M00018359_9_M_B_cells_plate1_pool4_iTag19_L004_R1#45	39	629	60	21	60	21	60	21	64	25
lane6195_TCTGCTGT_M00018359_9_M_B_cells_plate1_pool4_iTag19_L004_R1#46	39	629	50	11	47	8	47	8	44	5
lane6195_TCTGCTGT_M00018359_9_M_B_cells_plate1_pool4_iTag19_L004_R1#47	39	228	32	7	32	7	32	7	33	6
lane6195_TCTGCTGT_M00018359_9_M_B_cells_plate1_pool4_iTag19_L004_R1#48	39	479	48	9	44	5	44	5	49	10
lane6195_TCTGCTGT_M00018359_9_M_B_cells_plate1_pool4_iTag19_L004_R1#49	39	629	33	6	31	8	31	8	34	5
lane6195_TCTGCTGT_M00018359_9_M_B_cells_plate1_pool4_iTag19_L004_R1#50	39	629	66	27	77	38	77	38	73	34
lane6195_TCTGCTGT_M00018359_9_M_B_cells_plate1_pool4_iTag19_L004_R1#51	39	629	35	4	38	1	38	1	36	3
lane6195_TCTGCTGT_M00018359_9_M_B_cells_plate1_pool4_iTag19_L004_R1#52	39	456	48	9	43	4	43	4	41	2
lane6195_TCTGCTGT_M00018359_9_M_B_cells_plate1_pool4_iTag19_L004_R1#53	39	477	55	16	48	9	48	9	52	13
lane6195_TCTGCTGT_M00018359_9_M_B_cells_plate1_pool4_iTag19_L004_R1#54	39	629	26	13	26	13	26	13	31	8
lane6195_TCTGCTGT_M00018359_9_M_B_cells_plate1_pool4_iTag19_L004_R1#55	39	582	33	6	28	11	28	11	30	9
lane6195_TCTGCTGT_M00018359_9_M_B_cells_plate1_pool4_iTag19_L004_R1#56	39	408	10	29	10	29	10	29	9	30
lane6195_TCTGCTGT_M00018359_9_M_B_cells_plate1_pool4_iTag19_L004_R1#57	39	629	42	3	43	4	43	4	55	16
lane6195_TCTGCTGT_M00018359_9_M_B_cells_plate1_pool4_iTag19_L004_R1#58	39	300	39	0	38	1	38	1	41	2
lane6195_TCTGCTGT_M00018359_9_M_B_cells_plate1_pool4_iTag19_L004_R1#59	39	259	32	7	34	5	34	5	39	0
lane6195_TCTGCTGT_M00018359_9_M_B_cells_plate1_pool4_iTag19_L004_R1#60	39	629	37	2	37	2	37	2	32	7
lane6195_TCTGCTGT_M00018359_9_M_B_cells_plate1_pool4_iTag19_L004_R1#61	39	414	35	4	45	6	45	6	43	4
lane6195_TCTGCTGT_M00018359_9_M_B_cells_plate1_pool4_iTag19_L004_R1#62	39	416	54	15	54	15	54	15	57	18
lane6195_TCTGCTGT_M00018359_9_M_B_cells_plate1_pool4_iTag19_L004_R1#63	39	629	32	7	33	6	33	6	40	1
lane6195_TCTGCTGT_M00018359_9_M_B_cells_plate1_pool4_iTag19_L004_R1#64	39	70	7	32	10	29	10	29	8	31
lane6195_TCTGCTGT_M00018359_9_M_B_cells_plate1_pool4_iTag19_L004_R1#65	39	629	39	0	37	2	37	2	39	0
lane6195_TCTGCTGT_M00018359_9_M_B_cells_plate1_pool4_iTag19_L004_R1#66	39	378	48	9	45	6	45	6	50	11
lane6195_TCTGCTGT_M00018359_9_M_B_cells_plate1_pool4_iTag19_L004_R1#67	39	489	49	10	48	9	48	9	57	18
lane6195_TCTGCTGT_M00018359_9_M_B_cells_plate1_pool4_iTag19_L004_R1#68	39	287	41	2	38	1	38	1	45	6
lane6195_TCTGCTGT_M00018359_9_M_B_cells_plate1_pool4_iTag19_L004_R1#69	39	507	33	6	34	5	34	5	36	3
lane6195_TCTGCTGT_M00018359_9_M_B_cells_plate1_pool4_iTag19_L004_R1#70	39	629	28	11	29	10	29	10	32	7
lane6195_TCTGCTGT_M00018359_9_M_B_cells_plate1_pool4_iTag19_L004_R1#71	39	629	29	10	31	8	31	8	32	7
lane6195_TCTGCTGT_M00018359_9_M_B_cells_plate1_pool4_iTag19_L004_R1#72	39	271	32	7	33	6	33	6	30	9
lane6195_TCTGCTGT_M00018359_9_M_B_cells_plate1_pool4_iTag19_L004_R1#73	39	282	31	8	24	15	24	15	27	12
lane6195_TCTGCTGT_M00018359_9_M_B_cells_plate1_pool4_iTag19_L004_R1#74	39	399	26	13	26	13	26	13	26	13
lane6195_TCTGCTGT_M00018359_9_M_B_cells_plate1_pool4_iTag19_L004_R1#75	39	289	35	4	38	1	38	1	32	7
lane6195_TCTGCTGT_M00018359_9_M_B_cells_plate1_pool4_iTag19_L004_R1#76	39	387	50	11	43	4	43	4	47	8
lane6195_TCTGCTGT_M00018359_9_M_B_cells_plate1_pool4_iTag19_L004_R1#77	39	297	75	36	64	25	64	25	64	25
lane6195_TCTGCTGT_M00018359_9_M_B_cells_plate1_pool4_iTag19_L004_R1#78	39	485	48	9	43	4	43	4	46	7
lane6195_TCTGCTGT_M00018359_9_M_B_cells_plate1_pool4_iTag19_L004_R1#79	39	144	27	12	23	16	23	16	25	14
lane6195_TCTGCTGT_M00018359_9_M_B_cells_plate1_pool4_iTag19_L004_R1#80	39	515	37	2	37	2	37	2	38	1
lane6195_TCTGCTGT_M00018359_9_M_B_cells_plate1_pool4_iTag19_L004_R1#81	39	220	18	21	18	21	18	21	21	18
lane6195_TCTGCTGT_M00018359_9_M_B_cells_plate1_pool4_iTag19_L004_R1#82	39	213	86	47	97	58	97	58	116	77
lane6195_TCTGCTGT_M00018359_9_M_B_cells_plate1_pool4_iTag19_L004_R1#83	39	345	35	4	33	6	33	6	31	8
lane6195_TCTGCTGT_M00018359_9_M_B_cells_plate1_pool4_iTag19_L004_R1#84	39	629	51	12	45	6	45	6	53	14
lane6195_TCTGCTGT_M00018359_9_M_B_cells_plate1_pool4_iTag19_L004_R1#85	39	553	33	6	35	4	35	4	39	0
lane6195_TCTGCTGT_M00018359_9_M_B_cells_plate1_pool4_iTag19_L004_R1#86	39	551	45	6	43	4	43	4	45	6
lane6195_TCTGCTGT_M00018359_9_M_B_cells_plate1_pool4_iTag19_L004_R1#87	39	346	30	9	28	11	28	11	33	6
lane6195_TCTGCTGT_M00018359_9_M_B_cells_plate1_pool4_iTag19_L004_R1#88	39	450	29	10	28	11	28	11	29	10
lane6195_TCTGCTGT_M00018359_9_M_B_cells_plate1_pool4_iTag19_L004_R1#89	39	252	15	24	17	22	17	22	14	25
lane6195_TCTGCTGT_M00018359_9_M_B_cells_plate1_pool4_iTag19_L004_R1#90	39	168	73	34	81	42	81	42	84	45
lane6195_TCTGCTGT_M00018359_9_M_B_cells_plate1_pool4_iTag19_L004_R1#91	39	584	66	27	59	20	59	20	65	26
lane6195_TCTGCTGT_M00018359_9_M_B_cells_plate1_pool4_iTag19_L004_R1#92	39	628	30	9	29	10	29	10	27	12
lane6195_TCTGCTGT_M00018359_9_M_B_cells_plate1_pool4_iTag19_L004_R1#93	39	629	30	9	28	11	28	11	31	8
lane6195_TCTGCTGT_M00018359_9_M_B_cells_plate1_pool4_iTag19_L004_R1#94	39	407	39	0	38	1	38	1	38	1
lane6195_TCTGCTGT_M00018359_9_M_B_cells_plate1_pool4_iTag19_L004_R1#95	39	416	38	1	36	3	36	3	33	6
lane6195_TCTGCTGT_M00018359_9_M_B_cells_plate1_pool4_iTag19_L004_R1#96	39	321	45	6	44	5	44	5	30	9
lane6195_TCTGCTGT_M00018359_9_M_B_cells_plate1_pool4_iTag19_L004_R1#97	39	149	72	33	73	34	73	34	75	36
lane6195_TCTGCTGT_M00018359_9_M_B_cells_plate1_pool4_iTag19_L004_R1#98	39	629	34	5	42	3	42	3	36	3
lane6195_TCTGCTGT_M00018359_9_M_B_cells_plate1_pool4_iTag19_L004_R1#99	39	510	37	2	34	5	34	5	34	5
lane6195_TCTGCTGT_M00018359_9_M_B_cells_plate1_pool4_iTag19_L004_R1#100	39	262	37	2	39	0	39	0	37	2
lane6193_GATCTCTT_M00017912_15_M_CD4_T_Cells_plate1_pool2_iTag70_L002_R1#1	65	212	53	12	65	0	65	0	77	12
lane6193_GATCTCTT_M00017912_15_M_CD4_T_Cells_plate1_pool2_iTag70_L002_R1#2	65	301	54	11	53	12	53	12	62	3
lane6193_GATCTCTT_M00017912_15_M_CD4_T_Cells_plate1_pool2_iTag70_L002_R1#3	65	329	73	8	62	3	62	3	60	5
lane6193_GATCTCTT_M00017912_15_M_CD4_T_Cells_plate1_pool2_iTag70_L002_R1#4	65	269	89	24	76	11	76	11	83	18
lane6193_GATCTCTT_M00017912_15_M_CD4_T_Cells_plate1_pool2_iTag70_L002_R1#5	65	502	83	18	87	22	87	22	101	36
lane6193_GATCTCTT_M00017912_15_M_CD4_T_Cells_plate1_pool2_iTag70_L002_R1#6	65	334	78	13	84	19	84	19	89	24
lane6193_GATCTCTT_M00017912_15_M_CD4_T_Cells_plate1_pool2_iTag70_L002_R1#7	65	502	54	11	50	15	50	15	51	14
lane6193_GATCTCTT_M00017912_15_M_CD4_T_Cells_plate1_pool2_iTag70_L002_R1#8	65	200	39	26	66	1	66	1	46	19
lane6193_GATCTCTT_M00017912_15_M_CD4_T_Cells_plate1_pool2_iTag70_L002_R1#9	65	502	73	8	75	10	75	10	89	24
lane6193_GATCTCTT_M00017912_15_M_CD4_T_Cells_plate1_pool2_iTag70_L002_R1#10	65	459	73	8	72	7	72	7	81	16
lane6193_GATCTCTT_M00017912_15_M_CD4_T_Cells_plate1_pool2_iTag70_L002_R1#11	65	254	36	29	38	27	38	27	42	23
lane6193_GATCTCTT_M00017912_15_M_CD4_T_Cells_plate1_pool2_iTag70_L002_R1#12	65	469	58	7	56	9	56	9	63	2
lane6193_GATCTCTT_M00017912_15_M_CD4_T_Cells_plate1_pool2_iTag70_L002_R1#13	65	447	47	18	46	19	46	19	48	17
lane6193_GATCTCTT_M00017912_15_M_CD4_T_Cells_plate1_pool2_iTag70_L002_R1#14	65	502	73	8	86	21	86	21	83	18
lane6193_GATCTCTT_M00017912_15_M_CD4_T_Cells_plate1_pool2_iTag70_L002_R1#15	65	409	47	18	48	17	48	17	45	20
lane6193_GATCTCTT_M00017912_15_M_CD4_T_Cells_plate1_pool2_iTag70_L002_R1#16	65	177	46	19	41	24	41	24	35	30
lane6193_GATCTCTT_M00017912_15_M_CD4_T_Cells_plate1_pool2_iTag70_L002_R1#17	65	502	48	17	44	21	44	21	52	13
lane6193_GATCTCTT_M00017912_15_M_CD4_T_Cells_plate1_pool2_iTag70_L002_R1#18	65	169	44	21	39	26	39	26	44	21
lane6193_GATCTCTT_M00017912_15_M_CD4_T_Cells_plate1_pool2_iTag70_L002_R1#19	65	121	73	8	86	21	86	21	101	36
lane6193_GATCTCTT_M00017912_15_M_CD4_T_Cells_plate1_pool2_iTag70_L002_R1#20	65	261	57	8	81	16	81	16	57	8
lane6193_GATCTCTT_M00017912_15_M_CD4_T_Cells_plate1_pool2_iTag70_L002_R1#21	65	473	64	1	60	5	60	5	66	1
lane6193_GATCTCTT_M00017912_15_M_CD4_T_Cells_plate1_pool2_iTag70_L002_R1#22	65	502	97	32	94	29	94	29	96	31
lane6193_GATCTCTT_M00017912_15_M_CD4_T_Cells_plate1_pool2_iTag70_L002_R1#23	65	502	46	19	50	15	50	15	51	14
lane6193_GATCTCTT_M00017912_15_M_CD4_T_Cells_plate1_pool2_iTag70_L002_R1#24	65	87	44	21	39	26	39	26	45	20
lane6193_GATCTCTT_M00017912_15_M_CD4_T_Cells_plate1_pool2_iTag70_L002_R1#25	65	502	59	6	57	8	57	8	56	9
lane6193_GATCTCTT_M00017912_15_M_CD4_T_Cells_plate1_pool2_iTag70_L002_R1#26	65	313	66	1	66	1	66	1	66	1
lane6193_GATCTCTT_M00017912_15_M_CD4_T_Cells_plate1_pool2_iTag70_L002_R1#27	65	502	74	9	69	4	69	4	90	25
lane6193_GATCTCTT_M00017912_15_M_CD4_T_Cells_plate1_pool2_iTag70_L002_R1#28	65	166	66	1	80	15	80	15	52	13
lane6193_GATCTCTT_M00017912_15_M_CD4_T_Cells_plate1_pool2_iTag70_L002_R1#29	65	261	39	26	47	18	47	18	40	25
lane6193_GATCTCTT_M00017912_15_M_CD4_T_Cells_plate1_pool2_iTag70_L002_R1#30	65	214	46	19	43	22	43	22	48	17
lane6193_GATCTCTT_M00017912_15_M_CD4_T_Cells_plate1_pool2_iTag70_L002_R1#31	65	111	89	24	78	13	78	13	82	17
lane6193_GATCTCTT_M00017912_15_M_CD4_T_Cells_plate1_pool2_iTag70_L002_R1#32	65	460	54	11	55	10	55	10	66	1
lane6193_GATCTCTT_M00017912_15_M_CD4_T_Cells_plate1_pool2_iTag70_L002_R1#33	65	489	33	32	35	30	35	30	46	19
lane6193_GATCTCTT_M00017912_15_M_CD4_T_Cells_plate1_pool2_iTag70_L002_R1#34	65	396	49	16	47	18	47	18	46	19
lane6193_GATCTCTT_M00017912_15_M_CD4_T_Cells_plate1_pool2_iTag70_L002_R1#35	65	502	37	28	41	24	41	24	39	26
lane6193_GATCTCTT_M00017912_15_M_CD4_T_Cells_plate1_pool2_iTag70_L002_R1#36	65	189	35	30	35	30	35	30	41	24
lane6193_GATCTCTT_M00017912_15_M_CD4_T_Cells_plate1_pool2_iTag70_L002_R1#37	65	390	67	2	68	3	68	3	64	1
lane6193_GATCTCTT_M00017912_15_M_CD4_T_Cells_plate1_pool2_iTag70_L002_R1#38	65	453	56	9	58	7	58	7	64	1
lane6193_GATCTCTT_M00017912_15_M_CD4_T_Cells_plate1_pool2_iTag70_L002_R1#39	65	502	49	16	45	20	45	20	49	16
lane6193_GATCTCTT_M00017912_15_M_CD4_T_Cells_plate1_pool2_iTag70_L002_R1#40	65	294	35	30	36	29	36	29	41	24
lane6193_GATCTCTT_M00017912_15_M_CD4_T_Cells_plate1_pool2_iTag70_L002_R1#41	65	129	78	13	62	3	62	3	86	21
lane6193_GATCTCTT_M00017912_15_M_CD4_T_Cells_plate1_pool2_iTag70_L002_R1#42	65	166	91	26	85	20	85	20	95	30
lane6193_GATCTCTT_M00017912_15_M_CD4_T_Cells_plate1_pool2_iTag70_L002_R1#43	65	502	39	26	41	24	41	24	39	26
lane6193_GATCTCTT_M00017912_15_M_CD4_T_Cells_plate1_pool2_iTag70_L002_R1#44	65	361	47	18	46	19	46	19	55	10
lane6193_GATCTCTT_M00017912_15_M_CD4_T_Cells_plate1_pool2_iTag70_L002_R1#45	65	502	77	12	72	7	72	7	82	17
lane6193_GATCTCTT_M00017912_15_M_CD4_T_Cells_plate1_pool2_iTag70_L002_R1#46	65	365	57	8	53	12	53	12	56	9
lane6193_GATCTCTT_M00017912_15_M_CD4_T_Cells_plate1_pool2_iTag70_L002_R1#47	65	169	96	31	106	41	106	41	109	44
lane6193_GATCTCTT_M00017912_15_M_CD4_T_Cells_plate1_pool2_iTag70_L002_R1#48	65	502	34	31	37	28	37	28	38	27
lane6193_GATCTCTT_M00017912_15_M_CD4_T_Cells_plate1_pool2_iTag70_L002_R1#49	65	498	42	23	41	24	41	24	51	14
lane6193_GATCTCTT_M00017912_15_M_CD4_T_Cells_plate1_pool2_iTag70_L002_R1#50	65	193	35	30	32	33	32	33	36	29
lane6193_GATCTCTT_M00017912_15_M_CD4_T_Cells_plate1_pool2_iTag70_L002_R1#51	65	502	43	22	49	16	49	16	52	13
lane6193_GATCTCTT_M00017912_15_M_CD4_T_Cells_plate1_pool2_iTag70_L002_R1#52	65	125	82	17	78	13	78	13	65	0
lane6193_GATCTCTT_M00017912_15_M_CD4_T_Cells_plate1_pool2_iTag70_L002_R1#53	65	502	43	22	40	25	40	25	43	22
lane6193_GATCTCTT_M00017912_15_M_CD4_T_Cells_plate1_pool2_iTag70_L002_R1#54	65	502	71	6	68	3	68	3	60	5
lane6193_GATCTCTT_M00017912_15_M_CD4_T_Cells_plate1_pool2_iTag70_L002_R1#55	65	259	69	4	59	6	59	6	66	1
lane6193_GATCTCTT_M00017912_15_M_CD4_T_Cells_plate1_pool2_iTag70_L002_R1#56	65	153	64	1	65	0	65	0	56	9
lane6193_GATCTCTT_M00017912_15_M_CD4_T_Cells_plate1_pool2_iTag70_L002_R1#57	65	502	47	18	43	22	43	22	43	22
lane6193_GATCTCTT_M00017912_15_M_CD4_T_Cells_plate1_pool2_iTag70_L002_R1#58	65	502	53	12	51	14	51	14	57	8
lane6193_GATCTCTT_M00017912_15_M_CD4_T_Cells_plate1_pool2_iTag70_L002_R1#59	65	502	37	28	39	26	39	26	56	9
lane6193_GATCTCTT_M00017912_15_M_CD4_T_Cells_plate1_pool2_iTag70_L002_R1#60	65	435	68	3	74	9	74	9	62	3
lane6193_GATCTCTT_M00017912_15_M_CD4_T_Cells_plate1_pool2_iTag70_L002_R1#61	65	387	74	9	73	8	73	8	87	22
lane6193_GATCTCTT_M00017912_15_M_CD4_T_Cells_plate1_pool2_iTag70_L002_R1#62	65	502	53	12	49	16	49	16	46	19
lane6193_GATCTCTT_M00017912_15_M_CD4_T_Cells_plate1_pool2_iTag70_L002_R1#63	65	207	67	2	80	15	80	15	97	32
lane6193_GATCTCTT_M00017912_15_M_CD4_T_Cells_plate1_pool2_iTag70_L002_R1#64	65	502	58	7	58	7	58	7	63	2
lane6193_GATCTCTT_M00017912_15_M_CD4_T_Cells_plate1_pool2_iTag70_L002_R1#65	65	502	47	18	50	15	50	15	55	10
lane6193_GATCTCTT_M00017912_15_M_CD4_T_Cells_plate1_pool2_iTag70_L002_R1#66	65	485	72	7	79	14	79	14	81	16
lane6193_GATCTCTT_M00017912_15_M_CD4_T_Cells_plate1_pool2_iTag70_L002_R1#67	65	502	75	10	70	5	70	5	75	10
lane6193_GATCTCTT_M00017912_15_M_CD4_T_Cells_plate1_pool2_iTag70_L002_R1#68	65	479	57	8	61	4	61	4	64	1
lane6193_GATCTCTT_M00017912_15_M_CD4_T_Cells_plate1_pool2_iTag70_L002_R1#69	65	328	75	10	73	8	73	8	69	4
lane6193_GATCTCTT_M00017912_15_M_CD4_T_Cells_plate1_pool2_iTag70_L002_R1#70	65	502	62	3	65	0	65	0	66	1
lane6193_GATCTCTT_M00017912_15_M_CD4_T_Cells_plate1_pool2_iTag70_L002_R1#71	65	340	55	10	60	5	60	5	55	10
lane6193_GATCTCTT_M00017912_15_M_CD4_T_Cells_plate1_pool2_iTag70_L002_R1#72	65	179	60	5	59	6	59	6	73	8
lane6193_GATCTCTT_M00017912_15_M_CD4_T_Cells_plate1_pool2_iTag70_L002_R1#73	65	436	51	14	47	18	47	18	46	19
lane6193_GATCTCTT_M00017912_15_M_CD4_T_Cells_plate1_pool2_iTag70_L002_R1#74	65	252	89	24	89	24	89	24	95	30
lane6193_GATCTCTT_M00017912_15_M_CD4_T_Cells_plate1_pool2_iTag70_L002_R1#75	65	348	49	16	50	15	50	15	48	17
lane6193_GATCTCTT_M00017912_15_M_CD4_T_Cells_plate1_pool2_iTag70_L002_R1#76	65	502	32	33	33	32	33	32	40	25
lane6193_GATCTCTT_M00017912_15_M_CD4_T_Cells_plate1_pool2_iTag70_L002_R1#77	65	254	64	1	67	2	67	2	72	7
lane6193_GATCTCTT_M00017912_15_M_CD4_T_Cells_plate1_pool2_iTag70_L002_R1#78	65	332	75	10	66	1	66	1	84	19
lane6193_GATCTCTT_M00017912_15_M_CD4_T_Cells_plate1_pool2_iTag70_L002_R1#79	65	419	48	17	47	18	47	18	49	16
lane6193_GATCTCTT_M00017912_15_M_CD4_T_Cells_plate1_pool2_iTag70_L002_R1#80	65	390	70	5	64	1	64	1	67	2
lane6193_GATCTCTT_M00017912_15_M_CD4_T_Cells_plate1_pool2_iTag70_L002_R1#81	65	240	33	32	41	24	41	24	49	16
lane6193_GATCTCTT_M00017912_15_M_CD4_T_Cells_plate1_pool2_iTag70_L002_R1#82	65	362	64	1	68	3	68	3	61	4
lane6193_GATCTCTT_M00017912_15_M_CD4_T_Cells_plate1_pool2_iTag70_L002_R1#83	65	215	83	18	82	17	82	17	61	4
lane6193_GATCTCTT_M00017912_15_M_CD4_T_Cells_plate1_pool2_iTag70_L002_R1#84	65	502	50	15	44	21	44	21	48	17
lane6193_GATCTCTT_M00017912_15_M_CD4_T_Cells_plate1_pool2_iTag70_L002_R1#85	65	178	65	0	72	7	72	7	60	5
lane6193_GATCTCTT_M00017912_15_M_CD4_T_Cells_plate1_pool2_iTag70_L002_R1#86	65	502	53	12	55	10	55	10	52	13
lane6193_GATCTCTT_M00017912_15_M_CD4_T_Cells_plate1_pool2_iTag70_L002_R1#87	65	237	46	19	46	19	46	19	44	21
lane6193_GATCTCTT_M00017912_15_M_CD4_T_Cells_plate1_pool2_iTag70_L002_R1#88	65	502	50	15	51	14	51	14	58	7
lane6193_GATCTCTT_M00017912_15_M_CD4_T_Cells_plate1_pool2_iTag70_L002_R1#89	65	425	56	9	57	8	57	8	66	1
lane6193_GATCTCTT_M00017912_15_M_CD4_T_Cells_plate1_pool2_iTag70_L002_R1#90	65	194	70	5	81	16	81	16	99	34
lane6193_GATCTCTT_M00017912_15_M_CD4_T_Cells_plate1_pool2_iTag70_L002_R1#91	65	493	54	11	47	18	47	18	64	1
lane6193_GATCTCTT_M00017912_15_M_CD4_T_Cells_plate1_pool2_iTag70_L002_R1#92	65	502	61	4	60	5	60	5	64	1
lane6193_GATCTCTT_M00017912_15_M_CD4_T_Cells_plate1_pool2_iTag70_L002_R1#93	65	502	37	28	38	27	38	27	44	21
lane6193_GATCTCTT_M00017912_15_M_CD4_T_Cells_plate1_pool2_iTag70_L002_R1#94	65	502	62	3	56	9	56	9	65	0
lane6193_GATCTCTT_M00017912_15_M_CD4_T_Cells_plate1_pool2_iTag70_L002_R1#95	65	302	32	33	37	28	37	28	47	18
lane6193_GATCTCTT_M00017912_15_M_CD4_T_Cells_plate1_pool2_iTag70_L002_R1#96	65	186	53	12	53	12	53	12	62	3
lane6193_GATCTCTT_M00017912_15_M_CD4_T_Cells_plate1_pool2_iTag70_L002_R1#97	65	353	59	6	58	7	58	7	73	8
lane6193_GATCTCTT_M00017912_15_M_CD4_T_Cells_plate1_pool2_iTag70_L002_R1#98	65	280	75	10	70	5	70	5	80	15
lane6193_GATCTCTT_M00017912_15_M_CD4_T_Cells_plate1_pool2_iTag70_L002_R1#99	65	502	44	21	42	23	42	23	48	17
lane6193_GATCTCTT_M00017912_15_M_CD4_T_Cells_plate1_pool2_iTag70_L002_R1#100	65	502	57	8	64	1	64	1	56	9
lane6194_GCATGGCT_M00017620_24_M_CD4_T_Cells_plate1_pool3_iTag78_L003_R1#1	104	643	110	6	105	1	105	1	105	1
lane6194_GCATGGCT_M00017620_24_M_CD4_T_Cells_plate1_pool3_iTag78_L003_R1#2	104	227	32	72	104	0	104	0	146	42
lane6194_GCATGGCT_M00017620_24_M_CD4_T_Cells_plate1_pool3_iTag78_L003_R1#3	104	643	84	20	108	4	108	4	99	5
lane6194_GCATGGCT_M00017620_24_M_CD4_T_Cells_plate1_pool3_iTag78_L003_R1#4	104	643	105	1	121	17	121	17	119	15
lane6194_GCATGGCT_M00017620_24_M_CD4_T_Cells_plate1_pool3_iTag78_L003_R1#5	104	487	122	18	123	19	123	19	126	22
lane6194_GCATGGCT_M00017620_24_M_CD4_T_Cells_plate1_pool3_iTag78_L003_R1#6	104	418	116	12	118	14	118	14	117	13
lane6194_GCATGGCT_M00017620_24_M_CD4_T_Cells_plate1_pool3_iTag78_L003_R1#7	104	310	79	25	83	21	83	21	70	34
lane6194_GCATGGCT_M00017620_24_M_CD4_T_Cells_plate1_pool3_iTag78_L003_R1#8	104	530	96	8	103	1	103	1	95	9
lane6194_GCATGGCT_M00017620_24_M_CD4_T_Cells_plate1_pool3_iTag78_L003_R1#9	104	643	124	20	120	16	120	16	124	20
lane6194_GCATGGCT_M00017620_24_M_CD4_T_Cells_plate1_pool3_iTag78_L003_R1#10	104	314	92	12	92	12	92	12	77	27
lane6194_GCATGGCT_M00017620_24_M_CD4_T_Cells_plate1_pool3_iTag78_L003_R1#11	104	407	102	2	105	1	105	1	107	3
lane6194_GCATGGCT_M00017620_24_M_CD4_T_Cells_plate1_pool3_iTag78_L003_R1#12	104	251	63	41	73	31	73	31	90	14
lane6194_GCATGGCT_M00017620_24_M_CD4_T_Cells_plate1_pool3_iTag78_L003_R1#13	104	643	101	3	97	7	97	7	98	6
lane6194_GCATGGCT_M00017620_24_M_CD4_T_Cells_plate1_pool3_iTag78_L003_R1#14	104	384	136	32	122	18	122	18	111	7
lane6194_GCATGGCT_M00017620_24_M_CD4_T_Cells_plate1_pool3_iTag78_L003_R1#15	104	616	77	27	88	16	88	16	87	17
lane6194_GCATGGCT_M00017620_24_M_CD4_T_Cells_plate1_pool3_iTag78_L003_R1#16	104	558	90	14	100	4	100	4	92	12
lane6194_GCATGGCT_M00017620_24_M_CD4_T_Cells_plate1_pool3_iTag78_L003_R1#17	104	464	125	21	131	27	131	27	136	32
lane6194_GCATGGCT_M00017620_24_M_CD4_T_Cells_plate1_pool3_iTag78_L003_R1#18	104	643	126	22	123	19	123	19	125	21
lane6194_GCATGGCT_M00017620_24_M_CD4_T_Cells_plate1_pool3_iTag78_L003_R1#19	104	427	115	11	117	13	117	13	112	8
lane6194_GCATGGCT_M00017620_24_M_CD4_T_Cells_plate1_pool3_iTag78_L003_R1#20	104	405	98	6	99	5	99	5	88	16
lane6194_GCATGGCT_M00017620_24_M_CD4_T_Cells_plate1_pool3_iTag78_L003_R1#21	104	391	110	6	97	7	97	7	107	3
lane6194_GCATGGCT_M00017620_24_M_CD4_T_Cells_plate1_pool3_iTag78_L003_R1#22	104	421	116	12	125	21	125	21	125	21
lane6194_GCATGGCT_M00017620_24_M_CD4_T_Cells_plate1_pool3_iTag78_L003_R1#23	104	564	119	15	115	11	115	11	121	17
lane6194_GCATGGCT_M00017620_24_M_CD4_T_Cells_plate1_pool3_iTag78_L003_R1#24	104	473	47	57	64	40	64	40	58	46
lane6194_GCATGGCT_M00017620_24_M_CD4_T_Cells_plate1_pool3_iTag78_L003_R1#25	104	346	108	4	109	5	109	5	110	6
lane6194_GCATGGCT_M00017620_24_M_CD4_T_Cells_plate1_pool3_iTag78_L003_R1#26	104	442	100	4	122	18	122	18	126	22
lane6194_GCATGGCT_M00017620_24_M_CD4_T_Cells_plate1_pool3_iTag78_L003_R1#27	104	643	108	4	110	6	110	6	100	4
lane6194_GCATGGCT_M00017620_24_M_CD4_T_Cells_plate1_pool3_iTag78_L003_R1#28	104	116	134	30	147	43	147	43	139	35
lane6194_GCATGGCT_M00017620_24_M_CD4_T_Cells_plate1_pool3_iTag78_L003_R1#29	104	420	79	25	99	5	99	5	95	9
lane6194_GCATGGCT_M00017620_24_M_CD4_T_Cells_plate1_pool3_iTag78_L003_R1#30	104	472	52	52	62	42	62	42	63	41
lane6194_GCATGGCT_M00017620_24_M_CD4_T_Cells_plate1_pool3_iTag78_L003_R1#31	104	303	100	4	116	12	116	12	98	6
lane6194_GCATGGCT_M00017620_24_M_CD4_T_Cells_plate1_pool3_iTag78_L003_R1#32	104	643	43	61	55	49	55	49	37	67
lane6194_GCATGGCT_M00017620_24_M_CD4_T_Cells_plate1_pool3_iTag78_L003_R1#33	104	92	136	32	139	35	139	35	126	22
lane6194_GCATGGCT_M00017620_24_M_CD4_T_Cells_plate1_pool3_iTag78_L003_R1#34	104	643	95	9	100	4	100	4	93	11
lane6194_GCATGGCT_M00017620_24_M_CD4_T_Cells_plate1_pool3_iTag78_L003_R1#35	104	643	97	7	108	4	108	4	99	5
lane6194_GCATGGCT_M00017620_24_M_CD4_T_Cells_plate1_pool3_iTag78_L003_R1#36	104	643	88	16	97	7	97	7	91	13
lane6194_GCATGGCT_M00017620_24_M_CD4_T_Cells_plate1_pool3_iTag78_L003_R1#37	104	558	116	12	125	21	125	21	126	22
lane6194_GCATGGCT_M00017620_24_M_CD4_T_Cells_plate1_pool3_iTag78_L003_R1#38	104	611	92	12	95	9	95	9	99	5
lane6194_GCATGGCT_M00017620_24_M_CD4_T_Cells_plate1_pool3_iTag78_L003_R1#39	104	504	117	13	117	13	117	13	114	10
lane6194_GCATGGCT_M00017620_24_M_CD4_T_Cells_plate1_pool3_iTag78_L003_R1#40	104	643	117	13	123	19	123	19	123	19
lane6194_GCATGGCT_M00017620_24_M_CD4_T_Cells_plate1_pool3_iTag78_L003_R1#41	104	351	74	30	108	4	108	4	109	5
lane6194_GCATGGCT_M00017620_24_M_CD4_T_Cells_plate1_pool3_iTag78_L003_R1#42	104	271	53	51	61	43	61	43	59	45
lane6194_GCATGGCT_M00017620_24_M_CD4_T_Cells_plate1_pool3_iTag78_L003_R1#43	104	643	86	18	98	6	98	6	91	13
lane6194_GCATGGCT_M00017620_24_M_CD4_T_Cells_plate1_pool3_iTag78_L003_R1#44	104	489	73	31	75	29	75	29	74	30
lane6194_GCATGGCT_M00017620_24_M_CD4_T_Cells_plate1_pool3_iTag78_L003_R1#45	104	364	79	25	85	19	85	19	80	24
lane6194_GCATGGCT_M00017620_24_M_CD4_T_Cells_plate1_pool3_iTag78_L003_R1#46	104	643	101	3	104	0	104	0	112	8
lane6194_GCATGGCT_M00017620_24_M_CD4_T_Cells_plate1_pool3_iTag78_L003_R1#47	104	643	88	16	94	10	94	10	96	8
lane6194_GCATGGCT_M00017620_24_M_CD4_T_Cells_plate1_pool3_iTag78_L003_R1#48	104	263	95	9	100	4	100	4	106	2
lane6194_GCATGGCT_M00017620_24_M_CD4_T_Cells_plate1_pool3_iTag78_L003_R1#49	104	643	47	57	57	47	57	47	49	55
lane6194_GCATGGCT_M00017620_24_M_CD4_T_Cells_plate1_pool3_iTag78_L003_R1#50	104	340	119	15	117	13	117	13	102	2
lane6194_GCATGGCT_M00017620_24_M_CD4_T_Cells_plate1_pool3_iTag78_L003_R1#51	104	351	103	1	107	3	107	3	100	4
lane6194_GCATGGCT_M00017620_24_M_CD4_T_Cells_plate1_pool3_iTag78_L003_R1#52	104	485	109	5	103	1	103	1	105	1
lane6194_GCATGGCT_M00017620_24_M_CD4_T_Cells_plate1_pool3_iTag78_L003_R1#53	104	643	107	3	120	16	120	16	98	6
lane6194_GCATGGCT_M00017620_24_M_CD4_T_Cells_plate1_pool3_iTag78_L003_R1#54	104	362	100	4	100	4	100	4	107	3
lane6194_GCATGGCT_M00017620_24_M_CD4_T_Cells_plate1_pool3_iTag78_L003_R1#55	104	273	61	43	76	28	76	28	68	36
lane6194_GCATGGCT_M00017620_24_M_CD4_T_Cells_plate1_pool3_iTag78_L003_R1#56	104	643	117	13	116	12	116	12	118	14
lane6194_GCATGGCT_M00017620_24_M_CD4_T_Cells_plate1_pool3_iTag78_L003_R1#57	104	423	108	4	104	0	104	0	95	9
lane6194_GCATGGCT_M00017620_24_M_CD4_T_Cells_plate1_pool3_iTag78_L003_R1#58	104	316	67	37	63	41	63	41	65	39
lane6194_GCATGGCT_M00017620_24_M_CD4_T_Cells_plate1_pool3_iTag78_L003_R1#59	104	403	79	25	87	17	87	17	97	7
lane6194_GCATGGCT_M00017620_24_M_CD4_T_Cells_plate1_pool3_iTag78_L003_R1#60	104	249	124	20	120	16	120	16	119	15
lane6194_GCATGGCT_M00017620_24_M_CD4_T_Cells_plate1_pool3_iTag78_L003_R1#61	104	643	80	24	81	23	81	23	88	16
lane6194_GCATGGCT_M00017620_24_M_CD4_T_Cells_plate1_pool3_iTag78_L003_R1#62	104	440	86	18	113	9	113	9	99	5
lane6194_GCATGGCT_M00017620_24_M_CD4_T_Cells_plate1_pool3_iTag78_L003_R1#63	104	383	36	68	65	39	65	39	38	66
lane6194_GCATGGCT_M00017620_24_M_CD4_T_Cells_plate1_pool3_iTag78_L003_R1#64	104	515	105	1	110	6	110	6	111	7
lane6194_GCATGGCT_M00017620_24_M_CD4_T_Cells_plate1_pool3_iTag78_L003_R1#65	104	250	35	69	28	76	28	76	42	62
lane6194_GCATGGCT_M00017620_24_M_CD4_T_Cells_plate1_pool3_iTag78_L003_R1#66	104	458	124	20	119	15	119	15	120	16
lane6194_GCATGGCT_M00017620_24_M_CD4_T_Cells_plate1_pool3_iTag78_L003_R1#67	104	446	112	8	118	14	118	14	118	14
lane6194_GCATGGCT_M00017620_24_M_CD4_T_Cells_plate1_pool3_iTag78_L003_R1#68	104	606	108	4	106	2	106	2	109	5
lane6194_GCATGGCT_M00017620_24_M_CD4_T_Cells_plate1_pool3_iTag78_L003_R1#69	104	461	55	49	77	27	77	27	70	34
lane6194_GCATGGCT_M00017620_24_M_CD4_T_Cells_plate1_pool3_iTag78_L003_R1#70	104	307	63	41	102	2	102	2	85	19
lane6194_GCATGGCT_M00017620_24_M_CD4_T_Cells_plate1_pool3_iTag78_L003_R1#71	104	357	25	79	94	10	94	10	113	9
lane6194_GCATGGCT_M00017620_24_M_CD4_T_Cells_plate1_pool3_iTag78_L003_R1#72	104	366	54	50	69	35	69	35	56	48
lane6194_GCATGGCT_M00017620_24_M_CD4_T_Cells_plate1_pool3_iTag78_L003_R1#73	104	363	75	29	109	5	109	5	117	13
lane6194_GCATGGCT_M00017620_24_M_CD4_T_Cells_plate1_pool3_iTag78_L003_R1#74	104	248	115	11	117	13	117	13	116	12
lane6194_GCATGGCT_M00017620_24_M_CD4_T_Cells_plate1_pool3_iTag78_L003_R1#75	104	535	116	12	98	6	98	6	101	3
lane6194_GCATGGCT_M00017620_24_M_CD4_T_Cells_plate1_pool3_iTag78_L003_R1#76	104	643	126	22	125	21	125	21	126	22
lane6194_GCATGGCT_M00017620_24_M_CD4_T_Cells_plate1_pool3_iTag78_L003_R1#77	104	426	92	12	100	4	100	4	81	23
lane6194_GCATGGCT_M00017620_24_M_CD4_T_Cells_plate1_pool3_iTag78_L003_R1#78	104	643	105	1	101	3	101	3	100	4
lane6194_GCATGGCT_M00017620_24_M_CD4_T_Cells_plate1_pool3_iTag78_L003_R1#79	104	387	108	4	123	19	123	19	116	12
lane6194_GCATGGCT_M00017620_24_M_CD4_T_Cells_plate1_pool3_iTag78_L003_R1#80	104	643	89	15	102	2	102	2	104	0
lane6194_GCATGGCT_M00017620_24_M_CD4_T_Cells_plate1_pool3_iTag78_L003_R1#81	104	569	92	12	103	1	103	1	105	1
lane6194_GCATGGCT_M00017620_24_M_CD4_T_Cells_plate1_pool3_iTag78_L003_R1#82	104	240	135	31	137	33	137	33	133	29
lane6194_GCATGGCT_M00017620_24_M_CD4_T_Cells_plate1_pool3_iTag78_L003_R1#83	104	643	101	3	106	2	106	2	102	2
lane6194_GCATGGCT_M00017620_24_M_CD4_T_Cells_plate1_pool3_iTag78_L003_R1#84	104	344	124	20	128	24	128	24	135	31
lane6194_GCATGGCT_M00017620_24_M_CD4_T_Cells_plate1_pool3_iTag78_L003_R1#85	104	484	80	24	106	2	106	2	91	13
lane6194_GCATGGCT_M00017620_24_M_CD4_T_Cells_plate1_pool3_iTag78_L003_R1#86	104	267	37	67	35	69	35	69	40	64
lane6194_GCATGGCT_M00017620_24_M_CD4_T_Cells_plate1_pool3_iTag78_L003_R1#87	104	323	58	46	65	39	65	39	69	35
lane6194_GCATGGCT_M00017620_24_M_CD4_T_Cells_plate1_pool3_iTag78_L003_R1#88	104	643	90	14	96	8	96	8	90	14
lane6194_GCATGGCT_M00017620_24_M_CD4_T_Cells_plate1_pool3_iTag78_L003_R1#89	104	643	77	27	87	17	87	17	89	15
lane6194_GCATGGCT_M00017620_24_M_CD4_T_Cells_plate1_pool3_iTag78_L003_R1#90	104	240	102	2	120	16	120	16	114	10
lane6194_GCATGGCT_M00017620_24_M_CD4_T_Cells_plate1_pool3_iTag78_L003_R1#91	104	639	83	21	94	10	94	10	76	28
lane6194_GCATGGCT_M00017620_24_M_CD4_T_Cells_plate1_pool3_iTag78_L003_R1#92	104	426	78	26	86	18	86	18	79	25
lane6194_GCATGGCT_M00017620_24_M_CD4_T_Cells_plate1_pool3_iTag78_L003_R1#93	104	583	90	14	92	12	92	12	90	14
lane6194_GCATGGCT_M00017620_24_M_CD4_T_Cells_plate1_pool3_iTag78_L003_R1#94	104	269	53	51	85	19	85	19	65	39
lane6194_GCATGGCT_M00017620_24_M_CD4_T_Cells_plate1_pool3_iTag78_L003_R1#95	104	420	136	32	128	24	128	24	138	34
lane6194_GCATGGCT_M00017620_24_M_CD4_T_Cells_plate1_pool3_iTag78_L003_R1#96	104	643	76	28	79	25	79	25	81	23
lane6194_GCATGGCT_M00017620_24_M_CD4_T_Cells_plate1_pool3_iTag78_L003_R1#97	104	643	79	25	79	25	79	25	88	16
lane6194_GCATGGCT_M00017620_24_M_CD4_T_Cells_plate1_pool3_iTag78_L003_R1#98	104	463	82	22	100	4	100	4	87	17
lane6194_GCATGGCT_M00017620_24_M_CD4_T_Cells_plate1_pool3_iTag78_L003_R1#99	104	444	85	19	92	12	92	12	88	16
lane6194_GCATGGCT_M00017620_24_M_CD4_T_Cells_plate1_pool3_iTag78_L003_R1#100	104	500	96	8	107	3	107	3	92	12
lane6197_TCAGATTC_M05-20526_3_M_CD4_T_Cells_plate1_pool6_iTag46_L006_R1#1	13	542	9	4	10	3	10	3	9	4
lane6197_TCAGATTC_M05-20526_3_M_CD4_T_Cells_plate1_pool6_iTag46_L006_R1#2	13	348	15	2	15	2	15	2	15	2
lane6197_TCAGATTC_M05-20526_3_M_CD4_T_Cells_plate1_pool6_iTag46_L006_R1#3	13	542	12	1	11	2	11	2	12	1
lane6197_TCAGATTC_M05-20526_3_M_CD4_T_Cells_plate1_pool6_iTag46_L006_R1#4	13	209	21	8	20	7	20	7	21	8
lane6197_TCAGATTC_M05-20526_3_M_CD4_T_Cells_plate1_pool6_iTag46_L006_R1#5	13	542	20	7	18	5	18	5	20	7
lane6197_TCAGATTC_M05-20526_3_M_CD4_T_Cells_plate1_pool6_iTag46_L006_R1#6	13	490	15	2	15	2	15	2	16	3
lane6197_TCAGATTC_M05-20526_3_M_CD4_T_Cells_plate1_pool6_iTag46_L006_R1#7	13	248	20	7	21	8	21	8	20	7
lane6197_TCAGATTC_M05-20526_3_M_CD4_T_Cells_plate1_pool6_iTag46_L006_R1#8	13	291	27	14	30	17	30	17	34	21
lane6197_TCAGATTC_M05-20526_3_M_CD4_T_Cells_plate1_pool6_iTag46_L006_R1#9	13	542	16	3	15	2	15	2	16	3
lane6197_TCAGATTC_M05-20526_3_M_CD4_T_Cells_plate1_pool6_iTag46_L006_R1#10	13	334	6	7	7	6	7	6	10	3
lane6197_TCAGATTC_M05-20526_3_M_CD4_T_Cells_plate1_pool6_iTag46_L006_R1#11	13	345	35	22	37	24	37	24	48	35
lane6197_TCAGATTC_M05-20526_3_M_CD4_T_Cells_plate1_pool6_iTag46_L006_R1#12	13	261	21	8	19	6	19	6	20	7
lane6197_TCAGATTC_M05-20526_3_M_CD4_T_Cells_plate1_pool6_iTag46_L006_R1#13	13	542	18	5	17	4	17	4	19	6
lane6197_TCAGATTC_M05-20526_3_M_CD4_T_Cells_plate1_pool6_iTag46_L006_R1#14	13	542	17	4	15	2	15	2	16	3
lane6197_TCAGATTC_M05-20526_3_M_CD4_T_Cells_plate1_pool6_iTag46_L006_R1#15	13	532	25	12	23	10	23	10	28	15
lane6197_TCAGATTC_M05-20526_3_M_CD4_T_Cells_plate1_pool6_iTag46_L006_R1#16	13	449	13	0	11	2	11	2	11	2
lane6197_TCAGATTC_M05-20526_3_M_CD4_T_Cells_plate1_pool6_iTag46_L006_R1#17	13	82	11	2	12	1	12	1	8	5
lane6197_TCAGATTC_M05-20526_3_M_CD4_T_Cells_plate1_pool6_iTag46_L006_R1#18	13	542	18	5	16	3	16	3	18	5
lane6197_TCAGATTC_M05-20526_3_M_CD4_T_Cells_plate1_pool6_iTag46_L006_R1#19	13	542	9	4	9	4	9	4	7	6
lane6197_TCAGATTC_M05-20526_3_M_CD4_T_Cells_plate1_pool6_iTag46_L006_R1#20	13	505	12	1	10	3	10	3	11	2
lane6197_TCAGATTC_M05-20526_3_M_CD4_T_Cells_plate1_pool6_iTag46_L006_R1#21	13	528	10	3	9	4	9	4	10	3
lane6197_TCAGATTC_M05-20526_3_M_CD4_T_Cells_plate1_pool6_iTag46_L006_R1#22	13	322	20	7	19	6	19	6	20	7
lane6197_TCAGATTC_M05-20526_3_M_CD4_T_Cells_plate1_pool6_iTag46_L006_R1#23	13	217	11	2	10	3	10	3	10	3
lane6197_TCAGATTC_M05-20526_3_M_CD4_T_Cells_plate1_pool6_iTag46_L006_R1#24	13	254	26	13	20	7	20	7	27	14
lane6197_TCAGATTC_M05-20526_3_M_CD4_T_Cells_plate1_pool6_iTag46_L006_R1#25	13	542	21	8	22	9	22	9	18	5
lane6197_TCAGATTC_M05-20526_3_M_CD4_T_Cells_plate1_pool6_iTag46_L006_R1#26	13	231	17	4	15	2	15	2	14	1
lane6197_TCAGATTC_M05-20526_3_M_CD4_T_Cells_plate1_pool6_iTag46_L006_R1#27	13	542	15	2	14	1	14	1	18	5
lane6197_TCAGATTC_M05-20526_3_M_CD4_T_Cells_plate1_pool6_iTag46_L006_R1#28	13	486	20	7	18	5	18	5	22	9
lane6197_TCAGATTC_M05-20526_3_M_CD4_T_Cells_plate1_pool6_iTag46_L006_R1#29	13	439	21	8	20	7	20	7	18	5
lane6197_TCAGATTC_M05-20526_3_M_CD4_T_Cells_plate1_pool6_iTag46_L006_R1#30	13	542	18	5	16	3	16	3	20	7
lane6197_TCAGATTC_M05-20526_3_M_CD4_T_Cells_plate1_pool6_iTag46_L006_R1#31	13	520	17	4	15	2	15	2	15	2
lane6197_TCAGATTC_M05-20526_3_M_CD4_T_Cells_plate1_pool6_iTag46_L006_R1#32	13	542	11	2	9	4	9	4	10	3
lane6197_TCAGATTC_M05-20526_3_M_CD4_T_Cells_plate1_pool6_iTag46_L006_R1#33	13	542	13	0	12	1	12	1	14	1
lane6197_TCAGATTC_M05-20526_3_M_CD4_T_Cells_plate1_pool6_iTag46_L006_R1#34	13	378	20	7	20	7	20	7	22	9
lane6197_TCAGATTC_M05-20526_3_M_CD4_T_Cells_plate1_pool6_iTag46_L006_R1#35	13	400	15	2	13	0	13	0	16	3
lane6197_TCAGATTC_M05-20526_3_M_CD4_T_Cells_plate1_pool6_iTag46_L006_R1#36	13	532	28	15	27	14	27	14	29	16
lane6197_TCAGATTC_M05-20526_3_M_CD4_T_Cells_plate1_pool6_iTag46_L006_R1#37	13	542	19	6	18	5	18	5	19	6
lane6197_TCAGATTC_M05-20526_3_M_CD4_T_Cells_plate1_pool6_iTag46_L006_R1#38	13	272	18	5	17	4	17	4	15	2
lane6197_TCAGATTC_M05-20526_3_M_CD4_T_Cells_plate1_pool6_iTag46_L006_R1#39	13	451	14	1	14	1	14	1	15	2
lane6197_TCAGATTC_M05-20526_3_M_CD4_T_Cells_plate1_pool6_iTag46_L006_R1#40	13	224	13	0	14	1	14	1	13	0
lane6197_TCAGATTC_M05-20526_3_M_CD4_T_Cells_plate1_pool6_iTag46_L006_R1#41	13	349	15	2	12	1	12	1	14	1
lane6197_TCAGATTC_M05-20526_3_M_CD4_T_Cells_plate1_pool6_iTag46_L006_R1#42	13	542	9	4	10	3	10	3	12	1
lane6197_TCAGATTC_M05-20526_3_M_CD4_T_Cells_plate1_pool6_iTag46_L006_R1#43	13	267	10	3	10	3	10	3	8	5
lane6197_TCAGATTC_M05-20526_3_M_CD4_T_Cells_plate1_pool6_iTag46_L006_R1#44	13	542	14	1	13	0	13	0	12	1
lane6197_TCAGATTC_M05-20526_3_M_CD4_T_Cells_plate1_pool6_iTag46_L006_R1#45	13	187	16	3	17	4	17	4	17	4
lane6197_TCAGATTC_M05-20526_3_M_CD4_T_Cells_plate1_pool6_iTag46_L006_R1#46	13	390	27	14	23	10	23	10	23	10
lane6197_TCAGATTC_M05-20526_3_M_CD4_T_Cells_plate1_pool6_iTag46_L006_R1#47	13	542	16	3	14	1	14	1	18	5
lane6197_TCAGATTC_M05-20526_3_M_CD4_T_Cells_plate1_pool6_iTag46_L006_R1#48	13	475	14	1	12	1	12	1	16	3
lane6197_TCAGATTC_M05-20526_3_M_CD4_T_Cells_plate1_pool6_iTag46_L006_R1#49	13	53	2	11	2	11	2	11	2	11
lane6197_TCAGATTC_M05-20526_3_M_CD4_T_Cells_plate1_pool6_iTag46_L006_R1#50	13	402	14	1	13	0	13	0	13	0
lane6197_TCAGATTC_M05-20526_3_M_CD4_T_Cells_plate1_pool6_iTag46_L006_R1#51	13	542	10	3	9	4	9	4	10	3
lane6197_TCAGATTC_M05-20526_3_M_CD4_T_Cells_plate1_pool6_iTag46_L006_R1#52	13	411	20	7	19	6	19	6	17	4
lane6197_TCAGATTC_M05-20526_3_M_CD4_T_Cells_plate1_pool6_iTag46_L006_R1#53	13	542	10	3	8	5	8	5	9	4
lane6197_TCAGATTC_M05-20526_3_M_CD4_T_Cells_plate1_pool6_iTag46_L006_R1#54	13	542	18	5	17	4	17	4	16	3
lane6197_TCAGATTC_M05-20526_3_M_CD4_T_Cells_plate1_pool6_iTag46_L006_R1#55	13	63	11	2	12	1	12	1	13	0
lane6197_TCAGATTC_M05-20526_3_M_CD4_T_Cells_plate1_pool6_iTag46_L006_R1#56	13	269	10	3	8	5	8	5	10	3
lane6197_TCAGATTC_M05-20526_3_M_CD4_T_Cells_plate1_pool6_iTag46_L006_R1#57	13	407	13	0	11	2	11	2	11	2
lane6197_TCAGATTC_M05-20526_3_M_CD4_T_Cells_plate1_pool6_iTag46_L006_R1#58	13	185	8	5	7	6	7	6	6	7
lane6197_TCAGATTC_M05-20526_3_M_CD4_T_Cells_plate1_pool6_iTag46_L006_R1#59	13	542	13	0	11	2	11	2	10	3
lane6197_TCAGATTC_M05-20526_3_M_CD4_T_Cells_plate1_pool6_iTag46_L006_R1#60	13	403	17	4	17	4	17	4	21	8
lane6197_TCAGATTC_M05-20526_3_M_CD4_T_Cells_plate1_pool6_iTag46_L006_R1#61	13	542	15	2	13	0	13	0	13	0
lane6197_TCAGATTC_M05-20526_3_M_CD4_T_Cells_plate1_pool6_iTag46_L006_R1#62	13	46	21	8	19	6	19	6	22	9
lane6197_TCAGATTC_M05-20526_3_M_CD4_T_Cells_plate1_pool6_iTag46_L006_R1#63	13	542	11	2	9	4	9	4	9	4
lane6197_TCAGATTC_M05-20526_3_M_CD4_T_Cells_plate1_pool6_iTag46_L006_R1#64	13	542	19	6	19	6	19	6	19	6
lane6197_TCAGATTC_M05-20526_3_M_CD4_T_Cells_plate1_pool6_iTag46_L006_R1#65	13	500	16	3	14	1	14	1	16	3
lane6197_TCAGATTC_M05-20526_3_M_CD4_T_Cells_plate1_pool6_iTag46_L006_R1#66	13	542	11	2	11	2	11	2	12	1
lane6197_TCAGATTC_M05-20526_3_M_CD4_T_Cells_plate1_pool6_iTag46_L006_R1#67	13	103	17	4	17	4	17	4	14	1
lane6197_TCAGATTC_M05-20526_3_M_CD4_T_Cells_plate1_pool6_iTag46_L006_R1#68	13	436	17	4	15	2	15	2	20	7
lane6197_TCAGATTC_M05-20526_3_M_CD4_T_Cells_plate1_pool6_iTag46_L006_R1#69	13	478	15	2	13	0	13	0	13	0
lane6197_TCAGATTC_M05-20526_3_M_CD4_T_Cells_plate1_pool6_iTag46_L006_R1#70	13	141	23	10	21	8	21	8	18	5
lane6197_TCAGATTC_M05-20526_3_M_CD4_T_Cells_plate1_pool6_iTag46_L006_R1#71	13	400	20	7	17	4	17	4	18	5
lane6197_TCAGATTC_M05-20526_3_M_CD4_T_Cells_plate1_pool6_iTag46_L006_R1#72	13	304	9	4	7	6	7	6	6	7
lane6197_TCAGATTC_M05-20526_3_M_CD4_T_Cells_plate1_pool6_iTag46_L006_R1#73	13	542	14	1	13	0	13	0	14	1
lane6197_TCAGATTC_M05-20526_3_M_CD4_T_Cells_plate1_pool6_iTag46_L006_R1#74	13	202	7	6	8	5	8	5	6	7
lane6197_TCAGATTC_M05-20526_3_M_CD4_T_Cells_plate1_pool6_iTag46_L006_R1#75	13	542	19	6	19	6	19	6	18	5
lane6197_TCAGATTC_M05-20526_3_M_CD4_T_Cells_plate1_pool6_iTag46_L006_R1#76	13	462	21	8	20	7	20	7	22	9
lane6197_TCAGATTC_M05-20526_3_M_CD4_T_Cells_plate1_pool6_iTag46_L006_R1#77	13	467	27	14	23	10	23	10	26	13
lane6197_TCAGATTC_M05-20526_3_M_CD4_T_Cells_plate1_pool6_iTag46_L006_R1#78	13	432	17	4	16	3	16	3	15	2
lane6197_TCAGATTC_M05-20526_3_M_CD4_T_Cells_plate1_pool6_iTag46_L006_R1#79	13	542	13	0	12	1	12	1	14	1
lane6197_TCAGATTC_M05-20526_3_M_CD4_T_Cells_plate1_pool6_iTag46_L006_R1#80	13	350	17	4	16	3	16	3	18	5
lane6197_TCAGATTC_M05-20526_3_M_CD4_T_Cells_plate1_pool6_iTag46_L006_R1#81	13	507	15	2	15	2	15	2	15	2
lane6197_TCAGATTC_M05-20526_3_M_CD4_T_Cells_plate1_pool6_iTag46_L006_R1#82	13	542	14	1	15	2	15	2	14	1
lane6197_TCAGATTC_M05-20526_3_M_CD4_T_Cells_plate1_pool6_iTag46_L006_R1#83	13	186	20	7	16	3	16	3	19	6
lane6197_TCAGATTC_M05-20526_3_M_CD4_T_Cells_plate1_pool6_iTag46_L006_R1#84	13	178	24	11	26	13	26	13	19	6
lane6197_TCAGATTC_M05-20526_3_M_CD4_T_Cells_plate1_pool6_iTag46_L006_R1#85	13	211	15	2	11	2	11	2	13	0
lane6197_TCAGATTC_M05-20526_3_M_CD4_T_Cells_plate1_pool6_iTag46_L006_R1#86	13	461	20	7	19	6	19	6	24	11
lane6197_TCAGATTC_M05-20526_3_M_CD4_T_Cells_plate1_pool6_iTag46_L006_R1#87	13	542	15	2	13	0	13	0	14	1
lane6197_TCAGATTC_M05-20526_3_M_CD4_T_Cells_plate1_pool6_iTag46_L006_R1#88	13	246	12	1	8	5	8	5	7	6
lane6197_TCAGATTC_M05-20526_3_M_CD4_T_Cells_plate1_pool6_iTag46_L006_R1#89	13	542	22	9	19	6	19	6	21	8
lane6197_TCAGATTC_M05-20526_3_M_CD4_T_Cells_plate1_pool6_iTag46_L006_R1#90	13	446	11	2	10	3	10	3	13	0
lane6197_TCAGATTC_M05-20526_3_M_CD4_T_Cells_plate1_pool6_iTag46_L006_R1#91	13	542	21	8	19	6	19	6	18	5
lane6197_TCAGATTC_M05-20526_3_M_CD4_T_Cells_plate1_pool6_iTag46_L006_R1#92	13	342	16	3	14	1	14	1	12	1
lane6197_TCAGATTC_M05-20526_3_M_CD4_T_Cells_plate1_pool6_iTag46_L006_R1#93	13	288	20	7	17	4	17	4	19	6
lane6197_TCAGATTC_M05-20526_3_M_CD4_T_Cells_plate1_pool6_iTag46_L006_R1#94	13	542	15	2	13	0	13	0	17	4
lane6197_TCAGATTC_M05-20526_3_M_CD4_T_Cells_plate1_pool6_iTag46_L006_R1#95	13	542	13	0	11	2	11	2	13	0
lane6197_TCAGATTC_M05-20526_3_M_CD4_T_Cells_plate1_pool6_iTag46_L006_R1#96	13	114	19	6	19	6	19	6	22	9
lane6197_TCAGATTC_M05-20526_3_M_CD4_T_Cells_plate1_pool6_iTag46_L006_R1#97	13	256	22	9	23	10	23	10	27	14
lane6197_TCAGATTC_M05-20526_3_M_CD4_T_Cells_plate1_pool6_iTag46_L006_R1#98	13	477	22	9	20	7	20	7	18	5
lane6197_TCAGATTC_M05-20526_3_M_CD4_T_Cells_plate1_pool6_iTag46_L006_R1#99	13	210	21	8	20	7	20	7	21	8
lane6197_TCAGATTC_M05-20526_3_M_CD4_T_Cells_plate1_pool6_iTag46_L006_R1#100	13	542	15	2	11	2	11	2	12	1
lane6197_TTGGAGGT_M00018359_9_M_CD4_T_Cells_plate1_pool6_iTag20_L006_R1#1	39	208	47	8	53	14	53	14	49	10
lane6197_TTGGAGGT_M00018359_9_M_CD4_T_Cells_plate1_pool6_iTag20_L006_R1#2	39	372	24	15	24	15	24	15	21	18
lane6197_TTGGAGGT_M00018359_9_M_CD4_T_Cells_plate1_pool6_iTag20_L006_R1#3	39	332	33	6	30	9	30	9	24	15
lane6197_TTGGAGGT_M00018359_9_M_CD4_T_Cells_plate1_pool6_iTag20_L006_R1#4	39	173	64	25	58	19	58	19	57	18
lane6197_TTGGAGGT_M00018359_9_M_CD4_T_Cells_plate1_pool6_iTag20_L006_R1#5	39	372	52	13	48	9	48	9	39	0
lane6197_TTGGAGGT_M00018359_9_M_CD4_T_Cells_plate1_pool6_iTag20_L006_R1#6	39	372	39	0	36	3	36	3	36	3
lane6197_TTGGAGGT_M00018359_9_M_CD4_T_Cells_plate1_pool6_iTag20_L006_R1#7	39	270	29	10	29	10	29	10	22	17
lane6197_TTGGAGGT_M00018359_9_M_CD4_T_Cells_plate1_pool6_iTag20_L006_R1#8	39	372	35	4	32	7	32	7	31	8
lane6197_TTGGAGGT_M00018359_9_M_CD4_T_Cells_plate1_pool6_iTag20_L006_R1#9	39	309	32	7	39	0	39	0	35	4
lane6197_TTGGAGGT_M00018359_9_M_CD4_T_Cells_plate1_pool6_iTag20_L006_R1#10	39	372	39	0	39	0	39	0	28	11
lane6197_TTGGAGGT_M00018359_9_M_CD4_T_Cells_plate1_pool6_iTag20_L006_R1#11	39	372	52	13	48	9	48	9	40	1
lane6197_TTGGAGGT_M00018359_9_M_CD4_T_Cells_plate1_pool6_iTag20_L006_R1#12	39	372	22	17	23	16	23	16	19	20
lane6197_TTGGAGGT_M00018359_9_M_CD4_T_Cells_plate1_pool6_iTag20_L006_R1#13	39	372	32	7	29	10	29	10	27	12
lane6197_TTGGAGGT_M00018359_9_M_CD4_T_Cells_plate1_pool6_iTag20_L006_R1#14	39	208	23	16	21	18	21	18	19	20
lane6197_TTGGAGGT_M00018359_9_M_CD4_T_Cells_plate1_pool6_iTag20_L006_R1#15	39	194	26	13	26	13	26	13	27	12
lane6197_TTGGAGGT_M00018359_9_M_CD4_T_Cells_plate1_pool6_iTag20_L006_R1#16	39	372	53	14	52	13	52	13	50	11
lane6197_TTGGAGGT_M00018359_9_M_CD4_T_Cells_plate1_pool6_iTag20_L006_R1#17	39	365	25	14	28	11	28	11	20	19
lane6197_TTGGAGGT_M00018359_9_M_CD4_T_Cells_plate1_pool6_iTag20_L006_R1#18	39	356	37	2	32	7	32	7	25	14
lane6197_TTGGAGGT_M00018359_9_M_CD4_T_Cells_plate1_pool6_iTag20_L006_R1#19	39	80	33	6	38	1	38	1	50	11
lane6197_TTGGAGGT_M00018359_9_M_CD4_T_Cells_plate1_pool6_iTag20_L006_R1#20	39	233	63	24	62	23	62	23	46	7
lane6197_TTGGAGGT_M00018359_9_M_CD4_T_Cells_plate1_pool6_iTag20_L006_R1#21	39	211	34	5	30	9	30	9	37	2
lane6197_TTGGAGGT_M00018359_9_M_CD4_T_Cells_plate1_pool6_iTag20_L006_R1#22	39	199	40	1	36	3	36	3	24	15
lane6197_TTGGAGGT_M00018359_9_M_CD4_T_Cells_plate1_pool6_iTag20_L006_R1#23	39	372	36	3	35	4	35	4	27	12
lane6197_TTGGAGGT_M00018359_9_M_CD4_T_Cells_plate1_pool6_iTag20_L006_R1#24	39	372	62	23	63	24	63	24	67	28
lane6197_TTGGAGGT_M00018359_9_M_CD4_T_Cells_plate1_pool6_iTag20_L006_R1#25	39	372	49	10	51	12	51	12	51	12
lane6197_TTGGAGGT_M00018359_9_M_CD4_T_Cells_plate1_pool6_iTag20_L006_R1#26	39	300	47	8	52	13	52	13	36	3
lane6197_TTGGAGGT_M00018359_9_M_CD4_T_Cells_plate1_pool6_iTag20_L006_R1#27	39	261	44	5	39	0	39	0	33	6
lane6197_TTGGAGGT_M00018359_9_M_CD4_T_Cells_plate1_pool6_iTag20_L006_R1#28	39	372	33	6	32	7	32	7	26	13
lane6197_TTGGAGGT_M00018359_9_M_CD4_T_Cells_plate1_pool6_iTag20_L006_R1#29	39	272	35	4	34	5	34	5	21	18
lane6197_TTGGAGGT_M00018359_9_M_CD4_T_Cells_plate1_pool6_iTag20_L006_R1#30	39	372	39	0	40	1	40	1	30	9
lane6197_TTGGAGGT_M00018359_9_M_CD4_T_Cells_plate1_pool6_iTag20_L006_R1#31	39	372	34	5	34	5	34	5	34	5
lane6197_TTGGAGGT_M00018359_9_M_CD4_T_Cells_plate1_pool6_iTag20_L006_R1#32	39	217	35	4	34	5	34	5	33	6
lane6197_TTGGAGGT_M00018359_9_M_CD4_T_Cells_plate1_pool6_iTag20_L006_R1#33	39	64	76	37	84	45	84	45	88	49
lane6197_TTGGAGGT_M00018359_9_M_CD4_T_Cells_plate1_pool6_iTag20_L006_R1#34	39	321	22	17	24	15	24	15	21	18
lane6197_TTGGAGGT_M00018359_9_M_CD4_T_Cells_plate1_pool6_iTag20_L006_R1#35	39	372	73	34	76	37	76	37	73	34
lane6197_TTGGAGGT_M00018359_9_M_CD4_T_Cells_plate1_pool6_iTag20_L006_R1#36	39	372	30	9	30	9	30	9	28	11
lane6197_TTGGAGGT_M00018359_9_M_CD4_T_Cells_plate1_pool6_iTag20_L006_R1#37	39	247	53	14	51	12	51	12	51	12
lane6197_TTGGAGGT_M00018359_9_M_CD4_T_Cells_plate1_pool6_iTag20_L006_R1#38	39	372	29	10	28	11	28	11	27	12
lane6197_TTGGAGGT_M00018359_9_M_CD4_T_Cells_plate1_pool6_iTag20_L006_R1#39	39	151	16	23	17	22	17	22	12	27
lane6197_TTGGAGGT_M00018359_9_M_CD4_T_Cells_plate1_pool6_iTag20_L006_R1#40	39	372	50	11	48	9	48	9	43	4
lane6197_TTGGAGGT_M00018359_9_M_CD4_T_Cells_plate1_pool6_iTag20_L006_R1#41	39	219	35	4	38	1	38	1	28	11
lane6197_TTGGAGGT_M00018359_9_M_CD4_T_Cells_plate1_pool6_iTag20_L006_R1#42	39	372	36	3	35	4	35	4	27	12
lane6197_TTGGAGGT_M00018359_9_M_CD4_T_Cells_plate1_pool6_iTag20_L006_R1#43	39	372	41	2	46	7	46	7	30	9
lane6197_TTGGAGGT_M00018359_9_M_CD4_T_Cells_plate1_pool6_iTag20_L006_R1#44	39	372	50	11	49	10	49	10	38	1
lane6197_TTGGAGGT_M00018359_9_M_CD4_T_Cells_plate1_pool6_iTag20_L006_R1#45	39	372	59	20	54	15	54	15	56	17
lane6197_TTGGAGGT_M00018359_9_M_CD4_T_Cells_plate1_pool6_iTag20_L006_R1#46	39	372	63	24	64	25	64	25	43	4
lane6197_TTGGAGGT_M00018359_9_M_CD4_T_Cells_plate1_pool6_iTag20_L006_R1#47	39	219	33	6	37	2	37	2	32	7
lane6197_TTGGAGGT_M00018359_9_M_CD4_T_Cells_plate1_pool6_iTag20_L006_R1#48	39	55	49	10	45	6	45	6	49	10
lane6197_TTGGAGGT_M00018359_9_M_CD4_T_Cells_plate1_pool6_iTag20_L006_R1#49	39	283	35	4	35	4	35	4	42	3
lane6197_TTGGAGGT_M00018359_9_M_CD4_T_Cells_plate1_pool6_iTag20_L006_R1#50	39	372	45	6	43	4	43	4	34	5
lane6197_TTGGAGGT_M00018359_9_M_CD4_T_Cells_plate1_pool6_iTag20_L006_R1#51	39	372	45	6	44	5	44	5	42	3
lane6197_TTGGAGGT_M00018359_9_M_CD4_T_Cells_plate1_pool6_iTag20_L006_R1#52	39	139	54	15	51	12	51	12	43	4
lane6197_TTGGAGGT_M00018359_9_M_CD4_T_Cells_plate1_pool6_iTag20_L006_R1#53	39	254	28	11	32	7	32	7	29	10
lane6197_TTGGAGGT_M00018359_9_M_CD4_T_Cells_plate1_pool6_iTag20_L006_R1#54	39	168	49	10	50	11	50	11	51	12
lane6197_TTGGAGGT_M00018359_9_M_CD4_T_Cells_plate1_pool6_iTag20_L006_R1#55	39	372	50	11	51	12	51	12	39	0
lane6197_TTGGAGGT_M00018359_9_M_CD4_T_Cells_plate1_pool6_iTag20_L006_R1#56	39	217	27	12	26	13	26	13	27	12
lane6197_TTGGAGGT_M00018359_9_M_CD4_T_Cells_plate1_pool6_iTag20_L006_R1#57	39	372	39	0	40	1	40	1	30	9
lane6197_TTGGAGGT_M00018359_9_M_CD4_T_Cells_plate1_pool6_iTag20_L006_R1#58	39	372	33	6	35	4	35	4	34	5
lane6197_TTGGAGGT_M00018359_9_M_CD4_T_Cells_plate1_pool6_iTag20_L006_R1#59	39	350	31	8	32	7	32	7	27	12
lane6197_TTGGAGGT_M00018359_9_M_CD4_T_Cells_plate1_pool6_iTag20_L006_R1#60	39	372	53	14	53	14	53	14	57	18
lane6197_TTGGAGGT_M00018359_9_M_CD4_T_Cells_plate1_pool6_iTag20_L006_R1#61	39	372	62	23	61	22	61	22	66	27
lane6197_TTGGAGGT_M00018359_9_M_CD4_T_Cells_plate1_pool6_iTag20_L006_R1#62	39	372	48	9	49	10	49	10	45	6
lane6197_TTGGAGGT_M00018359_9_M_CD4_T_Cells_plate1_pool6_iTag20_L006_R1#63	39	207	50	11	58	19	58	19	29	10
lane6197_TTGGAGGT_M00018359_9_M_CD4_T_Cells_plate1_pool6_iTag20_L006_R1#64	39	372	26	13	27	12	27	12	21	18
lane6197_TTGGAGGT_M00018359_9_M_CD4_T_Cells_plate1_pool6_iTag20_L006_R1#65	39	372	26	13	23	16	23	16	19	20
lane6197_TTGGAGGT_M00018359_9_M_CD4_T_Cells_plate1_pool6_iTag20_L006_R1#66	39	250	24	15	25	14	25	14	18	21
lane6197_TTGGAGGT_M00018359_9_M_CD4_T_Cells_plate1_pool6_iTag20_L006_R1#67	39	284	48	9	48	9	48	9	44	5
lane6197_TTGGAGGT_M00018359_9_M_CD4_T_Cells_plate1_pool6_iTag20_L006_R1#68	39	372	47	8	45	6	45	6	37	2
lane6197_TTGGAGGT_M00018359_9_M_CD4_T_Cells_plate1_pool6_iTag20_L006_R1#69	39	372	49	10	49	10	49	10	47	8
lane6197_TTGGAGGT_M00018359_9_M_CD4_T_Cells_plate1_pool6_iTag20_L006_R1#70	39	252	24	15	25	14	25	14	19	20
lane6197_TTGGAGGT_M00018359_9_M_CD4_T_Cells_plate1_pool6_iTag20_L006_R1#71	39	372	84	45	83	44	83	44	80	41
lane6197_TTGGAGGT_M00018359_9_M_CD4_T_Cells_plate1_pool6_iTag20_L006_R1#72	39	246	33	6	37	2	37	2	25	14
lane6197_TTGGAGGT_M00018359_9_M_CD4_T_Cells_plate1_pool6_iTag20_L006_R1#73	39	372	53	14	50	11	50	11	39	0
lane6197_TTGGAGGT_M00018359_9_M_CD4_T_Cells_plate1_pool6_iTag20_L006_R1#74	39	340	40	1	41	2	41	2	44	5
lane6197_TTGGAGGT_M00018359_9_M_CD4_T_Cells_plate1_pool6_iTag20_L006_R1#75	39	372	32	7	34	5	34	5	25	14
lane6197_TTGGAGGT_M00018359_9_M_CD4_T_Cells_plate1_pool6_iTag20_L006_R1#76	39	372	35	4	38	1	38	1	25	14
lane6197_TTGGAGGT_M00018359_9_M_CD4_T_Cells_plate1_pool6_iTag20_L006_R1#77	39	192	65	26	67	28	67	28	42	3
lane6197_TTGGAGGT_M00018359_9_M_CD4_T_Cells_plate1_pool6_iTag20_L006_R1#78	39	372	33	6	32	7	32	7	23	16
lane6197_TTGGAGGT_M00018359_9_M_CD4_T_Cells_plate1_pool6_iTag20_L006_R1#79	39	372	59	20	60	21	60	21	51	12
lane6197_TTGGAGGT_M00018359_9_M_CD4_T_Cells_plate1_pool6_iTag20_L006_R1#80	39	368	38	1	38	1	38	1	40	1
lane6197_TTGGAGGT_M00018359_9_M_CD4_T_Cells_plate1_pool6_iTag20_L006_R1#81	39	363	45	6	41	2	41	2	40	1
lane6197_TTGGAGGT_M00018359_9_M_CD4_T_Cells_plate1_pool6_iTag20_L006_R1#82	39	372	46	7	46	7	46	7	37	2
lane6197_TTGGAGGT_M00018359_9_M_CD4_T_Cells_plate1_pool6_iTag20_L006_R1#83	39	372	39	0	40	1	40	1	36	3
lane6197_TTGGAGGT_M00018359_9_M_CD4_T_Cells_plate1_pool6_iTag20_L006_R1#84	39	372	46	7	54	15	54	15	39	0
lane6197_TTGGAGGT_M00018359_9_M_CD4_T_Cells_plate1_pool6_iTag20_L006_R1#85	39	326	32	7	30	9	30	9	20	19
lane6197_TTGGAGGT_M00018359_9_M_CD4_T_Cells_plate1_pool6_iTag20_L006_R1#86	39	332	43	4	41	2	41	2	40	1
lane6197_TTGGAGGT_M00018359_9_M_CD4_T_Cells_plate1_pool6_iTag20_L006_R1#87	39	196	25	14	24	15	24	15	15	24
lane6197_TTGGAGGT_M00018359_9_M_CD4_T_Cells_plate1_pool6_iTag20_L006_R1#88	39	372	25	14	28	11	28	11	23	16
lane6197_TTGGAGGT_M00018359_9_M_CD4_T_Cells_plate1_pool6_iTag20_L006_R1#89	39	221	21	18	23	16	23	16	16	23
lane6197_TTGGAGGT_M00018359_9_M_CD4_T_Cells_plate1_pool6_iTag20_L006_R1#90	39	88	14	25	14	25	14	25	14	25
lane6197_TTGGAGGT_M00018359_9_M_CD4_T_Cells_plate1_pool6_iTag20_L006_R1#91	39	372	19	20	17	22	17	22	15	24
lane6197_TTGGAGGT_M00018359_9_M_CD4_T_Cells_plate1_pool6_iTag20_L006_R1#92	39	372	71	32	64	25	64	25	56	17
lane6197_TTGGAGGT_M00018359_9_M_CD4_T_Cells_plate1_pool6_iTag20_L006_R1#93	39	372	17	22	17	22	17	22	13	26
lane6197_TTGGAGGT_M00018359_9_M_CD4_T_Cells_plate1_pool6_iTag20_L006_R1#94	39	252	60	21	57	18	57	18	54	15
lane6197_TTGGAGGT_M00018359_9_M_CD4_T_Cells_plate1_pool6_iTag20_L006_R1#95	39	341	56	17	58	19	58	19	46	7
lane6197_TTGGAGGT_M00018359_9_M_CD4_T_Cells_plate1_pool6_iTag20_L006_R1#96	39	372	36	3	36	3	36	3	35	4
lane6197_TTGGAGGT_M00018359_9_M_CD4_T_Cells_plate1_pool6_iTag20_L006_R1#97	39	178	30	9	29	10	29	10	21	18
lane6197_TTGGAGGT_M00018359_9_M_CD4_T_Cells_plate1_pool6_iTag20_L006_R1#98	39	372	25	14	25	14	25	14	20	19
lane6197_TTGGAGGT_M00018359_9_M_CD4_T_Cells_plate1_pool6_iTag20_L006_R1#99	39	245	56	17	52	13	52	13	54	15
lane6197_TTGGAGGT_M00018359_9_M_CD4_T_Cells_plate1_pool6_iTag20_L006_R1#100	39	155	67	28	56	17	56	17	48	9
lane6198_TGTTCTCC_M00018752_6_M_CD4_T_Cells_plate1_pool7_iTag54_L007_R1#1	26	419	40	14	36	10	36	10	53	27
lane6198_TGTTCTCC_M00018752_6_M_CD4_T_Cells_plate1_pool7_iTag54_L007_R1#2	26	419	32	6	32	6	32	6	31	5
lane6198_TGTTCTCC_M00018752_6_M_CD4_T_Cells_plate1_pool7_iTag54_L007_R1#3	26	419	26	0	23	3	23	3	26	0
lane6198_TGTTCTCC_M00018752_6_M_CD4_T_Cells_plate1_pool7_iTag54_L007_R1#4	26	162	38	12	36	10	36	10	45	19
lane6198_TGTTCTCC_M00018752_6_M_CD4_T_Cells_plate1_pool7_iTag54_L007_R1#5	26	379	29	3	29	3	29	3	26	0
lane6198_TGTTCTCC_M00018752_6_M_CD4_T_Cells_plate1_pool7_iTag54_L007_R1#6	26	238	38	12	37	11	37	11	49	23
lane6198_TGTTCTCC_M00018752_6_M_CD4_T_Cells_plate1_pool7_iTag54_L007_R1#7	26	369	38	12	31	5	31	5	39	13
lane6198_TGTTCTCC_M00018752_6_M_CD4_T_Cells_plate1_pool7_iTag54_L007_R1#8	26	179	102	76	67	41	67	41	68	42
lane6198_TGTTCTCC_M00018752_6_M_CD4_T_Cells_plate1_pool7_iTag54_L007_R1#9	26	174	21	5	19	7	19	7	26	0
lane6198_TGTTCTCC_M00018752_6_M_CD4_T_Cells_plate1_pool7_iTag54_L007_R1#10	26	419	37	11	31	5	31	5	42	16
lane6198_TGTTCTCC_M00018752_6_M_CD4_T_Cells_plate1_pool7_iTag54_L007_R1#11	26	374	40	14	38	12	38	12	34	8
lane6198_TGTTCTCC_M00018752_6_M_CD4_T_Cells_plate1_pool7_iTag54_L007_R1#12	26	419	25	1	23	3	23	3	21	5
lane6198_TGTTCTCC_M00018752_6_M_CD4_T_Cells_plate1_pool7_iTag54_L007_R1#13	26	201	64	38	61	35	61	35	86	60
lane6198_TGTTCTCC_M00018752_6_M_CD4_T_Cells_plate1_pool7_iTag54_L007_R1#14	26	419	33	7	31	5	31	5	29	3
lane6198_TGTTCTCC_M00018752_6_M_CD4_T_Cells_plate1_pool7_iTag54_L007_R1#15	26	419	35	9	34	8	34	8	34	8
lane6198_TGTTCTCC_M00018752_6_M_CD4_T_Cells_plate1_pool7_iTag54_L007_R1#16	26	419	27	1	28	2	28	2	25	1
lane6198_TGTTCTCC_M00018752_6_M_CD4_T_Cells_plate1_pool7_iTag54_L007_R1#17	26	419	28	2	29	3	29	3	36	10
lane6198_TGTTCTCC_M00018752_6_M_CD4_T_Cells_plate1_pool7_iTag54_L007_R1#18	26	419	39	13	39	13	39	13	41	15
lane6198_TGTTCTCC_M00018752_6_M_CD4_T_Cells_plate1_pool7_iTag54_L007_R1#19	26	419	34	8	35	9	35	9	33	7
lane6198_TGTTCTCC_M00018752_6_M_CD4_T_Cells_plate1_pool7_iTag54_L007_R1#20	26	419	34	8	32	6	32	6	38	12
lane6198_TGTTCTCC_M00018752_6_M_CD4_T_Cells_plate1_pool7_iTag54_L007_R1#21	26	419	48	22	44	18	44	18	44	18
lane6198_TGTTCTCC_M00018752_6_M_CD4_T_Cells_plate1_pool7_iTag54_L007_R1#22	26	272	28	2	25	1	25	1	20	6
lane6198_TGTTCTCC_M00018752_6_M_CD4_T_Cells_plate1_pool7_iTag54_L007_R1#23	26	419	39	13	31	5	31	5	40	14
lane6198_TGTTCTCC_M00018752_6_M_CD4_T_Cells_plate1_pool7_iTag54_L007_R1#24	26	210	12	14	13	13	13	13	10	16
lane6198_TGTTCTCC_M00018752_6_M_CD4_T_Cells_plate1_pool7_iTag54_L007_R1#25	26	419	42	16	36	10	36	10	34	8
lane6198_TGTTCTCC_M00018752_6_M_CD4_T_Cells_plate1_pool7_iTag54_L007_R1#26	26	104	54	28	44	18	44	18	45	19
lane6198_TGTTCTCC_M00018752_6_M_CD4_T_Cells_plate1_pool7_iTag54_L007_R1#27	26	180	37	11	31	5	31	5	33	7
lane6198_TGTTCTCC_M00018752_6_M_CD4_T_Cells_plate1_pool7_iTag54_L007_R1#28	26	156	27	1	24	2	24	2	29	3
lane6198_TGTTCTCC_M00018752_6_M_CD4_T_Cells_plate1_pool7_iTag54_L007_R1#29	26	419	35	9	34	8	34	8	40	14
lane6198_TGTTCTCC_M00018752_6_M_CD4_T_Cells_plate1_pool7_iTag54_L007_R1#30	26	419	40	14	39	13	39	13	40	14
lane6198_TGTTCTCC_M00018752_6_M_CD4_T_Cells_plate1_pool7_iTag54_L007_R1#31	26	247	23	3	21	5	21	5	27	1
lane6198_TGTTCTCC_M00018752_6_M_CD4_T_Cells_plate1_pool7_iTag54_L007_R1#32	26	419	53	27	48	22	48	22	47	21
lane6198_TGTTCTCC_M00018752_6_M_CD4_T_Cells_plate1_pool7_iTag54_L007_R1#33	26	249	24	2	25	1	25	1	33	7
lane6198_TGTTCTCC_M00018752_6_M_CD4_T_Cells_plate1_pool7_iTag54_L007_R1#34	26	180	40	14	69	43	69	43	39	13
lane6198_TGTTCTCC_M00018752_6_M_CD4_T_Cells_plate1_pool7_iTag54_L007_R1#35	26	257	41	15	37	11	37	11	43	17
lane6198_TGTTCTCC_M00018752_6_M_CD4_T_Cells_plate1_pool7_iTag54_L007_R1#36	26	355	33	7	33	7	33	7	38	12
lane6198_TGTTCTCC_M00018752_6_M_CD4_T_Cells_plate1_pool7_iTag54_L007_R1#37	26	323	38	12	35	9	35	9	45	19
lane6198_TGTTCTCC_M00018752_6_M_CD4_T_Cells_plate1_pool7_iTag54_L007_R1#38	26	139	45	19	47	21	47	21	57	31
lane6198_TGTTCTCC_M00018752_6_M_CD4_T_Cells_plate1_pool7_iTag54_L007_R1#39	26	356	28	2	24	2	24	2	27	1
lane6198_TGTTCTCC_M00018752_6_M_CD4_T_Cells_plate1_pool7_iTag54_L007_R1#40	26	372	34	8	32	6	32	6	35	9
lane6198_TGTTCTCC_M00018752_6_M_CD4_T_Cells_plate1_pool7_iTag54_L007_R1#41	26	397	27	1	28	2	28	2	31	5
lane6198_TGTTCTCC_M00018752_6_M_CD4_T_Cells_plate1_pool7_iTag54_L007_R1#42	26	403	39	13	34	8	34	8	40	14
lane6198_TGTTCTCC_M00018752_6_M_CD4_T_Cells_plate1_pool7_iTag54_L007_R1#43	26	419	31	5	29	3	29	3	26	0
lane6198_TGTTCTCC_M00018752_6_M_CD4_T_Cells_plate1_pool7_iTag54_L007_R1#44	26	419	28	2	28	2	28	2	28	2
lane6198_TGTTCTCC_M00018752_6_M_CD4_T_Cells_plate1_pool7_iTag54_L007_R1#45	26	345	35	9	35	9	35	9	32	6
lane6198_TGTTCTCC_M00018752_6_M_CD4_T_Cells_plate1_pool7_iTag54_L007_R1#46	26	419	34	8	29	3	29	3	27	1
lane6198_TGTTCTCC_M00018752_6_M_CD4_T_Cells_plate1_pool7_iTag54_L007_R1#47	26	353	37	11	35	9	35	9	45	19
lane6198_TGTTCTCC_M00018752_6_M_CD4_T_Cells_plate1_pool7_iTag54_L007_R1#48	26	419	24	2	23	3	23	3	25	1
lane6198_TGTTCTCC_M00018752_6_M_CD4_T_Cells_plate1_pool7_iTag54_L007_R1#49	26	419	31	5	30	4	30	4	27	1
lane6198_TGTTCTCC_M00018752_6_M_CD4_T_Cells_plate1_pool7_iTag54_L007_R1#50	26	419	50	24	46	20	46	20	41	15
lane6198_TGTTCTCC_M00018752_6_M_CD4_T_Cells_plate1_pool7_iTag54_L007_R1#51	26	271	37	11	36	10	36	10	46	20
lane6198_TGTTCTCC_M00018752_6_M_CD4_T_Cells_plate1_pool7_iTag54_L007_R1#52	26	279	49	23	47	21	47	21	49	23
lane6198_TGTTCTCC_M00018752_6_M_CD4_T_Cells_plate1_pool7_iTag54_L007_R1#53	26	190	63	37	58	32	58	32	65	39
lane6198_TGTTCTCC_M00018752_6_M_CD4_T_Cells_plate1_pool7_iTag54_L007_R1#54	26	419	38	12	36	10	36	10	27	1
lane6198_TGTTCTCC_M00018752_6_M_CD4_T_Cells_plate1_pool7_iTag54_L007_R1#55	26	419	26	0	28	2	28	2	23	3
lane6198_TGTTCTCC_M00018752_6_M_CD4_T_Cells_plate1_pool7_iTag54_L007_R1#56	26	419	31	5	30	4	30	4	31	5
lane6198_TGTTCTCC_M00018752_6_M_CD4_T_Cells_plate1_pool7_iTag54_L007_R1#57	26	419	28	2	30	4	30	4	28	2
lane6198_TGTTCTCC_M00018752_6_M_CD4_T_Cells_plate1_pool7_iTag54_L007_R1#58	26	172	40	14	37	11	37	11	45	19
lane6198_TGTTCTCC_M00018752_6_M_CD4_T_Cells_plate1_pool7_iTag54_L007_R1#59	26	343	22	4	22	4	22	4	24	2
lane6198_TGTTCTCC_M00018752_6_M_CD4_T_Cells_plate1_pool7_iTag54_L007_R1#60	26	300	28	2	26	0	26	0	24	2
lane6198_TGTTCTCC_M00018752_6_M_CD4_T_Cells_plate1_pool7_iTag54_L007_R1#61	26	419	30	4	29	3	29	3	32	6
lane6198_TGTTCTCC_M00018752_6_M_CD4_T_Cells_plate1_pool7_iTag54_L007_R1#62	26	357	28	2	26	0	26	0	28	2
lane6198_TGTTCTCC_M00018752_6_M_CD4_T_Cells_plate1_pool7_iTag54_L007_R1#63	26	419	29	3	28	2	28	2	24	2
lane6198_TGTTCTCC_M00018752_6_M_CD4_T_Cells_plate1_pool7_iTag54_L007_R1#64	26	419	19	7	19	7	19	7	22	4
lane6198_TGTTCTCC_M00018752_6_M_CD4_T_Cells_plate1_pool7_iTag54_L007_R1#65	26	177	43	17	40	14	40	14	45	19
lane6198_TGTTCTCC_M00018752_6_M_CD4_T_Cells_plate1_pool7_iTag54_L007_R1#66	26	419	32	6	32	6	32	6	32	6
lane6198_TGTTCTCC_M00018752_6_M_CD4_T_Cells_plate1_pool7_iTag54_L007_R1#67	26	419	26	0	26	0	26	0	25	1
lane6198_TGTTCTCC_M00018752_6_M_CD4_T_Cells_plate1_pool7_iTag54_L007_R1#68	26	248	41	15	41	15	41	15	58	32
lane6198_TGTTCTCC_M00018752_6_M_CD4_T_Cells_plate1_pool7_iTag54_L007_R1#69	26	419	30	4	29	3	29	3	30	4
lane6198_TGTTCTCC_M00018752_6_M_CD4_T_Cells_plate1_pool7_iTag54_L007_R1#70	26	337	30	4	28	2	28	2	42	16
lane6198_TGTTCTCC_M00018752_6_M_CD4_T_Cells_plate1_pool7_iTag54_L007_R1#71	26	419	36	10	34	8	34	8	34	8
lane6198_TGTTCTCC_M00018752_6_M_CD4_T_Cells_plate1_pool7_iTag54_L007_R1#72	26	419	41	15	40	14	40	14	44	18
lane6198_TGTTCTCC_M00018752_6_M_CD4_T_Cells_plate1_pool7_iTag54_L007_R1#73	26	419	57	31	56	30	56	30	61	35
lane6198_TGTTCTCC_M00018752_6_M_CD4_T_Cells_plate1_pool7_iTag54_L007_R1#74	26	419	41	15	40	14	40	14	40	14
lane6198_TGTTCTCC_M00018752_6_M_CD4_T_Cells_plate1_pool7_iTag54_L007_R1#75	26	348	17	9	19	7	19	7	18	8
lane6198_TGTTCTCC_M00018752_6_M_CD4_T_Cells_plate1_pool7_iTag54_L007_R1#76	26	419	30	4	30	4	30	4	32	6
lane6198_TGTTCTCC_M00018752_6_M_CD4_T_Cells_plate1_pool7_iTag54_L007_R1#77	26	193	38	12	38	12	38	12	27	1
lane6198_TGTTCTCC_M00018752_6_M_CD4_T_Cells_plate1_pool7_iTag54_L007_R1#78	26	419	24	2	26	0	26	0	26	0
lane6198_TGTTCTCC_M00018752_6_M_CD4_T_Cells_plate1_pool7_iTag54_L007_R1#79	26	259	28	2	27	1	27	1	30	4
lane6198_TGTTCTCC_M00018752_6_M_CD4_T_Cells_plate1_pool7_iTag54_L007_R1#80	26	273	32	6	29	3	29	3	37	11
lane6198_TGTTCTCC_M00018752_6_M_CD4_T_Cells_plate1_pool7_iTag54_L007_R1#81	26	419	34	8	37	11	37	11	35	9
lane6198_TGTTCTCC_M00018752_6_M_CD4_T_Cells_plate1_pool7_iTag54_L007_R1#82	26	419	32	6	34	8	34	8	29	3
lane6198_TGTTCTCC_M00018752_6_M_CD4_T_Cells_plate1_pool7_iTag54_L007_R1#83	26	419	31	5	33	7	33	7	30	4
lane6198_TGTTCTCC_M00018752_6_M_CD4_T_Cells_plate1_pool7_iTag54_L007_R1#84	26	419	23	3	22	4	22	4	25	1
lane6198_TGTTCTCC_M00018752_6_M_CD4_T_Cells_plate1_pool7_iTag54_L007_R1#85	26	419	31	5	30	4	30	4	34	8
lane6198_TGTTCTCC_M00018752_6_M_CD4_T_Cells_plate1_pool7_iTag54_L007_R1#86	26	419	20	6	19	7	19	7	22	4
lane6198_TGTTCTCC_M00018752_6_M_CD4_T_Cells_plate1_pool7_iTag54_L007_R1#87	26	419	26	0	25	1	25	1	27	1
lane6198_TGTTCTCC_M00018752_6_M_CD4_T_Cells_plate1_pool7_iTag54_L007_R1#88	26	297	18	8	16	10	16	10	12	14
lane6198_TGTTCTCC_M00018752_6_M_CD4_T_Cells_plate1_pool7_iTag54_L007_R1#89	26	268	45	19	40	14	40	14	49	23
lane6198_TGTTCTCC_M00018752_6_M_CD4_T_Cells_plate1_pool7_iTag54_L007_R1#90	26	393	42	16	41	15	41	15	53	27
lane6198_TGTTCTCC_M00018752_6_M_CD4_T_Cells_plate1_pool7_iTag54_L007_R1#91	26	252	45	19	47	21	47	21	47	21
lane6198_TGTTCTCC_M00018752_6_M_CD4_T_Cells_plate1_pool7_iTag54_L007_R1#92	26	349	31	5	32	6	32	6	37	11
lane6198_TGTTCTCC_M00018752_6_M_CD4_T_Cells_plate1_pool7_iTag54_L007_R1#93	26	229	60	34	50	24	50	24	56	30
lane6198_TGTTCTCC_M00018752_6_M_CD4_T_Cells_plate1_pool7_iTag54_L007_R1#94	26	286	66	40	64	38	64	38	70	44
lane6198_TGTTCTCC_M00018752_6_M_CD4_T_Cells_plate1_pool7_iTag54_L007_R1#95	26	419	39	13	39	13	39	13	35	9
lane6198_TGTTCTCC_M00018752_6_M_CD4_T_Cells_plate1_pool7_iTag54_L007_R1#96	26	297	56	30	53	27	53	27	48	22
lane6198_TGTTCTCC_M00018752_6_M_CD4_T_Cells_plate1_pool7_iTag54_L007_R1#97	26	354	32	6	30	4	30	4	32	6
lane6198_TGTTCTCC_M00018752_6_M_CD4_T_Cells_plate1_pool7_iTag54_L007_R1#98	26	209	39	13	37	11	37	11	41	15
lane6198_TGTTCTCC_M00018752_6_M_CD4_T_Cells_plate1_pool7_iTag54_L007_R1#99	26	419	29	3	29	3	29	3	35	9
lane6198_TGTTCTCC_M00018752_6_M_CD4_T_Cells_plate1_pool7_iTag54_L007_R1#100	26	419	20	6	18	8	18	8	20	6
lane6192_GTGTCCTT_M00017912_15_M_CD8_T_Cells_plate1_pool1_iTag71_L001_R1#1	65	417	56	9	61	4	61	4	63	2
lane6192_GTGTCCTT_M00017912_15_M_CD8_T_Cells_plate1_pool1_iTag71_L001_R1#2	65	304	83	18	78	13	78	13	80	15
lane6192_GTGTCCTT_M00017912_15_M_CD8_T_Cells_plate1_pool1_iTag71_L001_R1#3	65	417	56	9	56	9	56	9	70	5
lane6192_GTGTCCTT_M00017912_15_M_CD8_T_Cells_plate1_pool1_iTag71_L001_R1#4	65	417	56	9	57	8	57	8	66	1
lane6192_GTGTCCTT_M00017912_15_M_CD8_T_Cells_plate1_pool1_iTag71_L001_R1#5	65	183	107	42	111	46	111	46	101	36
lane6192_GTGTCCTT_M00017912_15_M_CD8_T_Cells_plate1_pool1_iTag71_L001_R1#6	65	408	60	5	68	3	68	3	71	6
lane6192_GTGTCCTT_M00017912_15_M_CD8_T_Cells_plate1_pool1_iTag71_L001_R1#7	65	417	40	25	46	19	46	19	44	21
lane6192_GTGTCCTT_M00017912_15_M_CD8_T_Cells_plate1_pool1_iTag71_L001_R1#8	65	417	46	19	46	19	46	19	48	17
lane6192_GTGTCCTT_M00017912_15_M_CD8_T_Cells_plate1_pool1_iTag71_L001_R1#9	65	410	69	4	66	1	66	1	65	0
lane6192_GTGTCCTT_M00017912_15_M_CD8_T_Cells_plate1_pool1_iTag71_L001_R1#10	65	334	57	8	55	10	55	10	62	3
lane6192_GTGTCCTT_M00017912_15_M_CD8_T_Cells_plate1_pool1_iTag71_L001_R1#11	65	417	34	31	35	30	35	30	35	30
lane6192_GTGTCCTT_M00017912_15_M_CD8_T_Cells_plate1_pool1_iTag71_L001_R1#12	65	417	66	1	61	4	61	4	72	7
lane6192_GTGTCCTT_M00017912_15_M_CD8_T_Cells_plate1_pool1_iTag71_L001_R1#13	65	162	64	1	69	4	69	4	85	20
lane6192_GTGTCCTT_M00017912_15_M_CD8_T_Cells_plate1_pool1_iTag71_L001_R1#14	65	417	45	20	43	22	43	22	37	28
lane6192_GTGTCCTT_M00017912_15_M_CD8_T_Cells_plate1_pool1_iTag71_L001_R1#15	65	214	33	32	38	27	38	27	32	33
lane6192_GTGTCCTT_M00017912_15_M_CD8_T_Cells_plate1_pool1_iTag71_L001_R1#16	65	417	51	14	60	5	60	5	56	9
lane6192_GTGTCCTT_M00017912_15_M_CD8_T_Cells_plate1_pool1_iTag71_L001_R1#17	65	417	46	19	40	25	40	25	44	21
lane6192_GTGTCCTT_M00017912_15_M_CD8_T_Cells_plate1_pool1_iTag71_L001_R1#18	65	244	35	30	42	23	42	23	38	27
lane6192_GTGTCCTT_M00017912_15_M_CD8_T_Cells_plate1_pool1_iTag71_L001_R1#19	65	292	29	36	32	33	32	33	33	32
lane6192_GTGTCCTT_M00017912_15_M_CD8_T_Cells_plate1_pool1_iTag71_L001_R1#20	65	417	38	27	39	26	39	26	39	26
lane6192_GTGTCCTT_M00017912_15_M_CD8_T_Cells_plate1_pool1_iTag71_L001_R1#21	65	306	48	17	47	18	47	18	50	15
lane6192_GTGTCCTT_M00017912_15_M_CD8_T_Cells_plate1_pool1_iTag71_L001_R1#22	65	245	43	22	46	19	46	19	61	4
lane6192_GTGTCCTT_M00017912_15_M_CD8_T_Cells_plate1_pool1_iTag71_L001_R1#23	65	267	60	5	57	8	57	8	53	12
lane6192_GTGTCCTT_M00017912_15_M_CD8_T_Cells_plate1_pool1_iTag71_L001_R1#24	65	417	39	26	38	27	38	27	42	23
lane6192_GTGTCCTT_M00017912_15_M_CD8_T_Cells_plate1_pool1_iTag71_L001_R1#25	65	417	62	3	62	3	62	3	70	5
lane6192_GTGTCCTT_M00017912_15_M_CD8_T_Cells_plate1_pool1_iTag71_L001_R1#26	65	324	74	9	76	11	76	11	67	2
lane6192_GTGTCCTT_M00017912_15_M_CD8_T_Cells_plate1_pool1_iTag71_L001_R1#27	65	417	49	16	46	19	46	19	47	18
lane6192_GTGTCCTT_M00017912_15_M_CD8_T_Cells_plate1_pool1_iTag71_L001_R1#28	65	417	37	28	42	23	42	23	49	16
lane6192_GTGTCCTT_M00017912_15_M_CD8_T_Cells_plate1_pool1_iTag71_L001_R1#29	65	417	111	46	98	33	98	33	107	42
lane6192_GTGTCCTT_M00017912_15_M_CD8_T_Cells_plate1_pool1_iTag71_L001_R1#30	65	417	76	11	65	0	65	0	79	14
lane6192_GTGTCCTT_M00017912_15_M_CD8_T_Cells_plate1_pool1_iTag71_L001_R1#31	65	417	51	14	51	14	51	14	47	18
lane6192_GTGTCCTT_M00017912_15_M_CD8_T_Cells_plate1_pool1_iTag71_L001_R1#32	65	194	42	23	43	22	43	22	50	15
lane6192_GTGTCCTT_M00017912_15_M_CD8_T_Cells_plate1_pool1_iTag71_L001_R1#33	65	417	64	1	65	0	65	0	87	22
lane6192_GTGTCCTT_M00017912_15_M_CD8_T_Cells_plate1_pool1_iTag71_L001_R1#34	65	267	47	18	42	23	42	23	49	16
lane6192_GTGTCCTT_M00017912_15_M_CD8_T_Cells_plate1_pool1_iTag71_L001_R1#35	65	264	51	14	44	21	44	21	49	16
lane6192_GTGTCCTT_M00017912_15_M_CD8_T_Cells_plate1_pool1_iTag71_L001_R1#36	65	353	59	6	60	5	60	5	53	12
lane6192_GTGTCCTT_M00017912_15_M_CD8_T_Cells_plate1_pool1_iTag71_L001_R1#37	65	417	56	9	63	2	63	2	72	7
lane6192_GTGTCCTT_M00017912_15_M_CD8_T_Cells_plate1_pool1_iTag71_L001_R1#38	65	193	64	1	56	9	56	9	73	8
lane6192_GTGTCCTT_M00017912_15_M_CD8_T_Cells_plate1_pool1_iTag71_L001_R1#39	65	417	60	5	62	3	62	3	81	16
lane6192_GTGTCCTT_M00017912_15_M_CD8_T_Cells_plate1_pool1_iTag71_L001_R1#40	65	97	86	21	73	8	73	8	66	1
lane6192_GTGTCCTT_M00017912_15_M_CD8_T_Cells_plate1_pool1_iTag71_L001_R1#41	65	417	76	11	73	8	73	8	85	20
lane6192_GTGTCCTT_M00017912_15_M_CD8_T_Cells_plate1_pool1_iTag71_L001_R1#42	65	122	74	9	67	2	67	2	51	14
lane6192_GTGTCCTT_M00017912_15_M_CD8_T_Cells_plate1_pool1_iTag71_L001_R1#43	65	338	34	31	34	31	34	31	43	22
lane6192_GTGTCCTT_M00017912_15_M_CD8_T_Cells_plate1_pool1_iTag71_L001_R1#44	65	133	79	14	76	11	76	11	85	20
lane6192_GTGTCCTT_M00017912_15_M_CD8_T_Cells_plate1_pool1_iTag71_L001_R1#45	65	282	86	21	82	17	82	17	88	23
lane6192_GTGTCCTT_M00017912_15_M_CD8_T_Cells_plate1_pool1_iTag71_L001_R1#46	65	417	56	9	55	10	55	10	67	2
lane6192_GTGTCCTT_M00017912_15_M_CD8_T_Cells_plate1_pool1_iTag71_L001_R1#47	65	417	72	7	77	12	77	12	82	17
lane6192_GTGTCCTT_M00017912_15_M_CD8_T_Cells_plate1_pool1_iTag71_L001_R1#48	65	417	45	20	40	25	40	25	48	17
lane6192_GTGTCCTT_M00017912_15_M_CD8_T_Cells_plate1_pool1_iTag71_L001_R1#49	65	417	45	20	49	16	49	16	53	12
lane6192_GTGTCCTT_M00017912_15_M_CD8_T_Cells_plate1_pool1_iTag71_L001_R1#50	65	205	56	9	57	8	57	8	54	11
lane6192_GTGTCCTT_M00017912_15_M_CD8_T_Cells_plate1_pool1_iTag71_L001_R1#51	65	417	47	18	48	17	48	17	59	6
lane6192_GTGTCCTT_M00017912_15_M_CD8_T_Cells_plate1_pool1_iTag71_L001_R1#52	65	417	46	19	46	19	46	19	49	16
lane6192_GTGTCCTT_M00017912_15_M_CD8_T_Cells_plate1_pool1_iTag71_L001_R1#53	65	386	50	15	53	12	53	12	62	3
lane6192_GTGTCCTT_M00017912_15_M_CD8_T_Cells_plate1_pool1_iTag71_L001_R1#54	65	100	61	4	58	7	58	7	81	16
lane6192_GTGTCCTT_M00017912_15_M_CD8_T_Cells_plate1_pool1_iTag71_L001_R1#55	65	417	47	18	46	19	46	19	41	24
lane6192_GTGTCCTT_M00017912_15_M_CD8_T_Cells_plate1_pool1_iTag71_L001_R1#56	65	417	59	6	59	6	59	6	63	2
lane6192_GTGTCCTT_M00017912_15_M_CD8_T_Cells_plate1_pool1_iTag71_L001_R1#57	65	417	47	18	45	20	45	20	50	15
lane6192_GTGTCCTT_M00017912_15_M_CD8_T_Cells_plate1_pool1_iTag71_L001_R1#58	65	417	54	11	47	18	47	18	65	0
lane6192_GTGTCCTT_M00017912_15_M_CD8_T_Cells_plate1_pool1_iTag71_L001_R1#59	65	417	55	10	53	12	53	12	54	11
lane6192_GTGTCCTT_M00017912_15_M_CD8_T_Cells_plate1_pool1_iTag71_L001_R1#60	65	417	95	30	86	21	86	21	96	31
lane6192_GTGTCCTT_M00017912_15_M_CD8_T_Cells_plate1_pool1_iTag71_L001_R1#61	65	184	29	36	28	37	28	37	34	31
lane6192_GTGTCCTT_M00017912_15_M_CD8_T_Cells_plate1_pool1_iTag71_L001_R1#62	65	206	41	24	39	26	39	26	40	25
lane6192_GTGTCCTT_M00017912_15_M_CD8_T_Cells_plate1_pool1_iTag71_L001_R1#63	65	397	33	32	33	32	33	32	39	26
lane6192_GTGTCCTT_M00017912_15_M_CD8_T_Cells_plate1_pool1_iTag71_L001_R1#64	65	323	61	4	72	7	72	7	78	13
lane6192_GTGTCCTT_M00017912_15_M_CD8_T_Cells_plate1_pool1_iTag71_L001_R1#65	65	417	47	18	48	17	48	17	46	19
lane6192_GTGTCCTT_M00017912_15_M_CD8_T_Cells_plate1_pool1_iTag71_L001_R1#66	65	372	76	11	72	7	72	7	75	10
lane6192_GTGTCCTT_M00017912_15_M_CD8_T_Cells_plate1_pool1_iTag71_L001_R1#67	65	417	74	9	65	0	65	0	70	5
lane6192_GTGTCCTT_M00017912_15_M_CD8_T_Cells_plate1_pool1_iTag71_L001_R1#68	65	417	56	9	57	8	57	8	66	1
lane6192_GTGTCCTT_M00017912_15_M_CD8_T_Cells_plate1_pool1_iTag71_L001_R1#69	65	388	59	6	54	11	54	11	53	12
lane6192_GTGTCCTT_M00017912_15_M_CD8_T_Cells_plate1_pool1_iTag71_L001_R1#70	65	417	44	21	43	22	43	22	43	22
lane6192_GTGTCCTT_M00017912_15_M_CD8_T_Cells_plate1_pool1_iTag71_L001_R1#71	65	243	46	19	51	14	51	14	41	24
lane6192_GTGTCCTT_M00017912_15_M_CD8_T_Cells_plate1_pool1_iTag71_L001_R1#72	65	198	89	24	76	11	76	11	104	39
lane6192_GTGTCCTT_M00017912_15_M_CD8_T_Cells_plate1_pool1_iTag71_L001_R1#73	65	417	41	24	40	25	40	25	42	23
lane6192_GTGTCCTT_M00017912_15_M_CD8_T_Cells_plate1_pool1_iTag71_L001_R1#74	65	404	47	18	45	20	45	20	45	20
lane6192_GTGTCCTT_M00017912_15_M_CD8_T_Cells_plate1_pool1_iTag71_L001_R1#75	65	408	48	17	49	16	49	16	52	13
lane6192_GTGTCCTT_M00017912_15_M_CD8_T_Cells_plate1_pool1_iTag71_L001_R1#76	65	103	101	36	113	48	113	48	110	45
lane6192_GTGTCCTT_M00017912_15_M_CD8_T_Cells_plate1_pool1_iTag71_L001_R1#77	65	392	39	26	49	16	49	16	42	23
lane6192_GTGTCCTT_M00017912_15_M_CD8_T_Cells_plate1_pool1_iTag71_L001_R1#78	65	267	48	17	62	3	62	3	61	4
lane6192_GTGTCCTT_M00017912_15_M_CD8_T_Cells_plate1_pool1_iTag71_L001_R1#79	65	327	56	9	53	12	53	12	57	8
lane6192_GTGTCCTT_M00017912_15_M_CD8_T_Cells_plate1_pool1_iTag71_L001_R1#80	65	333	32	33	33	32	33	32	39	26
lane6192_GTGTCCTT_M00017912_15_M_CD8_T_Cells_plate1_pool1_iTag71_L001_R1#81	65	263	48	17	47	18	47	18	60	5
lane6192_GTGTCCTT_M00017912_15_M_CD8_T_Cells_plate1_pool1_iTag71_L001_R1#82	65	417	61	4	59	6	59	6	72	7
lane6192_GTGTCCTT_M00017912_15_M_CD8_T_Cells_plate1_pool1_iTag71_L001_R1#83	65	412	59	6	53	12	53	12	45	20
lane6192_GTGTCCTT_M00017912_15_M_CD8_T_Cells_plate1_pool1_iTag71_L001_R1#84	65	196	37	28	37	28	37	28	48	17
lane6192_GTGTCCTT_M00017912_15_M_CD8_T_Cells_plate1_pool1_iTag71_L001_R1#85	65	417	71	6	66	1	66	1	66	1
lane6192_GTGTCCTT_M00017912_15_M_CD8_T_Cells_plate1_pool1_iTag71_L001_R1#86	65	417	54	11	51	14	51	14	51	14
lane6192_GTGTCCTT_M00017912_15_M_CD8_T_Cells_plate1_pool1_iTag71_L001_R1#87	65	348	65	0	64	1	64	1	54	11
lane6192_GTGTCCTT_M00017912_15_M_CD8_T_Cells_plate1_pool1_iTag71_L001_R1#88	65	417	36	29	38	27	38	27	49	16
lane6192_GTGTCCTT_M00017912_15_M_CD8_T_Cells_plate1_pool1_iTag71_L001_R1#89	65	228	67	2	64	1	64	1	60	5
lane6192_GTGTCCTT_M00017912_15_M_CD8_T_Cells_plate1_pool1_iTag71_L001_R1#90	65	417	50	15	44	21	44	21	49	16
lane6192_GTGTCCTT_M00017912_15_M_CD8_T_Cells_plate1_pool1_iTag71_L001_R1#91	65	417	43	22	41	24	41	24	54	11
lane6192_GTGTCCTT_M00017912_15_M_CD8_T_Cells_plate1_pool1_iTag71_L001_R1#92	65	417	76	11	72	7	72	7	79	14
lane6192_GTGTCCTT_M00017912_15_M_CD8_T_Cells_plate1_pool1_iTag71_L001_R1#93	65	250	49	16	46	19	46	19	53	12
lane6192_GTGTCCTT_M00017912_15_M_CD8_T_Cells_plate1_pool1_iTag71_L001_R1#94	65	356	71	6	74	9	74	9	85	20
lane6192_GTGTCCTT_M00017912_15_M_CD8_T_Cells_plate1_pool1_iTag71_L001_R1#95	65	345	33	32	34	31	34	31	39	26
lane6192_GTGTCCTT_M00017912_15_M_CD8_T_Cells_plate1_pool1_iTag71_L001_R1#96	65	292	36	29	31	34	31	34	44	21
lane6192_GTGTCCTT_M00017912_15_M_CD8_T_Cells_plate1_pool1_iTag71_L001_R1#97	65	417	52	13	49	16	49	16	56	9
lane6192_GTGTCCTT_M00017912_15_M_CD8_T_Cells_plate1_pool1_iTag71_L001_R1#98	65	173	68	3	60	5	60	5	91	26
lane6192_GTGTCCTT_M00017912_15_M_CD8_T_Cells_plate1_pool1_iTag71_L001_R1#99	65	417	62	3	61	4	61	4	62	3
lane6192_GTGTCCTT_M00017912_15_M_CD8_T_Cells_plate1_pool1_iTag71_L001_R1#100	65	375	49	16	46	19	46	19	56	9
lane6193_GTTAGCCT_M00017620_24_M_CD8_T_Cells_plate1_pool2_iTag79_L002_R1#1	104	518	34	70	41	63	41	63	46	58
lane6193_GTTAGCCT_M00017620_24_M_CD8_T_Cells_plate1_pool2_iTag79_L002_R1#2	104	351	28	76	36	68	36	68	35	69
lane6193_GTTAGCCT_M00017620_24_M_CD8_T_Cells_plate1_pool2_iTag79_L002_R1#3	104	518	43	61	46	58	46	58	53	51
lane6193_GTTAGCCT_M00017620_24_M_CD8_T_Cells_plate1_pool2_iTag79_L002_R1#4	104	480	58	46	65	39	65	39	75	29
lane6193_GTTAGCCT_M00017620_24_M_CD8_T_Cells_plate1_pool2_iTag79_L002_R1#5	104	98	28	76	39	65	39	65	29	75
lane6193_GTTAGCCT_M00017620_24_M_CD8_T_Cells_plate1_pool2_iTag79_L002_R1#6	104	388	73	31	68	36	68	36	65	39
lane6193_GTTAGCCT_M00017620_24_M_CD8_T_Cells_plate1_pool2_iTag79_L002_R1#7	104	469	40	64	42	62	42	62	47	57
lane6193_GTTAGCCT_M00017620_24_M_CD8_T_Cells_plate1_pool2_iTag79_L002_R1#8	104	518	49	55	63	41	63	41	67	37
lane6193_GTTAGCCT_M00017620_24_M_CD8_T_Cells_plate1_pool2_iTag79_L002_R1#9	104	518	50	54	53	51	53	51	50	54
lane6193_GTTAGCCT_M00017620_24_M_CD8_T_Cells_plate1_pool2_iTag79_L002_R1#10	104	407	55	49	96	8	96	8	115	11
lane6193_GTTAGCCT_M00017620_24_M_CD8_T_Cells_plate1_pool2_iTag79_L002_R1#11	104	236	118	14	120	16	120	16	135	31
lane6193_GTTAGCCT_M00017620_24_M_CD8_T_Cells_plate1_pool2_iTag79_L002_R1#12	104	518	35	69	32	72	32	72	37	67
lane6193_GTTAGCCT_M00017620_24_M_CD8_T_Cells_plate1_pool2_iTag79_L002_R1#13	104	408	42	62	49	55	49	55	47	57
lane6193_GTTAGCCT_M00017620_24_M_CD8_T_Cells_plate1_pool2_iTag79_L002_R1#14	104	518	38	66	46	58	46	58	58	46
lane6193_GTTAGCCT_M00017620_24_M_CD8_T_Cells_plate1_pool2_iTag79_L002_R1#15	104	518	34	70	38	66	38	66	47	57
lane6193_GTTAGCCT_M00017620_24_M_CD8_T_Cells_plate1_pool2_iTag79_L002_R1#16	104	394	60	44	60	44	60	44	63	41
lane6193_GTTAGCCT_M00017620_24_M_CD8_T_Cells_plate1_pool2_iTag79_L002_R1#17	104	301	60	44	72	32	72	32	55	49
lane6193_GTTAGCCT_M00017620_24_M_CD8_T_Cells_plate1_pool2_iTag79_L002_R1#18	104	379	26	78	31	73	31	73	27	77
lane6193_GTTAGCCT_M00017620_24_M_CD8_T_Cells_plate1_pool2_iTag79_L002_R1#19	104	518	39	65	38	66	38	66	49	55
lane6193_GTTAGCCT_M00017620_24_M_CD8_T_Cells_plate1_pool2_iTag79_L002_R1#20	104	200	28	76	30	74	30	74	39	65
lane6193_GTTAGCCT_M00017620_24_M_CD8_T_Cells_plate1_pool2_iTag79_L002_R1#21	104	518	40	64	41	63	41	63	54	50
lane6193_GTTAGCCT_M00017620_24_M_CD8_T_Cells_plate1_pool2_iTag79_L002_R1#22	104	192	39	65	43	61	43	61	28	76
lane6193_GTTAGCCT_M00017620_24_M_CD8_T_Cells_plate1_pool2_iTag79_L002_R1#23	104	269	28	76	24	80	24	80	24	80
lane6193_GTTAGCCT_M00017620_24_M_CD8_T_Cells_plate1_pool2_iTag79_L002_R1#24	104	518	47	57	48	56	48	56	63	41
lane6193_GTTAGCCT_M00017620_24_M_CD8_T_Cells_plate1_pool2_iTag79_L002_R1#25	104	462	34	70	38	66	38	66	45	59
lane6193_GTTAGCCT_M00017620_24_M_CD8_T_Cells_plate1_pool2_iTag79_L002_R1#26	104	518	65	39	72	32	72	32	68	36
lane6193_GTTAGCCT_M00017620_24_M_CD8_T_Cells_plate1_pool2_iTag79_L002_R1#27	104	196	38	66	46	58	46	58	49	55
lane6193_GTTAGCCT_M00017620_24_M_CD8_T_Cells_plate1_pool2_iTag79_L002_R1#28	104	518	32	72	30	74	30	74	29	75
lane6193_GTTAGCCT_M00017620_24_M_CD8_T_Cells_plate1_pool2_iTag79_L002_R1#29	104	518	43	61	51	53	51	53	60	44
lane6193_GTTAGCCT_M00017620_24_M_CD8_T_Cells_plate1_pool2_iTag79_L002_R1#30	104	437	29	75	29	75	29	75	29	75
lane6193_GTTAGCCT_M00017620_24_M_CD8_T_Cells_plate1_pool2_iTag79_L002_R1#31	104	518	50	54	44	60	44	60	49	55
lane6193_GTTAGCCT_M00017620_24_M_CD8_T_Cells_plate1_pool2_iTag79_L002_R1#32	104	367	39	65	62	42	62	42	64	40
lane6193_GTTAGCCT_M00017620_24_M_CD8_T_Cells_plate1_pool2_iTag79_L002_R1#33	104	480	41	63	45	59	45	59	55	49
lane6193_GTTAGCCT_M00017620_24_M_CD8_T_Cells_plate1_pool2_iTag79_L002_R1#34	104	518	39	65	36	68	36	68	43	61
lane6193_GTTAGCCT_M00017620_24_M_CD8_T_Cells_plate1_pool2_iTag79_L002_R1#35	104	518	38	66	44	60	44	60	56	48
lane6193_GTTAGCCT_M00017620_24_M_CD8_T_Cells_plate1_pool2_iTag79_L002_R1#36	104	368	43	61	53	51	53	51	56	48
lane6193_GTTAGCCT_M00017620_24_M_CD8_T_Cells_plate1_pool2_iTag79_L002_R1#37	104	518	46	58	45	59	45	59	48	56
lane6193_GTTAGCCT_M00017620_24_M_CD8_T_Cells_plate1_pool2_iTag79_L002_R1#38	104	253	41	63	42	62	42	62	52	52
lane6193_GTTAGCCT_M00017620_24_M_CD8_T_Cells_plate1_pool2_iTag79_L002_R1#39	104	518	46	58	56	48	56	48	67	37
lane6193_GTTAGCCT_M00017620_24_M_CD8_T_Cells_plate1_pool2_iTag79_L002_R1#40	104	518	31	73	32	72	32	72	34	70
lane6193_GTTAGCCT_M00017620_24_M_CD8_T_Cells_plate1_pool2_iTag79_L002_R1#41	104	518	45	59	49	55	49	55	55	49
lane6193_GTTAGCCT_M00017620_24_M_CD8_T_Cells_plate1_pool2_iTag79_L002_R1#42	104	391	61	43	68	36	68	36	64	40
lane6193_GTTAGCCT_M00017620_24_M_CD8_T_Cells_plate1_pool2_iTag79_L002_R1#43	104	192	39	65	40	64	40	64	40	64
lane6193_GTTAGCCT_M00017620_24_M_CD8_T_Cells_plate1_pool2_iTag79_L002_R1#44	104	44	43	61	85	19	85	19	40	64
lane6193_GTTAGCCT_M00017620_24_M_CD8_T_Cells_plate1_pool2_iTag79_L002_R1#45	104	518	30	74	31	73	31	73	26	78
lane6193_GTTAGCCT_M00017620_24_M_CD8_T_Cells_plate1_pool2_iTag79_L002_R1#46	104	450	60	44	68	36	68	36	55	49
lane6193_GTTAGCCT_M00017620_24_M_CD8_T_Cells_plate1_pool2_iTag79_L002_R1#47	104	277	52	52	57	47	57	47	46	58
lane6193_GTTAGCCT_M00017620_24_M_CD8_T_Cells_plate1_pool2_iTag79_L002_R1#48	104	518	45	59	72	32	72	32	56	48
lane6193_GTTAGCCT_M00017620_24_M_CD8_T_Cells_plate1_pool2_iTag79_L002_R1#49	104	518	26	78	26	78	26	78	24	80
lane6193_GTTAGCCT_M00017620_24_M_CD8_T_Cells_plate1_pool2_iTag79_L002_R1#50	104	210	22	82	23	81	23	81	31	73
lane6193_GTTAGCCT_M00017620_24_M_CD8_T_Cells_plate1_pool2_iTag79_L002_R1#51	104	87	43	61	36	68	36	68	31	73
lane6193_GTTAGCCT_M00017620_24_M_CD8_T_Cells_plate1_pool2_iTag79_L002_R1#52	104	404	45	59	55	49	55	49	42	62
lane6193_GTTAGCCT_M00017620_24_M_CD8_T_Cells_plate1_pool2_iTag79_L002_R1#53	104	458	28	76	28	76	28	76	35	69
lane6193_GTTAGCCT_M00017620_24_M_CD8_T_Cells_plate1_pool2_iTag79_L002_R1#54	104	452	62	42	88	16	88	16	90	14
lane6193_GTTAGCCT_M00017620_24_M_CD8_T_Cells_plate1_pool2_iTag79_L002_R1#55	104	369	35	69	39	65	39	65	44	60
lane6193_GTTAGCCT_M00017620_24_M_CD8_T_Cells_plate1_pool2_iTag79_L002_R1#56	104	384	50	54	49	55	49	55	56	48
lane6193_GTTAGCCT_M00017620_24_M_CD8_T_Cells_plate1_pool2_iTag79_L002_R1#57	104	516	69	35	69	35	69	35	79	25
lane6193_GTTAGCCT_M00017620_24_M_CD8_T_Cells_plate1_pool2_iTag79_L002_R1#58	104	194	14	90	19	85	19	85	22	82
lane6193_GTTAGCCT_M00017620_24_M_CD8_T_Cells_plate1_pool2_iTag79_L002_R1#59	104	518	47	57	43	61	43	61	52	52
lane6193_GTTAGCCT_M00017620_24_M_CD8_T_Cells_plate1_pool2_iTag79_L002_R1#60	104	296	58	46	57	47	57	47	64	40
lane6193_GTTAGCCT_M00017620_24_M_CD8_T_Cells_plate1_pool2_iTag79_L002_R1#61	104	518	81	23	82	22	82	22	91	13
lane6193_GTTAGCCT_M00017620_24_M_CD8_T_Cells_plate1_pool2_iTag79_L002_R1#62	104	518	27	77	34	70	34	70	36	68
lane6193_GTTAGCCT_M00017620_24_M_CD8_T_Cells_plate1_pool2_iTag79_L002_R1#63	104	484	49	55	73	31	73	31	66	38
lane6193_GTTAGCCT_M00017620_24_M_CD8_T_Cells_plate1_pool2_iTag79_L002_R1#64	104	372	35	69	36	68	36	68	41	63
lane6193_GTTAGCCT_M00017620_24_M_CD8_T_Cells_plate1_pool2_iTag79_L002_R1#65	104	478	43	61	41	63	41	63	49	55
lane6193_GTTAGCCT_M00017620_24_M_CD8_T_Cells_plate1_pool2_iTag79_L002_R1#66	104	235	45	59	39	65	39	65	41	63
lane6193_GTTAGCCT_M00017620_24_M_CD8_T_Cells_plate1_pool2_iTag79_L002_R1#67	104	518	63	41	92	12	92	12	95	9
lane6193_GTTAGCCT_M00017620_24_M_CD8_T_Cells_plate1_pool2_iTag79_L002_R1#68	104	351	29	75	31	73	31	73	36	68
lane6193_GTTAGCCT_M00017620_24_M_CD8_T_Cells_plate1_pool2_iTag79_L002_R1#69	104	518	36	68	42	62	42	62	44	60
lane6193_GTTAGCCT_M00017620_24_M_CD8_T_Cells_plate1_pool2_iTag79_L002_R1#70	104	298	45	59	48	56	48	56	48	56
lane6193_GTTAGCCT_M00017620_24_M_CD8_T_Cells_plate1_pool2_iTag79_L002_R1#71	104	518	31	73	40	64	40	64	48	56
lane6193_GTTAGCCT_M00017620_24_M_CD8_T_Cells_plate1_pool2_iTag79_L002_R1#72	104	518	31	73	31	73	31	73	30	74
lane6193_GTTAGCCT_M00017620_24_M_CD8_T_Cells_plate1_pool2_iTag79_L002_R1#73	104	215	26	78	23	81	23	81	30	74
lane6193_GTTAGCCT_M00017620_24_M_CD8_T_Cells_plate1_pool2_iTag79_L002_R1#74	104	495	35	69	34	70	34	70	50	54
lane6193_GTTAGCCT_M00017620_24_M_CD8_T_Cells_plate1_pool2_iTag79_L002_R1#75	104	272	44	60	40	64	40	64	37	67
lane6193_GTTAGCCT_M00017620_24_M_CD8_T_Cells_plate1_pool2_iTag79_L002_R1#76	104	518	46	58	51	53	51	53	55	49
lane6193_GTTAGCCT_M00017620_24_M_CD8_T_Cells_plate1_pool2_iTag79_L002_R1#77	104	518	63	41	84	20	84	20	85	19
lane6193_GTTAGCCT_M00017620_24_M_CD8_T_Cells_plate1_pool2_iTag79_L002_R1#78	104	382	31	73	32	72	32	72	33	71
lane6193_GTTAGCCT_M00017620_24_M_CD8_T_Cells_plate1_pool2_iTag79_L002_R1#79	104	518	57	47	64	40	64	40	65	39
lane6193_GTTAGCCT_M00017620_24_M_CD8_T_Cells_plate1_pool2_iTag79_L002_R1#80	104	397	62	42	68	36	68	36	69	35
lane6193_GTTAGCCT_M00017620_24_M_CD8_T_Cells_plate1_pool2_iTag79_L002_R1#81	104	518	41	63	46	58	46	58	44	60
lane6193_GTTAGCCT_M00017620_24_M_CD8_T_Cells_plate1_pool2_iTag79_L002_R1#82	104	472	44	60	39	65	39	65	69	35
lane6193_GTTAGCCT_M00017620_24_M_CD8_T_Cells_plate1_pool2_iTag79_L002_R1#83	104	518	53	51	56	48	56	48	55	49
lane6193_GTTAGCCT_M00017620_24_M_CD8_T_Cells_plate1_pool2_iTag79_L002_R1#84	104	238	50	54	45	59	45	59	48	56
lane6193_GTTAGCCT_M00017620_24_M_CD8_T_Cells_plate1_pool2_iTag79_L002_R1#85	104	365	30	74	31	73	31	73	34	70
lane6193_GTTAGCCT_M00017620_24_M_CD8_T_Cells_plate1_pool2_iTag79_L002_R1#86	104	398	58	46	77	27	77	27	95	9
lane6193_GTTAGCCT_M00017620_24_M_CD8_T_Cells_plate1_pool2_iTag79_L002_R1#87	104	378	108	4	118	14	118	14	124	20
lane6193_GTTAGCCT_M00017620_24_M_CD8_T_Cells_plate1_pool2_iTag79_L002_R1#88	104	462	50	54	61	43	61	43	59	45
lane6193_GTTAGCCT_M00017620_24_M_CD8_T_Cells_plate1_pool2_iTag79_L002_R1#89	104	292	41	63	60	44	60	44	73	31
lane6193_GTTAGCCT_M00017620_24_M_CD8_T_Cells_plate1_pool2_iTag79_L002_R1#90	104	290	30	74	37	67	37	67	27	77
lane6193_GTTAGCCT_M00017620_24_M_CD8_T_Cells_plate1_pool2_iTag79_L002_R1#91	104	518	49	55	46	58	46	58	60	44
lane6193_GTTAGCCT_M00017620_24_M_CD8_T_Cells_plate1_pool2_iTag79_L002_R1#92	104	246	45	59	48	56	48	56	51	53
lane6193_GTTAGCCT_M00017620_24_M_CD8_T_Cells_plate1_pool2_iTag79_L002_R1#93	104	436	23	81	25	79	25	79	22	82
lane6193_GTTAGCCT_M00017620_24_M_CD8_T_Cells_plate1_pool2_iTag79_L002_R1#94	104	497	24	80	29	75	29	75	34	70
lane6193_GTTAGCCT_M00017620_24_M_CD8_T_Cells_plate1_pool2_iTag79_L002_R1#95	104	426	58	46	70	34	70	34	78	26
lane6193_GTTAGCCT_M00017620_24_M_CD8_T_Cells_plate1_pool2_iTag79_L002_R1#96	104	317	75	29	97	7	97	7	94	10
lane6193_GTTAGCCT_M00017620_24_M_CD8_T_Cells_plate1_pool2_iTag79_L002_R1#97	104	275	26	78	26	78	26	78	30	74
lane6193_GTTAGCCT_M00017620_24_M_CD8_T_Cells_plate1_pool2_iTag79_L002_R1#98	104	225	24	80	36	68	36	68	39	65
lane6193_GTTAGCCT_M00017620_24_M_CD8_T_Cells_plate1_pool2_iTag79_L002_R1#99	104	155	34	70	39	65	39	65	43	61
lane6193_GTTAGCCT_M00017620_24_M_CD8_T_Cells_plate1_pool2_iTag79_L002_R1#100	104	518	71	33	76	28	76	28	72	32
lane6196_TTCGCACC_M00018752_6_M_CD8_T_Cells_plate1_pool5_iTag55_L005_R1#1	26	453	28	2	29	3	29	3	29	3
lane6196_TTCGCACC_M00018752_6_M_CD8_T_Cells_plate1_pool5_iTag55_L005_R1#2	26	302	24	2	28	2	28	2	32	6
lane6196_TTCGCACC_M00018752_6_M_CD8_T_Cells_plate1_pool5_iTag55_L005_R1#3	26	78	50	24	61	35	61	35	60	34
lane6196_TTCGCACC_M00018752_6_M_CD8_T_Cells_plate1_pool5_iTag55_L005_R1#4	26	350	24	2	25	1	25	1	18	8
lane6196_TTCGCACC_M00018752_6_M_CD8_T_Cells_plate1_pool5_iTag55_L005_R1#5	26	239	16	10	15	11	15	11	13	13
lane6196_TTCGCACC_M00018752_6_M_CD8_T_Cells_plate1_pool5_iTag55_L005_R1#6	26	497	27	1	22	4	22	4	37	11
lane6196_TTCGCACC_M00018752_6_M_CD8_T_Cells_plate1_pool5_iTag55_L005_R1#7	26	565	20	6	20	6	20	6	21	5
lane6196_TTCGCACC_M00018752_6_M_CD8_T_Cells_plate1_pool5_iTag55_L005_R1#8	26	468	34	8	32	6	32	6	36	10
lane6196_TTCGCACC_M00018752_6_M_CD8_T_Cells_plate1_pool5_iTag55_L005_R1#9	26	561	19	7	18	8	18	8	21	5
lane6196_TTCGCACC_M00018752_6_M_CD8_T_Cells_plate1_pool5_iTag55_L005_R1#10	26	388	15	11	18	8	18	8	18	8
lane6196_TTCGCACC_M00018752_6_M_CD8_T_Cells_plate1_pool5_iTag55_L005_R1#11	26	459	15	11	17	9	17	9	20	6
lane6196_TTCGCACC_M00018752_6_M_CD8_T_Cells_plate1_pool5_iTag55_L005_R1#12	26	170	15	11	13	13	13	13	13	13
lane6196_TTCGCACC_M00018752_6_M_CD8_T_Cells_plate1_pool5_iTag55_L005_R1#13	26	104	50	24	42	16	42	16	36	10
lane6196_TTCGCACC_M00018752_6_M_CD8_T_Cells_plate1_pool5_iTag55_L005_R1#14	26	366	17	9	18	8	18	8	24	2
lane6196_TTCGCACC_M00018752_6_M_CD8_T_Cells_plate1_pool5_iTag55_L005_R1#15	26	338	28	2	28	2	28	2	22	4
lane6196_TTCGCACC_M00018752_6_M_CD8_T_Cells_plate1_pool5_iTag55_L005_R1#16	26	282	11	15	14	12	14	12	13	13
lane6196_TTCGCACC_M00018752_6_M_CD8_T_Cells_plate1_pool5_iTag55_L005_R1#17	26	238	31	5	26	0	26	0	25	1
lane6196_TTCGCACC_M00018752_6_M_CD8_T_Cells_plate1_pool5_iTag55_L005_R1#18	26	565	21	5	19	7	19	7	21	5
lane6196_TTCGCACC_M00018752_6_M_CD8_T_Cells_plate1_pool5_iTag55_L005_R1#19	26	565	26	0	26	0	26	0	25	1
lane6196_TTCGCACC_M00018752_6_M_CD8_T_Cells_plate1_pool5_iTag55_L005_R1#20	26	432	20	6	19	7	19	7	18	8
lane6196_TTCGCACC_M00018752_6_M_CD8_T_Cells_plate1_pool5_iTag55_L005_R1#21	26	476	21	5	20	6	20	6	23	3
lane6196_TTCGCACC_M00018752_6_M_CD8_T_Cells_plate1_pool5_iTag55_L005_R1#22	26	565	31	5	30	4	30	4	32	6
lane6196_TTCGCACC_M00018752_6_M_CD8_T_Cells_plate1_pool5_iTag55_L005_R1#23	26	476	22	4	24	2	24	2	27	1
lane6196_TTCGCACC_M00018752_6_M_CD8_T_Cells_plate1_pool5_iTag55_L005_R1#24	26	519	27	1	25	1	25	1	21	5
lane6196_TTCGCACC_M00018752_6_M_CD8_T_Cells_plate1_pool5_iTag55_L005_R1#25	26	297	18	8	19	7	19	7	19	7
lane6196_TTCGCACC_M00018752_6_M_CD8_T_Cells_plate1_pool5_iTag55_L005_R1#26	26	224	15	11	16	10	16	10	14	12
lane6196_TTCGCACC_M00018752_6_M_CD8_T_Cells_plate1_pool5_iTag55_L005_R1#27	26	565	28	2	27	1	27	1	31	5
lane6196_TTCGCACC_M00018752_6_M_CD8_T_Cells_plate1_pool5_iTag55_L005_R1#28	26	565	20	6	20	6	20	6	19	7
lane6196_TTCGCACC_M00018752_6_M_CD8_T_Cells_plate1_pool5_iTag55_L005_R1#29	26	565	30	4	29	3	29	3	28	2
lane6196_TTCGCACC_M00018752_6_M_CD8_T_Cells_plate1_pool5_iTag55_L005_R1#30	26	565	27	1	30	4	30	4	34	8
lane6196_TTCGCACC_M00018752_6_M_CD8_T_Cells_plate1_pool5_iTag55_L005_R1#31	26	565	23	3	22	4	22	4	31	5
lane6196_TTCGCACC_M00018752_6_M_CD8_T_Cells_plate1_pool5_iTag55_L005_R1#32	26	460	34	8	36	10	36	10	37	11
lane6196_TTCGCACC_M00018752_6_M_CD8_T_Cells_plate1_pool5_iTag55_L005_R1#33	26	565	20	6	19	7	19	7	17	9
lane6196_TTCGCACC_M00018752_6_M_CD8_T_Cells_plate1_pool5_iTag55_L005_R1#34	26	565	23	3	21	5	21	5	19	7
lane6196_TTCGCACC_M00018752_6_M_CD8_T_Cells_plate1_pool5_iTag55_L005_R1#35	26	565	22	4	21	5	21	5	22	4
lane6196_TTCGCACC_M00018752_6_M_CD8_T_Cells_plate1_pool5_iTag55_L005_R1#36	26	287	19	7	21	5	21	5	20	6
lane6196_TTCGCACC_M00018752_6_M_CD8_T_Cells_plate1_pool5_iTag55_L005_R1#37	26	235	25	1	22	4	22	4	23	3
lane6196_TTCGCACC_M00018752_6_M_CD8_T_Cells_plate1_pool5_iTag55_L005_R1#38	26	565	20	6	18	8	18	8	20	6
lane6196_TTCGCACC_M00018752_6_M_CD8_T_Cells_plate1_pool5_iTag55_L005_R1#39	26	565	21	5	21	5	21	5	22	4
lane6196_TTCGCACC_M00018752_6_M_CD8_T_Cells_plate1_pool5_iTag55_L005_R1#40	26	495	22	4	22	4	22	4	26	0
lane6196_TTCGCACC_M00018752_6_M_CD8_T_Cells_plate1_pool5_iTag55_L005_R1#41	26	470	25	1	21	5	21	5	22	4
lane6196_TTCGCACC_M00018752_6_M_CD8_T_Cells_plate1_pool5_iTag55_L005_R1#42	26	565	31	5	29	3	29	3	35	9
lane6196_TTCGCACC_M00018752_6_M_CD8_T_Cells_plate1_pool5_iTag55_L005_R1#43	26	565	24	2	24	2	24	2	22	4
lane6196_TTCGCACC_M00018752_6_M_CD8_T_Cells_plate1_pool5_iTag55_L005_R1#44	26	527	30	4	31	5	31	5	32	6
lane6196_TTCGCACC_M00018752_6_M_CD8_T_Cells_plate1_pool5_iTag55_L005_R1#45	26	195	29	3	36	10	36	10	31	5
lane6196_TTCGCACC_M00018752_6_M_CD8_T_Cells_plate1_pool5_iTag55_L005_R1#46	26	466	18	8	19	7	19	7	22	4
lane6196_TTCGCACC_M00018752_6_M_CD8_T_Cells_plate1_pool5_iTag55_L005_R1#47	26	104	47	21	39	13	39	13	49	23
lane6196_TTCGCACC_M00018752_6_M_CD8_T_Cells_plate1_pool5_iTag55_L005_R1#48	26	497	15	11	15	11	15	11	15	11
lane6196_TTCGCACC_M00018752_6_M_CD8_T_Cells_plate1_pool5_iTag55_L005_R1#49	26	372	24	2	27	1	27	1	31	5
lane6196_TTCGCACC_M00018752_6_M_CD8_T_Cells_plate1_pool5_iTag55_L005_R1#50	26	565	18	8	17	9	17	9	21	5
lane6196_TTCGCACC_M00018752_6_M_CD8_T_Cells_plate1_pool5_iTag55_L005_R1#51	26	450	24	2	25	1	25	1	30	4
lane6196_TTCGCACC_M00018752_6_M_CD8_T_Cells_plate1_pool5_iTag55_L005_R1#52	26	565	20	6	19	7	19	7	22	4
lane6196_TTCGCACC_M00018752_6_M_CD8_T_Cells_plate1_pool5_iTag55_L005_R1#53	26	493	30	4	28	2	28	2	29	3
lane6196_TTCGCACC_M00018752_6_M_CD8_T_Cells_plate1_pool5_iTag55_L005_R1#54	26	565	30	4	29	3	29	3	37	11
lane6196_TTCGCACC_M00018752_6_M_CD8_T_Cells_plate1_pool5_iTag55_L005_R1#55	26	565	14	12	14	12	14	12	15	11
lane6196_TTCGCACC_M00018752_6_M_CD8_T_Cells_plate1_pool5_iTag55_L005_R1#56	26	565	42	16	41	15	41	15	50	24
lane6196_TTCGCACC_M00018752_6_M_CD8_T_Cells_plate1_pool5_iTag55_L005_R1#57	26	311	26	0	25	1	25	1	28	2
lane6196_TTCGCACC_M00018752_6_M_CD8_T_Cells_plate1_pool5_iTag55_L005_R1#58	26	182	27	1	24	2	24	2	30	4
lane6196_TTCGCACC_M00018752_6_M_CD8_T_Cells_plate1_pool5_iTag55_L005_R1#59	26	565	18	8	20	6	20	6	25	1
lane6196_TTCGCACC_M00018752_6_M_CD8_T_Cells_plate1_pool5_iTag55_L005_R1#60	26	307	13	13	13	13	13	13	18	8
lane6196_TTCGCACC_M00018752_6_M_CD8_T_Cells_plate1_pool5_iTag55_L005_R1#61	26	373	16	10	15	11	15	11	18	8
lane6196_TTCGCACC_M00018752_6_M_CD8_T_Cells_plate1_pool5_iTag55_L005_R1#62	26	428	22	4	20	6	20	6	25	1
lane6196_TTCGCACC_M00018752_6_M_CD8_T_Cells_plate1_pool5_iTag55_L005_R1#63	26	515	32	6	28	2	28	2	37	11
lane6196_TTCGCACC_M00018752_6_M_CD8_T_Cells_plate1_pool5_iTag55_L005_R1#64	26	417	23	3	23	3	23	3	22	4
lane6196_TTCGCACC_M00018752_6_M_CD8_T_Cells_plate1_pool5_iTag55_L005_R1#65	26	565	31	5	29	3	29	3	28	2
lane6196_TTCGCACC_M00018752_6_M_CD8_T_Cells_plate1_pool5_iTag55_L005_R1#66	26	332	32	6	31	5	31	5	28	2
lane6196_TTCGCACC_M00018752_6_M_CD8_T_Cells_plate1_pool5_iTag55_L005_R1#67	26	565	27	1	27	1	27	1	28	2
lane6196_TTCGCACC_M00018752_6_M_CD8_T_Cells_plate1_pool5_iTag55_L005_R1#68	26	426	13	13	12	14	12	14	14	12
lane6196_TTCGCACC_M00018752_6_M_CD8_T_Cells_plate1_pool5_iTag55_L005_R1#69	26	565	24	2	26	0	26	0	27	1
lane6196_TTCGCACC_M00018752_6_M_CD8_T_Cells_plate1_pool5_iTag55_L005_R1#70	26	565	19	7	19	7	19	7	23	3
lane6196_TTCGCACC_M00018752_6_M_CD8_T_Cells_plate1_pool5_iTag55_L005_R1#71	26	552	29	3	28	2	28	2	32	6
lane6196_TTCGCACC_M00018752_6_M_CD8_T_Cells_plate1_pool5_iTag55_L005_R1#72	26	513	22	4	23	3	23	3	29	3
lane6196_TTCGCACC_M00018752_6_M_CD8_T_Cells_plate1_pool5_iTag55_L005_R1#73	26	449	20	6	21	5	21	5	17	9
lane6196_TTCGCACC_M00018752_6_M_CD8_T_Cells_plate1_pool5_iTag55_L005_R1#74	26	304	33	7	31	5	31	5	34	8
lane6196_TTCGCACC_M00018752_6_M_CD8_T_Cells_plate1_pool5_iTag55_L005_R1#75	26	229	40	14	43	17	43	17	40	14
lane6196_TTCGCACC_M00018752_6_M_CD8_T_Cells_plate1_pool5_iTag55_L005_R1#76	26	275	32	6	32	6	32	6	32	6
lane6196_TTCGCACC_M00018752_6_M_CD8_T_Cells_plate1_pool5_iTag55_L005_R1#77	26	498	20	6	24	2	24	2	21	5
lane6196_TTCGCACC_M00018752_6_M_CD8_T_Cells_plate1_pool5_iTag55_L005_R1#78	26	422	29	3	30	4	30	4	31	5
lane6196_TTCGCACC_M00018752_6_M_CD8_T_Cells_plate1_pool5_iTag55_L005_R1#79	26	270	19	7	20	6	20	6	15	11
lane6196_TTCGCACC_M00018752_6_M_CD8_T_Cells_plate1_pool5_iTag55_L005_R1#80	26	565	26	0	24	2	24	2	23	3
lane6196_TTCGCACC_M00018752_6_M_CD8_T_Cells_plate1_pool5_iTag55_L005_R1#81	26	186	14	12	15	11	15	11	10	16
lane6196_TTCGCACC_M00018752_6_M_CD8_T_Cells_plate1_pool5_iTag55_L005_R1#82	26	192	16	10	22	4	22	4	21	5
lane6196_TTCGCACC_M00018752_6_M_CD8_T_Cells_plate1_pool5_iTag55_L005_R1#83	26	565	31	5	31	5	31	5	40	14
lane6196_TTCGCACC_M00018752_6_M_CD8_T_Cells_plate1_pool5_iTag55_L005_R1#84	26	512	30	4	28	2	28	2	34	8
lane6196_TTCGCACC_M00018752_6_M_CD8_T_Cells_plate1_pool5_iTag55_L005_R1#85	26	565	24	2	24	2	24	2	22	4
lane6196_TTCGCACC_M00018752_6_M_CD8_T_Cells_plate1_pool5_iTag55_L005_R1#86	26	473	28	2	27	1	27	1	34	8
lane6196_TTCGCACC_M00018752_6_M_CD8_T_Cells_plate1_pool5_iTag55_L005_R1#87	26	523	24	2	24	2	24	2	20	6
lane6196_TTCGCACC_M00018752_6_M_CD8_T_Cells_plate1_pool5_iTag55_L005_R1#88	26	565	26	0	31	5	31	5	26	0
lane6196_TTCGCACC_M00018752_6_M_CD8_T_Cells_plate1_pool5_iTag55_L005_R1#89	26	395	23	3	21	5	21	5	24	2
lane6196_TTCGCACC_M00018752_6_M_CD8_T_Cells_plate1_pool5_iTag55_L005_R1#90	26	565	34	8	29	3	29	3	41	15
lane6196_TTCGCACC_M00018752_6_M_CD8_T_Cells_plate1_pool5_iTag55_L005_R1#91	26	377	26	0	28	2	28	2	25	1
lane6196_TTCGCACC_M00018752_6_M_CD8_T_Cells_plate1_pool5_iTag55_L005_R1#92	26	506	25	1	23	3	23	3	25	1
lane6196_TTCGCACC_M00018752_6_M_CD8_T_Cells_plate1_pool5_iTag55_L005_R1#93	26	124	28	2	29	3	29	3	26	0
lane6196_TTCGCACC_M00018752_6_M_CD8_T_Cells_plate1_pool5_iTag55_L005_R1#94	26	234	13	13	12	14	12	14	13	13
lane6196_TTCGCACC_M00018752_6_M_CD8_T_Cells_plate1_pool5_iTag55_L005_R1#95	26	238	13	13	13	13	13	13	15	11
lane6196_TTCGCACC_M00018752_6_M_CD8_T_Cells_plate1_pool5_iTag55_L005_R1#96	26	565	20	6	17	9	17	9	21	5
lane6196_TTCGCACC_M00018752_6_M_CD8_T_Cells_plate1_pool5_iTag55_L005_R1#97	26	411	27	1	29	3	29	3	33	7
lane6196_TTCGCACC_M00018752_6_M_CD8_T_Cells_plate1_pool5_iTag55_L005_R1#98	26	406	27	1	29	3	29	3	28	2
lane6196_TTCGCACC_M00018752_6_M_CD8_T_Cells_plate1_pool5_iTag55_L005_R1#99	26	411	12	14	12	14	12	14	13	13
lane6196_TTCGCACC_M00018752_6_M_CD8_T_Cells_plate1_pool5_iTag55_L005_R1#100	26	394	15	11	13	13	13	13	12	14
lane6198_TACTAGTC_M05-20526_3_M_CD8_T_Cells_plate1_pool7_iTag47_L007_R1#1	13	279	5	8	4	9	4	9	4	9
lane6198_TACTAGTC_M05-20526_3_M_CD8_T_Cells_plate1_pool7_iTag47_L007_R1#2	13	553	11	2	11	2	11	2	12	1
lane6198_TACTAGTC_M05-20526_3_M_CD8_T_Cells_plate1_pool7_iTag47_L007_R1#3	13	114	27	14	20	7	20	7	29	16
lane6198_TACTAGTC_M05-20526_3_M_CD8_T_Cells_plate1_pool7_iTag47_L007_R1#4	13	477	7	6	7	6	7	6	7	6
lane6198_TACTAGTC_M05-20526_3_M_CD8_T_Cells_plate1_pool7_iTag47_L007_R1#5	13	361	6	7	7	6	7	6	9	4
lane6198_TACTAGTC_M05-20526_3_M_CD8_T_Cells_plate1_pool7_iTag47_L007_R1#6	13	641	9	4	8	5	8	5	9	4
lane6198_TACTAGTC_M05-20526_3_M_CD8_T_Cells_plate1_pool7_iTag47_L007_R1#7	13	556	6	7	6	7	6	7	7	6
lane6198_TACTAGTC_M05-20526_3_M_CD8_T_Cells_plate1_pool7_iTag47_L007_R1#8	13	469	15	2	14	1	14	1	14	1
lane6198_TACTAGTC_M05-20526_3_M_CD8_T_Cells_plate1_pool7_iTag47_L007_R1#9	13	550	10	3	10	3	10	3	10	3
lane6198_TACTAGTC_M05-20526_3_M_CD8_T_Cells_plate1_pool7_iTag47_L007_R1#10	13	519	9	4	8	5	8	5	10	3
lane6198_TACTAGTC_M05-20526_3_M_CD8_T_Cells_plate1_pool7_iTag47_L007_R1#11	13	543	7	6	6	7	6	7	7	6
lane6198_TACTAGTC_M05-20526_3_M_CD8_T_Cells_plate1_pool7_iTag47_L007_R1#12	13	454	15	2	12	1	12	1	12	1
lane6198_TACTAGTC_M05-20526_3_M_CD8_T_Cells_plate1_pool7_iTag47_L007_R1#13	13	641	7	6	7	6	7	6	8	5
lane6198_TACTAGTC_M05-20526_3_M_CD8_T_Cells_plate1_pool7_iTag47_L007_R1#14	13	336	11	2	9	4	9	4	12	1
lane6198_TACTAGTC_M05-20526_3_M_CD8_T_Cells_plate1_pool7_iTag47_L007_R1#15	13	578	8	5	7	6	7	6	8	5
lane6198_TACTAGTC_M05-20526_3_M_CD8_T_Cells_plate1_pool7_iTag47_L007_R1#16	13	218	7	6	8	5	8	5	8	5
lane6198_TACTAGTC_M05-20526_3_M_CD8_T_Cells_plate1_pool7_iTag47_L007_R1#17	13	213	4	9	3	10	3	10	4	9
lane6198_TACTAGTC_M05-20526_3_M_CD8_T_Cells_plate1_pool7_iTag47_L007_R1#18	13	641	11	2	10	3	10	3	13	0
lane6198_TACTAGTC_M05-20526_3_M_CD8_T_Cells_plate1_pool7_iTag47_L007_R1#19	13	306	23	10	18	5	18	5	21	8
lane6198_TACTAGTC_M05-20526_3_M_CD8_T_Cells_plate1_pool7_iTag47_L007_R1#20	13	641	11	2	11	2	11	2	13	0
lane6198_TACTAGTC_M05-20526_3_M_CD8_T_Cells_plate1_pool7_iTag47_L007_R1#21	13	641	13	0	13	0	13	0	16	3
lane6198_TACTAGTC_M05-20526_3_M_CD8_T_Cells_plate1_pool7_iTag47_L007_R1#22	13	526	12	1	10	3	10	3	12	1
lane6198_TACTAGTC_M05-20526_3_M_CD8_T_Cells_plate1_pool7_iTag47_L007_R1#23	13	641	7	6	7	6	7	6	9	4
lane6198_TACTAGTC_M05-20526_3_M_CD8_T_Cells_plate1_pool7_iTag47_L007_R1#24	13	641	8	5	8	5	8	5	8	5
lane6198_TACTAGTC_M05-20526_3_M_CD8_T_Cells_plate1_pool7_iTag47_L007_R1#25	13	397	8	5	7	6	7	6	9	4
lane6198_TACTAGTC_M05-20526_3_M_CD8_T_Cells_plate1_pool7_iTag47_L007_R1#26	13	641	13	0	12	1	12	1	14	1
lane6198_TACTAGTC_M05-20526_3_M_CD8_T_Cells_plate1_pool7_iTag47_L007_R1#27	13	623	9	4	9	4	9	4	11	2
lane6198_TACTAGTC_M05-20526_3_M_CD8_T_Cells_plate1_pool7_iTag47_L007_R1#28	13	330	10	3	11	2	11	2	16	3
lane6198_TACTAGTC_M05-20526_3_M_CD8_T_Cells_plate1_pool7_iTag47_L007_R1#29	13	448	9	4	8	5	8	5	10	3
lane6198_TACTAGTC_M05-20526_3_M_CD8_T_Cells_plate1_pool7_iTag47_L007_R1#30	13	281	6	7	6	7	6	7	5	8
lane6198_TACTAGTC_M05-20526_3_M_CD8_T_Cells_plate1_pool7_iTag47_L007_R1#31	13	372	8	5	9	4	9	4	10	3
lane6198_TACTAGTC_M05-20526_3_M_CD8_T_Cells_plate1_pool7_iTag47_L007_R1#32	13	641	15	2	13	0	13	0	14	1
lane6198_TACTAGTC_M05-20526_3_M_CD8_T_Cells_plate1_pool7_iTag47_L007_R1#33	13	633	11	2	10	3	10	3	12	1
lane6198_TACTAGTC_M05-20526_3_M_CD8_T_Cells_plate1_pool7_iTag47_L007_R1#34	13	518	8	5	7	6	7	6	8	5
lane6198_TACTAGTC_M05-20526_3_M_CD8_T_Cells_plate1_pool7_iTag47_L007_R1#35	13	356	6	7	5	8	5	8	6	7
lane6198_TACTAGTC_M05-20526_3_M_CD8_T_Cells_plate1_pool7_iTag47_L007_R1#36	13	641	10	3	10	3	10	3	12	1
lane6198_TACTAGTC_M05-20526_3_M_CD8_T_Cells_plate1_pool7_iTag47_L007_R1#37	13	641	11	2	10	3	10	3	12	1
lane6198_TACTAGTC_M05-20526_3_M_CD8_T_Cells_plate1_pool7_iTag47_L007_R1#38	13	641	16	3	14	1	14	1	18	5
lane6198_TACTAGTC_M05-20526_3_M_CD8_T_Cells_plate1_pool7_iTag47_L007_R1#39	13	307	11	2	10	3	10	3	13	0
lane6198_TACTAGTC_M05-20526_3_M_CD8_T_Cells_plate1_pool7_iTag47_L007_R1#40	13	604	16	3	16	3	16	3	18	5
lane6198_TACTAGTC_M05-20526_3_M_CD8_T_Cells_plate1_pool7_iTag47_L007_R1#41	13	641	8	5	7	6	7	6	8	5
lane6198_TACTAGTC_M05-20526_3_M_CD8_T_Cells_plate1_pool7_iTag47_L007_R1#42	13	621	9	4	8	5	8	5	9	4
lane6198_TACTAGTC_M05-20526_3_M_CD8_T_Cells_plate1_pool7_iTag47_L007_R1#43	13	407	16	3	14	1	14	1	15	2
lane6198_TACTAGTC_M05-20526_3_M_CD8_T_Cells_plate1_pool7_iTag47_L007_R1#44	13	411	11	2	10	3	10	3	11	2
lane6198_TACTAGTC_M05-20526_3_M_CD8_T_Cells_plate1_pool7_iTag47_L007_R1#45	13	608	11	2	10	3	10	3	11	2
lane6198_TACTAGTC_M05-20526_3_M_CD8_T_Cells_plate1_pool7_iTag47_L007_R1#46	13	641	13	0	13	0	13	0	14	1
lane6198_TACTAGTC_M05-20526_3_M_CD8_T_Cells_plate1_pool7_iTag47_L007_R1#47	13	641	10	3	10	3	10	3	12	1
lane6198_TACTAGTC_M05-20526_3_M_CD8_T_Cells_plate1_pool7_iTag47_L007_R1#48	13	641	8	5	7	6	7	6	8	5
lane6198_TACTAGTC_M05-20526_3_M_CD8_T_Cells_plate1_pool7_iTag47_L007_R1#49	13	535	14	1	12	1	12	1	14	1
lane6198_TACTAGTC_M05-20526_3_M_CD8_T_Cells_plate1_pool7_iTag47_L007_R1#50	13	305	17	4	17	4	17	4	16	3
lane6198_TACTAGTC_M05-20526_3_M_CD8_T_Cells_plate1_pool7_iTag47_L007_R1#51	13	641	13	0	12	1	12	1	13	0
lane6198_TACTAGTC_M05-20526_3_M_CD8_T_Cells_plate1_pool7_iTag47_L007_R1#52	13	522	4	9	5	8	5	8	6	7
lane6198_TACTAGTC_M05-20526_3_M_CD8_T_Cells_plate1_pool7_iTag47_L007_R1#53	13	233	6	7	6	7	6	7	7	6
lane6198_TACTAGTC_M05-20526_3_M_CD8_T_Cells_plate1_pool7_iTag47_L007_R1#54	13	252	15	2	14	1	14	1	13	0
lane6198_TACTAGTC_M05-20526_3_M_CD8_T_Cells_plate1_pool7_iTag47_L007_R1#55	13	641	8	5	9	4	9	4	9	4
lane6198_TACTAGTC_M05-20526_3_M_CD8_T_Cells_plate1_pool7_iTag47_L007_R1#56	13	285	6	7	6	7	6	7	8	5
lane6198_TACTAGTC_M05-20526_3_M_CD8_T_Cells_plate1_pool7_iTag47_L007_R1#57	13	526	11	2	10	3	10	3	10	3
lane6198_TACTAGTC_M05-20526_3_M_CD8_T_Cells_plate1_pool7_iTag47_L007_R1#58	13	536	8	5	8	5	8	5	9	4
lane6198_TACTAGTC_M05-20526_3_M_CD8_T_Cells_plate1_pool7_iTag47_L007_R1#59	13	417	6	7	5	8	5	8	5	8
lane6198_TACTAGTC_M05-20526_3_M_CD8_T_Cells_plate1_pool7_iTag47_L007_R1#60	13	641	9	4	9	4	9	4	9	4
lane6198_TACTAGTC_M05-20526_3_M_CD8_T_Cells_plate1_pool7_iTag47_L007_R1#61	13	634	8	5	7	6	7	6	8	5
lane6198_TACTAGTC_M05-20526_3_M_CD8_T_Cells_plate1_pool7_iTag47_L007_R1#62	13	246	11	2	11	2	11	2	12	1
lane6198_TACTAGTC_M05-20526_3_M_CD8_T_Cells_plate1_pool7_iTag47_L007_R1#63	13	97	7	6	8	5	8	5	8	5
lane6198_TACTAGTC_M05-20526_3_M_CD8_T_Cells_plate1_pool7_iTag47_L007_R1#64	13	285	10	3	11	2	11	2	12	1
lane6198_TACTAGTC_M05-20526_3_M_CD8_T_Cells_plate1_pool7_iTag47_L007_R1#65	13	256	10	3	9	4	9	4	14	1
lane6198_TACTAGTC_M05-20526_3_M_CD8_T_Cells_plate1_pool7_iTag47_L007_R1#66	13	419	8	5	8	5	8	5	12	1
lane6198_TACTAGTC_M05-20526_3_M_CD8_T_Cells_plate1_pool7_iTag47_L007_R1#67	13	398	8	5	8	5	8	5	8	5
lane6198_TACTAGTC_M05-20526_3_M_CD8_T_Cells_plate1_pool7_iTag47_L007_R1#68	13	524	8	5	7	6	7	6	9	4
lane6198_TACTAGTC_M05-20526_3_M_CD8_T_Cells_plate1_pool7_iTag47_L007_R1#69	13	335	10	3	10	3	10	3	11	2
lane6198_TACTAGTC_M05-20526_3_M_CD8_T_Cells_plate1_pool7_iTag47_L007_R1#70	13	453	7	6	7	6	7	6	6	7
lane6198_TACTAGTC_M05-20526_3_M_CD8_T_Cells_plate1_pool7_iTag47_L007_R1#71	13	330	4	9	4	9	4	9	3	10
lane6198_TACTAGTC_M05-20526_3_M_CD8_T_Cells_plate1_pool7_iTag47_L007_R1#72	13	513	6	7	6	7	6	7	7	6
lane6198_TACTAGTC_M05-20526_3_M_CD8_T_Cells_plate1_pool7_iTag47_L007_R1#73	13	266	16	3	16	3	16	3	25	12
lane6198_TACTAGTC_M05-20526_3_M_CD8_T_Cells_plate1_pool7_iTag47_L007_R1#74	13	322	3	10	4	9	4	9	3	10
lane6198_TACTAGTC_M05-20526_3_M_CD8_T_Cells_plate1_pool7_iTag47_L007_R1#75	13	420	12	1	10	3	10	3	13	0
lane6198_TACTAGTC_M05-20526_3_M_CD8_T_Cells_plate1_pool7_iTag47_L007_R1#76	13	525	12	1	11	2	11	2	14	1
lane6198_TACTAGTC_M05-20526_3_M_CD8_T_Cells_plate1_pool7_iTag47_L007_R1#77	13	334	8	5	8	5	8	5	12	1
lane6198_TACTAGTC_M05-20526_3_M_CD8_T_Cells_plate1_pool7_iTag47_L007_R1#78	13	347	10	3	10	3	10	3	12	1
lane6198_TACTAGTC_M05-20526_3_M_CD8_T_Cells_plate1_pool7_iTag47_L007_R1#79	13	306	9	4	8	5	8	5	10	3
lane6198_TACTAGTC_M05-20526_3_M_CD8_T_Cells_plate1_pool7_iTag47_L007_R1#80	13	234	5	8	6	7	6	7	5	8
lane6198_TACTAGTC_M05-20526_3_M_CD8_T_Cells_plate1_pool7_iTag47_L007_R1#81	13	289	9	4	8	5	8	5	10	3
lane6198_TACTAGTC_M05-20526_3_M_CD8_T_Cells_plate1_pool7_iTag47_L007_R1#82	13	577	11	2	9	4	9	4	12	1
lane6198_TACTAGTC_M05-20526_3_M_CD8_T_Cells_plate1_pool7_iTag47_L007_R1#83	13	641	5	8	7	6	7	6	8	5
lane6198_TACTAGTC_M05-20526_3_M_CD8_T_Cells_plate1_pool7_iTag47_L007_R1#84	13	641	10	3	10	3	10	3	15	2
lane6198_TACTAGTC_M05-20526_3_M_CD8_T_Cells_plate1_pool7_iTag47_L007_R1#85	13	641	10	3	10	3	10	3	10	3
lane6198_TACTAGTC_M05-20526_3_M_CD8_T_Cells_plate1_pool7_iTag47_L007_R1#86	13	641	12	1	11	2	11	2	13	0
lane6198_TACTAGTC_M05-20526_3_M_CD8_T_Cells_plate1_pool7_iTag47_L007_R1#87	13	641	8	5	8	5	8	5	10	3
lane6198_TACTAGTC_M05-20526_3_M_CD8_T_Cells_plate1_pool7_iTag47_L007_R1#88	13	121	7	6	6	7	6	7	6	7
lane6198_TACTAGTC_M05-20526_3_M_CD8_T_Cells_plate1_pool7_iTag47_L007_R1#89	13	641	9	4	7	6	7	6	10	3
lane6198_TACTAGTC_M05-20526_3_M_CD8_T_Cells_plate1_pool7_iTag47_L007_R1#90	13	302	8	5	7	6	7	6	7	6
lane6198_TACTAGTC_M05-20526_3_M_CD8_T_Cells_plate1_pool7_iTag47_L007_R1#91	13	641	5	8	5	8	5	8	5	8
lane6198_TACTAGTC_M05-20526_3_M_CD8_T_Cells_plate1_pool7_iTag47_L007_R1#92	13	299	6	7	5	8	5	8	5	8
lane6198_TACTAGTC_M05-20526_3_M_CD8_T_Cells_plate1_pool7_iTag47_L007_R1#93	13	641	9	4	8	5	8	5	10	3
lane6198_TACTAGTC_M05-20526_3_M_CD8_T_Cells_plate1_pool7_iTag47_L007_R1#94	13	590	11	2	10	3	10	3	13	0
lane6198_TACTAGTC_M05-20526_3_M_CD8_T_Cells_plate1_pool7_iTag47_L007_R1#95	13	239	16	3	16	3	16	3	15	2
lane6198_TACTAGTC_M05-20526_3_M_CD8_T_Cells_plate1_pool7_iTag47_L007_R1#96	13	335	11	2	11	2	11	2	10	3
lane6198_TACTAGTC_M05-20526_3_M_CD8_T_Cells_plate1_pool7_iTag47_L007_R1#97	13	641	9	4	7	6	7	6	9	4
lane6198_TACTAGTC_M05-20526_3_M_CD8_T_Cells_plate1_pool7_iTag47_L007_R1#98	13	592	12	1	10	3	10	3	11	2
lane6198_TACTAGTC_M05-20526_3_M_CD8_T_Cells_plate1_pool7_iTag47_L007_R1#99	13	343	11	2	11	2	11	2	11	2
lane6198_TACTAGTC_M05-20526_3_M_CD8_T_Cells_plate1_pool7_iTag47_L007_R1#100	13	396	12	1	10	3	10	3	11	2
lane6199_TCGAGCGT_M00018359_9_M_CD8_T_Cells_plate1_pool8_iTag21_L008_R1#1	39	295	37	2	37	2	37	2	40	1
lane6199_TCGAGCGT_M00018359_9_M_CD8_T_Cells_plate1_pool8_iTag21_L008_R1#2	39	261	23	16	24	15	24	15	22	17
lane6199_TCGAGCGT_M00018359_9_M_CD8_T_Cells_plate1_pool8_iTag21_L008_R1#3	39	317	42	3	40	1	40	1	50	11
lane6199_TCGAGCGT_M00018359_9_M_CD8_T_Cells_plate1_pool8_iTag21_L008_R1#4	39	181	37	2	40	1	40	1	44	5
lane6199_TCGAGCGT_M00018359_9_M_CD8_T_Cells_plate1_pool8_iTag21_L008_R1#5	39	405	36	3	36	3	36	3	42	3
lane6199_TCGAGCGT_M00018359_9_M_CD8_T_Cells_plate1_pool8_iTag21_L008_R1#6	39	405	43	4	49	10	49	10	49	10
lane6199_TCGAGCGT_M00018359_9_M_CD8_T_Cells_plate1_pool8_iTag21_L008_R1#7	39	405	33	6	37	2	37	2	38	1
lane6199_TCGAGCGT_M00018359_9_M_CD8_T_Cells_plate1_pool8_iTag21_L008_R1#8	39	405	29	10	26	13	26	13	27	12
lane6199_TCGAGCGT_M00018359_9_M_CD8_T_Cells_plate1_pool8_iTag21_L008_R1#9	39	263	46	7	43	4	43	4	53	14
lane6199_TCGAGCGT_M00018359_9_M_CD8_T_Cells_plate1_pool8_iTag21_L008_R1#10	39	162	18	21	16	23	16	23	16	23
lane6199_TCGAGCGT_M00018359_9_M_CD8_T_Cells_plate1_pool8_iTag21_L008_R1#11	39	405	22	17	24	15	24	15	29	10
lane6199_TCGAGCGT_M00018359_9_M_CD8_T_Cells_plate1_pool8_iTag21_L008_R1#12	39	231	35	4	38	1	38	1	40	1
lane6199_TCGAGCGT_M00018359_9_M_CD8_T_Cells_plate1_pool8_iTag21_L008_R1#13	39	405	35	4	35	4	35	4	38	1
lane6199_TCGAGCGT_M00018359_9_M_CD8_T_Cells_plate1_pool8_iTag21_L008_R1#14	39	238	61	22	49	10	49	10	50	11
lane6199_TCGAGCGT_M00018359_9_M_CD8_T_Cells_plate1_pool8_iTag21_L008_R1#15	39	151	39	0	28	11	28	11	32	7
lane6199_TCGAGCGT_M00018359_9_M_CD8_T_Cells_plate1_pool8_iTag21_L008_R1#16	39	405	28	11	30	9	30	9	35	4
lane6199_TCGAGCGT_M00018359_9_M_CD8_T_Cells_plate1_pool8_iTag21_L008_R1#17	39	173	66	27	61	22	61	22	69	30
lane6199_TCGAGCGT_M00018359_9_M_CD8_T_Cells_plate1_pool8_iTag21_L008_R1#18	39	279	56	17	62	23	62	23	88	49
lane6199_TCGAGCGT_M00018359_9_M_CD8_T_Cells_plate1_pool8_iTag21_L008_R1#19	39	405	43	4	49	10	49	10	57	18
lane6199_TCGAGCGT_M00018359_9_M_CD8_T_Cells_plate1_pool8_iTag21_L008_R1#20	39	221	43	4	50	11	50	11	53	14
lane6199_TCGAGCGT_M00018359_9_M_CD8_T_Cells_plate1_pool8_iTag21_L008_R1#21	39	339	35	4	36	3	36	3	44	5
lane6199_TCGAGCGT_M00018359_9_M_CD8_T_Cells_plate1_pool8_iTag21_L008_R1#22	39	405	32	7	31	8	31	8	32	7
lane6199_TCGAGCGT_M00018359_9_M_CD8_T_Cells_plate1_pool8_iTag21_L008_R1#23	39	375	33	6	31	8	31	8	35	4
lane6199_TCGAGCGT_M00018359_9_M_CD8_T_Cells_plate1_pool8_iTag21_L008_R1#24	39	377	24	15	24	15	24	15	28	11
lane6199_TCGAGCGT_M00018359_9_M_CD8_T_Cells_plate1_pool8_iTag21_L008_R1#25	39	367	30	9	39	0	39	0	33	6
lane6199_TCGAGCGT_M00018359_9_M_CD8_T_Cells_plate1_pool8_iTag21_L008_R1#26	39	319	25	14	24	15	24	15	29	10
lane6199_TCGAGCGT_M00018359_9_M_CD8_T_Cells_plate1_pool8_iTag21_L008_R1#27	39	393	40	1	44	5	44	5	59	20
lane6199_TCGAGCGT_M00018359_9_M_CD8_T_Cells_plate1_pool8_iTag21_L008_R1#28	39	231	65	26	61	22	61	22	59	20
lane6199_TCGAGCGT_M00018359_9_M_CD8_T_Cells_plate1_pool8_iTag21_L008_R1#29	39	405	29	10	31	8	31	8	37	2
lane6199_TCGAGCGT_M00018359_9_M_CD8_T_Cells_plate1_pool8_iTag21_L008_R1#30	39	405	48	9	45	6	45	6	59	20
lane6199_TCGAGCGT_M00018359_9_M_CD8_T_Cells_plate1_pool8_iTag21_L008_R1#31	39	405	45	6	45	6	45	6	37	2
lane6199_TCGAGCGT_M00018359_9_M_CD8_T_Cells_plate1_pool8_iTag21_L008_R1#32	39	405	22	17	22	17	22	17	25	14
lane6199_TCGAGCGT_M00018359_9_M_CD8_T_Cells_plate1_pool8_iTag21_L008_R1#33	39	206	31	8	32	7	32	7	39	0
lane6199_TCGAGCGT_M00018359_9_M_CD8_T_Cells_plate1_pool8_iTag21_L008_R1#34	39	172	30	9	28	11	28	11	26	13
lane6199_TCGAGCGT_M00018359_9_M_CD8_T_Cells_plate1_pool8_iTag21_L008_R1#35	39	206	37	2	37	2	37	2	38	1
lane6199_TCGAGCGT_M00018359_9_M_CD8_T_Cells_plate1_pool8_iTag21_L008_R1#36	39	405	59	20	63	24	63	24	72	33
lane6199_TCGAGCGT_M00018359_9_M_CD8_T_Cells_plate1_pool8_iTag21_L008_R1#37	39	236	24	15	21	18	21	18	28	11
lane6199_TCGAGCGT_M00018359_9_M_CD8_T_Cells_plate1_pool8_iTag21_L008_R1#38	39	308	57	18	54	15	54	15	73	34
lane6199_TCGAGCGT_M00018359_9_M_CD8_T_Cells_plate1_pool8_iTag21_L008_R1#39	39	323	46	7	48	9	48	9	33	6
lane6199_TCGAGCGT_M00018359_9_M_CD8_T_Cells_plate1_pool8_iTag21_L008_R1#40	39	52	27	12	33	6	33	6	36	3
lane6199_TCGAGCGT_M00018359_9_M_CD8_T_Cells_plate1_pool8_iTag21_L008_R1#41	39	405	45	6	40	1	40	1	58	19
lane6199_TCGAGCGT_M00018359_9_M_CD8_T_Cells_plate1_pool8_iTag21_L008_R1#42	39	405	44	5	42	3	42	3	43	4
lane6199_TCGAGCGT_M00018359_9_M_CD8_T_Cells_plate1_pool8_iTag21_L008_R1#43	39	169	40	1	49	10	49	10	86	47
lane6199_TCGAGCGT_M00018359_9_M_CD8_T_Cells_plate1_pool8_iTag21_L008_R1#44	39	337	59	20	52	13	52	13	60	21
lane6199_TCGAGCGT_M00018359_9_M_CD8_T_Cells_plate1_pool8_iTag21_L008_R1#45	39	405	43	4	42	3	42	3	42	3
lane6199_TCGAGCGT_M00018359_9_M_CD8_T_Cells_plate1_pool8_iTag21_L008_R1#46	39	184	17	22	14	25	14	25	21	18
lane6199_TCGAGCGT_M00018359_9_M_CD8_T_Cells_plate1_pool8_iTag21_L008_R1#47	39	97	34	5	42	3	42	3	41	2
lane6199_TCGAGCGT_M00018359_9_M_CD8_T_Cells_plate1_pool8_iTag21_L008_R1#48	39	341	47	8	41	2	41	2	37	2
lane6199_TCGAGCGT_M00018359_9_M_CD8_T_Cells_plate1_pool8_iTag21_L008_R1#49	39	276	68	29	68	29	68	29	65	26
lane6199_TCGAGCGT_M00018359_9_M_CD8_T_Cells_plate1_pool8_iTag21_L008_R1#50	39	405	44	5	54	15	54	15	63	24
lane6199_TCGAGCGT_M00018359_9_M_CD8_T_Cells_plate1_pool8_iTag21_L008_R1#51	39	405	57	18	62	23	62	23	45	6
lane6199_TCGAGCGT_M00018359_9_M_CD8_T_Cells_plate1_pool8_iTag21_L008_R1#52	39	405	40	1	37	2	37	2	43	4
lane6199_TCGAGCGT_M00018359_9_M_CD8_T_Cells_plate1_pool8_iTag21_L008_R1#53	39	405	39	0	42	3	42	3	39	0
lane6199_TCGAGCGT_M00018359_9_M_CD8_T_Cells_plate1_pool8_iTag21_L008_R1#54	39	287	41	2	41	2	41	2	49	10
lane6199_TCGAGCGT_M00018359_9_M_CD8_T_Cells_plate1_pool8_iTag21_L008_R1#55	39	405	33	6	35	4	35	4	41	2
lane6199_TCGAGCGT_M00018359_9_M_CD8_T_Cells_plate1_pool8_iTag21_L008_R1#56	39	405	32	7	32	7	32	7	32	7
lane6199_TCGAGCGT_M00018359_9_M_CD8_T_Cells_plate1_pool8_iTag21_L008_R1#57	39	394	38	1	34	5	34	5	36	3
lane6199_TCGAGCGT_M00018359_9_M_CD8_T_Cells_plate1_pool8_iTag21_L008_R1#58	39	156	32	7	32	7	32	7	29	10
lane6199_TCGAGCGT_M00018359_9_M_CD8_T_Cells_plate1_pool8_iTag21_L008_R1#59	39	401	39	0	43	4	43	4	43	4
lane6199_TCGAGCGT_M00018359_9_M_CD8_T_Cells_plate1_pool8_iTag21_L008_R1#60	39	405	40	1	45	6	45	6	58	19
lane6199_TCGAGCGT_M00018359_9_M_CD8_T_Cells_plate1_pool8_iTag21_L008_R1#61	39	310	27	12	27	12	27	12	43	4
lane6199_TCGAGCGT_M00018359_9_M_CD8_T_Cells_plate1_pool8_iTag21_L008_R1#62	39	251	44	5	42	3	42	3	42	3
lane6199_TCGAGCGT_M00018359_9_M_CD8_T_Cells_plate1_pool8_iTag21_L008_R1#63	39	391	18	21	21	18	21	18	18	21
lane6199_TCGAGCGT_M00018359_9_M_CD8_T_Cells_plate1_pool8_iTag21_L008_R1#64	39	405	45	6	53	14	53	14	56	17
lane6199_TCGAGCGT_M00018359_9_M_CD8_T_Cells_plate1_pool8_iTag21_L008_R1#65	39	352	54	15	57	18	57	18	62	23
lane6199_TCGAGCGT_M00018359_9_M_CD8_T_Cells_plate1_pool8_iTag21_L008_R1#66	39	229	44	5	40	1	40	1	42	3
lane6199_TCGAGCGT_M00018359_9_M_CD8_T_Cells_plate1_pool8_iTag21_L008_R1#67	39	359	54	15	45	6	45	6	42	3
lane6199_TCGAGCGT_M00018359_9_M_CD8_T_Cells_plate1_pool8_iTag21_L008_R1#68	39	405	29	10	34	5	34	5	37	2
lane6199_TCGAGCGT_M00018359_9_M_CD8_T_Cells_plate1_pool8_iTag21_L008_R1#69	39	405	39	0	37	2	37	2	50	11
lane6199_TCGAGCGT_M00018359_9_M_CD8_T_Cells_plate1_pool8_iTag21_L008_R1#70	39	349	40	1	37	2	37	2	42	3
lane6199_TCGAGCGT_M00018359_9_M_CD8_T_Cells_plate1_pool8_iTag21_L008_R1#71	39	225	40	1	37	2	37	2	53	14
lane6199_TCGAGCGT_M00018359_9_M_CD8_T_Cells_plate1_pool8_iTag21_L008_R1#72	39	405	30	9	34	5	34	5	39	0
lane6199_TCGAGCGT_M00018359_9_M_CD8_T_Cells_plate1_pool8_iTag21_L008_R1#73	39	405	33	6	36	3	36	3	36	3
lane6199_TCGAGCGT_M00018359_9_M_CD8_T_Cells_plate1_pool8_iTag21_L008_R1#74	39	204	65	26	65	26	65	26	76	37
lane6199_TCGAGCGT_M00018359_9_M_CD8_T_Cells_plate1_pool8_iTag21_L008_R1#75	39	329	72	33	67	28	67	28	75	36
lane6199_TCGAGCGT_M00018359_9_M_CD8_T_Cells_plate1_pool8_iTag21_L008_R1#76	39	223	46	7	40	1	40	1	54	15
lane6199_TCGAGCGT_M00018359_9_M_CD8_T_Cells_plate1_pool8_iTag21_L008_R1#77	39	405	38	1	37	2	37	2	47	8
lane6199_TCGAGCGT_M00018359_9_M_CD8_T_Cells_plate1_pool8_iTag21_L008_R1#78	39	216	45	6	49	10	49	10	49	10
lane6199_TCGAGCGT_M00018359_9_M_CD8_T_Cells_plate1_pool8_iTag21_L008_R1#79	39	392	46	7	49	10	49	10	61	22
lane6199_TCGAGCGT_M00018359_9_M_CD8_T_Cells_plate1_pool8_iTag21_L008_R1#80	39	251	17	22	21	18	21	18	20	19
lane6199_TCGAGCGT_M00018359_9_M_CD8_T_Cells_plate1_pool8_iTag21_L008_R1#81	39	272	54	15	57	18	57	18	49	10
lane6199_TCGAGCGT_M00018359_9_M_CD8_T_Cells_plate1_pool8_iTag21_L008_R1#82	39	230	40	1	43	4	43	4	49	10
lane6199_TCGAGCGT_M00018359_9_M_CD8_T_Cells_plate1_pool8_iTag21_L008_R1#83	39	344	55	16	55	16	55	16	59	20
lane6199_TCGAGCGT_M00018359_9_M_CD8_T_Cells_plate1_pool8_iTag21_L008_R1#84	39	405	40	1	44	5	44	5	48	9
lane6199_TCGAGCGT_M00018359_9_M_CD8_T_Cells_plate1_pool8_iTag21_L008_R1#85	39	173	59	20	71	32	71	32	80	41
lane6199_TCGAGCGT_M00018359_9_M_CD8_T_Cells_plate1_pool8_iTag21_L008_R1#86	39	297	37	2	37	2	37	2	30	9
lane6199_TCGAGCGT_M00018359_9_M_CD8_T_Cells_plate1_pool8_iTag21_L008_R1#87	39	336	56	17	56	17	56	17	63	24
lane6199_TCGAGCGT_M00018359_9_M_CD8_T_Cells_plate1_pool8_iTag21_L008_R1#88	39	247	42	3	47	8	47	8	44	5
lane6199_TCGAGCGT_M00018359_9_M_CD8_T_Cells_plate1_pool8_iTag21_L008_R1#89	39	405	50	11	50	11	50	11	57	18
lane6199_TCGAGCGT_M00018359_9_M_CD8_T_Cells_plate1_pool8_iTag21_L008_R1#90	39	405	38	1	42	3	42	3	45	6
lane6199_TCGAGCGT_M00018359_9_M_CD8_T_Cells_plate1_pool8_iTag21_L008_R1#91	39	306	39	0	43	4	43	4	56	17
lane6199_TCGAGCGT_M00018359_9_M_CD8_T_Cells_plate1_pool8_iTag21_L008_R1#92	39	405	34	5	34	5	34	5	38	1
lane6199_TCGAGCGT_M00018359_9_M_CD8_T_Cells_plate1_pool8_iTag21_L008_R1#93	39	199	51	12	47	8	47	8	55	16
lane6199_TCGAGCGT_M00018359_9_M_CD8_T_Cells_plate1_pool8_iTag21_L008_R1#94	39	376	29	10	30	9	30	9	32	7
lane6199_TCGAGCGT_M00018359_9_M_CD8_T_Cells_plate1_pool8_iTag21_L008_R1#95	39	374	56	17	59	20	59	20	71	32
lane6199_TCGAGCGT_M00018359_9_M_CD8_T_Cells_plate1_pool8_iTag21_L008_R1#96	39	405	28	11	30	9	30	9	25	14
lane6199_TCGAGCGT_M00018359_9_M_CD8_T_Cells_plate1_pool8_iTag21_L008_R1#97	39	143	50	11	42	3	42	3	28	11
lane6199_TCGAGCGT_M00018359_9_M_CD8_T_Cells_plate1_pool8_iTag21_L008_R1#98	39	150	46	7	45	6	45	6	50	11
lane6199_TCGAGCGT_M00018359_9_M_CD8_T_Cells_plate1_pool8_iTag21_L008_R1#99	39	389	44	5	44	5	44	5	51	12
lane6199_TCGAGCGT_M00018359_9_M_CD8_T_Cells_plate1_pool8_iTag21_L008_R1#100	39	405	45	6	45	6	45	6	55	16
