# Supplementary material for: scEpiAge: an age predictor highlighting single-cell ageing heterogeneity in mouse blood
Source: Nat Commun. 2024 Aug 31;15:7567. doi: 10.1038/s41467-024-51833-5 (PMC11366017; doi:10.1038/s41467-024-51833-5)
Supplement: Supplementary file 11 — Source Data [file 41467_2024_51833_MOESM11_ESM.zip › Fig4/4B_Simulated_Blood.txt]

actualAge	sitesUsed	predictedAge	absDeviation	predictedAge1	absDeviation1	predictedAge2	absDeviation2	predictedAge3	absDeviation3
MethRate_Old#1	112.976	200	129	16.024	122	9.024	122	9.024	129	16.024
MethRate_Old#2	112.976	309	129	16.024	115	2.024	115	2.024	119	6.024
MethRate_Old#3	112.976	223	122	9.024	111	1.976	111	1.976	111	1.976
MethRate_Old#4	112.976	225	129	16.024	129	16.024	129	16.024	129	16.024
MethRate_Old#5	112.976	340	129	16.024	128	15.024	128	15.024	129	16.024
MethRate_Old#6	112.976	101	111	1.976	120	7.024	120	7.024	121	8.024
MethRate_Old#7	112.976	270	128	15.024	107	5.976	107	5.976	109	3.976
MethRate_Old#8	112.976	132	129	16.024	129	16.024	129	16.024	129	16.024
MethRate_Old#9	112.976	191	117	4.024	107	5.976	107	5.976	112	0.975999999999999
MethRate_Old#10	112.976	197	100	12.976	103	9.976	103	9.976	113	0.0240000000000009
MethRate_Old#11	112.976	189	103	9.976	101	11.976	101	11.976	108	4.976
MethRate_Old#12	112.976	309	129	16.024	98	14.976	98	14.976	102	10.976
MethRate_Old#13	112.976	200	129	16.024	129	16.024	129	16.024	129	16.024
MethRate_Old#14	112.976	202	129	16.024	117	4.024	117	4.024	123	10.024
MethRate_Old#15	112.976	371	120	7.024	104	8.976	104	8.976	112	0.975999999999999
MethRate_Old#16	112.976	287	104	8.976	108	4.976	108	4.976	112	0.975999999999999
MethRate_Old#17	112.976	177	129	16.024	128	15.024	128	15.024	129	16.024
MethRate_Old#18	112.976	245	118	5.024	107	5.976	107	5.976	111	1.976
MethRate_Old#19	112.976	230	112	0.975999999999999	109	3.976	109	3.976	114	1.024
MethRate_Old#20	112.976	291	124	11.024	110	2.976	110	2.976	115	2.024
MethRate_Old#21	112.976	212	129	16.024	99	13.976	99	13.976	103	9.976
MethRate_Old#22	112.976	189	113	0.0240000000000009	120	7.024	120	7.024	123	10.024
MethRate_Old#23	112.976	318	129	16.024	129	16.024	129	16.024	129	16.024
MethRate_Old#24	112.976	272	129	16.024	116	3.024	116	3.024	120	7.024
MethRate_Old#25	112.976	192	129	16.024	115	2.024	115	2.024	121	8.024
MethRate_Old#26	112.976	199	125	12.024	127	14.024	127	14.024	128	15.024
MethRate_Old#27	112.976	288	129	16.024	129	16.024	129	16.024	129	16.024
MethRate_Old#28	112.976	249	129	16.024	120	7.024	120	7.024	128	15.024
MethRate_Old#29	112.976	374	129	16.024	129	16.024	129	16.024	129	16.024
MethRate_Old#30	112.976	260	129	16.024	129	16.024	129	16.024	129	16.024
MethRate_Old#31	112.976	116	129	16.024	129	16.024	129	16.024	129	16.024
MethRate_Old#32	112.976	184	129	16.024	129	16.024	129	16.024	129	16.024
MethRate_Old#33	112.976	384	129	16.024	119	6.024	119	6.024	121	8.024
MethRate_Old#34	112.976	87	129	16.024	124	11.024	124	11.024	126	13.024
MethRate_Old#35	112.976	371	129	16.024	128	15.024	128	15.024	126	13.024
MethRate_Old#36	112.976	247	114	1.024	112	0.975999999999999	112	0.975999999999999	118	5.024
MethRate_Old#37	112.976	237	129	16.024	129	16.024	129	16.024	129	16.024
MethRate_Old#38	112.976	209	129	16.024	118	5.024	118	5.024	117	4.024
MethRate_Old#39	112.976	204	118	5.024	112	0.975999999999999	112	0.975999999999999	117	4.024
MethRate_Old#40	112.976	203	120	7.024	121	8.024	121	8.024	127	14.024
MethRate_Old#41	112.976	275	129	16.024	115	2.024	115	2.024	118	5.024
MethRate_Old#42	112.976	303	129	16.024	121	8.024	121	8.024	121	8.024
MethRate_Old#43	112.976	86	122	9.024	117	4.024	117	4.024	113	0.0240000000000009
MethRate_Old#44	112.976	193	113	0.0240000000000009	114	1.024	114	1.024	120	7.024
MethRate_Old#45	112.976	261	129	16.024	126	13.024	126	13.024	129	16.024
MethRate_Old#46	112.976	200	106	6.976	107	5.976	107	5.976	112	0.975999999999999
MethRate_Old#47	112.976	270	127	14.024	129	16.024	129	16.024	127	14.024
MethRate_Old#48	112.976	119	92	20.976	90	22.976	90	22.976	92	20.976
MethRate_Old#49	112.976	294	95	17.976	93	19.976	93	19.976	95	17.976
MethRate_Old#50	112.976	77	129	16.024	129	16.024	129	16.024	129	16.024
MethRate_Young#1	17.381	314	11	6.381	15	2.381	15	2.381	15	2.381
MethRate_Young#2	17.381	396	16	1.381	14	3.381	14	3.381	14	3.381
MethRate_Young#3	17.381	244	9	8.381	14	3.381	14	3.381	14	3.381
MethRate_Young#4	17.381	408	13	4.381	14	3.381	14	3.381	14	3.381
MethRate_Young#5	17.381	291	25	7.619	18	0.619	18	0.619	19	1.619
MethRate_Young#6	17.381	246	14	3.381	14	3.381	14	3.381	14	3.381
MethRate_Young#7	17.381	213	14	3.381	13	4.381	13	4.381	13	4.381
MethRate_Young#8	17.381	298	11	6.381	12	5.381	12	5.381	12	5.381
MethRate_Young#9	17.381	254	16	1.381	12	5.381	12	5.381	13	4.381
MethRate_Young#10	17.381	328	14	3.381	12	5.381	12	5.381	13	4.381
MethRate_Young#11	17.381	139	34	16.619	28	10.619	28	10.619	26	8.619
MethRate_Young#12	17.381	408	10	7.381	13	4.381	13	4.381	13	4.381
MethRate_Young#13	17.381	306	8	9.381	10	7.381	10	7.381	10	7.381
MethRate_Young#14	17.381	356	19	1.619	16	1.381	16	1.381	17	0.381
MethRate_Young#15	17.381	214	15	2.381	14	3.381	14	3.381	13	4.381
MethRate_Young#16	17.381	408	16	1.381	18	0.619	18	0.619	19	1.619
MethRate_Young#17	17.381	308	16	1.381	13	4.381	13	4.381	13	4.381
MethRate_Young#18	17.381	256	17	0.381	14	3.381	14	3.381	15	2.381
MethRate_Young#19	17.381	223	26	8.619	25	7.619	25	7.619	26	8.619
MethRate_Young#20	17.381	93	58	40.619	41	23.619	41	23.619	41	23.619
MethRate_Young#21	17.381	229	18	0.619	14	3.381	14	3.381	14	3.381
MethRate_Young#22	17.381	390	16	1.381	16	1.381	16	1.381	16	1.381
MethRate_Young#23	17.381	234	18	0.619	17	0.381	17	0.381	17	0.381
MethRate_Young#24	17.381	253	16	1.381	14	3.381	14	3.381	16	1.381
MethRate_Young#25	17.381	318	18	0.619	21	3.619	21	3.619	22	4.619
MethRate_Young#26	17.381	365	16	1.381	15	2.381	15	2.381	15	2.381
MethRate_Young#27	17.381	62	9	8.381	22	4.619	22	4.619	21	3.619
MethRate_Young#28	17.381	294	16	1.381	14	3.381	14	3.381	13	4.381
MethRate_Young#29	17.381	260	13	4.381	15	2.381	15	2.381	14	3.381
MethRate_Young#30	17.381	99	20	2.619	16	1.381	16	1.381	14	3.381
MethRate_Young#31	17.381	276	12	5.381	12	5.381	12	5.381	13	4.381
MethRate_Young#32	17.381	226	23	5.619	20	2.619	20	2.619	22	4.619
MethRate_Young#33	17.381	329	11	6.381	9	8.381	9	8.381	8	9.381
MethRate_Young#34	17.381	282	3	14.381	4	13.381	4	13.381	4	13.381
MethRate_Young#35	17.381	144	20	2.619	15	2.381	15	2.381	16	1.381
MethRate_Young#36	17.381	359	15	2.381	15	2.381	15	2.381	14	3.381
MethRate_Young#37	17.381	139	15	2.381	14	3.381	14	3.381	15	2.381
MethRate_Young#38	17.381	106	11	6.381	14	3.381	14	3.381	13	4.381
MethRate_Young#39	17.381	352	5	12.381	9	8.381	9	8.381	10	7.381
MethRate_Young#40	17.381	266	28	10.619	21	3.619	21	3.619	21	3.619
MethRate_Young#41	17.381	224	22	4.619	19	1.619	19	1.619	19	1.619
MethRate_Young#42	17.381	301	16	1.381	13	4.381	13	4.381	14	3.381
MethRate_Young#43	17.381	362	24	6.619	15	2.381	15	2.381	16	1.381
MethRate_Young#44	17.381	304	12	5.381	15	2.381	15	2.381	16	1.381
MethRate_Young#45	17.381	224	26	8.619	19	1.619	19	1.619	20	2.619
MethRate_Young#46	17.381	307	14	3.381	11	6.381	11	6.381	11	6.381
MethRate_Young#47	17.381	200	24	6.619	16	1.381	16	1.381	17	0.381
MethRate_Young#48	17.381	352	19	1.619	15	2.381	15	2.381	16	1.381
MethRate_Young#49	17.381	237	12	5.381	15	2.381	15	2.381	15	2.381
MethRate_Young#50	17.381	131	13	4.381	15	2.381	15	2.381	13	4.381
