# Supplementary material for: scEpiAge: an age predictor highlighting single-cell ageing heterogeneity in mouse blood
Source: Nat Commun. 2024 Aug 31;15:7567. doi: 10.1038/s41467-024-51833-5 (PMC11366017; doi:10.1038/s41467-024-51833-5)
Supplement: Supplementary file 11 — Source Data [file 41467_2024_51833_MOESM11_ESM.zip › Fig4/4C_real_Blood.txt]

actualAge	sitesUsed	predictedAge	absDeviation	predictedAge1	absDeviation1	predictedAge2	absDeviation2	predictedAge3	absDeviation3
MethRate_10.deduplicated.bismark.cov.gz	1	750	4	3	4	3	4	3	4	3
MethRate_101.deduplicated.bismark.cov.gz	1	750	104	103	108	107	108	107	101	100
MethRate_36.deduplicated.bismark.cov.gz	1	750	22	21	23	22	23	22	20	19
MethRate_77.deduplicated.bismark.cov.gz	1	750	72	71	78	77	78	77	70	69
MethRate_Blood01_trimmed_GRCm38_bismark_bt2.deduplicated.bismark.cov.gz	1	748	104	103	100	99	100	99	90	89
MethRate_Blood02_trimmed_GRCm38_bismark_bt2.deduplicated.bismark.cov.gz	1	660	75	74	94	93	94	93	58	57
MethRate_Blood11_trimmed_GRCm38_bismark_bt2.deduplicated.bismark.cov.gz	1	749	20	19	20	19	20	19	19	18
MethRate_Blood12_trimmed_GRCm38_bismark_bt2.deduplicated.bismark.cov.gz	1	683	5	4	4	3	4	3	3	2
MethRate_Blood14_merged_L001_GRCm38_bismark_bt2.deduplicated.bismark.cov.gz	1	706	21	20	18	17	18	17	17	16
MethRate_Blood15_trimmed_GRCm38_bismark_bt2.deduplicated.bismark.cov.gz	1	749	27	26	26	25	26	25	23	22
MethRate_Blood21_merged_L001_GRCm38_bismark_bt2.deduplicated.bismark.cov.gz	1	683	86	85	82	81	82	81	81	80
MethRate_Blood22_trimmed_GRCm38_bismark_bt2.deduplicated.bismark.cov.gz	1	629	50	49	51	50	51	50	43	42
MethRate_Blood23_merged_L001_GRCm38_bismark_bt2.deduplicated.bismark.cov.gz	1	702	66	65	63	62	63	62	52	51
MethRate_Blood24_trimmed_GRCm38_bismark_bt2.deduplicated.bismark.cov.gz	1	750	4	3	3	2	3	2	3	2
MethRate_Blood3_merged_L001_GRCm38_bismark_bt2.deduplicated.bismark.cov.gz	1	445	78	77	71	70	71	70	62	61
s
