# Supplementary material for: scEpiAge: an age predictor highlighting single-cell ageing heterogeneity in mouse blood
Source: Nat Commun. 2024 Aug 31;15:7567. doi: 10.1038/s41467-024-51833-5 (PMC11366017; doi:10.1038/s41467-024-51833-5)
Supplement: Supplementary file 11 — Source Data [file 41467_2024_51833_MOESM11_ESM.zip › Fig4/4D_real_Liver.txt]

actualAge	sitesUsed	readDepth	predictedAge	ageDeviation	medianRandomAge	IQR	IQR_Ratio	FDR
MethRate_f_MEF_in_culture_1_GRCm38_bismark_bt2.deduplicated.bismark.cov.gz	17	638	2	2	15	1	0	Inf	0.001
MethRate_o_liver_hepatocyte_1_trimmed_GRCm38_bismark_bt2.deduplicated.bismark.cov.gz	1	618	3	125	124	115	7	1.42857142857143	0.043
MethRate_y_liver_hepatocyte_1_trimmed_GRCm38_bismark_bt2.deduplicated.bismark.cov.gz	113	525	3	17	96	16	4	0.25	0.443
MethRate_MEF_Liver_hepatocytes_bulk_1_GRCm38_bismark_bt2.deduplicated.bismark.cov.gz	17	741	2	1	16	1	0	NA	1
MethRate_Old_Liver_hepatocytes_bulk_1_GRCm38_bismark_bt2.deduplicated.bismark.cov.gz	1	731	3	127	126	115	6	2	0.015
MethRate_Young_Liver_hepatocytes_bulk_1_GRCm38_bismark_bt2.deduplicated.bismark.cov.gz	113	715	3	14	99	16	3	-0.666666666666667	0.227
