# Supplementary material for: scEpiAge: an age predictor highlighting single-cell ageing heterogeneity in mouse blood
Source: Nat Commun. 2024 Aug 31;15:7567. doi: 10.1038/s41467-024-51833-5 (PMC11366017; doi:10.1038/s41467-024-51833-5)
Supplement: Supplementary file 11 — Source Data [file 41467_2024_51833_MOESM11_ESM.zip › Fig4/4E_real_Blood.txt]

actualAge	sitesUsed	readDepth	predictedAge	ageDeviation	medianRandomAge	IQR	IQR_Ratio	FDR
MethRate_lane1_DN549345_Blood01_A01_ATCACGTT_L001_EpiAge8648338_trimmed_GRCm38_bismark_bt2.deduplicated.bismark.cov.gz	101	54	1	140	39	100	65.25	0.613026819923372	0.182
MethRate_lane1_DN549345_Blood01_A06_TCCAGTCG_L001_EpiAge8648378_trimmed_GRCm38_bismark_bt2.deduplicated.bismark.cov.gz	101	102	1	110	9	100	44	0.227272727272727	0.387
MethRate_lane1_DN549345_Blood01_A07_TGTCTATC_L001_EpiAge8648386_trimmed_GRCm38_bismark_bt2.deduplicated.bismark.cov.gz	101	84	1	106	5	100	49	0.122448979591837	0.442
MethRate_lane1_DN549345_Blood01_A08_TCTACGAC_L001_EpiAge8648394_trimmed_GRCm38_bismark_bt2.deduplicated.bismark.cov.gz	101	81	1	100	1	100	51	0	0.506
MethRate_lane1_DN549345_Blood01_A09_TTGTTCCA_L001_EpiAge8648402_trimmed_GRCm38_bismark_bt2.deduplicated.bismark.cov.gz	101	62	1	29	72	99	52.25	-1.33971291866029	0.066
MethRate_lane1_DN549345_Blood01_A10_GCAACATT_L001_EpiAge8648410_trimmed_GRCm38_bismark_bt2.deduplicated.bismark.cov.gz	101	108	1	67	34	100	47	-0.702127659574468	0.208
MethRate_lane1_DN549345_Blood01_A11_GGAATGAT_L001_EpiAge8648418_trimmed_GRCm38_bismark_bt2.deduplicated.bismark.cov.gz	101	122	1	40	61	99	39	-1.51282051282051	0.044
MethRate_lane1_DN549345_Blood01_B01_CGATGTTT_L001_EpiAge8648339_trimmed_GRCm38_bismark_bt2.deduplicated.bismark.cov.gz	101	63	1	75	26	98	65	-0.353846153846154	0.316
MethRate_lane1_DN549345_Blood01_B02_TAGCTTGT_L001_EpiAge8648347_trimmed_GRCm38_bismark_bt2.deduplicated.bismark.cov.gz	101	103	1	52	49	100	44	-1.09090909090909	0.089
MethRate_lane1_DN549345_Blood01_B03_TTCTGTGT_L001_EpiAge8648355_trimmed_GRCm38_bismark_bt2.deduplicated.bismark.cov.gz	101	49	1	65	36	97	69	-0.463768115942029	0.297
MethRate_lane1_DN549345_Blood01_B04_TTCCTGCT_L001_EpiAge8648363_trimmed_GRCm38_bismark_bt2.deduplicated.bismark.cov.gz	101	89	1	52	49	100	53	-0.905660377358491	0.13
MethRate_lane1_DN549345_Blood01_B05_TAACGCTG_L001_EpiAge8648371_trimmed_GRCm38_bismark_bt2.deduplicated.bismark.cov.gz	101	133	1	77	24	100.5	38	-0.618421052631579	0.229
MethRate_lane1_DN549345_Blood01_B06_TGTATGCG_L001_EpiAge8648379_trimmed_GRCm38_bismark_bt2.deduplicated.bismark.cov.gz	101	112	1	153	52	100	40.25	1.3167701863354	0.014
MethRate_lane1_DN549345_Blood01_B07_TATGTGGC_L001_EpiAge8648387_trimmed_GRCm38_bismark_bt2.deduplicated.bismark.cov.gz	101	149	1	68	33	100	39	-0.82051282051282	0.157
MethRate_lane1_DN549345_Blood01_B08_TGACAGAC_L001_EpiAge8648395_trimmed_GRCm38_bismark_bt2.deduplicated.bismark.cov.gz	101	119	1	153	52	101	44.25	1.17514124293785	0.026
MethRate_lane1_DN549345_Blood01_B09_TGAAGCCA_L001_EpiAge8648403_trimmed_GRCm38_bismark_bt2.deduplicated.bismark.cov.gz	101	125	1	42	59	100	40	-1.45	0.04
MethRate_lane1_DN549345_Blood01_B10_GGTCGTGT_L001_EpiAge8648411_trimmed_GRCm38_bismark_bt2.deduplicated.bismark.cov.gz	101	107	1	153	52	100	43	1.23255813953488	0.017
MethRate_lane1_DN549345_Blood01_B11_GAGCCAAT_L001_EpiAge8648419_trimmed_GRCm38_bismark_bt2.deduplicated.bismark.cov.gz	101	74	1	96	5	98	51.25	-0.0390243902439024	0.483
MethRate_lane1_DN549345_Blood01_C01_TTAGGCAT_L001_EpiAge8648340_trimmed_GRCm38_bismark_bt2.deduplicated.bismark.cov.gz	101	76	1	128	27	100	46	0.608695652173913	0.173
MethRate_lane1_DN549345_Blood01_C02_GGCTACAG_L001_EpiAge8648348_trimmed_GRCm38_bismark_bt2.deduplicated.bismark.cov.gz	101	72	1	101	0	99	46.25	0.0432432432432432	0.489
MethRate_lane1_DN549345_Blood01_C03_TCTGCTGT_L001_EpiAge8648356_trimmed_GRCm38_bismark_bt2.deduplicated.bismark.cov.gz	101	97	1	68	33	99	47	-0.659574468085106	0.2
MethRate_lane1_DN549345_Blood01_C04_TAGTGACT_L001_EpiAge8648364_trimmed_GRCm38_bismark_bt2.deduplicated.bismark.cov.gz	101	78	1	34	67	97	63.25	-0.99604743083004	0.072
MethRate_lane1_DN549345_Blood01_C05_TTGGTATG_L001_EpiAge8648372_trimmed_GRCm38_bismark_bt2.deduplicated.bismark.cov.gz	101	93	1	118	17	100	46	0.391304347826087	0.298
MethRate_lane1_DN549345_Blood01_C06_TCATTGAG_L001_EpiAge8648380_trimmed_GRCm38_bismark_bt2.deduplicated.bismark.cov.gz	101	83	1	105	4	100	46.25	0.108108108108108	0.448
MethRate_lane1_DN549345_Blood01_C07_TTACTCGC_L001_EpiAge8648388_trimmed_GRCm38_bismark_bt2.deduplicated.bismark.cov.gz	101	96	1	144	43	99	42	1.07142857142857	0.059
MethRate_lane1_DN549345_Blood01_C08_TAGAACAC_L001_EpiAge8648396_trimmed_GRCm38_bismark_bt2.deduplicated.bismark.cov.gz	101	88	1	116	15	101	53	0.283018867924528	0.34
MethRate_lane1_DN549345_Blood01_C09_TACCACCA_L001_EpiAge8648404_trimmed_GRCm38_bismark_bt2.deduplicated.bismark.cov.gz	101	74	1	69	32	99	46	-0.652173913043478	0.221
MethRate_lane1_DN549345_Blood01_C10_GAATCTGT_L001_EpiAge8648412_trimmed_GRCm38_bismark_bt2.deduplicated.bismark.cov.gz	101	95	1	99	2	99	44	0	0.502
MethRate_lane1_DN549345_Blood01_C11_GCTCCTTG_L001_EpiAge8648420_trimmed_GRCm38_bismark_bt2.deduplicated.bismark.cov.gz	101	73	1	109	8	99	50	0.2	0.412
MethRate_lane1_DN549345_Blood01_C12_GACCTTAG_L001_EpiAge8648428_trimmed_GRCm38_bismark_bt2.deduplicated.bismark.cov.gz	101	106	1	37	64	98	47.25	-1.29100529100529	0.068
MethRate_lane1_DN549345_Blood01_D02_CTTGTACT_L001_EpiAge8648349_trimmed_GRCm38_bismark_bt2.deduplicated.bismark.cov.gz	101	66	1	102	1	99	60	0.05	0.471
MethRate_lane1_DN549345_Blood01_D03_TTGGAGGT_L001_EpiAge8648357_trimmed_GRCm38_bismark_bt2.deduplicated.bismark.cov.gz	101	59	1	132	31	99	57	0.578947368421053	0.181
MethRate_lane1_DN549345_Blood01_D05_TGAACTGG_L001_EpiAge8648373_trimmed_GRCm38_bismark_bt2.deduplicated.bismark.cov.gz	101	130	1	44	57	101	38	-1.5	0.048
MethRate_lane1_DN549345_Blood01_D06_TGGCTCAG_L001_EpiAge8648381_trimmed_GRCm38_bismark_bt2.deduplicated.bismark.cov.gz	101	96	1	106	5	99	46	0.152173913043478	0.417
MethRate_lane1_DN549345_Blood01_D07_TCGTTAGC_L001_EpiAge8648389_trimmed_GRCm38_bismark_bt2.deduplicated.bismark.cov.gz	101	99	1	9	92	101	42	-2.19047619047619	0.004
MethRate_lane1_DN549345_Blood01_D08_TCATCCTA_L001_EpiAge8648397_trimmed_GRCm38_bismark_bt2.deduplicated.bismark.cov.gz	101	82	1	85	16	99	50	-0.28	0.373
MethRate_lane1_DN549345_Blood01_D09_TGCGTGAA_L001_EpiAge8648405_trimmed_GRCm38_bismark_bt2.deduplicated.bismark.cov.gz	101	96	1	104	3	98	47	0.127659574468085	0.446
MethRate_lane1_DN549345_Blood01_D10_GTACATCT_L001_EpiAge8648413_trimmed_GRCm38_bismark_bt2.deduplicated.bismark.cov.gz	101	135	1	99	2	99	39	0	0.507
MethRate_lane1_DN549345_Blood01_D11_GTAAGGTG_L001_EpiAge8648421_trimmed_GRCm38_bismark_bt2.deduplicated.bismark.cov.gz	101	104	1	65	36	100	44.25	-0.790960451977401	0.187
MethRate_lane1_DN549345_Blood01_D12_GCCTGTTC_L001_EpiAge8648429_trimmed_GRCm38_bismark_bt2.deduplicated.bismark.cov.gz	101	83	1	9	92	98	51	-1.74509803921569	0.001
MethRate_lane1_DN549345_Blood01_E01_ACAGTGGT_L001_EpiAge8648342_trimmed_GRCm38_bismark_bt2.deduplicated.bismark.cov.gz	101	98	1	153	52	98.5	44	1.23863636363636	0.018
MethRate_lane1_DN549345_Blood01_E02_TGGTTGTT_L001_EpiAge8648350_trimmed_GRCm38_bismark_bt2.deduplicated.bismark.cov.gz	101	93	1	106	5	100	48	0.125	0.442
MethRate_lane1_DN549345_Blood01_E03_TCGAGCGT_L001_EpiAge8648358_trimmed_GRCm38_bismark_bt2.deduplicated.bismark.cov.gz	101	88	1	80	21	98	46	-0.391304347826087	0.301
MethRate_lane1_DN549345_Blood01_E05_TACTTCGG_L001_EpiAge8648374_trimmed_GRCm38_bismark_bt2.deduplicated.bismark.cov.gz	101	97	1	112	11	99	48	0.270833333333333	0.343
MethRate_lane1_DN549345_Blood01_E06_TATGCCAG_L001_EpiAge8648382_trimmed_GRCm38_bismark_bt2.deduplicated.bismark.cov.gz	101	130	1	94	7	101	38	-0.184210526315789	0.424
MethRate_lane1_DN549345_Blood01_E07_TACCGAGC_L001_EpiAge8648390_trimmed_GRCm38_bismark_bt2.deduplicated.bismark.cov.gz	101	52	1	79	22	97	65	-0.276923076923077	0.359
MethRate_lane1_DN549345_Blood01_E08_TGCTGATA_L001_EpiAge8648398_trimmed_GRCm38_bismark_bt2.deduplicated.bismark.cov.gz	101	98	1	22	79	100	50	-1.56	0.019
MethRate_lane1_DN549345_Blood01_E09_GGTGAGTT_L001_EpiAge8648406_trimmed_GRCm38_bismark_bt2.deduplicated.bismark.cov.gz	101	117	1	4	97	100	48	-2	9e-04
MethRate_lane1_DN549345_Blood01_E10_GAGGTGCT_L001_EpiAge8648414_trimmed_GRCm38_bismark_bt2.deduplicated.bismark.cov.gz	101	83	1	2	99	100	43	-2.27906976744186	9e-04
MethRate_lane1_DN549345_Blood01_E11_GAGGATGG_L001_EpiAge8648422_trimmed_GRCm38_bismark_bt2.deduplicated.bismark.cov.gz	101	81	1	50	51	97.5	61	-0.778688524590164	0.173
MethRate_lane1_DN549345_Blood01_E12_GCACTGTC_L001_EpiAge8648430_trimmed_GRCm38_bismark_bt2.deduplicated.bismark.cov.gz	101	91	1	60	41	98.5	46.25	-0.832432432432432	0.17
MethRate_lane1_DN549345_Blood01_F02_TCTCGGTT_L001_EpiAge8648351_trimmed_GRCm38_bismark_bt2.deduplicated.bismark.cov.gz	101	63	1	123	22	100	57.25	0.40174672489083	0.267
MethRate_lane1_DN549345_Blood01_F04_TGTGGTTG_L001_EpiAge8648367_trimmed_GRCm38_bismark_bt2.deduplicated.bismark.cov.gz	101	71	1	38	63	99	54	-1.12962962962963	0.108
MethRate_lane1_DN549345_Blood01_F05_TCTCACGG_L001_EpiAge8648375_trimmed_GRCm38_bismark_bt2.deduplicated.bismark.cov.gz	101	90	1	74	27	100	48	-0.541666666666667	0.257
MethRate_lane1_DN549345_Blood01_F06_TCAGATTC_L001_EpiAge8648383_trimmed_GRCm38_bismark_bt2.deduplicated.bismark.cov.gz	101	103	1	153	52	100	44.25	1.19774011299435	0.012
MethRate_lane1_DN549345_Blood01_F07_TGTTCTCC_L001_EpiAge8648391_trimmed_GRCm38_bismark_bt2.deduplicated.bismark.cov.gz	101	108	1	30	71	100	42	-1.66666666666667	0.03
MethRate_lane1_DN549345_Blood01_F08_TAGACGGA_L001_EpiAge8648399_trimmed_GRCm38_bismark_bt2.deduplicated.bismark.cov.gz	101	101	1	80	21	100	40.25	-0.496894409937888	0.27
MethRate_lane1_DN549345_Blood01_F09_GATCTCTT_L001_EpiAge8648407_trimmed_GRCm38_bismark_bt2.deduplicated.bismark.cov.gz	101	95	1	79	22	99.5	49	-0.418367346938776	0.312
MethRate_lane1_DN549345_Blood01_F10_GCATGGCT_L001_EpiAge8648415_trimmed_GRCm38_bismark_bt2.deduplicated.bismark.cov.gz	101	73	1	110	9	98	53	0.226415094339623	0.382
MethRate_lane1_DN549345_Blood01_F11_GTTGTCGG_L001_EpiAge8648423_trimmed_GRCm38_bismark_bt2.deduplicated.bismark.cov.gz	101	68	1	140	39	98	52	0.807692307692308	0.088
MethRate_lane1_DN549345_Blood01_F12_GCTAACTC_L001_EpiAge8648431_trimmed_GRCm38_bismark_bt2.deduplicated.bismark.cov.gz	101	97	1	108	7	100	50	0.16	0.421
MethRate_lane1_DN549345_Blood01_G01_CAGATCTG_L001_EpiAge8648344_trimmed_GRCm38_bismark_bt2.deduplicated.bismark.cov.gz	101	45	1	139	38	99	64.5	0.62015503875969	0.149
MethRate_lane1_DN549345_Blood01_G02_TAAGCGTT_L001_EpiAge8648352_trimmed_GRCm38_bismark_bt2.deduplicated.bismark.cov.gz	101	75	1	84	17	98	52	-0.269230769230769	0.372
MethRate_lane1_DN549345_Blood01_G03_TGCATAGT_L001_EpiAge8648360_trimmed_GRCm38_bismark_bt2.deduplicated.bismark.cov.gz	101	54	1	102	1	98	52	0.0769230769230769	0.462
MethRate_lane1_DN549345_Blood01_G04_TAGTCTTG_L001_EpiAge8648368_trimmed_GRCm38_bismark_bt2.deduplicated.bismark.cov.gz	101	73	1	7	94	98	54	-1.68518518518519	9e-04
MethRate_lane1_DN549345_Blood01_G05_TCAGGAGG_L001_EpiAge8648376_trimmed_GRCm38_bismark_bt2.deduplicated.bismark.cov.gz	101	122	1	122	21	100	40	0.55	0.222
MethRate_lane1_DN549345_Blood01_G06_TACTAGTC_L001_EpiAge8648384_trimmed_GRCm38_bismark_bt2.deduplicated.bismark.cov.gz	101	124	1	104	3	101	42.25	0.0710059171597633	0.454
MethRate_lane1_DN549345_Blood01_G07_TTCGCACC_L001_EpiAge8648392_trimmed_GRCm38_bismark_bt2.deduplicated.bismark.cov.gz	101	138	1	63	38	100	41	-0.902439024390244	0.121
MethRate_lane1_DN549345_Blood01_G08_TGTGAAGA_L001_EpiAge8648400_trimmed_GRCm38_bismark_bt2.deduplicated.bismark.cov.gz	101	103	1	71	30	99	45	-0.622222222222222	0.218
MethRate_lane1_DN549345_Blood01_G09_GTGTCCTT_L001_EpiAge8648408_trimmed_GRCm38_bismark_bt2.deduplicated.bismark.cov.gz	101	89	1	106	5	98	50.25	0.159203980099502	0.412
MethRate_lane1_DN549345_Blood01_G10_GTTAGCCT_L001_EpiAge8648416_trimmed_GRCm38_bismark_bt2.deduplicated.bismark.cov.gz	101	104	1	77	24	100	41	-0.560975609756098	0.243
MethRate_lane1_DN549345_Blood01_G11_GGATTAGG_L001_EpiAge8648424_trimmed_GRCm38_bismark_bt2.deduplicated.bismark.cov.gz	101	99	1	90	11	99	51	-0.176470588235294	0.403
MethRate_lane1_DN549345_Blood01_G12_GATTCATC_L001_EpiAge8648432_trimmed_GRCm38_bismark_bt2.deduplicated.bismark.cov.gz	101	102	1	66	35	100	45	-0.755555555555556	0.177
MethRate_lane1_DN549345_Blood01_H01_ACTTGATG_L001_EpiAge8648345_trimmed_GRCm38_bismark_bt2.deduplicated.bismark.cov.gz	101	90	1	105	4	100	49.25	0.101522842639594	0.443
MethRate_lane1_DN549345_Blood01_H03_TTGACTCT_L001_EpiAge8648361_trimmed_GRCm38_bismark_bt2.deduplicated.bismark.cov.gz	101	66	1	127	26	97	56	0.535714285714286	0.217
MethRate_lane1_DN549345_Blood01_H04_TTCCATTG_L001_EpiAge8648369_trimmed_GRCm38_bismark_bt2.deduplicated.bismark.cov.gz	101	80	1	101	0	101	55	0	0.508
MethRate_lane1_DN549345_Blood01_H05_TAAGTTCG_L001_EpiAge8648377_trimmed_GRCm38_bismark_bt2.deduplicated.bismark.cov.gz	101	94	1	65	36	99	44	-0.772727272727273	0.164
MethRate_lane1_DN549345_Blood01_H06_TTCAGCTC_L001_EpiAge8648385_trimmed_GRCm38_bismark_bt2.deduplicated.bismark.cov.gz	101	69	1	152	51	100	62	0.838709677419355	0.094
MethRate_lane1_DN549345_Blood01_H07_TTGCGTAC_L001_EpiAge8648393_trimmed_GRCm38_bismark_bt2.deduplicated.bismark.cov.gz	101	142	1	87	14	99	40	-0.3	0.344
MethRate_lane1_DN549345_Blood01_H08_TCTCTTCA_L001_EpiAge8648401_trimmed_GRCm38_bismark_bt2.deduplicated.bismark.cov.gz	101	136	1	98	3	100	41.25	-0.0484848484848485	0.487
MethRate_lane1_DN549345_Blood01_H09_GACGGATT_L001_EpiAge8648409_trimmed_GRCm38_bismark_bt2.deduplicated.bismark.cov.gz	101	81	1	117	16	99	55	0.327272727272727	0.315
MethRate_lane1_DN549345_Blood01_H10_GTCGCTAT_L001_EpiAge8648417_trimmed_GRCm38_bismark_bt2.deduplicated.bismark.cov.gz	101	158	1	92	9	100	38.25	-0.209150326797386	0.406
MethRate_lane2_DN549344_Blood02_A02_GGAGTCTA_L002_EpiAge8648442_trimmed_GRCm38_bismark_bt2.deduplicated.bismark.cov.gz	101	43	1	5	96	97	78	-1.17948717948718	0.012
MethRate_lane2_DN549344_Blood02_A03_GCGTCGAA_L002_EpiAge8648450_trimmed_GRCm38_bismark_bt2.deduplicated.bismark.cov.gz	101	89	1	153	52	101	52	1	0.058
MethRate_lane2_DN549344_Blood02_A04_CCTAGTAT_L002_EpiAge8648458_trimmed_GRCm38_bismark_bt2.deduplicated.bismark.cov.gz	101	45	1	104	3	98	64.25	0.0933852140077821	0.459
MethRate_lane2_DN549344_Blood02_A05_CACTCGAG_L002_EpiAge8648466_trimmed_GRCm38_bismark_bt2.deduplicated.bismark.cov.gz	101	53	1	7	94	96	69	-1.28985507246377	0.002
MethRate_lane2_DN549344_Blood02_A07_CAGGCTAA_L002_EpiAge8648482_trimmed_GRCm38_bismark_bt2.deduplicated.bismark.cov.gz	101	41	1	12	89	98	60	-1.43333333333333	0.022
MethRate_lane2_DN549344_Blood02_B01_GATGGTCC_L002_EpiAge8648435_trimmed_GRCm38_bismark_bt2.deduplicated.bismark.cov.gz	101	45	1	153	52	97	74	0.756756756756757	0.088
MethRate_lane2_DN549344_Blood02_B03_CGTTCGGT_L002_EpiAge8648451_trimmed_GRCm38_bismark_bt2.deduplicated.bismark.cov.gz	101	46	1	28	73	97	60.25	-1.14522821576763	0.089
MethRate_lane2_DN549344_Blood02_C02_GAGTGCGA_L002_EpiAge8648444_trimmed_GRCm38_bismark_bt2.deduplicated.bismark.cov.gz	101	71	1	153	52	100	51.25	1.03414634146341	0.045
MethRate_lane2_DN549344_Blood02_C04_CTTCACAT_L002_EpiAge8648460_trimmed_GRCm38_bismark_bt2.deduplicated.bismark.cov.gz	101	49	1	64	37	98	64	-0.53125	0.255
MethRate_lane2_DN549344_Blood02_C08_AGGTCACG_L002_EpiAge8648492_trimmed_GRCm38_bismark_bt2.deduplicated.bismark.cov.gz	101	52	1	153	52	97	60	0.933333333333333	0.059
MethRate_lane2_DN549344_Blood02_D01_GCGATTAC_L002_EpiAge8648437_trimmed_GRCm38_bismark_bt2.deduplicated.bismark.cov.gz	101	42	1	62	39	96	72	-0.472222222222222	0.288
MethRate_lane2_DN549344_Blood02_D04_CTATCATG_L002_EpiAge8648461_trimmed_GRCm38_bismark_bt2.deduplicated.bismark.cov.gz	101	45	1	88	13	98	76	-0.131578947368421	0.445
MethRate_lane2_DN549344_Blood02_D08_ACTGTTAG_L002_EpiAge8648493_trimmed_GRCm38_bismark_bt2.deduplicated.bismark.cov.gz	101	47	1	22	79	98	73.25	-1.03754266211604	0.073
MethRate_lane2_DN549344_Blood02_D11_ACAAAGCC_L002_EpiAge8648517_trimmed_GRCm38_bismark_bt2.deduplicated.bismark.cov.gz	101	47	1	101	0	99	68.25	0.0293040293040293	0.484
MethRate_lane2_DN549344_Blood02_E02_GGCAAGCA_L002_EpiAge8648446_trimmed_GRCm38_bismark_bt2.deduplicated.bismark.cov.gz	101	46	1	8	93	97	71	-1.25352112676056	0.037
MethRate_lane2_DN549344_Blood02_E03_CCGTATCT_L002_EpiAge8648454_trimmed_GRCm38_bismark_bt2.deduplicated.bismark.cov.gz	101	57	1	52	49	99	69	-0.681159420289855	0.201
MethRate_lane3_DN549342_Blood11_A02_TGTCGACT_L003_EpiAge8648538_trimmed_GRCm38_bismark_bt2.deduplicated.bismark.cov.gz	36	70	1	39	3	34	46	0.108695652173913	0.455
MethRate_lane3_DN549342_Blood11_A04_CGCACGAG_L003_EpiAge8648554_trimmed_GRCm38_bismark_bt2.deduplicated.bismark.cov.gz	36	52	1	12	24	35	49	-0.469387755102041	0.136
MethRate_lane3_DN549342_Blood11_A06_GTCACCAG_L003_EpiAge8648570_trimmed_GRCm38_bismark_bt2.deduplicated.bismark.cov.gz	36	72	1	5	31	37	42	-0.761904761904762	0.042
MethRate_lane3_DN549342_Blood11_A07_CACCCGTC_L003_EpiAge8648578_trimmed_GRCm38_bismark_bt2.deduplicated.bismark.cov.gz	36	71	1	55	19	37	40	0.45	0.301
MethRate_lane3_DN549342_Blood11_A08_AACGGCTT_L003_EpiAge8648586_trimmed_GRCm38_bismark_bt2.deduplicated.bismark.cov.gz	36	50	1	138	102	35	51	2.01960784313725	0.023
MethRate_lane3_DN549342_Blood11_A09_CTTTTGAT_L003_EpiAge8648594_trimmed_GRCm38_bismark_bt2.deduplicated.bismark.cov.gz	36	59	1	63	27	36	51	0.529411764705882	0.286
MethRate_lane3_DN549342_Blood11_A10_GTCTGAGG_L003_EpiAge8648602_trimmed_GRCm38_bismark_bt2.deduplicated.bismark.cov.gz	36	56	1	51	15	35	43.25	0.369942196531792	0.339
MethRate_lane3_DN549342_Blood11_A11_GGTAAGAG_L003_EpiAge8648610_trimmed_GRCm38_bismark_bt2.deduplicated.bismark.cov.gz	36	52	1	109	73	36	53.25	1.37089201877934	0.099
MethRate_lane3_DN549342_Blood11_B01_TACCGCAA_L003_EpiAge8648531_trimmed_GRCm38_bismark_bt2.deduplicated.bismark.cov.gz	36	77	1	57	21	35	42	0.523809523809524	0.279
MethRate_lane3_DN549342_Blood11_B02_GTCACGTA_L003_EpiAge8648539_trimmed_GRCm38_bismark_bt2.deduplicated.bismark.cov.gz	36	138	1	5	31	36	30	-1.03333333333333	0.003
MethRate_lane3_DN549342_Blood11_B03_CGCCTTTG_L003_EpiAge8648547_trimmed_GRCm38_bismark_bt2.deduplicated.bismark.cov.gz	36	102	1	15	21	37	38.25	-0.57516339869281	0.158
MethRate_lane3_DN549342_Blood11_B04_ACGTACTA_L003_EpiAge8648555_trimmed_GRCm38_bismark_bt2.deduplicated.bismark.cov.gz	36	131	1	75	39	35	30	1.33333333333333	0.097
MethRate_lane3_DN549342_Blood11_B05_GCGCTGAT_L003_EpiAge8648563_trimmed_GRCm38_bismark_bt2.deduplicated.bismark.cov.gz	36	186	1	11	25	35.5	26	-0.942307692307692	0.016
MethRate_lane3_DN549342_Blood11_B06_GAGGTCGC_L003_EpiAge8648571_trimmed_GRCm38_bismark_bt2.deduplicated.bismark.cov.gz	36	90	1	62	26	36	34	0.764705882352941	0.21
MethRate_lane3_DN549342_Blood11_B07_TCGTGGTT_L003_EpiAge8648579_trimmed_GRCm38_bismark_bt2.deduplicated.bismark.cov.gz	36	85	1	45	9	37	40	0.2	0.401
MethRate_lane3_DN549342_Blood11_B08_ATAAGACT_L003_EpiAge8648587_trimmed_GRCm38_bismark_bt2.deduplicated.bismark.cov.gz	36	79	1	11	25	36.5	41.25	-0.618181818181818	0.095
MethRate_lane3_DN549342_Blood11_B09_TAGCGAGA_L003_EpiAge8648595_trimmed_GRCm38_bismark_bt2.deduplicated.bismark.cov.gz	36	83	1	6	30	35	40	-0.725	0.023
MethRate_lane3_DN549342_Blood11_B10_TCTGGCGA_L003_EpiAge8648603_trimmed_GRCm38_bismark_bt2.deduplicated.bismark.cov.gz	36	69	1	25	11	36	41.25	-0.266666666666667	0.35
MethRate_lane3_DN549342_Blood11_B11_AGTCCGAT_L003_EpiAge8648611_trimmed_GRCm38_bismark_bt2.deduplicated.bismark.cov.gz	36	64	1	29	7	36	43	-0.162790697674419	0.417
MethRate_lane3_DN549342_Blood11_B12_GTGGTACT_L003_EpiAge8648619_trimmed_GRCm38_bismark_bt2.deduplicated.bismark.cov.gz	36	47	1	2	34	35.5	50	-0.67	0.013
MethRate_lane3_DN549342_Blood11_C01_TATCTCCT_L003_EpiAge8648532_trimmed_GRCm38_bismark_bt2.deduplicated.bismark.cov.gz	36	88	1	38	2	37	35	0.0285714285714286	0.491
MethRate_lane3_DN549342_Blood11_C02_TTGAGCGA_L003_EpiAge8648540_trimmed_GRCm38_bismark_bt2.deduplicated.bismark.cov.gz	36	123	1	5	31	37	32	-1	0.005
MethRate_lane3_DN549342_Blood11_C03_TAAGGTCA_L003_EpiAge8648548_trimmed_GRCm38_bismark_bt2.deduplicated.bismark.cov.gz	36	72	1	34	2	35	43	-0.0232558139534884	0.492
MethRate_lane3_DN549342_Blood11_C04_AGCGCCAA_L003_EpiAge8648556_trimmed_GRCm38_bismark_bt2.deduplicated.bismark.cov.gz	36	227	1	22	14	36	22	-0.636363636363636	0.164
MethRate_lane3_DN549342_Blood11_C05_TGCTGAAC_L003_EpiAge8648564_trimmed_GRCm38_bismark_bt2.deduplicated.bismark.cov.gz	36	88	1	32	4	37	36	-0.138888888888889	0.442
MethRate_lane3_DN549342_Blood11_C06_AAGGGGTA_L003_EpiAge8648572_trimmed_GRCm38_bismark_bt2.deduplicated.bismark.cov.gz	36	97	1	53	17	36	35	0.485714285714286	0.288
MethRate_lane3_DN549342_Blood11_C07_ACTTGGGG_L003_EpiAge8648580_trimmed_GRCm38_bismark_bt2.deduplicated.bismark.cov.gz	36	74	1	37	1	35	43	0.0465116279069767	0.487
MethRate_lane3_DN549342_Blood11_C08_GTTTTTCG_L003_EpiAge8648588_trimmed_GRCm38_bismark_bt2.deduplicated.bismark.cov.gz	36	99	1	3	33	37	35	-0.971428571428571	0.006
MethRate_lane3_DN549342_Blood11_C09_TTCGCAGG_L003_EpiAge8648596_trimmed_GRCm38_bismark_bt2.deduplicated.bismark.cov.gz	36	72	1	26	10	36	44	-0.227272727272727	0.36
MethRate_lane3_DN549342_Blood11_C10_AATTTGCG_L003_EpiAge8648604_trimmed_GRCm38_bismark_bt2.deduplicated.bismark.cov.gz	36	51	1	10	26	37	51	-0.529411764705882	0.167
MethRate_lane3_DN549342_Blood11_C11_ATACAGGC_L003_EpiAge8648612_trimmed_GRCm38_bismark_bt2.deduplicated.bismark.cov.gz	36	67	1	3	33	36	45	-0.733333333333333	0.015
MethRate_lane3_DN549342_Blood11_D01_TGTCATCT_L003_EpiAge8648533_trimmed_GRCm38_bismark_bt2.deduplicated.bismark.cov.gz	36	91	1	2	34	36	40	-0.85	0.001
MethRate_lane3_DN549342_Blood11_D02_GAGACATA_L003_EpiAge8648541_trimmed_GRCm38_bismark_bt2.deduplicated.bismark.cov.gz	36	90	1	28	8	37	39	-0.230769230769231	0.392
MethRate_lane3_DN549342_Blood11_D03_ACGTTGGC_L003_EpiAge8648549_trimmed_GRCm38_bismark_bt2.deduplicated.bismark.cov.gz	36	87	1	3	33	37	38	-0.894736842105263	0.005
MethRate_lane3_DN549342_Blood11_D04_GCCTGCCC_L003_EpiAge8648557_trimmed_GRCm38_bismark_bt2.deduplicated.bismark.cov.gz	36	124	1	90	54	35	30	1.83333333333333	0.05
MethRate_lane3_DN549342_Blood11_D05_GAGGGCAG_L003_EpiAge8648565_trimmed_GRCm38_bismark_bt2.deduplicated.bismark.cov.gz	36	82	1	89	53	37	38	1.36842105263158	0.077
MethRate_lane3_DN549342_Blood11_D06_TTTTACGT_L003_EpiAge8648573_trimmed_GRCm38_bismark_bt2.deduplicated.bismark.cov.gz	36	78	1	134	98	36	41	2.39024390243902	0.007
MethRate_lane3_DN549342_Blood11_D07_GGCTGCTT_L003_EpiAge8648581_trimmed_GRCm38_bismark_bt2.deduplicated.bismark.cov.gz	36	88	1	58	22	37	33	0.636363636363636	0.229
MethRate_lane3_DN549342_Blood11_D08_ATTGGTAT_L003_EpiAge8648589_trimmed_GRCm38_bismark_bt2.deduplicated.bismark.cov.gz	36	68	1	83	47	36	44	1.06818181818182	0.132
MethRate_lane3_DN549342_Blood11_D09_TAGTTATT_L003_EpiAge8648597_trimmed_GRCm38_bismark_bt2.deduplicated.bismark.cov.gz	36	74	1	32	4	36	40	-0.1	0.446
MethRate_lane3_DN549342_Blood11_D10_TGGGTTGG_L003_EpiAge8648605_trimmed_GRCm38_bismark_bt2.deduplicated.bismark.cov.gz	36	60	1	118	82	35	49	1.69387755102041	0.046
MethRate_lane3_DN549342_Blood11_D11_TGAGACTC_L003_EpiAge8648613_trimmed_GRCm38_bismark_bt2.deduplicated.bismark.cov.gz	36	72	1	16	20	35.5	37.25	-0.523489932885906	0.175
MethRate_lane3_DN549342_Blood11_D12_TTACCTTC_L003_EpiAge8648621_trimmed_GRCm38_bismark_bt2.deduplicated.bismark.cov.gz	36	66	1	16	20	36	47	-0.425531914893617	0.234
MethRate_lane3_DN549342_Blood11_E01_ATAGCTCT_L003_EpiAge8648534_trimmed_GRCm38_bismark_bt2.deduplicated.bismark.cov.gz	36	75	1	50	14	36	45	0.311111111111111	0.358
MethRate_lane3_DN549342_Blood11_E02_GTCAAGCT_L003_EpiAge8648542_trimmed_GRCm38_bismark_bt2.deduplicated.bismark.cov.gz	36	136	1	3	33	36	30	-1.1	0.001
MethRate_lane3_DN549342_Blood11_E03_CCAGCTTA_L003_EpiAge8648550_trimmed_GRCm38_bismark_bt2.deduplicated.bismark.cov.gz	36	115	1	20	16	36	32.25	-0.496124031007752	0.196
MethRate_lane3_DN549342_Blood11_E04_AGGACGAT_L003_EpiAge8648558_trimmed_GRCm38_bismark_bt2.deduplicated.bismark.cov.gz	36	111	1	19	17	35	32	-0.5	0.196
MethRate_lane3_DN549342_Blood11_E05_GTTTTCAC_L003_EpiAge8648566_trimmed_GRCm38_bismark_bt2.deduplicated.bismark.cov.gz	36	73	1	55	19	36	48.25	0.393782383419689	0.339
MethRate_lane3_DN549342_Blood11_E06_TTCCTACA_L003_EpiAge8648574_trimmed_GRCm38_bismark_bt2.deduplicated.bismark.cov.gz	36	110	1	18	18	36	34	-0.529411764705882	0.169
MethRate_lane3_DN549342_Blood11_E08_CGCCAGTA_L003_EpiAge8648590_trimmed_GRCm38_bismark_bt2.deduplicated.bismark.cov.gz	36	75	1	13	23	37	42	-0.571428571428571	0.15
MethRate_lane3_DN549342_Blood11_E09_TCCTCCGA_L003_EpiAge8648598_trimmed_GRCm38_bismark_bt2.deduplicated.bismark.cov.gz	36	79	1	53	17	35	43	0.418604651162791	0.332
MethRate_lane3_DN549342_Blood11_E11_ACTCAGGA_L003_EpiAge8648614_trimmed_GRCm38_bismark_bt2.deduplicated.bismark.cov.gz	36	76	1	99	63	36.5	42	1.48809523809524	0.075
MethRate_lane3_DN549342_Blood11_E12_TCCGGGTA_L003_EpiAge8648622_trimmed_GRCm38_bismark_bt2.deduplicated.bismark.cov.gz	36	79	1	2	34	35	41.25	-0.8	0.014
MethRate_lane3_DN549342_Blood11_F01_AGTCCAAC_L003_EpiAge8648535_trimmed_GRCm38_bismark_bt2.deduplicated.bismark.cov.gz	36	96	1	21	15	37	38.25	-0.418300653594771	0.272
MethRate_lane3_DN549342_Blood11_F02_AGCAAGTT_L003_EpiAge8648543_trimmed_GRCm38_bismark_bt2.deduplicated.bismark.cov.gz	36	114	1	15	21	36	35	-0.6	0.136
MethRate_lane3_DN549342_Blood11_F03_GAATCCTA_L003_EpiAge8648551_trimmed_GRCm38_bismark_bt2.deduplicated.bismark.cov.gz	36	83	1	7	29	36	40	-0.725	0.035
MethRate_lane3_DN549342_Blood11_F04_CTTGACCG_L003_EpiAge8648559_trimmed_GRCm38_bismark_bt2.deduplicated.bismark.cov.gz	36	94	1	3	33	37	34	-1	0.002
MethRate_lane3_DN549342_Blood11_F05_GAGATGCC_L003_EpiAge8648567_trimmed_GRCm38_bismark_bt2.deduplicated.bismark.cov.gz	36	83	1	5	31	36	41	-0.75609756097561	0.017
MethRate_lane3_DN549342_Blood11_F06_AGTGTAGT_L003_EpiAge8648575_trimmed_GRCm38_bismark_bt2.deduplicated.bismark.cov.gz	36	105	1	4	32	36	40	-0.8	0.008
MethRate_lane3_DN549342_Blood11_F07_CTCGTCGA_L003_EpiAge8648583_trimmed_GRCm38_bismark_bt2.deduplicated.bismark.cov.gz	36	70	1	70	34	36	40	0.85	0.175
MethRate_lane3_DN549342_Blood11_F08_AAGCCGAA_L003_EpiAge8648591_trimmed_GRCm38_bismark_bt2.deduplicated.bismark.cov.gz	36	68	1	65	29	35	46	0.652173913043478	0.24
MethRate_lane3_DN549342_Blood11_F09_GCGGGTCT_L003_EpiAge8648599_trimmed_GRCm38_bismark_bt2.deduplicated.bismark.cov.gz	36	80	1	17	19	35	38	-0.473684210526316	0.192
MethRate_lane3_DN549342_Blood11_F10_GACCGGAA_L003_EpiAge8648607_trimmed_GRCm38_bismark_bt2.deduplicated.bismark.cov.gz	36	51	1	20	16	36	48	-0.333333333333333	0.289
MethRate_lane3_DN549342_Blood11_F11_GTGTCTGA_L003_EpiAge8648615_trimmed_GRCm38_bismark_bt2.deduplicated.bismark.cov.gz	36	70	1	36	0	37	42	-0.0238095238095238	0.496
MethRate_lane3_DN549342_Blood11_F12_CTACGTAA_L003_EpiAge8648623_trimmed_GRCm38_bismark_bt2.deduplicated.bismark.cov.gz	36	53	1	100	64	36	57	1.12280701754386	0.094
MethRate_lane3_DN549342_Blood11_G01_TTTGGGCA_L003_EpiAge8648536_trimmed_GRCm38_bismark_bt2.deduplicated.bismark.cov.gz	36	46	1	101	65	37	49	1.30612244897959	0.083
MethRate_lane3_DN549342_Blood11_G02_GACGCTCA_L003_EpiAge8648544_trimmed_GRCm38_bismark_bt2.deduplicated.bismark.cov.gz	36	93	1	10	26	35	38.25	-0.65359477124183	0.071
MethRate_lane3_DN549342_Blood11_G03_ACTTCGTA_L003_EpiAge8648552_trimmed_GRCm38_bismark_bt2.deduplicated.bismark.cov.gz	36	75	1	115	79	38	48	1.60416666666667	0.035
MethRate_lane3_DN549342_Blood11_G04_AGGTCTAA_L003_EpiAge8648560_trimmed_GRCm38_bismark_bt2.deduplicated.bismark.cov.gz	36	83	1	25	11	35.5	43	-0.244186046511628	0.359
MethRate_lane3_DN549342_Blood11_G05_TTGAGAAG_L003_EpiAge8648568_trimmed_GRCm38_bismark_bt2.deduplicated.bismark.cov.gz	36	97	1	47	11	36	30	0.366666666666667	0.336
MethRate_lane3_DN549342_Blood11_G06_GTGGCCAA_L003_EpiAge8648576_trimmed_GRCm38_bismark_bt2.deduplicated.bismark.cov.gz	36	91	1	17	19	37	35	-0.571428571428571	0.162
MethRate_lane3_DN549342_Blood11_G07_TCTACAGT_L003_EpiAge8648584_trimmed_GRCm38_bismark_bt2.deduplicated.bismark.cov.gz	36	72	1	13	23	37	42	-0.571428571428571	0.137
MethRate_lane3_DN549342_Blood11_G08_TGACCCAC_L003_EpiAge8648592_trimmed_GRCm38_bismark_bt2.deduplicated.bismark.cov.gz	36	71	1	17	19	37	49	-0.408163265306122	0.268
MethRate_lane3_DN549342_Blood11_G09_GATTCTAT_L003_EpiAge8648600_trimmed_GRCm38_bismark_bt2.deduplicated.bismark.cov.gz	36	65	1	51	15	37	45	0.311111111111111	0.354
MethRate_lane3_DN549342_Blood11_G10_GATCGAAC_L003_EpiAge8648608_trimmed_GRCm38_bismark_bt2.deduplicated.bismark.cov.gz	36	76	1	16	20	36	41	-0.48780487804878	0.212
MethRate_lane3_DN549342_Blood11_G11_CTTGAATC_L003_EpiAge8648616_trimmed_GRCm38_bismark_bt2.deduplicated.bismark.cov.gz	36	69	1	26	10	35	33	-0.272727272727273	0.339
MethRate_lane3_DN549342_Blood11_H01_TCTGACGC_L003_EpiAge8648537_trimmed_GRCm38_bismark_bt2.deduplicated.bismark.cov.gz	36	59	1	42	6	36	52	0.115384615384615	0.443
MethRate_lane3_DN549342_Blood11_H02_ACGGCAGC_L003_EpiAge8648545_trimmed_GRCm38_bismark_bt2.deduplicated.bismark.cov.gz	36	75	1	2	34	37	43	-0.813953488372093	0.006
MethRate_lane3_DN549342_Blood11_H03_TAGTCGGT_L003_EpiAge8648553_trimmed_GRCm38_bismark_bt2.deduplicated.bismark.cov.gz	36	129	1	11	25	35	29	-0.827586206896552	0.038
MethRate_lane3_DN549342_Blood11_H04_CGAGATCC_L003_EpiAge8648561_trimmed_GRCm38_bismark_bt2.deduplicated.bismark.cov.gz	36	86	1	51	15	36	33	0.454545454545455	0.305
MethRate_lane3_DN549342_Blood11_H05_GCATCCGG_L003_EpiAge8648569_trimmed_GRCm38_bismark_bt2.deduplicated.bismark.cov.gz	36	78	1	6	30	35	41	-0.707317073170732	0.056
MethRate_lane3_DN549342_Blood11_H06_AAATACTC_L003_EpiAge8648577_trimmed_GRCm38_bismark_bt2.deduplicated.bismark.cov.gz	36	107	1	61	25	36	39	0.641025641025641	0.232
MethRate_lane3_DN549342_Blood11_H07_CTTCTAGA_L003_EpiAge8648585_trimmed_GRCm38_bismark_bt2.deduplicated.bismark.cov.gz	36	45	1	49	13	36	52	0.25	0.387
MethRate_lane3_DN549342_Blood11_H08_ATTGCACA_L003_EpiAge8648593_trimmed_GRCm38_bismark_bt2.deduplicated.bismark.cov.gz	36	55	1	97	61	38	51	1.15686274509804	0.113
MethRate_lane3_DN549342_Blood11_H09_ATGCAAAG_L003_EpiAge8648601_trimmed_GRCm38_bismark_bt2.deduplicated.bismark.cov.gz	36	65	1	33	3	36	38	-0.0789473684210526	0.452
MethRate_lane3_DN549342_Blood11_H10_GTATAGGG_L003_EpiAge8648609_trimmed_GRCm38_bismark_bt2.deduplicated.bismark.cov.gz	36	62	1	38	2	35	53	0.0566037735849057	0.477
MethRate_lane3_DN549342_Blood11_H11_CCGCATGA_L003_EpiAge8648617_trimmed_GRCm38_bismark_bt2.deduplicated.bismark.cov.gz	36	76	1	3	33	35	43	-0.744186046511628	0.013
MethRate_lane3_DN549342_Blood11_H12_ATGCGTCG_L003_EpiAge8648625_trimmed_GRCm38_bismark_bt2.deduplicated.bismark.cov.gz	36	54	1	24	12	36	54	-0.222222222222222	0.375
MethRate_lane4_DN549341_Blood12_A03_CTTATTCC_L004_EpiAge8648642_trimmed_GRCm38_bismark_bt2.deduplicated.bismark.cov.gz	10	44	1	2	8	10	19	-0.421052631578947	0.19
MethRate_lane4_DN549341_Blood12_A04_ACTTTACT_L004_EpiAge8648650_trimmed_GRCm38_bismark_bt2.deduplicated.bismark.cov.gz	10	42	1	2	8	10	15	-0.533333333333333	0.101
MethRate_lane4_DN549341_Blood12_A09_CTGACTAC_L004_EpiAge8648690_trimmed_GRCm38_bismark_bt2.deduplicated.bismark.cov.gz	10	45	1	2	8	10	19.25	-0.415584415584416	0.186
MethRate_lane4_DN549341_Blood12_C01_AAGTGATA_L004_EpiAge8648628_trimmed_GRCm38_bismark_bt2.deduplicated.bismark.cov.gz	10	50	1	6	4	10	19	-0.210526315789474	0.348
MethRate_lane4_DN549341_Blood12_C02_GGAATTTC_L004_EpiAge8648636_trimmed_GRCm38_bismark_bt2.deduplicated.bismark.cov.gz	10	46	1	2	8	10	16	-0.5	0.107
MethRate_lane4_DN549341_Blood12_C04_ATAACTAG_L004_EpiAge8648652_trimmed_GRCm38_bismark_bt2.deduplicated.bismark.cov.gz	10	53	1	3	7	10	15	-0.466666666666667	0.191
MethRate_lane4_DN549341_Blood12_C12_AACTTATC_L004_EpiAge8648716_trimmed_GRCm38_bismark_bt2.deduplicated.bismark.cov.gz	10	43	1	44	34	9	27	1.2962962962963	0.171
MethRate_lane4_DN549341_Blood12_D02_TTGGAGCA_L004_EpiAge8648637_trimmed_GRCm38_bismark_bt2.deduplicated.bismark.cov.gz	10	47	1	15	5	10	14	0.357142857142857	0.346
MethRate_lane4_DN549341_Blood12_D04_AATAGAGA_L004_EpiAge8648653_trimmed_GRCm38_bismark_bt2.deduplicated.bismark.cov.gz	10	59	1	5	5	10	13	-0.384615384615385	0.26
MethRate_lane4_DN549341_Blood12_D05_CCTACCCG_L004_EpiAge8648661_trimmed_GRCm38_bismark_bt2.deduplicated.bismark.cov.gz	10	67	1	3	7	10	17	-0.411764705882353	0.194
MethRate_lane4_DN549341_Blood12_D07_AGGACACT_L004_EpiAge8648677_trimmed_GRCm38_bismark_bt2.deduplicated.bismark.cov.gz	10	42	1	18	8	10	16	0.5	0.3
MethRate_lane4_DN549341_Blood12_D10_GAAGAGAT_L004_EpiAge8648701_trimmed_GRCm38_bismark_bt2.deduplicated.bismark.cov.gz	10	51	1	2	8	10	15	-0.533333333333333	0.092
MethRate_lane4_DN549341_Blood12_D11_CATTTTGC_L004_EpiAge8648709_trimmed_GRCm38_bismark_bt2.deduplicated.bismark.cov.gz	10	58	1	2	8	10	24	-0.333333333333333	0.174
MethRate_lane4_DN549341_Blood12_E02_AAGGTCTG_L004_EpiAge8648638_trimmed_GRCm38_bismark_bt2.deduplicated.bismark.cov.gz	10	75	1	5	5	10	15	-0.333333333333333	0.291
MethRate_lane4_DN549341_Blood12_E03_GGACATAT_L004_EpiAge8648646_trimmed_GRCm38_bismark_bt2.deduplicated.bismark.cov.gz	10	78	1	3	7	10	18	-0.388888888888889	0.209
MethRate_lane4_DN549341_Blood12_E04_TCACCATT_L004_EpiAge8648654_trimmed_GRCm38_bismark_bt2.deduplicated.bismark.cov.gz	10	56	1	2	8	10	20	-0.4	0.152
MethRate_lane4_DN549341_Blood12_E06_GGACACGG_L004_EpiAge8648670_trimmed_GRCm38_bismark_bt2.deduplicated.bismark.cov.gz	10	67	1	9	1	10	15	-0.0666666666666667	0.495
MethRate_lane4_DN549341_Blood12_E08_CAGATTTC_L004_EpiAge8648686_trimmed_GRCm38_bismark_bt2.deduplicated.bismark.cov.gz	10	45	1	2	8	10	20	-0.4	0.138
MethRate_lane4_DN549341_Blood12_E09_GGGGACTA_L004_EpiAge8648694_trimmed_GRCm38_bismark_bt2.deduplicated.bismark.cov.gz	10	43	1	2	8	10	18	-0.444444444444444	0.218
MethRate_lane4_DN549341_Blood12_E10_CGTATGCA_L004_EpiAge8648702_trimmed_GRCm38_bismark_bt2.deduplicated.bismark.cov.gz	10	52	1	2	8	10	16	-0.5	0.123
MethRate_lane4_DN549341_Blood12_E11_TCCTCTCT_L004_EpiAge8648710_trimmed_GRCm38_bismark_bt2.deduplicated.bismark.cov.gz	10	62	1	5	5	9	14	-0.285714285714286	0.304
MethRate_lane4_DN549341_Blood12_F01_AGCCGTGA_L004_EpiAge8648631_trimmed_GRCm38_bismark_bt2.deduplicated.bismark.cov.gz	10	51	1	29	19	10	18	1.05555555555556	0.174
MethRate_lane4_DN549341_Blood12_F02_AATTAGGC_L004_EpiAge8648639_trimmed_GRCm38_bismark_bt2.deduplicated.bismark.cov.gz	10	64	1	21	11	10	17	0.647058823529412	0.261
MethRate_lane4_DN549341_Blood12_F03_CGGTTGGG_L004_EpiAge8648647_trimmed_GRCm38_bismark_bt2.deduplicated.bismark.cov.gz	10	78	1	25	15	10	15	1	0.188
MethRate_lane4_DN549341_Blood12_F04_CGCCTGAT_L004_EpiAge8648655_trimmed_GRCm38_bismark_bt2.deduplicated.bismark.cov.gz	10	46	1	12	2	10	23	0.0869565217391304	0.467
MethRate_lane4_DN549341_Blood12_F05_TATACATC_L004_EpiAge8648663_trimmed_GRCm38_bismark_bt2.deduplicated.bismark.cov.gz	10	55	1	3	7	10	16	-0.4375	0.171
MethRate_lane4_DN549341_Blood12_F06_CGCACCTA_L004_EpiAge8648671_trimmed_GRCm38_bismark_bt2.deduplicated.bismark.cov.gz	10	43	1	2	8	9	28	-0.25	0.245
MethRate_lane4_DN549341_Blood12_F07_AAACATCA_L004_EpiAge8648679_trimmed_GRCm38_bismark_bt2.deduplicated.bismark.cov.gz	10	72	1	3	7	10	15	-0.466666666666667	0.151
MethRate_lane4_DN549341_Blood12_F08_GCGTAGGT_L004_EpiAge8648687_trimmed_GRCm38_bismark_bt2.deduplicated.bismark.cov.gz	10	72	1	13	3	9.5	16	0.21875	0.42
MethRate_lane4_DN549341_Blood12_F09_GGAGTTGA_L004_EpiAge8648695_trimmed_GRCm38_bismark_bt2.deduplicated.bismark.cov.gz	10	58	1	2	8	10	21	-0.380952380952381	0.158
MethRate_lane4_DN549341_Blood12_F11_AGCAACGA_L004_EpiAge8648711_trimmed_GRCm38_bismark_bt2.deduplicated.bismark.cov.gz	10	47	1	2	8	9	24	-0.291666666666667	0.207
MethRate_lane4_DN549341_Blood12_F12_CAAGGAGC_L004_EpiAge8648719_trimmed_GRCm38_bismark_bt2.deduplicated.bismark.cov.gz	10	63	1	9	1	10	17.25	-0.0579710144927536	0.476
MethRate_lane4_DN549341_Blood12_G02_AATCGGGT_L004_EpiAge8648640_trimmed_GRCm38_bismark_bt2.deduplicated.bismark.cov.gz	10	79	1	16	6	10	15.25	0.39344262295082	0.339
MethRate_lane4_DN549341_Blood12_G03_GTCCGTGA_L004_EpiAge8648648_trimmed_GRCm38_bismark_bt2.deduplicated.bismark.cov.gz	10	61	1	2	8	10	14	-0.571428571428571	0.098
MethRate_lane4_DN549341_Blood12_G04_GCGTGAAC_L004_EpiAge8648656_trimmed_GRCm38_bismark_bt2.deduplicated.bismark.cov.gz	10	42	1	22	12	10	18	0.666666666666667	0.264
MethRate_lane4_DN549341_Blood12_G05_AAGCGACT_L004_EpiAge8648664_trimmed_GRCm38_bismark_bt2.deduplicated.bismark.cov.gz	10	61	1	2	8	10	20	-0.4	0.184
MethRate_lane4_DN549341_Blood12_G06_CTTCGGCT_L004_EpiAge8648672_trimmed_GRCm38_bismark_bt2.deduplicated.bismark.cov.gz	10	71	1	2	8	10	12	-0.666666666666667	0.067
MethRate_lane4_DN549341_Blood12_G07_CCATAGCT_L004_EpiAge8648680_trimmed_GRCm38_bismark_bt2.deduplicated.bismark.cov.gz	10	41	1	2	8	10	23	-0.347826086956522	0.198
MethRate_lane4_DN549341_Blood12_G08_GGCATTCG_L004_EpiAge8648688_trimmed_GRCm38_bismark_bt2.deduplicated.bismark.cov.gz	10	53	1	2	8	10	17	-0.470588235294118	0.139
MethRate_lane4_DN549341_Blood12_G09_AGCTCATC_L004_EpiAge8648696_trimmed_GRCm38_bismark_bt2.deduplicated.bismark.cov.gz	10	67	1	10	0	10	16	0	0.52
MethRate_lane4_DN549341_Blood12_G10_GCTTAAAC_L004_EpiAge8648704_trimmed_GRCm38_bismark_bt2.deduplicated.bismark.cov.gz	10	59	1	3	7	10	16	-0.4375	0.21
MethRate_lane4_DN549341_Blood12_H03_GCCGAACC_L004_EpiAge8648649_trimmed_GRCm38_bismark_bt2.deduplicated.bismark.cov.gz	10	81	1	7	3	10	15	-0.2	0.414
MethRate_lane4_DN549341_Blood12_H05_GAAGCGCA_L004_EpiAge8648665_trimmed_GRCm38_bismark_bt2.deduplicated.bismark.cov.gz	10	68	1	27	17	10	16	1.0625	0.188
MethRate_lane4_DN549341_Blood12_H06_CGAATCGA_L004_EpiAge8648673_trimmed_GRCm38_bismark_bt2.deduplicated.bismark.cov.gz	10	66	1	2	8	10	14	-0.571428571428571	0.091
MethRate_lane4_DN549341_Blood12_H07_GTTATGGC_L004_EpiAge8648681_trimmed_GRCm38_bismark_bt2.deduplicated.bismark.cov.gz	10	47	1	6	4	10	14	-0.285714285714286	0.318
MethRate_lane4_DN549341_Blood12_H08_TGGGGCTT_L004_EpiAge8648689_trimmed_GRCm38_bismark_bt2.deduplicated.bismark.cov.gz	10	56	1	2	8	10	15	-0.533333333333333	0.13
MethRate_lane4_DN549341_Blood12_H09_TAATCAAC_L004_EpiAge8648697_trimmed_GRCm38_bismark_bt2.deduplicated.bismark.cov.gz	10	47	1	26	16	9	21	0.80952380952381	0.234
MethRate_lane4_DN549341_Blood12_H10_GTTCCGCA_L004_EpiAge8648705_trimmed_GRCm38_bismark_bt2.deduplicated.bismark.cov.gz	10	70	1	2	8	10	14	-0.571428571428571	0.093
MethRate_lane5_DN549339_Blood15_A01_CGGCAAAC_L005_EpiAge8648722_trimmed_GRCm38_bismark_bt2.deduplicated.bismark.cov.gz	36	117	1	69	33	36	33	1	0.143
MethRate_lane5_DN549339_Blood15_A02_GTCATAAG_L005_EpiAge8648730_trimmed_GRCm38_bismark_bt2.deduplicated.bismark.cov.gz	36	131	1	5	31	36	31	-1	0.006
MethRate_lane5_DN549339_Blood15_A03_GTAGTCGT_L005_EpiAge8648738_trimmed_GRCm38_bismark_bt2.deduplicated.bismark.cov.gz	36	91	1	19	17	36	36	-0.472222222222222	0.227
MethRate_lane5_DN549339_Blood15_A04_TAATCGTG_L005_EpiAge8648746_trimmed_GRCm38_bismark_bt2.deduplicated.bismark.cov.gz	36	108	1	33	3	36.5	35	-0.1	0.455
MethRate_lane5_DN549339_Blood15_A05_AGACTCAG_L005_EpiAge8648754_trimmed_GRCm38_bismark_bt2.deduplicated.bismark.cov.gz	36	128	1	20	16	35	37	-0.405405405405405	0.251
MethRate_lane5_DN549339_Blood15_A06_TATTCCGC_L005_EpiAge8648762_trimmed_GRCm38_bismark_bt2.deduplicated.bismark.cov.gz	36	104	1	46	10	36	43	0.232558139534884	0.372
MethRate_lane5_DN549339_Blood15_A07_CCGTTTTC_L005_EpiAge8648770_trimmed_GRCm38_bismark_bt2.deduplicated.bismark.cov.gz	36	67	1	4	32	36	35	-0.914285714285714	0.007
MethRate_lane5_DN549339_Blood15_A08_TACCCTTT_L005_EpiAge8648778_trimmed_GRCm38_bismark_bt2.deduplicated.bismark.cov.gz	36	67	1	67	31	36	40	0.775	0.201
MethRate_lane5_DN549339_Blood15_A09_TAAAGGCG_L005_EpiAge8648786_trimmed_GRCm38_bismark_bt2.deduplicated.bismark.cov.gz	36	123	1	19	17	36	33	-0.515151515151515	0.2
MethRate_lane5_DN549339_Blood15_B01_CCTGATGG_L005_EpiAge8648723_trimmed_GRCm38_bismark_bt2.deduplicated.bismark.cov.gz	36	119	1	10	26	36.5	36	-0.736111111111111	0.054
MethRate_lane5_DN549339_Blood15_B02_TCCAAAAG_L005_EpiAge8648731_trimmed_GRCm38_bismark_bt2.deduplicated.bismark.cov.gz	36	104	1	69	33	36	33	1	0.138
MethRate_lane5_DN549339_Blood15_B03_GCGCGATA_L005_EpiAge8648739_trimmed_GRCm38_bismark_bt2.deduplicated.bismark.cov.gz	36	120	1	47	11	36	30.25	0.363636363636364	0.348
MethRate_lane5_DN549339_Blood15_B04_ATTACCTT_L005_EpiAge8648747_trimmed_GRCm38_bismark_bt2.deduplicated.bismark.cov.gz	36	59	1	63	27	37	42	0.619047619047619	0.242
MethRate_lane5_DN549339_Blood15_B05_GCGAGGTT_L005_EpiAge8648755_trimmed_GRCm38_bismark_bt2.deduplicated.bismark.cov.gz	36	124	1	15	21	35	33	-0.606060606060606	0.126
MethRate_lane5_DN549339_Blood15_B06_ATAGAAAC_L005_EpiAge8648763_trimmed_GRCm38_bismark_bt2.deduplicated.bismark.cov.gz	36	198	1	27	9	36	22	-0.409090909090909	0.277
MethRate_lane5_DN549339_Blood15_B08_CCGAAGAA_L005_EpiAge8648779_trimmed_GRCm38_bismark_bt2.deduplicated.bismark.cov.gz	36	171	1	17	19	37	28	-0.714285714285714	0.115
MethRate_lane5_DN549339_Blood15_B09_CTGTGGGA_L005_EpiAge8648787_trimmed_GRCm38_bismark_bt2.deduplicated.bismark.cov.gz	36	102	1	24	12	35	36	-0.305555555555556	0.304
MethRate_lane5_DN549339_Blood15_B10_TACTTTTC_L005_EpiAge8648795_trimmed_GRCm38_bismark_bt2.deduplicated.bismark.cov.gz	36	117	1	102	66	35	30	2.23333333333333	0.024
MethRate_lane5_DN549339_Blood15_B11_CGAGCACT_L005_EpiAge8648803_trimmed_GRCm38_bismark_bt2.deduplicated.bismark.cov.gz	36	64	1	31	5	35	57	-0.0701754385964912	0.457
MethRate_lane5_DN549339_Blood15_B12_GAGCATAG_L005_EpiAge8648811_trimmed_GRCm38_bismark_bt2.deduplicated.bismark.cov.gz	36	56	1	71	35	36	42	0.833333333333333	0.193
MethRate_lane5_DN549339_Blood15_C01_GAGACGTG_L005_EpiAge8648724_trimmed_GRCm38_bismark_bt2.deduplicated.bismark.cov.gz	36	118	1	92	56	35	33	1.72727272727273	0.063
MethRate_lane5_DN549339_Blood15_C03_CTAGGCTC_L005_EpiAge8648740_trimmed_GRCm38_bismark_bt2.deduplicated.bismark.cov.gz	36	130	1	21	15	36	33.25	-0.451127819548872	0.245
MethRate_lane5_DN549339_Blood15_C04_ACCGATGT_L005_EpiAge8648748_trimmed_GRCm38_bismark_bt2.deduplicated.bismark.cov.gz	36	131	1	9	27	36	31	-0.870967741935484	0.02
MethRate_lane5_DN549339_Blood15_C05_ACTGGGAC_L005_EpiAge8648756_trimmed_GRCm38_bismark_bt2.deduplicated.bismark.cov.gz	36	130	1	19	17	36	31	-0.548387096774194	0.159
MethRate_lane5_DN549339_Blood15_C06_CATTGTCT_L005_EpiAge8648764_trimmed_GRCm38_bismark_bt2.deduplicated.bismark.cov.gz	36	150	1	27	9	36	31	-0.290322580645161	0.339
MethRate_lane5_DN549339_Blood15_C07_TAGATAGG_L005_EpiAge8648772_trimmed_GRCm38_bismark_bt2.deduplicated.bismark.cov.gz	36	83	1	110	74	36	40	1.85	0.04
MethRate_lane5_DN549339_Blood15_C08_CGCGTCTC_L005_EpiAge8648780_trimmed_GRCm38_bismark_bt2.deduplicated.bismark.cov.gz	36	108	1	51	15	37	35	0.4	0.308
MethRate_lane5_DN549339_Blood15_C09_ACACGTCG_L005_EpiAge8648788_trimmed_GRCm38_bismark_bt2.deduplicated.bismark.cov.gz	36	78	1	85	49	36	37	1.32432432432432	0.115
MethRate_lane5_DN549339_Blood15_C10_CAGTATCG_L005_EpiAge8648796_trimmed_GRCm38_bismark_bt2.deduplicated.bismark.cov.gz	36	109	1	17	19	36	32.25	-0.589147286821705	0.166
MethRate_lane5_DN549339_Blood15_C12_GGGCTACG_L005_EpiAge8648812_trimmed_GRCm38_bismark_bt2.deduplicated.bismark.cov.gz	36	52	1	4	32	35	55.25	-0.561085972850679	0.066
MethRate_lane5_DN549339_Blood15_D01_ATGTACGA_L005_EpiAge8648725_trimmed_GRCm38_bismark_bt2.deduplicated.bismark.cov.gz	36	152	1	35	1	36	30	-0.0333333333333333	0.486
MethRate_lane5_DN549339_Blood15_D02_CAGACCAA_L005_EpiAge8648733_trimmed_GRCm38_bismark_bt2.deduplicated.bismark.cov.gz	36	64	1	2	34	36	48.25	-0.704663212435233	0.01
MethRate_lane5_DN549339_Blood15_D03_GACTACAA_L005_EpiAge8648741_trimmed_GRCm38_bismark_bt2.deduplicated.bismark.cov.gz	36	105	1	9	27	36	36	-0.75	0.059
MethRate_lane5_DN549339_Blood15_D04_GATGTAGG_L005_EpiAge8648749_trimmed_GRCm38_bismark_bt2.deduplicated.bismark.cov.gz	36	147	1	58	22	36	30	0.733333333333333	0.212
MethRate_lane5_DN549339_Blood15_D05_CACTGAAC_L005_EpiAge8648757_trimmed_GRCm38_bismark_bt2.deduplicated.bismark.cov.gz	36	125	1	16	20	36	33	-0.606060606060606	0.149
MethRate_lane5_DN549339_Blood15_D06_GATTACCA_L005_EpiAge8648765_trimmed_GRCm38_bismark_bt2.deduplicated.bismark.cov.gz	36	124	1	11	25	36	31	-0.806451612903226	0.053
MethRate_lane5_DN549339_Blood15_D08_ATGGATTA_L005_EpiAge8648781_trimmed_GRCm38_bismark_bt2.deduplicated.bismark.cov.gz	36	114	1	30	6	36	33	-0.181818181818182	0.396
MethRate_lane5_DN549339_Blood15_D09_TAAATCGT_L005_EpiAge8648789_trimmed_GRCm38_bismark_bt2.deduplicated.bismark.cov.gz	36	88	1	20	16	36	42.25	-0.378698224852071	0.25
MethRate_lane5_DN549339_Blood15_D10_GGACTAAC_L005_EpiAge8648797_trimmed_GRCm38_bismark_bt2.deduplicated.bismark.cov.gz	36	71	1	7	29	35	45	-0.622222222222222	0.086
MethRate_lane5_DN549339_Blood15_D11_TCAAGTCC_L005_EpiAge8648805_trimmed_GRCm38_bismark_bt2.deduplicated.bismark.cov.gz	36	53	1	110	74	37	50	1.46	0.066
MethRate_lane5_DN549339_Blood15_D12_CGGGAAAT_L005_EpiAge8648813_trimmed_GRCm38_bismark_bt2.deduplicated.bismark.cov.gz	36	128	1	3	33	36	29	-1.13793103448276	9e-04
MethRate_lane5_DN549339_Blood15_E01_ACCCCCAG_L005_EpiAge8648726_trimmed_GRCm38_bismark_bt2.deduplicated.bismark.cov.gz	36	128	1	2	34	36	33	-1.03030303030303	0.001
MethRate_lane5_DN549339_Blood15_E02_CGATGACG_L005_EpiAge8648734_trimmed_GRCm38_bismark_bt2.deduplicated.bismark.cov.gz	36	97	1	11	25	37	40	-0.65	0.113
MethRate_lane5_DN549339_Blood15_E03_CGTCAAGG_L005_EpiAge8648742_trimmed_GRCm38_bismark_bt2.deduplicated.bismark.cov.gz	36	79	1	26	10	37	37	-0.297297297297297	0.347
MethRate_lane5_DN549339_Blood15_E04_CTAAGCTT_L005_EpiAge8648750_trimmed_GRCm38_bismark_bt2.deduplicated.bismark.cov.gz	36	105	1	33	3	36	38	-0.0789473684210526	0.466
MethRate_lane5_DN549339_Blood15_E05_AGAAACCA_L005_EpiAge8648758_trimmed_GRCm38_bismark_bt2.deduplicated.bismark.cov.gz	36	96	1	5	31	36	33	-0.939393939393939	0.011
MethRate_lane5_DN549339_Blood15_E06_TTGCCGAC_L005_EpiAge8648766_trimmed_GRCm38_bismark_bt2.deduplicated.bismark.cov.gz	36	105	1	35	1	36	32	-0.03125	0.484
MethRate_lane5_DN549339_Blood15_E07_CGAGGCAG_L005_EpiAge8648774_trimmed_GRCm38_bismark_bt2.deduplicated.bismark.cov.gz	36	70	1	14	22	36	46.25	-0.475675675675676	0.203
MethRate_lane5_DN549339_Blood15_E08_CGAAAAAC_L005_EpiAge8648782_trimmed_GRCm38_bismark_bt2.deduplicated.bismark.cov.gz	36	84	1	25	11	38	38.25	-0.339869281045752	0.332
MethRate_lane5_DN549339_Blood15_E09_TGATGGAT_L005_EpiAge8648790_trimmed_GRCm38_bismark_bt2.deduplicated.bismark.cov.gz	36	74	1	29	7	36	44	-0.159090909090909	0.409
MethRate_lane5_DN549339_Blood15_E10_TGGAAACG_L005_EpiAge8648798_trimmed_GRCm38_bismark_bt2.deduplicated.bismark.cov.gz	36	60	1	83	47	37	42	1.0952380952381	0.137
MethRate_lane5_DN549339_Blood15_E12_AATCGATG_L005_EpiAge8648814_trimmed_GRCm38_bismark_bt2.deduplicated.bismark.cov.gz	36	111	1	79	43	37	36.25	1.15862068965517	0.104
MethRate_lane5_DN549339_Blood15_F01_CACCCAAA_L005_EpiAge8648727_trimmed_GRCm38_bismark_bt2.deduplicated.bismark.cov.gz	36	118	1	39	3	36	31	0.0967741935483871	0.461
MethRate_lane5_DN549339_Blood15_F02_AAGAGTGC_L005_EpiAge8648735_trimmed_GRCm38_bismark_bt2.deduplicated.bismark.cov.gz	36	74	1	95	59	35	42.25	1.42011834319527	0.074
MethRate_lane5_DN549339_Blood15_F03_GTACAAGA_L005_EpiAge8648743_trimmed_GRCm38_bismark_bt2.deduplicated.bismark.cov.gz	36	56	1	13	23	35	48	-0.458333333333333	0.201
MethRate_lane5_DN549339_Blood15_F04_ATCCGCAA_L005_EpiAge8648751_trimmed_GRCm38_bismark_bt2.deduplicated.bismark.cov.gz	36	96	1	53	17	35	37	0.486486486486487	0.3
MethRate_lane5_DN549339_Blood15_F05_GGCCCAAA_L005_EpiAge8648759_trimmed_GRCm38_bismark_bt2.deduplicated.bismark.cov.gz	36	119	1	17	19	37	31	-0.645161290322581	0.145
MethRate_lane5_DN549339_Blood15_F06_TAGTAGAG_L005_EpiAge8648767_trimmed_GRCm38_bismark_bt2.deduplicated.bismark.cov.gz	36	96	1	60	24	35	40	0.625	0.257
MethRate_lane5_DN549339_Blood15_F07_ATTTTGCA_L005_EpiAge8648775_trimmed_GRCm38_bismark_bt2.deduplicated.bismark.cov.gz	36	87	1	76	40	36	38	1.05263157894737	0.133
MethRate_lane5_DN549339_Blood15_F08_TCGGGAAT_L005_EpiAge8648783_trimmed_GRCm38_bismark_bt2.deduplicated.bismark.cov.gz	36	80	1	148	112	35.5	41	2.74390243902439	0.003
MethRate_lane5_DN549339_Blood15_F09_GGCGGAAG_L005_EpiAge8648791_trimmed_GRCm38_bismark_bt2.deduplicated.bismark.cov.gz	36	62	1	101	65	36	48.25	1.34715025906736	0.072
MethRate_lane5_DN549339_Blood15_F10_TTAGTCAA_L005_EpiAge8648799_trimmed_GRCm38_bismark_bt2.deduplicated.bismark.cov.gz	36	77	1	28	8	36	44	-0.181818181818182	0.401
MethRate_lane5_DN549339_Blood15_F11_GTTCAAAG_L005_EpiAge8648807_trimmed_GRCm38_bismark_bt2.deduplicated.bismark.cov.gz	36	62	1	54	18	35	37	0.513513513513513	0.278
MethRate_lane5_DN549339_Blood15_F12_CAGCACGG_L005_EpiAge8648815_trimmed_GRCm38_bismark_bt2.deduplicated.bismark.cov.gz	36	76	1	106	70	35	42.25	1.68047337278107	0.037
MethRate_lane5_DN549339_Blood15_G01_TGCAGAGG_L005_EpiAge8648728_trimmed_GRCm38_bismark_bt2.deduplicated.bismark.cov.gz	36	86	1	95	59	36	40	1.475	0.074
MethRate_lane5_DN549339_Blood15_G02_TGTCGCAC_L005_EpiAge8648736_trimmed_GRCm38_bismark_bt2.deduplicated.bismark.cov.gz	36	80	1	10	26	36	37.25	-0.697986577181208	0.075
MethRate_lane5_DN549339_Blood15_G03_GACCCAGA_L005_EpiAge8648744_trimmed_GRCm38_bismark_bt2.deduplicated.bismark.cov.gz	36	68	1	49	13	35	46.25	0.302702702702703	0.374
MethRate_lane5_DN549339_Blood15_G04_TGCATGCC_L005_EpiAge8648752_trimmed_GRCm38_bismark_bt2.deduplicated.bismark.cov.gz	36	100	1	64	28	36	38	0.736842105263158	0.198
MethRate_lane5_DN549339_Blood15_G05_AGCTTCCA_L005_EpiAge8648760_trimmed_GRCm38_bismark_bt2.deduplicated.bismark.cov.gz	36	93	1	23	13	36	34	-0.382352941176471	0.277
MethRate_lane5_DN549339_Blood15_G06_ATGATGTC_L005_EpiAge8648768_trimmed_GRCm38_bismark_bt2.deduplicated.bismark.cov.gz	36	81	1	44	8	36	38.25	0.209150326797386	0.401
MethRate_lane5_DN549339_Blood15_G07_ACAGGGCA_L005_EpiAge8648776_trimmed_GRCm38_bismark_bt2.deduplicated.bismark.cov.gz	36	91	1	39	3	35.5	40	0.0875	0.452
MethRate_lane5_DN549339_Blood15_G08_CAGGTCGT_L005_EpiAge8648784_trimmed_GRCm38_bismark_bt2.deduplicated.bismark.cov.gz	36	67	1	11	25	37	46	-0.565217391304348	0.121
MethRate_lane5_DN549339_Blood15_G09_CCTGCGTT_L005_EpiAge8648792_trimmed_GRCm38_bismark_bt2.deduplicated.bismark.cov.gz	36	66	1	18	18	36	43	-0.418604651162791	0.251
MethRate_lane5_DN549339_Blood15_G10_GGCACTTC_L005_EpiAge8648800_trimmed_GRCm38_bismark_bt2.deduplicated.bismark.cov.gz	36	77	1	3	33	37	42	-0.80952380952381	0.008
MethRate_lane5_DN549339_Blood15_G11_GCTATTGT_L005_EpiAge8648808_trimmed_GRCm38_bismark_bt2.deduplicated.bismark.cov.gz	36	61	1	15	21	35.5	45	-0.455555555555556	0.228
MethRate_lane5_DN549339_Blood15_G12_TATACTCA_L005_EpiAge8648816_trimmed_GRCm38_bismark_bt2.deduplicated.bismark.cov.gz	36	59	1	74	38	35	47.25	0.825396825396825	0.197
MethRate_lane5_DN549339_Blood15_H03_GGACTTGT_L005_EpiAge8648745_trimmed_GRCm38_bismark_bt2.deduplicated.bismark.cov.gz	36	70	1	51	15	34	44	0.386363636363636	0.333
MethRate_lane5_DN549339_Blood15_H04_TACCTAAG_L005_EpiAge8648753_trimmed_GRCm38_bismark_bt2.deduplicated.bismark.cov.gz	36	96	1	11	25	37	36	-0.722222222222222	0.088
MethRate_lane5_DN549339_Blood15_H05_CTGGCCTG_L005_EpiAge8648761_trimmed_GRCm38_bismark_bt2.deduplicated.bismark.cov.gz	36	74	1	27	9	36	41	-0.219512195121951	0.378
MethRate_lane5_DN549339_Blood15_H06_TTCACCTG_L005_EpiAge8648769_trimmed_GRCm38_bismark_bt2.deduplicated.bismark.cov.gz	36	107	1	37	1	36	32	0.03125	0.484
MethRate_lane5_DN549339_Blood15_H07_ATTACTGT_L005_EpiAge8648777_trimmed_GRCm38_bismark_bt2.deduplicated.bismark.cov.gz	36	93	1	41	5	36	34	0.147058823529412	0.443
MethRate_lane5_DN549339_Blood15_H08_TTTCCTCT_L005_EpiAge8648785_trimmed_GRCm38_bismark_bt2.deduplicated.bismark.cov.gz	36	82	1	27	9	36	37	-0.243243243243243	0.374
MethRate_lane5_DN549339_Blood15_H09_GCATATCA_L005_EpiAge8648793_trimmed_GRCm38_bismark_bt2.deduplicated.bismark.cov.gz	36	66	1	130	94	36	46.25	2.03243243243243	0.016
MethRate_lane5_DN549339_Blood15_H10_CGCGTACA_L005_EpiAge8648801_trimmed_GRCm38_bismark_bt2.deduplicated.bismark.cov.gz	36	97	1	136	100	37	36	2.75	9e-04
MethRate_lane5_DN549339_Blood15_H11_CCGAAAGT_L005_EpiAge8648809_trimmed_GRCm38_bismark_bt2.deduplicated.bismark.cov.gz	36	107	1	3	33	36	34	-0.970588235294118	9e-04
MethRate_lane6_DN549337_Blood22_A03_CAATGCAG_L006_EpiAge8648834_trimmed_GRCm38_bismark_bt2.deduplicated.bismark.cov.gz	77	46	1	105	28	75	70.25	0.427046263345196	0.272
MethRate_lane6_DN549337_Blood22_A06_GCAAAAGC_L006_EpiAge8648858_trimmed_GRCm38_bismark_bt2.deduplicated.bismark.cov.gz	77	80	1	62	15	76	51	-0.274509803921569	0.364
MethRate_lane6_DN549337_Blood22_A08_AGTACTCC_L006_EpiAge8648874_trimmed_GRCm38_bismark_bt2.deduplicated.bismark.cov.gz	77	57	1	26	51	75	56	-0.875	0.115
MethRate_lane6_DN549337_Blood22_B03_TGCCCGTA_L006_EpiAge8648835_trimmed_GRCm38_bismark_bt2.deduplicated.bismark.cov.gz	77	57	1	66	11	76	61	-0.163934426229508	0.422
MethRate_lane6_DN549337_Blood22_B10_GTAACACC_L006_EpiAge8648891_trimmed_GRCm38_bismark_bt2.deduplicated.bismark.cov.gz	77	45	1	73	4	76	67.25	-0.0446096654275093	0.479
MethRate_lane6_DN549337_Blood22_C01_ACCGTCGG_L006_EpiAge8648820_trimmed_GRCm38_bismark_bt2.deduplicated.bismark.cov.gz	77	46	1	106	29	75.5	69	0.442028985507246	0.272
MethRate_lane6_DN549337_Blood22_C08_ACTACTAT_L006_EpiAge8648876_trimmed_GRCm38_bismark_bt2.deduplicated.bismark.cov.gz	77	42	1	92	15	75	71.25	0.23859649122807	0.376
MethRate_lane6_DN549337_Blood22_C09_TAAGCTAC_L006_EpiAge8648884_trimmed_GRCm38_bismark_bt2.deduplicated.bismark.cov.gz	77	41	1	30	47	77	69	-0.681159420289855	0.194
MethRate_lane6_DN549337_Blood22_D08_GTTCCGGT_L006_EpiAge8648877_trimmed_GRCm38_bismark_bt2.deduplicated.bismark.cov.gz	77	41	1	2	75	72	68	-1.02941176470588	0.011
MethRate_lane6_DN549337_Blood22_E08_CTAACGAA_L006_EpiAge8648878_trimmed_GRCm38_bismark_bt2.deduplicated.bismark.cov.gz	77	44	1	3	74	75	59	-1.22033898305085	0.001
MethRate_lane6_DN549337_Blood22_F03_TGAGCGGA_L006_EpiAge8648839_trimmed_GRCm38_bismark_bt2.deduplicated.bismark.cov.gz	77	52	1	107	30	75	72.25	0.442906574394464	0.26
MethRate_lane6_DN549337_Blood22_H05_TCTCTGGT_L006_EpiAge8648857_trimmed_GRCm38_bismark_bt2.deduplicated.bismark.cov.gz	77	45	1	117	40	75	72	0.583333333333333	0.189
MethRate_lane6_DN549337_Blood22_H06_TGTCGAGG_L006_EpiAge8648865_trimmed_GRCm38_bismark_bt2.deduplicated.bismark.cov.gz	77	44	1	3	74	72	68	-1.01470588235294	0.027
MethRate_lane6_DN549337_Blood22_H07_CGTCGACA_L006_EpiAge8648873_trimmed_GRCm38_bismark_bt2.deduplicated.bismark.cov.gz	77	43	1	22	55	73	62.25	-0.819277108433735	0.124
MethRate_lane6_DN549337_Blood22_H09_CTAACGGT_L006_EpiAge8648889_trimmed_GRCm38_bismark_bt2.deduplicated.bismark.cov.gz	77	41	1	18	59	72.5	69.5	-0.784172661870504	0.14
MethRate_lane8_DN549335_Blood24_A01_CACAGAAT_L008_EpiAge8649010_trimmed_GRCm38_bismark_bt2.deduplicated.bismark.cov.gz	10	111	1	6	4	10	11	-0.363636363636364	0.296
MethRate_lane8_DN549335_Blood24_A02_TTAGCAGT_L008_EpiAge8649018_trimmed_GRCm38_bismark_bt2.deduplicated.bismark.cov.gz	10	121	1	2	8	10	12	-0.666666666666667	0.035
MethRate_lane8_DN549335_Blood24_A03_ATCGACCA_L008_EpiAge8649026_trimmed_GRCm38_bismark_bt2.deduplicated.bismark.cov.gz	10	141	1	2	8	10	9.25	-0.864864864864865	0.024
MethRate_lane8_DN549335_Blood24_A04_CTACCATA_L008_EpiAge8649034_trimmed_GRCm38_bismark_bt2.deduplicated.bismark.cov.gz	10	51	1	11	1	10	18	0.0555555555555556	0.485
MethRate_lane8_DN549335_Blood24_A05_GAACCGAG_L008_EpiAge8649042_trimmed_GRCm38_bismark_bt2.deduplicated.bismark.cov.gz	10	114	1	3	7	10	12	-0.583333333333333	0.12
MethRate_lane8_DN549335_Blood24_A06_ATAGACTT_L008_EpiAge8649050_trimmed_GRCm38_bismark_bt2.deduplicated.bismark.cov.gz	10	134	1	2	8	10	11	-0.727272727272727	0.053
MethRate_lane8_DN549335_Blood24_A07_CCACGTTT_L008_EpiAge8649058_trimmed_GRCm38_bismark_bt2.deduplicated.bismark.cov.gz	10	79	1	37	27	10	13	2.07692307692308	0.071
MethRate_lane8_DN549335_Blood24_A08_CTCTTCCC_L008_EpiAge8649066_trimmed_GRCm38_bismark_bt2.deduplicated.bismark.cov.gz	10	74	1	2	8	10	13	-0.615384615384615	0.093
MethRate_lane8_DN549335_Blood24_A09_GACTAGCC_L008_EpiAge8649074_trimmed_GRCm38_bismark_bt2.deduplicated.bismark.cov.gz	10	91	1	2	8	10	12	-0.666666666666667	0.05
MethRate_lane8_DN549335_Blood24_A10_CTCATCAA_L008_EpiAge8649082_trimmed_GRCm38_bismark_bt2.deduplicated.bismark.cov.gz	10	87	1	2	8	10	14	-0.571428571428571	0.065
MethRate_lane8_DN549335_Blood24_A11_ATTCTTAC_L008_EpiAge8649090_trimmed_GRCm38_bismark_bt2.deduplicated.bismark.cov.gz	10	94	1	27	17	10	14	1.21428571428571	0.15
MethRate_lane8_DN549335_Blood24_A12_GGAGGCGG_L008_EpiAge8649098_trimmed_GRCm38_bismark_bt2.deduplicated.bismark.cov.gz	10	54	1	17	7	10	18	0.388888888888889	0.344
MethRate_lane8_DN549335_Blood24_B01_ACTCCCCA_L008_EpiAge8649011_trimmed_GRCm38_bismark_bt2.deduplicated.bismark.cov.gz	10	52	1	2	8	9.5	15	-0.5	0.184
MethRate_lane8_DN549335_Blood24_B02_AGAGGGAG_L008_EpiAge8649019_trimmed_GRCm38_bismark_bt2.deduplicated.bismark.cov.gz	10	139	1	19	9	10	9	1	0.171
MethRate_lane8_DN549335_Blood24_B03_ACACTTAC_L008_EpiAge8649027_trimmed_GRCm38_bismark_bt2.deduplicated.bismark.cov.gz	10	103	1	2	8	10	10	-0.8	0.036
MethRate_lane8_DN549335_Blood24_B04_CGGCTCAC_L008_EpiAge8649035_trimmed_GRCm38_bismark_bt2.deduplicated.bismark.cov.gz	10	131	1	2	8	10	10	-0.8	0.029
MethRate_lane8_DN549335_Blood24_B05_TGCGCAAC_L008_EpiAge8649043_trimmed_GRCm38_bismark_bt2.deduplicated.bismark.cov.gz	10	138	1	2	8	10	7	-1.14285714285714	0.014
MethRate_lane8_DN549335_Blood24_B06_CCGCCATT_L008_EpiAge8649051_trimmed_GRCm38_bismark_bt2.deduplicated.bismark.cov.gz	10	185	1	4	6	10	10	-0.6	0.13
MethRate_lane8_DN549335_Blood24_B07_CCAATCAC_L008_EpiAge8649059_trimmed_GRCm38_bismark_bt2.deduplicated.bismark.cov.gz	10	106	1	5	5	10	10	-0.5	0.226
MethRate_lane8_DN549335_Blood24_B08_GACGTACC_L008_EpiAge8649067_trimmed_GRCm38_bismark_bt2.deduplicated.bismark.cov.gz	10	88	1	4	6	10	10	-0.6	0.142
MethRate_lane8_DN549335_Blood24_B09_AATGCGGT_L008_EpiAge8649075_trimmed_GRCm38_bismark_bt2.deduplicated.bismark.cov.gz	10	111	1	5	5	10	10	-0.5	0.233
MethRate_lane8_DN549335_Blood24_B10_GTGTTCGA_L008_EpiAge8649083_trimmed_GRCm38_bismark_bt2.deduplicated.bismark.cov.gz	10	82	1	2	8	10	17.25	-0.463768115942029	0.13
MethRate_lane8_DN549335_Blood24_B11_CTTTAAGT_L008_EpiAge8649091_trimmed_GRCm38_bismark_bt2.deduplicated.bismark.cov.gz	10	74	1	10	0	10	14	0	0.513
MethRate_lane8_DN549335_Blood24_B12_GATCGCTG_L008_EpiAge8649099_trimmed_GRCm38_bismark_bt2.deduplicated.bismark.cov.gz	10	63	1	13	3	10	14	0.214285714285714	0.413
MethRate_lane8_DN549335_Blood24_C01_TGTGCGCC_L008_EpiAge8649012_trimmed_GRCm38_bismark_bt2.deduplicated.bismark.cov.gz	10	85	1	5	5	10	10	-0.5	0.207
MethRate_lane8_DN549335_Blood24_C02_ATGTCCAT_L008_EpiAge8649020_trimmed_GRCm38_bismark_bt2.deduplicated.bismark.cov.gz	10	92	1	4	6	10	13	-0.461538461538462	0.184
MethRate_lane8_DN549335_Blood24_C03_GCAGTGGC_L008_EpiAge8649028_trimmed_GRCm38_bismark_bt2.deduplicated.bismark.cov.gz	10	123	1	7	3	10	9	-0.333333333333333	0.329
MethRate_lane8_DN549335_Blood24_C04_TAGAGATG_L008_EpiAge8649036_trimmed_GRCm38_bismark_bt2.deduplicated.bismark.cov.gz	10	161	1	6	4	10	8	-0.5	0.244
MethRate_lane8_DN549335_Blood24_C05_CGGGAGTA_L008_EpiAge8649044_trimmed_GRCm38_bismark_bt2.deduplicated.bismark.cov.gz	10	118	1	12	2	10	11	0.181818181818182	0.409
MethRate_lane8_DN549335_Blood24_C06_CCATCTCC_L008_EpiAge8649052_trimmed_GRCm38_bismark_bt2.deduplicated.bismark.cov.gz	10	130	1	15	5	10	9	0.555555555555556	0.288
MethRate_lane8_DN549335_Blood24_C07_TGGTATCA_L008_EpiAge8649060_trimmed_GRCm38_bismark_bt2.deduplicated.bismark.cov.gz	10	101	1	24	14	10	11	1.27272727272727	0.144
MethRate_lane8_DN549335_Blood24_C08_TGGTTCTC_L008_EpiAge8649068_trimmed_GRCm38_bismark_bt2.deduplicated.bismark.cov.gz	10	96	1	7	3	10	11	-0.272727272727273	0.35
MethRate_lane8_DN549335_Blood24_C09_CAACTCTG_L008_EpiAge8649076_trimmed_GRCm38_bismark_bt2.deduplicated.bismark.cov.gz	10	81	1	2	8	10	15.25	-0.524590163934426	0.109
MethRate_lane8_DN549335_Blood24_C10_TTTACTTG_L008_EpiAge8649084_trimmed_GRCm38_bismark_bt2.deduplicated.bismark.cov.gz	10	119	1	13	3	10	10	0.3	0.39
MethRate_lane8_DN549335_Blood24_C11_TGTGTTTA_L008_EpiAge8649092_trimmed_GRCm38_bismark_bt2.deduplicated.bismark.cov.gz	10	90	1	36	26	10	10	2.6	0.044
MethRate_lane8_DN549335_Blood24_C12_CTGTTAAC_L008_EpiAge8649100_trimmed_GRCm38_bismark_bt2.deduplicated.bismark.cov.gz	10	73	1	2	8	10	14	-0.571428571428571	0.098
MethRate_lane8_DN549335_Blood24_D01_CACCAACA_L008_EpiAge8649013_trimmed_GRCm38_bismark_bt2.deduplicated.bismark.cov.gz	10	90	1	60	50	9.5	11.25	4.48888888888889	0.014
MethRate_lane8_DN549335_Blood24_D02_ACCATAGT_L008_EpiAge8649021_trimmed_GRCm38_bismark_bt2.deduplicated.bismark.cov.gz	10	91	1	6	4	10	11	-0.363636363636364	0.301
MethRate_lane8_DN549335_Blood24_D03_AGCAAACC_L008_EpiAge8649029_trimmed_GRCm38_bismark_bt2.deduplicated.bismark.cov.gz	10	96	1	2	8	10	14	-0.571428571428571	0.073
MethRate_lane8_DN549335_Blood24_D04_CTAGAGTG_L008_EpiAge8649037_trimmed_GRCm38_bismark_bt2.deduplicated.bismark.cov.gz	10	85	1	2	8	10	14	-0.571428571428571	0.077
MethRate_lane8_DN549335_Blood24_D05_AGTGAATA_L008_EpiAge8649045_trimmed_GRCm38_bismark_bt2.deduplicated.bismark.cov.gz	10	123	1	2	8	10	11	-0.727272727272727	0.048
MethRate_lane8_DN549335_Blood24_D06_TCAAGAGT_L008_EpiAge8649053_trimmed_GRCm38_bismark_bt2.deduplicated.bismark.cov.gz	10	148	1	12	2	10	10	0.2	0.422
MethRate_lane8_DN549335_Blood24_D07_CAGATACC_L008_EpiAge8649061_trimmed_GRCm38_bismark_bt2.deduplicated.bismark.cov.gz	10	89	1	2	8	9	13	-0.538461538461538	0.1
MethRate_lane8_DN549335_Blood24_D08_GGATCTAA_L008_EpiAge8649069_trimmed_GRCm38_bismark_bt2.deduplicated.bismark.cov.gz	10	124	1	8	2	10	10	-0.2	0.419
MethRate_lane8_DN549335_Blood24_D09_TGCGAATG_L008_EpiAge8649077_trimmed_GRCm38_bismark_bt2.deduplicated.bismark.cov.gz	10	113	1	7	3	10	11	-0.272727272727273	0.365
MethRate_lane8_DN549335_Blood24_D10_ATCTGACC_L008_EpiAge8649085_trimmed_GRCm38_bismark_bt2.deduplicated.bismark.cov.gz	10	85	1	2	8	10	10	-0.8	0.053
MethRate_lane8_DN549335_Blood24_D11_GGTTTAGC_L008_EpiAge8649093_trimmed_GRCm38_bismark_bt2.deduplicated.bismark.cov.gz	10	98	1	3	7	10	13	-0.538461538461538	0.11
MethRate_lane8_DN549335_Blood24_D12_CCTTCTAA_L008_EpiAge8649101_trimmed_GRCm38_bismark_bt2.deduplicated.bismark.cov.gz	10	70	1	14	4	10	16	0.25	0.39
MethRate_lane8_DN549335_Blood24_E01_CTGTAGTT_L008_EpiAge8649014_trimmed_GRCm38_bismark_bt2.deduplicated.bismark.cov.gz	10	168	1	4	6	10	9	-0.666666666666667	0.101
MethRate_lane8_DN549335_Blood24_E02_TCCCACTG_L008_EpiAge8649022_trimmed_GRCm38_bismark_bt2.deduplicated.bismark.cov.gz	10	111	1	2	8	10	11	-0.727272727272727	0.05
MethRate_lane8_DN549335_Blood24_E03_AGGCGACA_L008_EpiAge8649030_trimmed_GRCm38_bismark_bt2.deduplicated.bismark.cov.gz	10	96	1	5	5	10	14	-0.357142857142857	0.27
MethRate_lane8_DN549335_Blood24_E05_GTAAGTAC_L008_EpiAge8649046_trimmed_GRCm38_bismark_bt2.deduplicated.bismark.cov.gz	10	120	1	2	8	10	10	-0.8	0.03
MethRate_lane8_DN549335_Blood24_E06_TCGTAACA_L008_EpiAge8649054_trimmed_GRCm38_bismark_bt2.deduplicated.bismark.cov.gz	10	167	1	11	1	10	8	0.125	0.478
MethRate_lane8_DN549335_Blood24_E07_CATAGCGA_L008_EpiAge8649062_trimmed_GRCm38_bismark_bt2.deduplicated.bismark.cov.gz	10	53	1	14	4	10	16	0.25	0.383
MethRate_lane8_DN549335_Blood24_E08_GGCCTCGC_L008_EpiAge8649070_trimmed_GRCm38_bismark_bt2.deduplicated.bismark.cov.gz	10	130	1	10	0	10	9	0	0.543
MethRate_lane8_DN549335_Blood24_E09_TGTGGTGC_L008_EpiAge8649078_trimmed_GRCm38_bismark_bt2.deduplicated.bismark.cov.gz	10	102	1	10	0	10	13	0	0.522
MethRate_lane8_DN549335_Blood24_E10_GACGAGTT_L008_EpiAge8649086_trimmed_GRCm38_bismark_bt2.deduplicated.bismark.cov.gz	10	71	1	3	7	10	14	-0.5	0.148
MethRate_lane8_DN549335_Blood24_E11_TGACGAAA_L008_EpiAge8649094_trimmed_GRCm38_bismark_bt2.deduplicated.bismark.cov.gz	10	104	1	15	5	10	9.25	0.540540540540541	0.282
MethRate_lane8_DN549335_Blood24_E12_CAAAATGC_L008_EpiAge8649102_trimmed_GRCm38_bismark_bt2.deduplicated.bismark.cov.gz	10	88	1	2	8	10	13	-0.615384615384615	0.057
MethRate_lane8_DN549335_Blood24_F02_CGTACTGC_L008_EpiAge8649023_trimmed_GRCm38_bismark_bt2.deduplicated.bismark.cov.gz	10	100	1	3	7	10	11	-0.636363636363636	0.091
MethRate_lane8_DN549335_Blood24_F03_CCGGACGA_L008_EpiAge8649031_trimmed_GRCm38_bismark_bt2.deduplicated.bismark.cov.gz	10	130	1	14	4	10	11	0.363636363636364	0.359
MethRate_lane8_DN549335_Blood24_F04_TAGCTGTA_L008_EpiAge8649039_trimmed_GRCm38_bismark_bt2.deduplicated.bismark.cov.gz	10	106	1	5	5	10	10	-0.5	0.206
MethRate_lane8_DN549335_Blood24_F05_CACTCCCG_L008_EpiAge8649047_trimmed_GRCm38_bismark_bt2.deduplicated.bismark.cov.gz	10	149	1	11	1	10	8	0.125	0.468
MethRate_lane8_DN549335_Blood24_F06_GTATTACA_L008_EpiAge8649055_trimmed_GRCm38_bismark_bt2.deduplicated.bismark.cov.gz	10	146	1	10	0	10	9.25	0	0.523
MethRate_lane8_DN549335_Blood24_F07_AGATCAAG_L008_EpiAge8649063_trimmed_GRCm38_bismark_bt2.deduplicated.bismark.cov.gz	10	100	1	3	7	10	12	-0.583333333333333	0.111
MethRate_lane8_DN549335_Blood24_F08_GGTCCTTC_L008_EpiAge8649071_trimmed_GRCm38_bismark_bt2.deduplicated.bismark.cov.gz	10	102	1	64	54	10	13	4.15384615384615	0.014
MethRate_lane8_DN549335_Blood24_F09_GTGCACGC_L008_EpiAge8649079_trimmed_GRCm38_bismark_bt2.deduplicated.bismark.cov.gz	10	109	1	3	7	10	14	-0.5	0.139
MethRate_lane8_DN549335_Blood24_F10_TCATCGGT_L008_EpiAge8649087_trimmed_GRCm38_bismark_bt2.deduplicated.bismark.cov.gz	10	88	1	10	0	9	14	0.0714285714285714	0.495
MethRate_lane8_DN549335_Blood24_F11_AGAGAGTC_L008_EpiAge8649095_trimmed_GRCm38_bismark_bt2.deduplicated.bismark.cov.gz	10	65	1	3	7	10	20	-0.35	0.199
MethRate_lane8_DN549335_Blood24_F12_GGTTAGGG_L008_EpiAge8649103_trimmed_GRCm38_bismark_bt2.deduplicated.bismark.cov.gz	10	77	1	8	2	10	14	-0.142857142857143	0.449
MethRate_lane8_DN549335_Blood24_G01_AATCTACG_L008_EpiAge8649016_trimmed_GRCm38_bismark_bt2.deduplicated.bismark.cov.gz	10	51	1	2	8	11	22	-0.409090909090909	0.176
MethRate_lane8_DN549335_Blood24_G02_AAGAACGT_L008_EpiAge8649024_trimmed_GRCm38_bismark_bt2.deduplicated.bismark.cov.gz	10	95	1	2	8	10	12	-0.666666666666667	0.045
MethRate_lane8_DN549335_Blood24_G03_GTCCATGG_L008_EpiAge8649032_trimmed_GRCm38_bismark_bt2.deduplicated.bismark.cov.gz	10	59	1	7	3	10	14	-0.214285714285714	0.387
MethRate_lane8_DN549335_Blood24_G04_CATGAAGA_L008_EpiAge8649040_trimmed_GRCm38_bismark_bt2.deduplicated.bismark.cov.gz	10	69	1	2	8	10	14	-0.571428571428571	0.093
MethRate_lane8_DN549335_Blood24_G05_AGGGTCAT_L008_EpiAge8649048_trimmed_GRCm38_bismark_bt2.deduplicated.bismark.cov.gz	10	146	1	5	5	10	11	-0.454545454545455	0.242
MethRate_lane8_DN549335_Blood24_G06_GTGAACCA_L008_EpiAge8649056_trimmed_GRCm38_bismark_bt2.deduplicated.bismark.cov.gz	10	137	1	2	8	10	10	-0.8	0.022
MethRate_lane8_DN549335_Blood24_G07_GGGGTTGC_L008_EpiAge8649064_trimmed_GRCm38_bismark_bt2.deduplicated.bismark.cov.gz	10	93	1	5	5	10	12.25	-0.408163265306122	0.25
MethRate_lane8_DN549335_Blood24_G08_GGGTGTGA_L008_EpiAge8649072_trimmed_GRCm38_bismark_bt2.deduplicated.bismark.cov.gz	10	70	1	22	12	10	17	0.705882352941177	0.258
MethRate_lane8_DN549335_Blood24_G09_AATCATCT_L008_EpiAge8649080_trimmed_GRCm38_bismark_bt2.deduplicated.bismark.cov.gz	10	66	1	2	8	10	14	-0.571428571428571	0.081
MethRate_lane8_DN549335_Blood24_G10_AGAATCAA_L008_EpiAge8649088_trimmed_GRCm38_bismark_bt2.deduplicated.bismark.cov.gz	10	91	1	3	7	10	11	-0.636363636363636	0.088
MethRate_lane8_DN549335_Blood24_G11_TATATGAG_L008_EpiAge8649096_trimmed_GRCm38_bismark_bt2.deduplicated.bismark.cov.gz	10	72	1	14	4	10	11	0.363636363636364	0.357
MethRate_lane8_DN549335_Blood24_G12_ACTTTAAC_L008_EpiAge8649104_trimmed_GRCm38_bismark_bt2.deduplicated.bismark.cov.gz	10	59	1	6	4	10	19	-0.210526315789474	0.371
MethRate_lane8_DN549335_Blood24_H02_TACATACA_L008_EpiAge8649025_trimmed_GRCm38_bismark_bt2.deduplicated.bismark.cov.gz	10	71	1	4	6	10	18	-0.333333333333333	0.273
MethRate_lane8_DN549335_Blood24_H03_CACTATGC_L008_EpiAge8649033_trimmed_GRCm38_bismark_bt2.deduplicated.bismark.cov.gz	10	94	1	3	7	10	13	-0.538461538461538	0.113
MethRate_lane8_DN549335_Blood24_H04_CAACCAGT_L008_EpiAge8649041_trimmed_GRCm38_bismark_bt2.deduplicated.bismark.cov.gz	10	115	1	2	8	10	10	-0.8	0.047
MethRate_lane8_DN549335_Blood24_H05_ATTAGCAA_L008_EpiAge8649049_trimmed_GRCm38_bismark_bt2.deduplicated.bismark.cov.gz	10	110	1	9	1	10	11	-0.0909090909090909	0.458
MethRate_lane8_DN549335_Blood24_H06_GCACTCCA_L008_EpiAge8649057_trimmed_GRCm38_bismark_bt2.deduplicated.bismark.cov.gz	10	131	1	5	5	10	9	-0.555555555555556	0.189
MethRate_lane8_DN549335_Blood24_H07_AAAGGTAT_L008_EpiAge8649065_trimmed_GRCm38_bismark_bt2.deduplicated.bismark.cov.gz	10	81	1	3	7	10	12	-0.583333333333333	0.116
MethRate_lane8_DN549335_Blood24_H08_TATGGACG_L008_EpiAge8649073_trimmed_GRCm38_bismark_bt2.deduplicated.bismark.cov.gz	10	81	1	19	9	10	15	0.6	0.284
MethRate_lane8_DN549335_Blood24_H09_GGACGTTG_L008_EpiAge8649081_trimmed_GRCm38_bismark_bt2.deduplicated.bismark.cov.gz	10	88	1	2	8	10	11	-0.727272727272727	0.048
MethRate_lane8_DN549335_Blood24_H10_TCTATCAA_L008_EpiAge8649089_trimmed_GRCm38_bismark_bt2.deduplicated.bismark.cov.gz	10	105	1	6	4	10	10	-0.4	0.289
MethRate_lane8_DN549335_Blood24_H11_GGATCCGC_L008_EpiAge8649097_trimmed_GRCm38_bismark_bt2.deduplicated.bismark.cov.gz	10	118	1	6	4	10	11	-0.363636363636364	0.28
MethRate_Blood14_A02_merged_L001_GRCm38_bismark_bt2.deduplicated.bismark.cov.gz	36	72	1	38	2	37	45	0.0222222222222222	0.494
MethRate_Blood14_A03_merged_L001_GRCm38_bismark_bt2.deduplicated.bismark.cov.gz	36	100	1	22	14	35	43	-0.302325581395349	0.318
MethRate_Blood14_A04_merged_L001_GRCm38_bismark_bt2.deduplicated.bismark.cov.gz	36	123	1	2	34	37	31	-1.12903225806452	9e-04
MethRate_Blood14_A05_merged_L001_GRCm38_bismark_bt2.deduplicated.bismark.cov.gz	36	99	1	4	32	35	35	-0.885714285714286	0.009
MethRate_Blood14_A06_merged_L001_GRCm38_bismark_bt2.deduplicated.bismark.cov.gz	36	159	1	63	27	37	30.25	0.859504132231405	0.159
MethRate_Blood14_A07_merged_L001_GRCm38_bismark_bt2.deduplicated.bismark.cov.gz	36	92	1	9	27	36	38	-0.710526315789474	0.072
MethRate_Blood14_A08_merged_L001_GRCm38_bismark_bt2.deduplicated.bismark.cov.gz	36	129	1	36	0	35	34.25	0.0291970802919708	0.491
MethRate_Blood14_A10_merged_L001_GRCm38_bismark_bt2.deduplicated.bismark.cov.gz	36	94	1	26	10	35	40	-0.225	0.364
MethRate_Blood14_B01_merged_L001_GRCm38_bismark_bt2.deduplicated.bismark.cov.gz	36	86	1	23	13	36	41	-0.317073170731707	0.353
MethRate_Blood14_B02_merged_L001_GRCm38_bismark_bt2.deduplicated.bismark.cov.gz	36	128	1	29	7	36	31	-0.225806451612903	0.394
MethRate_Blood14_B03_merged_L001_GRCm38_bismark_bt2.deduplicated.bismark.cov.gz	36	122	1	6	30	36	39	-0.769230769230769	0.037
MethRate_Blood14_B04_merged_L001_GRCm38_bismark_bt2.deduplicated.bismark.cov.gz	36	86	1	2	34	36	41	-0.829268292682927	0.012
MethRate_Blood14_B05_merged_L001_GRCm38_bismark_bt2.deduplicated.bismark.cov.gz	36	108	1	63	27	36.5	38.25	0.69281045751634	0.22
MethRate_Blood14_B06_merged_L001_GRCm38_bismark_bt2.deduplicated.bismark.cov.gz	36	82	1	41	5	37	39	0.102564102564103	0.444
MethRate_Blood14_B07_merged_L001_GRCm38_bismark_bt2.deduplicated.bismark.cov.gz	36	190	1	48	12	37	25	0.44	0.298
MethRate_Blood14_B08_merged_L001_GRCm38_bismark_bt2.deduplicated.bismark.cov.gz	36	144	1	4	32	36	34.25	-0.934306569343066	0.006
MethRate_Blood14_B09_merged_L001_GRCm38_bismark_bt2.deduplicated.bismark.cov.gz	36	133	1	4	32	36	35	-0.914285714285714	0.009
MethRate_Blood14_B10_merged_L001_GRCm38_bismark_bt2.deduplicated.bismark.cov.gz	36	73	1	6	30	35	47.25	-0.613756613756614	0.058
MethRate_Blood14_C01_merged_L001_GRCm38_bismark_bt2.deduplicated.bismark.cov.gz	36	85	1	4	32	35	49	-0.63265306122449	0.04
MethRate_Blood14_C02_merged_L001_GRCm38_bismark_bt2.deduplicated.bismark.cov.gz	36	117	1	29	7	36	31.25	-0.224	0.381
MethRate_Blood14_C04_merged_L001_GRCm38_bismark_bt2.deduplicated.bismark.cov.gz	36	124	1	49	13	37	31	0.387096774193548	0.319
MethRate_Blood14_C05_merged_L001_GRCm38_bismark_bt2.deduplicated.bismark.cov.gz	36	78	1	4	32	36	41	-0.780487804878049	0.01
MethRate_Blood14_C06_merged_L001_GRCm38_bismark_bt2.deduplicated.bismark.cov.gz	36	107	1	37	1	36	33.25	0.0300751879699248	0.491
MethRate_Blood14_C07_merged_L001_GRCm38_bismark_bt2.deduplicated.bismark.cov.gz	36	112	1	2	34	35	36	-0.916666666666667	0.003
MethRate_Blood14_C08_merged_L001_GRCm38_bismark_bt2.deduplicated.bismark.cov.gz	36	120	1	13	23	36	31	-0.741935483870968	0.085
MethRate_Blood14_C09_merged_L001_GRCm38_bismark_bt2.deduplicated.bismark.cov.gz	36	132	1	57	21	35	29	0.758620689655172	0.207
MethRate_Blood14_C10_merged_L001_GRCm38_bismark_bt2.deduplicated.bismark.cov.gz	36	90	1	5	31	35	42	-0.714285714285714	0.033
MethRate_Blood14_C11_merged_L001_GRCm38_bismark_bt2.deduplicated.bismark.cov.gz	36	113	1	22	14	35	33	-0.393939393939394	0.246
MethRate_Blood14_C12_merged_L001_GRCm38_bismark_bt2.deduplicated.bismark.cov.gz	36	52	1	8	28	35	54	-0.5	0.178
MethRate_Blood14_D01_merged_L001_GRCm38_bismark_bt2.deduplicated.bismark.cov.gz	36	58	1	28	8	35	54	-0.12962962962963	0.432
MethRate_Blood14_D04_merged_L001_GRCm38_bismark_bt2.deduplicated.bismark.cov.gz	36	120	1	10	26	36	41	-0.634146341463415	0.098
MethRate_Blood14_D05_merged_L001_GRCm38_bismark_bt2.deduplicated.bismark.cov.gz	36	85	1	3	33	36	43	-0.767441860465116	0.019
MethRate_Blood14_D06_merged_L001_GRCm38_bismark_bt2.deduplicated.bismark.cov.gz	36	94	1	10	26	36	37.25	-0.697986577181208	0.075
MethRate_Blood14_D07_merged_L001_GRCm38_bismark_bt2.deduplicated.bismark.cov.gz	36	85	1	65	29	35.5	43	0.686046511627907	0.212
MethRate_Blood14_D08_merged_L001_GRCm38_bismark_bt2.deduplicated.bismark.cov.gz	36	101	1	9	27	37	37	-0.756756756756757	0.079
MethRate_Blood14_D09_merged_L001_GRCm38_bismark_bt2.deduplicated.bismark.cov.gz	36	90	1	33	3	36	41	-0.0731707317073171	0.463
MethRate_Blood14_D10_merged_L001_GRCm38_bismark_bt2.deduplicated.bismark.cov.gz	36	87	1	8	28	36	39	-0.717948717948718	0.045
MethRate_Blood14_D11_merged_L001_GRCm38_bismark_bt2.deduplicated.bismark.cov.gz	36	118	1	9	27	35	32	-0.8125	0.037
MethRate_Blood14_E01_merged_L001_GRCm38_bismark_bt2.deduplicated.bismark.cov.gz	36	86	1	17	19	35	38	-0.473684210526316	0.213
MethRate_Blood14_E02_merged_L001_GRCm38_bismark_bt2.deduplicated.bismark.cov.gz	36	120	1	23	13	35	34	-0.352941176470588	0.279
MethRate_Blood14_E04_merged_L001_GRCm38_bismark_bt2.deduplicated.bismark.cov.gz	36	95	1	56	20	35	39	0.538461538461538	0.28
MethRate_Blood14_E05_merged_L001_GRCm38_bismark_bt2.deduplicated.bismark.cov.gz	36	106	1	2	34	36	39	-0.871794871794872	0.002
MethRate_Blood14_E06_merged_L001_GRCm38_bismark_bt2.deduplicated.bismark.cov.gz	36	93	1	24	12	36	41	-0.292682926829268	0.333
MethRate_Blood14_E07_merged_L001_GRCm38_bismark_bt2.deduplicated.bismark.cov.gz	36	78	1	136	100	36	42	2.38095238095238	0.005
MethRate_Blood14_E08_merged_L001_GRCm38_bismark_bt2.deduplicated.bismark.cov.gz	36	109	1	44	8	36	36.25	0.220689655172414	0.405
MethRate_Blood14_E09_merged_L001_GRCm38_bismark_bt2.deduplicated.bismark.cov.gz	36	112	1	31	5	36.5	39.25	-0.140127388535032	0.44
MethRate_Blood14_E10_merged_L001_GRCm38_bismark_bt2.deduplicated.bismark.cov.gz	36	106	1	30	6	35	37.25	-0.134228187919463	0.421
MethRate_Blood14_E11_merged_L001_GRCm38_bismark_bt2.deduplicated.bismark.cov.gz	36	95	1	8	28	36	37	-0.756756756756757	0.064
MethRate_Blood14_F01_merged_L001_GRCm38_bismark_bt2.deduplicated.bismark.cov.gz	36	93	1	41	5	37	38	0.105263157894737	0.456
MethRate_Blood14_F02_merged_L001_GRCm38_bismark_bt2.deduplicated.bismark.cov.gz	36	158	1	64	28	36	28	1	0.144
MethRate_Blood14_F03_merged_L001_GRCm38_bismark_bt2.deduplicated.bismark.cov.gz	36	137	1	43	7	35	30	0.266666666666667	0.374
MethRate_Blood14_F04_merged_L001_GRCm38_bismark_bt2.deduplicated.bismark.cov.gz	36	134	1	98	62	35	32	1.96875	0.031
MethRate_Blood14_F05_merged_L001_GRCm38_bismark_bt2.deduplicated.bismark.cov.gz	36	143	1	3	33	35	31	-1.03225806451613	0.001
MethRate_Blood14_F06_merged_L001_GRCm38_bismark_bt2.deduplicated.bismark.cov.gz	36	124	1	79	43	37	34	1.23529411764706	0.097
MethRate_Blood14_F07_merged_L001_GRCm38_bismark_bt2.deduplicated.bismark.cov.gz	36	101	1	2	34	35	37	-0.891891891891892	0.004
MethRate_Blood14_F09_merged_L001_GRCm38_bismark_bt2.deduplicated.bismark.cov.gz	36	116	1	6	30	36	39	-0.769230769230769	0.027
MethRate_Blood14_F10_merged_L001_GRCm38_bismark_bt2.deduplicated.bismark.cov.gz	36	71	1	51	15	35	45	0.355555555555556	0.346
MethRate_Blood14_F11_merged_L001_GRCm38_bismark_bt2.deduplicated.bismark.cov.gz	36	65	1	32	4	35	42	-0.0714285714285714	0.468
MethRate_Blood14_F12_merged_L001_GRCm38_bismark_bt2.deduplicated.bismark.cov.gz	36	62	1	35	1	37	49.25	-0.0406091370558376	0.487
MethRate_Blood14_G02_merged_L001_GRCm38_bismark_bt2.deduplicated.bismark.cov.gz	36	149	1	4	32	35	31	-1	0.001
MethRate_Blood14_G03_merged_L001_GRCm38_bismark_bt2.deduplicated.bismark.cov.gz	36	109	1	54	18	36	29	0.620689655172414	0.236
MethRate_Blood14_G04_merged_L001_GRCm38_bismark_bt2.deduplicated.bismark.cov.gz	36	109	1	53	17	36	34.25	0.496350364963504	0.28
MethRate_Blood14_G05_merged_L001_GRCm38_bismark_bt2.deduplicated.bismark.cov.gz	36	128	1	11	25	37	32	-0.8125	0.061
MethRate_Blood14_G06_merged_L001_GRCm38_bismark_bt2.deduplicated.bismark.cov.gz	36	106	1	16	20	36	37	-0.540540540540541	0.171
MethRate_Blood14_G07_merged_L001_GRCm38_bismark_bt2.deduplicated.bismark.cov.gz	36	119	1	31	5	36	36	-0.138888888888889	0.431
MethRate_Blood14_G08_merged_L001_GRCm38_bismark_bt2.deduplicated.bismark.cov.gz	36	68	1	3	33	36	45	-0.733333333333333	0.019
MethRate_Blood14_G09_merged_L001_GRCm38_bismark_bt2.deduplicated.bismark.cov.gz	36	138	1	2	34	37	32	-1.09375	9e-04
MethRate_Blood14_H02_merged_L001_GRCm38_bismark_bt2.deduplicated.bismark.cov.gz	36	84	1	7	29	36	41	-0.707317073170732	0.057
MethRate_Blood14_H03_merged_L001_GRCm38_bismark_bt2.deduplicated.bismark.cov.gz	36	133	1	20	16	35	32	-0.46875	0.202
MethRate_Blood14_H04_merged_L001_GRCm38_bismark_bt2.deduplicated.bismark.cov.gz	36	69	1	77	41	36	45	0.911111111111111	0.164
MethRate_Blood14_H05_merged_L001_GRCm38_bismark_bt2.deduplicated.bismark.cov.gz	36	120	1	5	31	35	35	-0.857142857142857	0.019
MethRate_Blood14_H06_merged_L001_GRCm38_bismark_bt2.deduplicated.bismark.cov.gz	36	101	1	62	26	36	38	0.684210526315789	0.219
MethRate_Blood14_H07_merged_L001_GRCm38_bismark_bt2.deduplicated.bismark.cov.gz	36	76	1	74	38	34.5	45	0.877777777777778	0.169
MethRate_Blood14_H08_merged_L001_GRCm38_bismark_bt2.deduplicated.bismark.cov.gz	36	93	1	17	19	36	42.25	-0.449704142011834	0.225
MethRate_Blood14_H09_merged_L001_GRCm38_bismark_bt2.deduplicated.bismark.cov.gz	36	84	1	80	44	36	43	1.02325581395349	0.131
MethRate_Blood14_H10_merged_L001_GRCm38_bismark_bt2.deduplicated.bismark.cov.gz	36	87	1	5	31	37	35	-0.914285714285714	0.015
MethRate_Blood21_A03_merged_L001_GRCm38_bismark_bt2.deduplicated.bismark.cov.gz	77	89	1	153	76	76	51	1.50980392156863	0.003
MethRate_Blood21_A04_merged_L001_GRCm38_bismark_bt2.deduplicated.bismark.cov.gz	77	65	1	45	32	76	57.25	-0.541484716157205	0.248
MethRate_Blood21_A05_merged_L001_GRCm38_bismark_bt2.deduplicated.bismark.cov.gz	77	80	1	55	22	77	52	-0.423076923076923	0.311
MethRate_Blood21_A06_merged_L001_GRCm38_bismark_bt2.deduplicated.bismark.cov.gz	77	103	1	139	62	76	43.25	1.45664739884393	0.006
MethRate_Blood21_A07_merged_L001_GRCm38_bismark_bt2.deduplicated.bismark.cov.gz	77	86	1	22	55	75	49	-1.08163265306122	0.053
MethRate_Blood21_A08_merged_L001_GRCm38_bismark_bt2.deduplicated.bismark.cov.gz	77	76	1	99	22	75	54	0.444444444444444	0.272
MethRate_Blood21_A09_merged_L001_GRCm38_bismark_bt2.deduplicated.bismark.cov.gz	77	46	1	79	2	75	73	0.0547945205479452	0.47
MethRate_Blood21_A10_merged_L001_GRCm38_bismark_bt2.deduplicated.bismark.cov.gz	77	43	1	116	39	73	70	0.614285714285714	0.192
MethRate_Blood21_A12_merged_L001_GRCm38_bismark_bt2.deduplicated.bismark.cov.gz	77	70	1	39	38	75	57.25	-0.62882096069869	0.203
MethRate_Blood21_B01_merged_L001_GRCm38_bismark_bt2.deduplicated.bismark.cov.gz	77	43	1	153	76	75	65.25	1.19540229885057	0.021
MethRate_Blood21_B02_merged_L001_GRCm38_bismark_bt2.deduplicated.bismark.cov.gz	77	76	1	40	37	74	55.25	-0.615384615384615	0.21
MethRate_Blood21_B03_merged_L001_GRCm38_bismark_bt2.deduplicated.bismark.cov.gz	77	91	1	135	58	75	49	1.22448979591837	0.043
MethRate_Blood21_B04_merged_L001_GRCm38_bismark_bt2.deduplicated.bismark.cov.gz	77	58	1	132	55	73.5	63	0.928571428571429	0.086
MethRate_Blood21_B05_merged_L001_GRCm38_bismark_bt2.deduplicated.bismark.cov.gz	77	96	1	125	48	74	51	1	0.064
MethRate_Blood21_B06_merged_L001_GRCm38_bismark_bt2.deduplicated.bismark.cov.gz	77	72	1	153	76	74	57	1.3859649122807	0.003
MethRate_Blood21_B07_merged_L001_GRCm38_bismark_bt2.deduplicated.bismark.cov.gz	77	78	1	105	28	76.5	57	0.5	0.255
MethRate_Blood21_B08_merged_L001_GRCm38_bismark_bt2.deduplicated.bismark.cov.gz	77	76	1	153	76	75.5	52	1.49038461538462	0.002
MethRate_Blood21_B09_merged_L001_GRCm38_bismark_bt2.deduplicated.bismark.cov.gz	77	81	1	41	36	75	59	-0.576271186440678	0.227
MethRate_Blood21_B10_merged_L001_GRCm38_bismark_bt2.deduplicated.bismark.cov.gz	77	54	1	96	19	75	62.25	0.337349397590361	0.328
MethRate_Blood21_B11_merged_L001_GRCm38_bismark_bt2.deduplicated.bismark.cov.gz	77	66	1	138	61	73	60	1.08333333333333	0.03
MethRate_Blood21_C02_merged_L001_GRCm38_bismark_bt2.deduplicated.bismark.cov.gz	77	67	1	91	14	76	54	0.277777777777778	0.352
MethRate_Blood21_C03_merged_L001_GRCm38_bismark_bt2.deduplicated.bismark.cov.gz	77	102	1	77	0	76	44	0.0227272727272727	0.497
MethRate_Blood21_C04_merged_L001_GRCm38_bismark_bt2.deduplicated.bismark.cov.gz	77	90	1	72	5	76	50	-0.08	0.468
MethRate_Blood21_C05_merged_L001_GRCm38_bismark_bt2.deduplicated.bismark.cov.gz	77	71	1	128	51	75	59	0.898305084745763	0.087
MethRate_Blood21_C06_merged_L001_GRCm38_bismark_bt2.deduplicated.bismark.cov.gz	77	80	1	153	76	75	48	1.625	0.004
MethRate_Blood21_C07_merged_L001_GRCm38_bismark_bt2.deduplicated.bismark.cov.gz	77	81	1	23	54	76	54	-0.981481481481482	0.084
MethRate_Blood21_C08_merged_L001_GRCm38_bismark_bt2.deduplicated.bismark.cov.gz	77	51	1	2	75	72	71	-0.985915492957746	0.049
MethRate_Blood21_C09_merged_L001_GRCm38_bismark_bt2.deduplicated.bismark.cov.gz	77	87	1	23	54	76	47.25	-1.12169312169312	0.064
MethRate_Blood21_C10_merged_L001_GRCm38_bismark_bt2.deduplicated.bismark.cov.gz	77	68	1	153	76	77	61	1.24590163934426	0.001
MethRate_Blood21_C11_merged_L001_GRCm38_bismark_bt2.deduplicated.bismark.cov.gz	77	87	1	100	23	76.5	49.25	0.477157360406091	0.266
MethRate_Blood21_D01_merged_L001_GRCm38_bismark_bt2.deduplicated.bismark.cov.gz	77	62	1	43	34	76	53	-0.622641509433962	0.224
MethRate_Blood21_D02_merged_L001_GRCm38_bismark_bt2.deduplicated.bismark.cov.gz	77	45	1	89	12	72	68	0.25	0.385
MethRate_Blood21_D03_merged_L001_GRCm38_bismark_bt2.deduplicated.bismark.cov.gz	77	51	1	61	16	73	70	-0.171428571428571	0.41
MethRate_Blood21_D04_merged_L001_GRCm38_bismark_bt2.deduplicated.bismark.cov.gz	77	82	1	96	19	76	50	0.4	0.306
MethRate_Blood21_D05_merged_L001_GRCm38_bismark_bt2.deduplicated.bismark.cov.gz	77	85	1	76	1	75.5	55.25	0.00904977375565611	0.5
MethRate_Blood21_D06_merged_L001_GRCm38_bismark_bt2.deduplicated.bismark.cov.gz	77	59	1	3	74	75.5	59.25	-1.22362869198312	0.001
MethRate_Blood21_D07_merged_L001_GRCm38_bismark_bt2.deduplicated.bismark.cov.gz	77	110	1	79	2	76	45.25	0.0662983425414365	0.468
MethRate_Blood21_D08_merged_L001_GRCm38_bismark_bt2.deduplicated.bismark.cov.gz	77	74	1	132	55	75.5	60	0.941666666666667	0.07
MethRate_Blood21_D11_merged_L001_GRCm38_bismark_bt2.deduplicated.bismark.cov.gz	77	69	1	116	39	74	61	0.688524590163934	0.139
MethRate_Blood21_D12_merged_L001_GRCm38_bismark_bt2.deduplicated.bismark.cov.gz	77	66	1	19	58	74.5	56.25	-0.986666666666667	0.081
MethRate_Blood21_E01_merged_L001_GRCm38_bismark_bt2.deduplicated.bismark.cov.gz	77	66	1	89	12	76	58	0.224137931034483	0.392
MethRate_Blood21_E03_merged_L001_GRCm38_bismark_bt2.deduplicated.bismark.cov.gz	77	76	1	114	37	72	54	0.777777777777778	0.124
MethRate_Blood21_E04_merged_L001_GRCm38_bismark_bt2.deduplicated.bismark.cov.gz	77	90	1	121	44	76	53	0.849056603773585	0.105
MethRate_Blood21_E05_merged_L001_GRCm38_bismark_bt2.deduplicated.bismark.cov.gz	77	42	1	117	40	73	68	0.647058823529412	0.178
MethRate_Blood21_E07_merged_L001_GRCm38_bismark_bt2.deduplicated.bismark.cov.gz	77	80	1	39	38	75	53	-0.679245283018868	0.18
MethRate_Blood21_E08_merged_L001_GRCm38_bismark_bt2.deduplicated.bismark.cov.gz	77	49	1	5	72	73	67	-1.01492537313433	0.012
MethRate_Blood21_E09_merged_L001_GRCm38_bismark_bt2.deduplicated.bismark.cov.gz	77	67	1	102	25	76	53	0.490566037735849	0.262
MethRate_Blood21_E10_merged_L001_GRCm38_bismark_bt2.deduplicated.bismark.cov.gz	77	87	1	146	69	75	54	1.31481481481481	0.006
MethRate_Blood21_E11_merged_L001_GRCm38_bismark_bt2.deduplicated.bismark.cov.gz	77	59	1	104	27	75	61	0.475409836065574	0.248
MethRate_Blood21_F02_merged_L001_GRCm38_bismark_bt2.deduplicated.bismark.cov.gz	77	119	1	95	18	76.5	43	0.430232558139535	0.283
MethRate_Blood21_F03_merged_L001_GRCm38_bismark_bt2.deduplicated.bismark.cov.gz	77	80	1	74	3	77	55	-0.0545454545454545	0.48
MethRate_Blood21_F04_merged_L001_GRCm38_bismark_bt2.deduplicated.bismark.cov.gz	77	64	1	59	18	76	56	-0.303571428571429	0.355
MethRate_Blood21_F05_merged_L001_GRCm38_bismark_bt2.deduplicated.bismark.cov.gz	77	68	1	127	50	77.5	57.25	0.864628820960699	0.077
MethRate_Blood21_F06_merged_L001_GRCm38_bismark_bt2.deduplicated.bismark.cov.gz	77	54	1	37	40	77	58	-0.689655172413793	0.194
MethRate_Blood21_F07_merged_L001_GRCm38_bismark_bt2.deduplicated.bismark.cov.gz	77	54	1	54	23	75	64.25	-0.326848249027237	0.341
MethRate_Blood21_F08_merged_L001_GRCm38_bismark_bt2.deduplicated.bismark.cov.gz	77	79	1	47	30	77	47.25	-0.634920634920635	0.222
MethRate_Blood21_F09_merged_L001_GRCm38_bismark_bt2.deduplicated.bismark.cov.gz	77	58	1	121	44	75.5	61	0.745901639344262	0.116
MethRate_Blood21_F10_merged_L001_GRCm38_bismark_bt2.deduplicated.bismark.cov.gz	77	71	1	32	45	74	60	-0.7	0.16
MethRate_Blood21_F11_merged_L001_GRCm38_bismark_bt2.deduplicated.bismark.cov.gz	77	66	1	66	11	75	56	-0.160714285714286	0.424
MethRate_Blood21_G02_merged_L001_GRCm38_bismark_bt2.deduplicated.bismark.cov.gz	77	94	1	72	5	76	49	-0.0816326530612245	0.46
MethRate_Blood21_G03_merged_L001_GRCm38_bismark_bt2.deduplicated.bismark.cov.gz	77	51	1	125	48	73	63.25	0.822134387351779	0.111
MethRate_Blood21_G04_merged_L001_GRCm38_bismark_bt2.deduplicated.bismark.cov.gz	77	46	1	125	48	73	67.25	0.773234200743494	0.13
MethRate_Blood21_G05_merged_L001_GRCm38_bismark_bt2.deduplicated.bismark.cov.gz	77	111	1	115	38	76	45	0.866666666666667	0.108
MethRate_Blood21_G06_merged_L001_GRCm38_bismark_bt2.deduplicated.bismark.cov.gz	77	81	1	18	59	75	54	-1.05555555555556	0.032
MethRate_Blood21_G07_merged_L001_GRCm38_bismark_bt2.deduplicated.bismark.cov.gz	77	54	1	103	26	75	62	0.451612903225806	0.277
MethRate_Blood21_G08_merged_L001_GRCm38_bismark_bt2.deduplicated.bismark.cov.gz	77	97	1	124	47	77	45.25	1.03867403314917	0.061
MethRate_Blood21_G09_merged_L001_GRCm38_bismark_bt2.deduplicated.bismark.cov.gz	77	52	1	100	23	73	60	0.45	0.279
MethRate_Blood21_G10_merged_L001_GRCm38_bismark_bt2.deduplicated.bismark.cov.gz	77	75	1	131	54	76	54	1.01851851851852	0.074
MethRate_Blood21_G12_merged_L001_GRCm38_bismark_bt2.deduplicated.bismark.cov.gz	77	78	1	83	6	74	54	0.166666666666667	0.431
MethRate_Blood21_H02_merged_L001_GRCm38_bismark_bt2.deduplicated.bismark.cov.gz	77	65	1	122	45	75	58	0.810344827586207	0.122
MethRate_Blood21_H03_merged_L001_GRCm38_bismark_bt2.deduplicated.bismark.cov.gz	77	91	1	88	11	77	50	0.22	0.395
MethRate_Blood21_H04_merged_L001_GRCm38_bismark_bt2.deduplicated.bismark.cov.gz	77	41	1	4	73	73	73.25	-0.9419795221843	0.036
MethRate_Blood21_H07_merged_L001_GRCm38_bismark_bt2.deduplicated.bismark.cov.gz	77	58	1	19	58	72.5	64	-0.8359375	0.112
MethRate_Blood21_H08_merged_L001_GRCm38_bismark_bt2.deduplicated.bismark.cov.gz	77	41	1	11	66	74	63	-1	0.07
MethRate_Blood23_A02_merged_L001_GRCm38_bismark_bt2.deduplicated.bismark.cov.gz	77	46	1	51	26	75	60.25	-0.398340248962656	0.312
MethRate_Blood23_A06_merged_L001_GRCm38_bismark_bt2.deduplicated.bismark.cov.gz	77	41	1	153	76	79	63	1.17460317460317	0.038
MethRate_Blood23_A07_merged_L001_GRCm38_bismark_bt2.deduplicated.bismark.cov.gz	77	46	1	6	71	75.5	65	-1.06923076923077	0.024
MethRate_Blood23_B02_merged_L001_GRCm38_bismark_bt2.deduplicated.bismark.cov.gz	77	42	1	113	36	77	68	0.529411764705882	0.223
MethRate_Blood23_B03_merged_L001_GRCm38_bismark_bt2.deduplicated.bismark.cov.gz	77	42	1	96	19	73	70	0.328571428571429	0.349
MethRate_Blood23_B05_merged_L001_GRCm38_bismark_bt2.deduplicated.bismark.cov.gz	77	42	1	65	12	74	73	-0.123287671232877	0.426
MethRate_Blood23_B08_merged_L001_GRCm38_bismark_bt2.deduplicated.bismark.cov.gz	77	45	1	65	12	73	66	-0.121212121212121	0.425
MethRate_Blood23_B11_merged_L001_GRCm38_bismark_bt2.deduplicated.bismark.cov.gz	77	51	1	113	36	76	63.25	0.58498023715415	0.224
MethRate_Blood23_C06_merged_L001_GRCm38_bismark_bt2.deduplicated.bismark.cov.gz	77	43	1	18	59	73	67	-0.82089552238806	0.126
MethRate_Blood23_C07_merged_L001_GRCm38_bismark_bt2.deduplicated.bismark.cov.gz	77	43	1	102	25	75	70.25	0.384341637010676	0.308
MethRate_Blood23_C09_merged_L001_GRCm38_bismark_bt2.deduplicated.bismark.cov.gz	77	66	1	153	76	75.5	56	1.38392857142857	0.012
MethRate_Blood23_D01_merged_L001_GRCm38_bismark_bt2.deduplicated.bismark.cov.gz	77	40	1	34	43	76	70	-0.6	0.199
MethRate_Blood23_D02_merged_L001_GRCm38_bismark_bt2.deduplicated.bismark.cov.gz	77	53	1	109	32	76	61	0.540983606557377	0.226
MethRate_Blood23_D05_merged_L001_GRCm38_bismark_bt2.deduplicated.bismark.cov.gz	77	58	1	21	56	74	56	-0.946428571428571	0.063
MethRate_Blood23_D06_merged_L001_GRCm38_bismark_bt2.deduplicated.bismark.cov.gz	77	52	1	134	57	74	61	0.983606557377049	0.066
MethRate_Blood23_D07_merged_L001_GRCm38_bismark_bt2.deduplicated.bismark.cov.gz	77	43	1	135	58	77	73	0.794520547945205	0.098
MethRate_Blood23_D08_merged_L001_GRCm38_bismark_bt2.deduplicated.bismark.cov.gz	77	47	1	151	74	75	69	1.10144927536232	0.032
MethRate_Blood23_D09_merged_L001_GRCm38_bismark_bt2.deduplicated.bismark.cov.gz	77	42	1	61	16	80	62	-0.306451612903226	0.366
MethRate_Blood23_D10_merged_L001_GRCm38_bismark_bt2.deduplicated.bismark.cov.gz	77	44	1	19	58	77	74	-0.783783783783784	0.058
MethRate_Blood23_E02_merged_L001_GRCm38_bismark_bt2.deduplicated.bismark.cov.gz	77	53	1	99	22	76	67	0.343283582089552	0.338
MethRate_Blood23_E03_merged_L001_GRCm38_bismark_bt2.deduplicated.bismark.cov.gz	77	44	1	119	42	76	68.25	0.63003663003663	0.187
MethRate_Blood23_E07_merged_L001_GRCm38_bismark_bt2.deduplicated.bismark.cov.gz	77	41	1	117	40	74	75	0.573333333333333	0.231
MethRate_Blood23_E08_merged_L001_GRCm38_bismark_bt2.deduplicated.bismark.cov.gz	77	49	1	127	50	73	72	0.75	0.139
MethRate_Blood23_E09_merged_L001_GRCm38_bismark_bt2.deduplicated.bismark.cov.gz	77	61	1	68	9	76	66	-0.121212121212121	0.444
MethRate_Blood23_F02_merged_L001_GRCm38_bismark_bt2.deduplicated.bismark.cov.gz	77	48	1	112	35	74	64	0.59375	0.208
MethRate_Blood23_F06_merged_L001_GRCm38_bismark_bt2.deduplicated.bismark.cov.gz	77	53	1	42	35	75.5	59	-0.567796610169492	0.245
MethRate_Blood23_F08_merged_L001_GRCm38_bismark_bt2.deduplicated.bismark.cov.gz	77	45	1	90	13	73	64	0.265625	0.354
MethRate_Blood23_F09_merged_L001_GRCm38_bismark_bt2.deduplicated.bismark.cov.gz	77	46	1	150	73	74.5	71	1.06338028169014	0.028
MethRate_Blood23_F10_merged_L001_GRCm38_bismark_bt2.deduplicated.bismark.cov.gz	77	47	1	107	30	72	69	0.507246376811594	0.226
MethRate_Blood23_G05_merged_L001_GRCm38_bismark_bt2.deduplicated.bismark.cov.gz	77	47	1	71	6	74	70	-0.0428571428571429	0.485
MethRate_Blood23_G06_merged_L001_GRCm38_bismark_bt2.deduplicated.bismark.cov.gz	77	60	1	33	44	76	54	-0.796296296296296	0.113
MethRate_Blood23_G07_merged_L001_GRCm38_bismark_bt2.deduplicated.bismark.cov.gz	77	53	1	3	74	75	60	-1.2	0.007
MethRate_Blood23_G08_merged_L001_GRCm38_bismark_bt2.deduplicated.bismark.cov.gz	77	40	1	153	76	74	71	1.11267605633803	0.063
MethRate_Blood23_G09_merged_L001_GRCm38_bismark_bt2.deduplicated.bismark.cov.gz	77	50	1	96	19	74	66	0.333333333333333	0.34
MethRate_Blood23_H06_merged_L001_GRCm38_bismark_bt2.deduplicated.bismark.cov.gz	77	44	1	94	17	73	68	0.308823529411765	0.355
MethRate_Blood23_H07_merged_L001_GRCm38_bismark_bt2.deduplicated.bismark.cov.gz	77	48	1	116	39	74.5	62.25	0.666666666666667	0.175
MethRate_Blood3_E08_merged_L001_GRCm38_bismark_bt2.deduplicated.bismark.cov.gz	101	42	1	153	53	100	78	0.67948717948718	0.145
MethRate_Blood3_F02_merged_L001_GRCm38_bismark_bt2.deduplicated.bismark.cov.gz	101	44	1	139	39	96	68	0.632352941176471	0.168
MethRate_Blood3_F05_merged_L001_GRCm38_bismark_bt2.deduplicated.bismark.cov.gz	101	48	1	111	11	95	65	0.246153846153846	0.386
MethRate_Blood3_F09_merged_L001_GRCm38_bismark_bt2.deduplicated.bismark.cov.gz	101	49	1	142	42	96	65	0.707692307692308	0.12
MethRate_Blood3_F10_merged_L001_GRCm38_bismark_bt2.deduplicated.bismark.cov.gz	101	46	1	135	35	96	58	0.672413793103448	0.149
MethRate_Blood3_G03_merged_L001_GRCm38_bismark_bt2.deduplicated.bismark.cov.gz	101	58	1	123	23	98	52.25	0.478468899521531	0.238
MethRate_Blood3_G09_merged_L001_GRCm38_bismark_bt2.deduplicated.bismark.cov.gz	101	55	1	153	53	98.5	69	0.789855072463768	0.082
MethRate_Blood3_H03_merged_L001_GRCm38_bismark_bt2.deduplicated.bismark.cov.gz	101	72	1	67	33	98	52	-0.596153846153846	0.236
