# Supplementary material for: scEpiAge: an age predictor highlighting single-cell ageing heterogeneity in mouse blood
Source: Nat Commun. 2024 Aug 31;15:7567. doi: 10.1038/s41467-024-51833-5 (PMC11366017; doi:10.1038/s41467-024-51833-5)
Supplement: Supplementary file 11 — Source Data [file 41467_2024_51833_MOESM11_ESM.zip › Fig4/4F_real_Liver.txt]

	Ages	Coverage
MethRate_SRR3136624_f11_-_a_single_MEF_in_culture_1_GRCm38_bismark_bt2.deduplicated.bismark.cov.gz	1	1
MethRate_SRR3136625_f23_-_a_single_MEF_in_culture_1_trimmed_GRCm38_bismark_bt2.deduplicated.bismark.cov.gz	1	1
MethRate_SRR3136626_f22_-_a_single_MEF_in_culture_1_trimmed_GRCm38_bismark_bt2.deduplicated.bismark.cov.gz	1	1
MethRate_SRR3136627_f21_-_a_single_MEF_in_culture_1_trimmed_GRCm38_bismark_bt2.deduplicated.bismark.cov.gz	1	1
MethRate_SRR3136628_o11_-_a_single_liver_hepatocyte_1_trimmed_GRCm38_bismark_bt2.deduplicated.bismark.cov.gz	113	1
MethRate_SRR3136629_o12_-_a_single_liver_hepatocyte_1_trimmed_GRCm38_bismark_bt2.deduplicated.bismark.cov.gz	113	1
MethRate_SRR3136630_o13_-_a_single_liver_hepatocyte_1_trimmed_GRCm38_bismark_bt2.deduplicated.bismark.cov.gz	113	1
MethRate_SRR3136631_o21_-_a_single_liver_hepatocyte_1_trimmed_GRCm38_bismark_bt2.deduplicated.bismark.cov.gz	113	1
MethRate_SRR3136634_f12_-_a_single_MEF_in_culture_1_GRCm38_bismark_bt2.deduplicated.bismark.cov.gz	1	1
MethRate_SRR3136635_o22_-_a_single_liver_hepatocyte_1_trimmed_GRCm38_bismark_bt2.deduplicated.bismark.cov.gz	113	1
MethRate_SRR3136646_o15_-_a_single_liver_hepatocyte_1_trimmed_GRCm38_bismark_bt2.deduplicated.bismark.cov.gz	113	1
MethRate_SRR3136647_o31_-_a_single_liver_hepatocyte_1_trimmed_GRCm38_bismark_bt2.deduplicated.bismark.cov.gz	113	1
MethRate_SRR3136651_o16_-_a_single_liver_hepatocyte_1_trimmed_GRCm38_bismark_bt2.deduplicated.bismark.cov.gz	113	1
MethRate_SRR3136652_o32_-_a_single_liver_hepatocyte_1_GRCm38_bismark_bt2.deduplicated.bismark.cov.gz	113	1
MethRate_SRR3136653_o14_-_a_single_liver_hepatocyte_1_trimmed_GRCm38_bismark_bt2.deduplicated.bismark.cov.gz	113	1
MethRate_SRR3136654_y11_-_a_single_liver_hepatocyte_1_trimmed_GRCm38_bismark_bt2.deduplicated.bismark.cov.gz	17	1
MethRate_SRR3136655_y13_-_a_single_liver_hepatocyte_1_trimmed_GRCm38_bismark_bt2.deduplicated.bismark.cov.gz	17	1
MethRate_SRR3136656_y16_-_a_single_liver_hepatocyte_1_trimmed_GRCm38_bismark_bt2.deduplicated.bismark.cov.gz	17	1
MethRate_SRR3136657_y22_-_a_single_liver_hepatocyte_1_GRCm38_bismark_bt2.deduplicated.bismark.cov.gz	17	1
MethRate_SRR3136658_y12_-_a_single_liver_hepatocyte_1_trimmed_GRCm38_bismark_bt2.deduplicated.bismark.cov.gz	17	1
MethRate_SRR3136659_y21_-_a_single_liver_hepatocyte_1_trimmed_GRCm38_bismark_bt2.deduplicated.bismark.cov.gz	17	1
MethRate_SRR3136660_y14_-_a_single_liver_hepatocyte_1_trimmed_GRCm38_bismark_bt2.deduplicated.bismark.cov.gz	17	1
MethRate_SRR3136661_y32_-_a_single_liver_hepatocyte_1_trimmed_GRCm38_bismark_bt2.deduplicated.bismark.cov.gz	17	1
MethRate_SRR3136662_y33_-_a_single_liver_hepatocyte_1_trimmed_GRCm38_bismark_bt2.deduplicated.bismark.cov.gz	17	1
MethRate_SRR3136663_y15_-_a_single_liver_hepatocyte_1_trimmed_GRCm38_bismark_bt2.deduplicated.bismark.cov.gz	17	1
MethRate_SRR3136664_y31_-_a_single_liver_hepatocyte_1_trimmed_GRCm38_bismark_bt2.deduplicated.bismark.cov.gz	17	1
