# Supplementary material for: scEpiAge: an age predictor highlighting single-cell ageing heterogeneity in mouse blood
Source: Nat Commun. 2024 Aug 31;15:7567. doi: 10.1038/s41467-024-51833-5 (PMC11366017; doi:10.1038/s41467-024-51833-5)
Supplement: Supplementary file 11 — Source Data [file 41467_2024_51833_MOESM11_ESM.zip › Fig5/5ABE_real_Blood.txt]

	CT	actualAge	sitesUsed	readDepth	predictedAge	ageDeviation	medianRandomAge	IQR	IQR_Ratio	FDR	PassQc
MethRate_Blood14_A02_merged_L001_GRCm38_bismark_bt2.deduplicated.bismark.cov.gz	BCell	36	72	1	38	2	37	45	0.022222222	0.494	TRUE
MethRate_Blood14_A03_merged_L001_GRCm38_bismark_bt2.deduplicated.bismark.cov.gz	BCell	36	100	1	22	14	35	43	-0.302325581	0.318	TRUE
MethRate_Blood14_A04_merged_L001_GRCm38_bismark_bt2.deduplicated.bismark.cov.gz	MemCD8T	36	123	1	2	34	37	31	-1.129032258	9.00E-04	TRUE
MethRate_Blood14_A05_merged_L001_GRCm38_bismark_bt2.deduplicated.bismark.cov.gz	EffCD4T	36	99	1	4	32	35	35	-0.885714286	0.009	TRUE
MethRate_Blood14_A06_merged_L001_GRCm38_bismark_bt2.deduplicated.bismark.cov.gz	BCell	36	159	1	63	27	37	30.25	0.859504132	0.159	TRUE
MethRate_Blood14_A07_merged_L001_GRCm38_bismark_bt2.deduplicated.bismark.cov.gz	NveCD4T	36	92	1	9	27	36	38	-0.710526316	0.072	TRUE
MethRate_Blood14_A08_merged_L001_GRCm38_bismark_bt2.deduplicated.bismark.cov.gz	NveCD4T	36	129	1	36	0	35	34.25	0.02919708	0.491	TRUE
MethRate_Blood14_A10_merged_L001_GRCm38_bismark_bt2.deduplicated.bismark.cov.gz	BCell	36	94	1	26	10	35	40	-0.225	0.364	TRUE
MethRate_Blood14_B01_merged_L001_GRCm38_bismark_bt2.deduplicated.bismark.cov.gz	BCell	36	86	1	23	13	36	41	-0.317073171	0.353	TRUE
MethRate_Blood14_B02_merged_L001_GRCm38_bismark_bt2.deduplicated.bismark.cov.gz	BCell	36	128	1	29	7	36	31	-0.225806452	0.394	TRUE
MethRate_Blood14_B03_merged_L001_GRCm38_bismark_bt2.deduplicated.bismark.cov.gz	BCell	36	122	1	6	30	36	39	-0.769230769	0.037	TRUE
MethRate_Blood14_B04_merged_L001_GRCm38_bismark_bt2.deduplicated.bismark.cov.gz	BCell	36	86	1	2	34	36	41	-0.829268293	0.012	TRUE
MethRate_Blood14_B05_merged_L001_GRCm38_bismark_bt2.deduplicated.bismark.cov.gz	NveCD4T	36	108	1	63	27	36.5	38.25	0.692810458	0.22	TRUE
MethRate_Blood14_B06_merged_L001_GRCm38_bismark_bt2.deduplicated.bismark.cov.gz	NveCD4T	36	82	1	41	5	37	39	0.102564103	0.444	TRUE
MethRate_Blood14_B07_merged_L001_GRCm38_bismark_bt2.deduplicated.bismark.cov.gz	Mono	36	190	1	48	12	37	25	0.44	0.298	TRUE
MethRate_Blood14_B08_merged_L001_GRCm38_bismark_bt2.deduplicated.bismark.cov.gz	NveCd8T	36	144	1	4	32	36	34.25	-0.934306569	0.006	TRUE
MethRate_Blood14_B09_merged_L001_GRCm38_bismark_bt2.deduplicated.bismark.cov.gz	BCell	36	133	1	4	32	36	35	-0.914285714	0.009	TRUE
MethRate_Blood14_B10_merged_L001_GRCm38_bismark_bt2.deduplicated.bismark.cov.gz	BCell	36	73	1	6	30	35	47.25	-0.613756614	0.058	TRUE
MethRate_Blood14_C01_merged_L001_GRCm38_bismark_bt2.deduplicated.bismark.cov.gz	NveCD4T	36	85	1	4	32	35	49	-0.632653061	0.04	TRUE
MethRate_Blood14_C02_merged_L001_GRCm38_bismark_bt2.deduplicated.bismark.cov.gz	NveCd8T	36	117	1	29	7	36	31.25	-0.224	0.381	TRUE
MethRate_Blood14_C04_merged_L001_GRCm38_bismark_bt2.deduplicated.bismark.cov.gz	BCell	36	124	1	49	13	37	31	0.387096774	0.319	TRUE
MethRate_Blood14_C05_merged_L001_GRCm38_bismark_bt2.deduplicated.bismark.cov.gz	BCell	36	78	1	4	32	36	41	-0.780487805	0.01	TRUE
MethRate_Blood14_C06_merged_L001_GRCm38_bismark_bt2.deduplicated.bismark.cov.gz	BCell	36	107	1	37	1	36	33.25	0.030075188	0.491	TRUE
MethRate_Blood14_C07_merged_L001_GRCm38_bismark_bt2.deduplicated.bismark.cov.gz	BCell	36	112	1	2	34	35	36	-0.916666667	0.003	TRUE
MethRate_Blood14_C08_merged_L001_GRCm38_bismark_bt2.deduplicated.bismark.cov.gz	MemCD8T	36	120	1	13	23	36	31	-0.741935484	0.085	TRUE
MethRate_Blood14_C09_merged_L001_GRCm38_bismark_bt2.deduplicated.bismark.cov.gz	BCell	36	132	1	57	21	35	29	0.75862069	0.207	TRUE
MethRate_Blood14_C10_merged_L001_GRCm38_bismark_bt2.deduplicated.bismark.cov.gz	BCell	36	90	1	5	31	35	42	-0.714285714	0.033	TRUE
MethRate_Blood14_C11_merged_L001_GRCm38_bismark_bt2.deduplicated.bismark.cov.gz	NveCd8T	36	113	1	22	14	35	33	-0.393939394	0.246	TRUE
MethRate_Blood14_C12_merged_L001_GRCm38_bismark_bt2.deduplicated.bismark.cov.gz	BCell	36	52	1	8	28	35	54	-0.5	0.178	TRUE
MethRate_Blood14_D01_merged_L001_GRCm38_bismark_bt2.deduplicated.bismark.cov.gz	BCell	36	58	1	28	8	35	54	-0.12962963	0.432	TRUE
MethRate_Blood14_D04_merged_L001_GRCm38_bismark_bt2.deduplicated.bismark.cov.gz	BCell	36	120	1	10	26	36	41	-0.634146341	0.098	TRUE
MethRate_Blood14_D05_merged_L001_GRCm38_bismark_bt2.deduplicated.bismark.cov.gz	MemCD8T	36	85	1	3	33	36	43	-0.76744186	0.019	TRUE
MethRate_Blood14_D06_merged_L001_GRCm38_bismark_bt2.deduplicated.bismark.cov.gz	BCell	36	94	1	10	26	36	37.25	-0.697986577	0.075	TRUE
MethRate_Blood14_D07_merged_L001_GRCm38_bismark_bt2.deduplicated.bismark.cov.gz	NveCd8T	36	85	1	65	29	35.5	43	0.686046512	0.212	TRUE
MethRate_Blood14_D08_merged_L001_GRCm38_bismark_bt2.deduplicated.bismark.cov.gz	BCell	36	101	1	9	27	37	37	-0.756756757	0.079	TRUE
MethRate_Blood14_D09_merged_L001_GRCm38_bismark_bt2.deduplicated.bismark.cov.gz	NveCd8T	36	90	1	33	3	36	41	-0.073170732	0.463	TRUE
MethRate_Blood14_D10_merged_L001_GRCm38_bismark_bt2.deduplicated.bismark.cov.gz	Mono	36	87	1	8	28	36	39	-0.717948718	0.045	TRUE
MethRate_Blood14_D11_merged_L001_GRCm38_bismark_bt2.deduplicated.bismark.cov.gz	BCell	36	118	1	9	27	35	32	-0.8125	0.037	TRUE
MethRate_Blood14_E01_merged_L001_GRCm38_bismark_bt2.deduplicated.bismark.cov.gz	BCell	36	86	1	17	19	35	38	-0.473684211	0.213	TRUE
MethRate_Blood14_E02_merged_L001_GRCm38_bismark_bt2.deduplicated.bismark.cov.gz	BCell	36	120	1	23	13	35	34	-0.352941176	0.279	TRUE
MethRate_Blood14_E04_merged_L001_GRCm38_bismark_bt2.deduplicated.bismark.cov.gz	NveCD4T	36	95	1	56	20	35	39	0.538461538	0.28	TRUE
MethRate_Blood14_E05_merged_L001_GRCm38_bismark_bt2.deduplicated.bismark.cov.gz	BCell	36	106	1	2	34	36	39	-0.871794872	0.002	TRUE
MethRate_Blood14_E06_merged_L001_GRCm38_bismark_bt2.deduplicated.bismark.cov.gz	BCell	36	93	1	24	12	36	41	-0.292682927	0.333	TRUE
MethRate_Blood14_E07_merged_L001_GRCm38_bismark_bt2.deduplicated.bismark.cov.gz	EffCD4T	36	78	1	136	100	36	42	2.380952381	0.005	TRUE
MethRate_Blood14_E08_merged_L001_GRCm38_bismark_bt2.deduplicated.bismark.cov.gz	BCell	36	109	1	44	8	36	36.25	0.220689655	0.405	TRUE
MethRate_Blood14_E09_merged_L001_GRCm38_bismark_bt2.deduplicated.bismark.cov.gz	BCell	36	112	1	31	5	36.5	39.25	-0.140127389	0.44	TRUE
MethRate_Blood14_E10_merged_L001_GRCm38_bismark_bt2.deduplicated.bismark.cov.gz	NveCD4T	36	106	1	30	6	35	37.25	-0.134228188	0.421	TRUE
MethRate_Blood14_E11_merged_L001_GRCm38_bismark_bt2.deduplicated.bismark.cov.gz	NveCd8T	36	95	1	8	28	36	37	-0.756756757	0.064	TRUE
MethRate_Blood14_F01_merged_L001_GRCm38_bismark_bt2.deduplicated.bismark.cov.gz	BCell	36	93	1	41	5	37	38	0.105263158	0.456	TRUE
MethRate_Blood14_F02_merged_L001_GRCm38_bismark_bt2.deduplicated.bismark.cov.gz	BCell	36	158	1	64	28	36	28	1	0.144	TRUE
MethRate_Blood14_F03_merged_L001_GRCm38_bismark_bt2.deduplicated.bismark.cov.gz	Mono	36	137	1	43	7	35	30	0.266666667	0.374	TRUE
MethRate_Blood14_F04_merged_L001_GRCm38_bismark_bt2.deduplicated.bismark.cov.gz	BCell	36	134	1	98	62	35	32	1.96875	0.031	TRUE
MethRate_Blood14_F05_merged_L001_GRCm38_bismark_bt2.deduplicated.bismark.cov.gz	BCell	36	143	1	3	33	35	31	-1.032258065	0.001	TRUE
MethRate_Blood14_F06_merged_L001_GRCm38_bismark_bt2.deduplicated.bismark.cov.gz	BCell	36	124	1	79	43	37	34	1.235294118	0.097	TRUE
MethRate_Blood14_F07_merged_L001_GRCm38_bismark_bt2.deduplicated.bismark.cov.gz	MemCD8T	36	101	1	2	34	35	37	-0.891891892	0.004	TRUE
MethRate_Blood14_F09_merged_L001_GRCm38_bismark_bt2.deduplicated.bismark.cov.gz	BCell	36	116	1	6	30	36	39	-0.769230769	0.027	TRUE
MethRate_Blood14_F10_merged_L001_GRCm38_bismark_bt2.deduplicated.bismark.cov.gz	BCell	36	71	1	51	15	35	45	0.355555556	0.346	TRUE
MethRate_Blood14_F11_merged_L001_GRCm38_bismark_bt2.deduplicated.bismark.cov.gz	BCell	36	65	1	32	4	35	42	-0.071428571	0.468	TRUE
MethRate_Blood14_F12_merged_L001_GRCm38_bismark_bt2.deduplicated.bismark.cov.gz	NveCD4T	36	62	1	35	1	37	49.25	-0.040609137	0.487	TRUE
MethRate_Blood14_G02_merged_L001_GRCm38_bismark_bt2.deduplicated.bismark.cov.gz	NveCD4T	36	149	1	4	32	35	31	-1	0.001	TRUE
MethRate_Blood14_G03_merged_L001_GRCm38_bismark_bt2.deduplicated.bismark.cov.gz	BCell	36	109	1	54	18	36	29	0.620689655	0.236	TRUE
MethRate_Blood14_G04_merged_L001_GRCm38_bismark_bt2.deduplicated.bismark.cov.gz	BCell	36	109	1	53	17	36	34.25	0.496350365	0.28	TRUE
MethRate_Blood14_G05_merged_L001_GRCm38_bismark_bt2.deduplicated.bismark.cov.gz	RegT	36	128	1	11	25	37	32	-0.8125	0.061	TRUE
MethRate_Blood14_G06_merged_L001_GRCm38_bismark_bt2.deduplicated.bismark.cov.gz	NveCD4T	36	106	1	16	20	36	37	-0.540540541	0.171	TRUE
MethRate_Blood14_G07_merged_L001_GRCm38_bismark_bt2.deduplicated.bismark.cov.gz	Neut	36	119	1	31	5	36	36	-0.138888889	0.431	TRUE
MethRate_Blood14_G08_merged_L001_GRCm38_bismark_bt2.deduplicated.bismark.cov.gz	NveCd8T	36	68	1	3	33	36	45	-0.733333333	0.019	TRUE
MethRate_Blood14_G09_merged_L001_GRCm38_bismark_bt2.deduplicated.bismark.cov.gz	BCell	36	138	1	2	34	37	32	-1.09375	9.00E-04	TRUE
MethRate_Blood14_H02_merged_L001_GRCm38_bismark_bt2.deduplicated.bismark.cov.gz	EffCD4T	36	84	1	7	29	36	41	-0.707317073	0.057	TRUE
MethRate_Blood14_H03_merged_L001_GRCm38_bismark_bt2.deduplicated.bismark.cov.gz	BCell	36	133	1	20	16	35	32	-0.46875	0.202	TRUE
MethRate_Blood14_H04_merged_L001_GRCm38_bismark_bt2.deduplicated.bismark.cov.gz	BCell	36	69	1	77	41	36	45	0.911111111	0.164	TRUE
MethRate_Blood14_H05_merged_L001_GRCm38_bismark_bt2.deduplicated.bismark.cov.gz	BCell	36	120	1	5	31	35	35	-0.857142857	0.019	TRUE
MethRate_Blood14_H06_merged_L001_GRCm38_bismark_bt2.deduplicated.bismark.cov.gz	MemCD8T	36	101	1	62	26	36	38	0.684210526	0.219	TRUE
MethRate_Blood14_H07_merged_L001_GRCm38_bismark_bt2.deduplicated.bismark.cov.gz	BCell	36	76	1	74	38	34.5	45	0.877777778	0.169	TRUE
MethRate_Blood14_H08_merged_L001_GRCm38_bismark_bt2.deduplicated.bismark.cov.gz	BCell	36	93	1	17	19	36	42.25	-0.449704142	0.225	TRUE
MethRate_Blood14_H09_merged_L001_GRCm38_bismark_bt2.deduplicated.bismark.cov.gz	BCell	36	84	1	80	44	36	43	1.023255814	0.131	TRUE
MethRate_Blood14_H10_merged_L001_GRCm38_bismark_bt2.deduplicated.bismark.cov.gz	BCell	36	87	1	5	31	37	35	-0.914285714	0.015	TRUE
MethRate_Blood21_A03_merged_L001_GRCm38_bismark_bt2.deduplicated.bismark.cov.gz	BCell	77	89	1	153	76	76	51	1.509803922	0.003	TRUE
MethRate_Blood21_A04_merged_L001_GRCm38_bismark_bt2.deduplicated.bismark.cov.gz	BCell	77	65	1	45	32	76	57.25	-0.541484716	0.248	TRUE
MethRate_Blood21_A05_merged_L001_GRCm38_bismark_bt2.deduplicated.bismark.cov.gz	NveCD4T	77	80	1	55	22	77	52	-0.423076923	0.311	TRUE
MethRate_Blood21_A06_merged_L001_GRCm38_bismark_bt2.deduplicated.bismark.cov.gz	RegT	77	103	1	139	62	76	43.25	1.456647399	0.006	TRUE
MethRate_Blood21_A07_merged_L001_GRCm38_bismark_bt2.deduplicated.bismark.cov.gz	NveCD4T	77	86	1	22	55	75	49	-1.081632653	0.053	TRUE
MethRate_Blood21_A08_merged_L001_GRCm38_bismark_bt2.deduplicated.bismark.cov.gz	BCell	77	76	1	99	22	75	54	0.444444444	0.272	TRUE
MethRate_Blood21_A09_merged_L001_GRCm38_bismark_bt2.deduplicated.bismark.cov.gz	BCell	77	46	1	79	2	75	73	0.054794521	0.47	TRUE
MethRate_Blood21_A10_merged_L001_GRCm38_bismark_bt2.deduplicated.bismark.cov.gz	BCell	77	43	1	116	39	73	70	0.614285714	0.192	TRUE
MethRate_Blood21_A12_merged_L001_GRCm38_bismark_bt2.deduplicated.bismark.cov.gz	BCell	77	70	1	39	38	75	57.25	-0.628820961	0.203	TRUE
MethRate_Blood21_B01_merged_L001_GRCm38_bismark_bt2.deduplicated.bismark.cov.gz	BCell	77	43	1	153	76	75	65.25	1.195402299	0.021	TRUE
MethRate_Blood21_B02_merged_L001_GRCm38_bismark_bt2.deduplicated.bismark.cov.gz	NveCD4T	77	76	1	40	37	74	55.25	-0.615384615	0.21	TRUE
MethRate_Blood21_B03_merged_L001_GRCm38_bismark_bt2.deduplicated.bismark.cov.gz	NveCD4T	77	91	1	135	58	75	49	1.224489796	0.043	TRUE
MethRate_Blood21_B04_merged_L001_GRCm38_bismark_bt2.deduplicated.bismark.cov.gz	BCell	77	58	1	132	55	73.5	63	0.928571429	0.086	TRUE
MethRate_Blood21_B05_merged_L001_GRCm38_bismark_bt2.deduplicated.bismark.cov.gz	Neut	77	96	1	125	48	74	51	1	0.064	TRUE
MethRate_Blood21_B06_merged_L001_GRCm38_bismark_bt2.deduplicated.bismark.cov.gz	BCell	77	72	1	153	76	74	57	1.385964912	0.003	TRUE
MethRate_Blood21_B07_merged_L001_GRCm38_bismark_bt2.deduplicated.bismark.cov.gz	BCell	77	78	1	105	28	76.5	57	0.5	0.255	TRUE
MethRate_Blood21_B08_merged_L001_GRCm38_bismark_bt2.deduplicated.bismark.cov.gz	MemCD8T	77	76	1	153	76	75.5	52	1.490384615	0.002	TRUE
MethRate_Blood21_B09_merged_L001_GRCm38_bismark_bt2.deduplicated.bismark.cov.gz	BCell	77	81	1	41	36	75	59	-0.576271186	0.227	TRUE
MethRate_Blood21_B10_merged_L001_GRCm38_bismark_bt2.deduplicated.bismark.cov.gz	NveCD4T	77	54	1	96	19	75	62.25	0.337349398	0.328	TRUE
MethRate_Blood21_B11_merged_L001_GRCm38_bismark_bt2.deduplicated.bismark.cov.gz	MemCD8T	77	66	1	138	61	73	60	1.083333333	0.03	TRUE
MethRate_Blood21_C02_merged_L001_GRCm38_bismark_bt2.deduplicated.bismark.cov.gz	BCell	77	67	1	91	14	76	54	0.277777778	0.352	TRUE
MethRate_Blood21_C03_merged_L001_GRCm38_bismark_bt2.deduplicated.bismark.cov.gz	NK	77	102	1	77	0	76	44	0.022727273	0.497	TRUE
MethRate_Blood21_C04_merged_L001_GRCm38_bismark_bt2.deduplicated.bismark.cov.gz	BCell	77	90	1	72	5	76	50	-0.08	0.468	TRUE
MethRate_Blood21_C05_merged_L001_GRCm38_bismark_bt2.deduplicated.bismark.cov.gz	EffCD4T	77	71	1	128	51	75	59	0.898305085	0.087	TRUE
MethRate_Blood21_C06_merged_L001_GRCm38_bismark_bt2.deduplicated.bismark.cov.gz	MemCD8T	77	80	1	153	76	75	48	1.625	0.004	TRUE
MethRate_Blood21_C07_merged_L001_GRCm38_bismark_bt2.deduplicated.bismark.cov.gz	BCell	77	81	1	23	54	76	54	-0.981481481	0.084	TRUE
MethRate_Blood21_C08_merged_L001_GRCm38_bismark_bt2.deduplicated.bismark.cov.gz	MemCD8T	77	51	1	2	75	72	71	-0.985915493	0.049	TRUE
MethRate_Blood21_C09_merged_L001_GRCm38_bismark_bt2.deduplicated.bismark.cov.gz	NveCD4T	77	87	1	23	54	76	47.25	-1.121693122	0.064	TRUE
MethRate_Blood21_C10_merged_L001_GRCm38_bismark_bt2.deduplicated.bismark.cov.gz	BCell	77	68	1	153	76	77	61	1.245901639	0.001	TRUE
MethRate_Blood21_C11_merged_L001_GRCm38_bismark_bt2.deduplicated.bismark.cov.gz	BCell	77	87	1	100	23	76.5	49.25	0.47715736	0.266	TRUE
MethRate_Blood21_D01_merged_L001_GRCm38_bismark_bt2.deduplicated.bismark.cov.gz	EffCD4T	77	62	1	43	34	76	53	-0.622641509	0.224	TRUE
MethRate_Blood21_D02_merged_L001_GRCm38_bismark_bt2.deduplicated.bismark.cov.gz	BCell	77	45	1	89	12	72	68	0.25	0.385	TRUE
MethRate_Blood21_D03_merged_L001_GRCm38_bismark_bt2.deduplicated.bismark.cov.gz	BCell	77	51	1	61	16	73	70	-0.171428571	0.41	TRUE
MethRate_Blood21_D04_merged_L001_GRCm38_bismark_bt2.deduplicated.bismark.cov.gz	EffCD4T	77	82	1	96	19	76	50	0.4	0.306	TRUE
MethRate_Blood21_D05_merged_L001_GRCm38_bismark_bt2.deduplicated.bismark.cov.gz	BCell	77	85	1	76	1	75.5	55.25	0.009049774	0.5	TRUE
MethRate_Blood21_D06_merged_L001_GRCm38_bismark_bt2.deduplicated.bismark.cov.gz	MemCD8T	77	59	1	3	74	75.5	59.25	-1.223628692	0.001	TRUE
MethRate_Blood21_D07_merged_L001_GRCm38_bismark_bt2.deduplicated.bismark.cov.gz	BCell	77	110	1	79	2	76	45.25	0.066298343	0.468	TRUE
MethRate_Blood21_D08_merged_L001_GRCm38_bismark_bt2.deduplicated.bismark.cov.gz	BCell	77	74	1	132	55	75.5	60	0.941666667	0.07	TRUE
MethRate_Blood21_D11_merged_L001_GRCm38_bismark_bt2.deduplicated.bismark.cov.gz	BCell	77	69	1	116	39	74	61	0.68852459	0.139	TRUE
MethRate_Blood21_D12_merged_L001_GRCm38_bismark_bt2.deduplicated.bismark.cov.gz	BCell	77	66	1	19	58	74.5	56.25	-0.986666667	0.081	TRUE
MethRate_Blood21_E01_merged_L001_GRCm38_bismark_bt2.deduplicated.bismark.cov.gz	BCell	77	66	1	89	12	76	58	0.224137931	0.392	TRUE
MethRate_Blood21_E03_merged_L001_GRCm38_bismark_bt2.deduplicated.bismark.cov.gz	NveCD4T	77	76	1	114	37	72	54	0.777777778	0.124	TRUE
MethRate_Blood21_E04_merged_L001_GRCm38_bismark_bt2.deduplicated.bismark.cov.gz	NveCd8T	77	90	1	121	44	76	53	0.849056604	0.105	TRUE
MethRate_Blood21_E05_merged_L001_GRCm38_bismark_bt2.deduplicated.bismark.cov.gz	BCell	77	42	1	117	40	73	68	0.647058824	0.178	TRUE
MethRate_Blood21_E07_merged_L001_GRCm38_bismark_bt2.deduplicated.bismark.cov.gz	NveCD4T	77	80	1	39	38	75	53	-0.679245283	0.18	TRUE
MethRate_Blood21_E08_merged_L001_GRCm38_bismark_bt2.deduplicated.bismark.cov.gz	EffCD4T	77	49	1	5	72	73	67	-1.014925373	0.012	TRUE
MethRate_Blood21_E09_merged_L001_GRCm38_bismark_bt2.deduplicated.bismark.cov.gz	BCell	77	67	1	102	25	76	53	0.490566038	0.262	TRUE
MethRate_Blood21_E10_merged_L001_GRCm38_bismark_bt2.deduplicated.bismark.cov.gz	EffCD4T	77	87	1	146	69	75	54	1.314814815	0.006	TRUE
MethRate_Blood21_E11_merged_L001_GRCm38_bismark_bt2.deduplicated.bismark.cov.gz	BCell	77	59	1	104	27	75	61	0.475409836	0.248	TRUE
MethRate_Blood21_F02_merged_L001_GRCm38_bismark_bt2.deduplicated.bismark.cov.gz	NveCD4T	77	119	1	95	18	76.5	43	0.430232558	0.283	TRUE
MethRate_Blood21_F03_merged_L001_GRCm38_bismark_bt2.deduplicated.bismark.cov.gz	BCell	77	80	1	74	3	77	55	-0.054545455	0.48	TRUE
MethRate_Blood21_F04_merged_L001_GRCm38_bismark_bt2.deduplicated.bismark.cov.gz	BCell	77	64	1	59	18	76	56	-0.303571429	0.355	TRUE
MethRate_Blood21_F05_merged_L001_GRCm38_bismark_bt2.deduplicated.bismark.cov.gz	BCell	77	68	1	127	50	77.5	57.25	0.864628821	0.077	TRUE
MethRate_Blood21_F06_merged_L001_GRCm38_bismark_bt2.deduplicated.bismark.cov.gz	BCell	77	54	1	37	40	77	58	-0.689655172	0.194	TRUE
MethRate_Blood21_F07_merged_L001_GRCm38_bismark_bt2.deduplicated.bismark.cov.gz	BCell	77	54	1	54	23	75	64.25	-0.326848249	0.341	TRUE
MethRate_Blood21_F08_merged_L001_GRCm38_bismark_bt2.deduplicated.bismark.cov.gz	BCell	77	79	1	47	30	77	47.25	-0.634920635	0.222	TRUE
MethRate_Blood21_F09_merged_L001_GRCm38_bismark_bt2.deduplicated.bismark.cov.gz	EffCD4T	77	58	1	121	44	75.5	61	0.745901639	0.116	TRUE
MethRate_Blood21_F10_merged_L001_GRCm38_bismark_bt2.deduplicated.bismark.cov.gz	BCell	77	71	1	32	45	74	60	-0.7	0.16	TRUE
MethRate_Blood21_F11_merged_L001_GRCm38_bismark_bt2.deduplicated.bismark.cov.gz	BCell	77	66	1	66	11	75	56	-0.160714286	0.424	TRUE
MethRate_Blood21_G02_merged_L001_GRCm38_bismark_bt2.deduplicated.bismark.cov.gz	BCell	77	94	1	72	5	76	49	-0.081632653	0.46	TRUE
MethRate_Blood21_G03_merged_L001_GRCm38_bismark_bt2.deduplicated.bismark.cov.gz	BCell	77	51	1	125	48	73	63.25	0.822134387	0.111	TRUE
MethRate_Blood21_G04_merged_L001_GRCm38_bismark_bt2.deduplicated.bismark.cov.gz	BCell	77	46	1	125	48	73	67.25	0.773234201	0.13	TRUE
MethRate_Blood21_G05_merged_L001_GRCm38_bismark_bt2.deduplicated.bismark.cov.gz	NveCd8T	77	111	1	115	38	76	45	0.866666667	0.108	TRUE
MethRate_Blood21_G06_merged_L001_GRCm38_bismark_bt2.deduplicated.bismark.cov.gz	NveCD4T	77	81	1	18	59	75	54	-1.055555556	0.032	TRUE
MethRate_Blood21_G07_merged_L001_GRCm38_bismark_bt2.deduplicated.bismark.cov.gz	BCell	77	54	1	103	26	75	62	0.451612903	0.277	TRUE
MethRate_Blood21_G08_merged_L001_GRCm38_bismark_bt2.deduplicated.bismark.cov.gz	BCell	77	97	1	124	47	77	45.25	1.038674033	0.061	TRUE
MethRate_Blood21_G09_merged_L001_GRCm38_bismark_bt2.deduplicated.bismark.cov.gz	BCell	77	52	1	100	23	73	60	0.45	0.279	TRUE
MethRate_Blood21_G10_merged_L001_GRCm38_bismark_bt2.deduplicated.bismark.cov.gz	BCell	77	75	1	131	54	76	54	1.018518519	0.074	TRUE
MethRate_Blood21_G12_merged_L001_GRCm38_bismark_bt2.deduplicated.bismark.cov.gz	BCell	77	78	1	83	6	74	54	0.166666667	0.431	TRUE
MethRate_Blood21_H02_merged_L001_GRCm38_bismark_bt2.deduplicated.bismark.cov.gz	BCell	77	65	1	122	45	75	58	0.810344828	0.122	TRUE
MethRate_Blood21_H03_merged_L001_GRCm38_bismark_bt2.deduplicated.bismark.cov.gz	BCell	77	91	1	88	11	77	50	0.22	0.395	TRUE
MethRate_Blood21_H04_merged_L001_GRCm38_bismark_bt2.deduplicated.bismark.cov.gz	NveCd8T	77	41	1	4	73	73	73.25	-0.941979522	0.036	TRUE
MethRate_Blood21_H07_merged_L001_GRCm38_bismark_bt2.deduplicated.bismark.cov.gz	BCell	77	58	1	19	58	72.5	64	-0.8359375	0.112	TRUE
MethRate_Blood21_H08_merged_L001_GRCm38_bismark_bt2.deduplicated.bismark.cov.gz	NveCD4T	77	41	1	11	66	74	63	-1	0.07	TRUE
MethRate_Blood23_A02_merged_L001_GRCm38_bismark_bt2.deduplicated.bismark.cov.gz	EffCD4T	77	46	1	51	26	75	60.25	-0.398340249	0.312	TRUE
MethRate_Blood23_A06_merged_L001_GRCm38_bismark_bt2.deduplicated.bismark.cov.gz	BCell	77	41	1	153	76	79	63	1.174603175	0.038	TRUE
MethRate_Blood23_A07_merged_L001_GRCm38_bismark_bt2.deduplicated.bismark.cov.gz	BCell	77	46	1	6	71	75.5	65	-1.069230769	0.024	TRUE
MethRate_Blood23_B02_merged_L001_GRCm38_bismark_bt2.deduplicated.bismark.cov.gz	MemCD8T	77	42	1	113	36	77	68	0.529411765	0.223	TRUE
MethRate_Blood23_B03_merged_L001_GRCm38_bismark_bt2.deduplicated.bismark.cov.gz	BCell	77	42	1	96	19	73	70	0.328571429	0.349	TRUE
MethRate_Blood23_B05_merged_L001_GRCm38_bismark_bt2.deduplicated.bismark.cov.gz	BCell	77	42	1	65	12	74	73	-0.123287671	0.426	TRUE
MethRate_Blood23_B08_merged_L001_GRCm38_bismark_bt2.deduplicated.bismark.cov.gz	BCell	77	45	1	65	12	73	66	-0.121212121	0.425	TRUE
MethRate_Blood23_B11_merged_L001_GRCm38_bismark_bt2.deduplicated.bismark.cov.gz	NveCD4T	77	51	1	113	36	76	63.25	0.584980237	0.224	TRUE
MethRate_Blood23_C06_merged_L001_GRCm38_bismark_bt2.deduplicated.bismark.cov.gz	BCell	77	43	1	18	59	73	67	-0.820895522	0.126	TRUE
MethRate_Blood23_C07_merged_L001_GRCm38_bismark_bt2.deduplicated.bismark.cov.gz	BCell	77	43	1	102	25	75	70.25	0.384341637	0.308	TRUE
MethRate_Blood23_C09_merged_L001_GRCm38_bismark_bt2.deduplicated.bismark.cov.gz	MemCD8T	77	66	1	153	76	75.5	56	1.383928571	0.012	TRUE
MethRate_Blood23_D01_merged_L001_GRCm38_bismark_bt2.deduplicated.bismark.cov.gz	BCell	77	40	1	34	43	76	70	-0.6	0.199	TRUE
MethRate_Blood23_D02_merged_L001_GRCm38_bismark_bt2.deduplicated.bismark.cov.gz	BCell	77	53	1	109	32	76	61	0.540983607	0.226	TRUE
MethRate_Blood23_D05_merged_L001_GRCm38_bismark_bt2.deduplicated.bismark.cov.gz	NveCD4T	77	58	1	21	56	74	56	-0.946428571	0.063	TRUE
MethRate_Blood23_D06_merged_L001_GRCm38_bismark_bt2.deduplicated.bismark.cov.gz	MemCD8T	77	52	1	134	57	74	61	0.983606557	0.066	TRUE
MethRate_Blood23_D07_merged_L001_GRCm38_bismark_bt2.deduplicated.bismark.cov.gz	MemCD8T	77	43	1	135	58	77	73	0.794520548	0.098	TRUE
MethRate_Blood23_D08_merged_L001_GRCm38_bismark_bt2.deduplicated.bismark.cov.gz	BCell	77	47	1	151	74	75	69	1.101449275	0.032	TRUE
MethRate_Blood23_D09_merged_L001_GRCm38_bismark_bt2.deduplicated.bismark.cov.gz	EffCD4T	77	42	1	61	16	80	62	-0.306451613	0.366	TRUE
MethRate_Blood23_D10_merged_L001_GRCm38_bismark_bt2.deduplicated.bismark.cov.gz	MemCD8T	77	44	1	19	58	77	74	-0.783783784	0.058	TRUE
MethRate_Blood23_E02_merged_L001_GRCm38_bismark_bt2.deduplicated.bismark.cov.gz	NK	77	53	1	99	22	76	67	0.343283582	0.338	TRUE
MethRate_Blood23_E03_merged_L001_GRCm38_bismark_bt2.deduplicated.bismark.cov.gz	NveCd8T	77	44	1	119	42	76	68.25	0.63003663	0.187	TRUE
MethRate_Blood23_E07_merged_L001_GRCm38_bismark_bt2.deduplicated.bismark.cov.gz	Mono	77	41	1	117	40	74	75	0.573333333	0.231	TRUE
MethRate_Blood23_E08_merged_L001_GRCm38_bismark_bt2.deduplicated.bismark.cov.gz	MemCD4T	77	49	1	127	50	73	72	0.75	0.139	TRUE
MethRate_Blood23_E09_merged_L001_GRCm38_bismark_bt2.deduplicated.bismark.cov.gz	MemCD8T	77	61	1	68	9	76	66	-0.121212121	0.444	TRUE
MethRate_Blood23_F02_merged_L001_GRCm38_bismark_bt2.deduplicated.bismark.cov.gz	BCell	77	48	1	112	35	74	64	0.59375	0.208	TRUE
MethRate_Blood23_F06_merged_L001_GRCm38_bismark_bt2.deduplicated.bismark.cov.gz	BCell	77	53	1	42	35	75.5	59	-0.56779661	0.245	TRUE
MethRate_Blood23_F08_merged_L001_GRCm38_bismark_bt2.deduplicated.bismark.cov.gz	RegT	77	45	1	90	13	73	64	0.265625	0.354	TRUE
MethRate_Blood23_F09_merged_L001_GRCm38_bismark_bt2.deduplicated.bismark.cov.gz	MemCD8T	77	46	1	150	73	74.5	71	1.063380282	0.028	TRUE
MethRate_Blood23_F10_merged_L001_GRCm38_bismark_bt2.deduplicated.bismark.cov.gz	BCell	77	47	1	107	30	72	69	0.507246377	0.226	TRUE
MethRate_Blood23_G05_merged_L001_GRCm38_bismark_bt2.deduplicated.bismark.cov.gz	BCell	77	47	1	71	6	74	70	-0.042857143	0.485	TRUE
MethRate_Blood23_G06_merged_L001_GRCm38_bismark_bt2.deduplicated.bismark.cov.gz	MemCD8T	77	60	1	33	44	76	54	-0.796296296	0.113	TRUE
MethRate_Blood23_G07_merged_L001_GRCm38_bismark_bt2.deduplicated.bismark.cov.gz	MemCD8T	77	53	1	3	74	75	60	-1.2	0.007	TRUE
MethRate_Blood23_G08_merged_L001_GRCm38_bismark_bt2.deduplicated.bismark.cov.gz	BCell	77	40	1	153	76	74	71	1.112676056	0.063	TRUE
MethRate_Blood23_G09_merged_L001_GRCm38_bismark_bt2.deduplicated.bismark.cov.gz	BCell	77	50	1	96	19	74	66	0.333333333	0.34	TRUE
MethRate_Blood23_H06_merged_L001_GRCm38_bismark_bt2.deduplicated.bismark.cov.gz	BCell	77	44	1	94	17	73	68	0.308823529	0.355	TRUE
MethRate_Blood23_H07_merged_L001_GRCm38_bismark_bt2.deduplicated.bismark.cov.gz	BCell	77	48	1	116	39	74.5	62.25	0.666666667	0.175	TRUE
MethRate_Blood3_E08_merged_L001_GRCm38_bismark_bt2.deduplicated.bismark.cov.gz	MemCD8T	100	42	1	153	53	100	78	0.679487179	0.145	TRUE
MethRate_Blood3_F02_merged_L001_GRCm38_bismark_bt2.deduplicated.bismark.cov.gz	EffCD4T	100	44	1	139	39	96	68	0.632352941	0.168	TRUE
MethRate_Blood3_F05_merged_L001_GRCm38_bismark_bt2.deduplicated.bismark.cov.gz	NveCD4T	100	48	1	111	11	95	65	0.246153846	0.386	TRUE
MethRate_Blood3_F09_merged_L001_GRCm38_bismark_bt2.deduplicated.bismark.cov.gz	BCell	100	49	1	142	42	96	65	0.707692308	0.12	TRUE
MethRate_Blood3_F10_merged_L001_GRCm38_bismark_bt2.deduplicated.bismark.cov.gz	BCell	100	46	1	135	35	96	58	0.672413793	0.149	TRUE
MethRate_Blood3_G03_merged_L001_GRCm38_bismark_bt2.deduplicated.bismark.cov.gz	BCell	100	58	1	123	23	98	52.25	0.4784689	0.238	TRUE
MethRate_Blood3_G09_merged_L001_GRCm38_bismark_bt2.deduplicated.bismark.cov.gz	BCell	100	55	1	153	53	98.5	69	0.789855072	0.082	TRUE
MethRate_Blood3_H03_merged_L001_GRCm38_bismark_bt2.deduplicated.bismark.cov.gz	BCell	100	72	1	67	33	98	52	-0.596153846	0.236	TRUE
MethRate_lane1_DN549345_Blood01_A01_ATCACGTT_L001_EpiAge8648338_trimmed_GRCm38_bismark_bt2.deduplicated.bismark.cov.gz	MemCD8T	101	54	1	140	39	100	65.25	0.61302682	0.182	TRUE
MethRate_lane1_DN549345_Blood01_A06_TCCAGTCG_L001_EpiAge8648378_trimmed_GRCm38_bismark_bt2.deduplicated.bismark.cov.gz	BCell	101	102	1	110	9	100	44	0.227272727	3.87E-01	TRUE
MethRate_lane1_DN549345_Blood01_A07_TGTCTATC_L001_EpiAge8648386_trimmed_GRCm38_bismark_bt2.deduplicated.bismark.cov.gz	BCell	101	84	1	106	5	100	49	0.12244898	4.42E-01	TRUE
MethRate_lane1_DN549345_Blood01_A08_TCTACGAC_L001_EpiAge8648394_trimmed_GRCm38_bismark_bt2.deduplicated.bismark.cov.gz	BCell	101	81	1	100	1	100	51	0	0.506	TRUE
MethRate_lane1_DN549345_Blood01_A09_TTGTTCCA_L001_EpiAge8648402_trimmed_GRCm38_bismark_bt2.deduplicated.bismark.cov.gz	BCell	101	62	1	29	72	99	52.25	-1.339712919	0.066	TRUE
MethRate_lane1_DN549345_Blood01_A10_GCAACATT_L001_EpiAge8648410_trimmed_GRCm38_bismark_bt2.deduplicated.bismark.cov.gz	BCell	101	108	1	67	34	100	47	-0.70212766	0.208	TRUE
MethRate_lane1_DN549345_Blood01_A11_GGAATGAT_L001_EpiAge8648418_trimmed_GRCm38_bismark_bt2.deduplicated.bismark.cov.gz	BCell	101	122	1	40	61	99	39	-1.512820513	0.044	TRUE
MethRate_lane1_DN549345_Blood01_B01_CGATGTTT_L001_EpiAge8648339_trimmed_GRCm38_bismark_bt2.deduplicated.bismark.cov.gz	BCell	101	63	1	75	26	98	65	-0.353846154	0.316	TRUE
MethRate_lane1_DN549345_Blood01_B02_TAGCTTGT_L001_EpiAge8648347_trimmed_GRCm38_bismark_bt2.deduplicated.bismark.cov.gz	BCell	101	103	1	52	49	100	44	-1.090909091	0.089	TRUE
MethRate_lane1_DN549345_Blood01_B03_TTCTGTGT_L001_EpiAge8648355_trimmed_GRCm38_bismark_bt2.deduplicated.bismark.cov.gz	BCell	101	49	1	65	36	97	69	-0.463768116	2.97E-01	TRUE
MethRate_lane1_DN549345_Blood01_B04_TTCCTGCT_L001_EpiAge8648363_trimmed_GRCm38_bismark_bt2.deduplicated.bismark.cov.gz	BCell	101	89	1	52	49	100	53	-0.905660377	0.13	TRUE
MethRate_lane1_DN549345_Blood01_B05_TAACGCTG_L001_EpiAge8648371_trimmed_GRCm38_bismark_bt2.deduplicated.bismark.cov.gz	BCell	101	133	1	77	24	100.5	38	-0.618421053	2.29E-01	TRUE
MethRate_lane1_DN549345_Blood01_B06_TGTATGCG_L001_EpiAge8648379_trimmed_GRCm38_bismark_bt2.deduplicated.bismark.cov.gz	BCell	101	112	1	153	52	100	40.25	1.316770186	1.40E-02	TRUE
MethRate_lane1_DN549345_Blood01_B07_TATGTGGC_L001_EpiAge8648387_trimmed_GRCm38_bismark_bt2.deduplicated.bismark.cov.gz	BCell	101	149	1	68	33	100	39	-0.820512821	0.157	TRUE
MethRate_lane1_DN549345_Blood01_B08_TGACAGAC_L001_EpiAge8648395_trimmed_GRCm38_bismark_bt2.deduplicated.bismark.cov.gz	NK	101	119	1	153	52	101	44.25	1.175141243	2.60E-02	TRUE
MethRate_lane1_DN549345_Blood01_B09_TGAAGCCA_L001_EpiAge8648403_trimmed_GRCm38_bismark_bt2.deduplicated.bismark.cov.gz	BCell	101	125	1	42	59	100	40	-1.45	0.04	TRUE
MethRate_lane1_DN549345_Blood01_B10_GGTCGTGT_L001_EpiAge8648411_trimmed_GRCm38_bismark_bt2.deduplicated.bismark.cov.gz	EffCD4T	101	107	1	153	52	100	43	1.23255814	1.70E-02	TRUE
MethRate_lane1_DN549345_Blood01_B11_GAGCCAAT_L001_EpiAge8648419_trimmed_GRCm38_bismark_bt2.deduplicated.bismark.cov.gz		101	74	1	96	5	98	51.25	-0.03902439	4.83E-01	TRUE
MethRate_lane1_DN549345_Blood01_C01_TTAGGCAT_L001_EpiAge8648340_trimmed_GRCm38_bismark_bt2.deduplicated.bismark.cov.gz	BCell	101	76	1	128	27	100	46	0.608695652	0.173	TRUE
MethRate_lane1_DN549345_Blood01_C02_GGCTACAG_L001_EpiAge8648348_trimmed_GRCm38_bismark_bt2.deduplicated.bismark.cov.gz	BCell	101	72	1	101	0	99	46.25	0.043243243	0.489	TRUE
MethRate_lane1_DN549345_Blood01_C03_TCTGCTGT_L001_EpiAge8648356_trimmed_GRCm38_bismark_bt2.deduplicated.bismark.cov.gz	BCell	101	97	1	68	33	99	47	-0.659574468	0.2	TRUE
MethRate_lane1_DN549345_Blood01_C04_TAGTGACT_L001_EpiAge8648364_trimmed_GRCm38_bismark_bt2.deduplicated.bismark.cov.gz	BCell	101	78	1	34	67	97	63.25	-0.996047431	0.072	TRUE
MethRate_lane1_DN549345_Blood01_C05_TTGGTATG_L001_EpiAge8648372_trimmed_GRCm38_bismark_bt2.deduplicated.bismark.cov.gz	BCell	101	93	1	118	17	100	46	0.391304348	0.298	TRUE
MethRate_lane1_DN549345_Blood01_C06_TCATTGAG_L001_EpiAge8648380_trimmed_GRCm38_bismark_bt2.deduplicated.bismark.cov.gz	BCell	101	83	1	105	4	100	46.25	0.108108108	4.48E-01	TRUE
MethRate_lane1_DN549345_Blood01_C07_TTACTCGC_L001_EpiAge8648388_trimmed_GRCm38_bismark_bt2.deduplicated.bismark.cov.gz	BCell	101	96	1	144	43	99	42	1.071428571	5.90E-02	TRUE
MethRate_lane1_DN549345_Blood01_C08_TAGAACAC_L001_EpiAge8648396_trimmed_GRCm38_bismark_bt2.deduplicated.bismark.cov.gz	BCell	101	88	1	116	15	101	53	0.283018868	0.34	TRUE
MethRate_lane1_DN549345_Blood01_C09_TACCACCA_L001_EpiAge8648404_trimmed_GRCm38_bismark_bt2.deduplicated.bismark.cov.gz	BCell	101	74	1	69	32	99	46	-0.652173913	0.221	TRUE
MethRate_lane1_DN549345_Blood01_C10_GAATCTGT_L001_EpiAge8648412_trimmed_GRCm38_bismark_bt2.deduplicated.bismark.cov.gz	BCell	101	95	1	99	2	99	44	0	0.502	TRUE
MethRate_lane1_DN549345_Blood01_C11_GCTCCTTG_L001_EpiAge8648420_trimmed_GRCm38_bismark_bt2.deduplicated.bismark.cov.gz	BCell	101	73	1	109	8	99	50	0.2	4.12E-01	TRUE
MethRate_lane1_DN549345_Blood01_C12_GACCTTAG_L001_EpiAge8648428_trimmed_GRCm38_bismark_bt2.deduplicated.bismark.cov.gz	BCell	101	106	1	37	64	98	47.25	-1.291005291	6.80E-02	TRUE
MethRate_lane1_DN549345_Blood01_D02_CTTGTACT_L001_EpiAge8648349_trimmed_GRCm38_bismark_bt2.deduplicated.bismark.cov.gz	BCell	101	66	1	102	1	99	60	0.05	4.71E-01	TRUE
MethRate_lane1_DN549345_Blood01_D03_TTGGAGGT_L001_EpiAge8648357_trimmed_GRCm38_bismark_bt2.deduplicated.bismark.cov.gz	BCell	101	59	1	132	31	99	57	0.578947368	1.81E-01	TRUE
MethRate_lane1_DN549345_Blood01_D05_TGAACTGG_L001_EpiAge8648373_trimmed_GRCm38_bismark_bt2.deduplicated.bismark.cov.gz	BCell	101	130	1	44	57	101	38	-1.5	4.80E-02	TRUE
MethRate_lane1_DN549345_Blood01_D06_TGGCTCAG_L001_EpiAge8648381_trimmed_GRCm38_bismark_bt2.deduplicated.bismark.cov.gz	BCell	101	96	1	106	5	99	46	0.152173913	0.417	TRUE
MethRate_lane1_DN549345_Blood01_D07_TCGTTAGC_L001_EpiAge8648389_trimmed_GRCm38_bismark_bt2.deduplicated.bismark.cov.gz	EffCD4T	101	99	1	9	92	101	42	-2.19047619	0.004	TRUE
MethRate_lane1_DN549345_Blood01_D08_TCATCCTA_L001_EpiAge8648397_trimmed_GRCm38_bismark_bt2.deduplicated.bismark.cov.gz	BCell	101	82	1	85	16	99	50	-0.28	3.73E-01	TRUE
MethRate_lane1_DN549345_Blood01_D09_TGCGTGAA_L001_EpiAge8648405_trimmed_GRCm38_bismark_bt2.deduplicated.bismark.cov.gz		101	96	1	104	3	98	47	0.127659574	4.46E-01	TRUE
MethRate_lane1_DN549345_Blood01_D10_GTACATCT_L001_EpiAge8648413_trimmed_GRCm38_bismark_bt2.deduplicated.bismark.cov.gz	BCell	101	135	1	99	2	99	39	0	0.507	TRUE
MethRate_lane1_DN549345_Blood01_D11_GTAAGGTG_L001_EpiAge8648421_trimmed_GRCm38_bismark_bt2.deduplicated.bismark.cov.gz	BCell	101	104	1	65	36	100	44.25	-0.790960452	0.187	TRUE
MethRate_lane1_DN549345_Blood01_D12_GCCTGTTC_L001_EpiAge8648429_trimmed_GRCm38_bismark_bt2.deduplicated.bismark.cov.gz	BCell	101	83	1	9	92	98	51	-1.745098039	0.001	TRUE
MethRate_lane1_DN549345_Blood01_E01_ACAGTGGT_L001_EpiAge8648342_trimmed_GRCm38_bismark_bt2.deduplicated.bismark.cov.gz	MemCD8T	101	98	1	153	52	98.5	44	1.238636364	1.80E-02	TRUE
MethRate_lane1_DN549345_Blood01_E02_TGGTTGTT_L001_EpiAge8648350_trimmed_GRCm38_bismark_bt2.deduplicated.bismark.cov.gz	BCell	101	93	1	106	5	100	48	0.125	0.442	TRUE
MethRate_lane1_DN549345_Blood01_E03_TCGAGCGT_L001_EpiAge8648358_trimmed_GRCm38_bismark_bt2.deduplicated.bismark.cov.gz	BCell	101	88	1	80	21	98	46	-0.391304348	3.01E-01	TRUE
MethRate_lane1_DN549345_Blood01_E05_TACTTCGG_L001_EpiAge8648374_trimmed_GRCm38_bismark_bt2.deduplicated.bismark.cov.gz	BCell	101	97	1	112	11	99	48	0.270833333	3.43E-01	TRUE
MethRate_lane1_DN549345_Blood01_E06_TATGCCAG_L001_EpiAge8648382_trimmed_GRCm38_bismark_bt2.deduplicated.bismark.cov.gz	BCell	101	130	1	94	7	101	38	-0.184210526	4.24E-01	TRUE
MethRate_lane1_DN549345_Blood01_E07_TACCGAGC_L001_EpiAge8648390_trimmed_GRCm38_bismark_bt2.deduplicated.bismark.cov.gz	MemCD8T	101	52	1	79	22	97	65	-0.276923077	0.359	TRUE
MethRate_lane1_DN549345_Blood01_E08_TGCTGATA_L001_EpiAge8648398_trimmed_GRCm38_bismark_bt2.deduplicated.bismark.cov.gz	BCell	101	98	1	22	79	100	50	-1.56	1.90E-02	TRUE
MethRate_lane1_DN549345_Blood01_E09_GGTGAGTT_L001_EpiAge8648406_trimmed_GRCm38_bismark_bt2.deduplicated.bismark.cov.gz	MemCD8T	101	117	1	4	97	100	48	-2	9.00E-04	TRUE
MethRate_lane1_DN549345_Blood01_E10_GAGGTGCT_L001_EpiAge8648414_trimmed_GRCm38_bismark_bt2.deduplicated.bismark.cov.gz	MemCD8T	101	83	1	2	99	100	43	-2.279069767	9.00E-04	TRUE
MethRate_lane1_DN549345_Blood01_E11_GAGGATGG_L001_EpiAge8648422_trimmed_GRCm38_bismark_bt2.deduplicated.bismark.cov.gz	BCell	101	81	1	50	51	97.5	61	-0.778688525	0.173	TRUE
MethRate_lane1_DN549345_Blood01_E12_GCACTGTC_L001_EpiAge8648430_trimmed_GRCm38_bismark_bt2.deduplicated.bismark.cov.gz	BCell	101	91	1	60	41	98.5	46.25	-0.832432432	0.17	TRUE
MethRate_lane1_DN549345_Blood01_F02_TCTCGGTT_L001_EpiAge8648351_trimmed_GRCm38_bismark_bt2.deduplicated.bismark.cov.gz	BCell	101	63	1	123	22	100	57.25	0.401746725	0.267	TRUE
MethRate_lane1_DN549345_Blood01_F04_TGTGGTTG_L001_EpiAge8648367_trimmed_GRCm38_bismark_bt2.deduplicated.bismark.cov.gz	BCell	101	71	1	38	63	99	54	-1.12962963	1.08E-01	TRUE
MethRate_lane1_DN549345_Blood01_F05_TCTCACGG_L001_EpiAge8648375_trimmed_GRCm38_bismark_bt2.deduplicated.bismark.cov.gz	BCell	101	90	1	74	27	100	48	-0.541666667	2.57E-01	TRUE
MethRate_lane1_DN549345_Blood01_F06_TCAGATTC_L001_EpiAge8648383_trimmed_GRCm38_bismark_bt2.deduplicated.bismark.cov.gz	BCell	101	103	1	153	52	100	44.25	1.197740113	0.012	TRUE
MethRate_lane1_DN549345_Blood01_F07_TGTTCTCC_L001_EpiAge8648391_trimmed_GRCm38_bismark_bt2.deduplicated.bismark.cov.gz	BCell	101	108	1	30	71	100	42	-1.666666667	0.03	TRUE
MethRate_lane1_DN549345_Blood01_F08_TAGACGGA_L001_EpiAge8648399_trimmed_GRCm38_bismark_bt2.deduplicated.bismark.cov.gz		101	101	1	80	21	100	40.25	-0.49689441	0.27	TRUE
MethRate_lane1_DN549345_Blood01_F09_GATCTCTT_L001_EpiAge8648407_trimmed_GRCm38_bismark_bt2.deduplicated.bismark.cov.gz		101	95	1	79	22	99.5	49	-0.418367347	3.12E-01	TRUE
MethRate_lane1_DN549345_Blood01_F10_GCATGGCT_L001_EpiAge8648415_trimmed_GRCm38_bismark_bt2.deduplicated.bismark.cov.gz	MemCD8T	101	73	1	110	9	98	53	0.226415094	0.382	TRUE
MethRate_lane1_DN549345_Blood01_F11_GTTGTCGG_L001_EpiAge8648423_trimmed_GRCm38_bismark_bt2.deduplicated.bismark.cov.gz	BCell	101	68	1	140	39	98	52	0.807692308	0.088	TRUE
MethRate_lane1_DN549345_Blood01_F12_GCTAACTC_L001_EpiAge8648431_trimmed_GRCm38_bismark_bt2.deduplicated.bismark.cov.gz	BCell	101	97	1	108	7	100	50	0.16	0.421	TRUE
MethRate_lane1_DN549345_Blood01_G01_CAGATCTG_L001_EpiAge8648344_trimmed_GRCm38_bismark_bt2.deduplicated.bismark.cov.gz	BCell	101	45	1	139	38	99	64.5	0.620155039	0.149	TRUE
MethRate_lane1_DN549345_Blood01_G02_TAAGCGTT_L001_EpiAge8648352_trimmed_GRCm38_bismark_bt2.deduplicated.bismark.cov.gz	BCell	101	75	1	84	17	98	52	-0.269230769	0.372	TRUE
MethRate_lane1_DN549345_Blood01_G03_TGCATAGT_L001_EpiAge8648360_trimmed_GRCm38_bismark_bt2.deduplicated.bismark.cov.gz	BCell	101	54	1	102	1	98	52	0.076923077	4.62E-01	TRUE
MethRate_lane1_DN549345_Blood01_G04_TAGTCTTG_L001_EpiAge8648368_trimmed_GRCm38_bismark_bt2.deduplicated.bismark.cov.gz	MemCD8T	101	73	1	7	94	98	54	-1.685185185	9.00E-04	TRUE
MethRate_lane1_DN549345_Blood01_G05_TCAGGAGG_L001_EpiAge8648376_trimmed_GRCm38_bismark_bt2.deduplicated.bismark.cov.gz	BCell	101	122	1	122	21	100	40	0.55	0.222	TRUE
MethRate_lane1_DN549345_Blood01_G06_TACTAGTC_L001_EpiAge8648384_trimmed_GRCm38_bismark_bt2.deduplicated.bismark.cov.gz	BCell	101	124	1	104	3	101	42.25	0.071005917	0.454	TRUE
MethRate_lane1_DN549345_Blood01_G07_TTCGCACC_L001_EpiAge8648392_trimmed_GRCm38_bismark_bt2.deduplicated.bismark.cov.gz	BCell	101	138	1	63	38	100	41	-0.902439024	0.121	TRUE
MethRate_lane1_DN549345_Blood01_G08_TGTGAAGA_L001_EpiAge8648400_trimmed_GRCm38_bismark_bt2.deduplicated.bismark.cov.gz	BCell	101	103	1	71	30	99	45	-0.622222222	2.18E-01	TRUE
MethRate_lane1_DN549345_Blood01_G09_GTGTCCTT_L001_EpiAge8648408_trimmed_GRCm38_bismark_bt2.deduplicated.bismark.cov.gz	BCell	101	89	1	106	5	98	50.25	0.15920398	0.412	TRUE
MethRate_lane1_DN549345_Blood01_G10_GTTAGCCT_L001_EpiAge8648416_trimmed_GRCm38_bismark_bt2.deduplicated.bismark.cov.gz	BCell	101	104	1	77	24	100	41	-0.56097561	0.243	TRUE
MethRate_lane1_DN549345_Blood01_G11_GGATTAGG_L001_EpiAge8648424_trimmed_GRCm38_bismark_bt2.deduplicated.bismark.cov.gz	BCell	101	99	1	90	11	99	51	-0.176470588	0.403	TRUE
MethRate_lane1_DN549345_Blood01_G12_GATTCATC_L001_EpiAge8648432_trimmed_GRCm38_bismark_bt2.deduplicated.bismark.cov.gz		101	102	1	66	35	100	45	-0.755555556	1.77E-01	TRUE
MethRate_lane1_DN549345_Blood01_H01_ACTTGATG_L001_EpiAge8648345_trimmed_GRCm38_bismark_bt2.deduplicated.bismark.cov.gz	EffCD4T	101	90	1	105	4	100	49.25	0.101522843	4.43E-01	TRUE
MethRate_lane1_DN549345_Blood01_H03_TTGACTCT_L001_EpiAge8648361_trimmed_GRCm38_bismark_bt2.deduplicated.bismark.cov.gz	BCell	101	66	1	127	26	97	56	0.535714286	2.17E-01	TRUE
MethRate_lane1_DN549345_Blood01_H04_TTCCATTG_L001_EpiAge8648369_trimmed_GRCm38_bismark_bt2.deduplicated.bismark.cov.gz	BCell	101	80	1	101	0	101	55	0	0.508	TRUE
MethRate_lane1_DN549345_Blood01_H05_TAAGTTCG_L001_EpiAge8648377_trimmed_GRCm38_bismark_bt2.deduplicated.bismark.cov.gz	BCell	101	94	1	65	36	99	44	-0.772727273	0.164	TRUE
MethRate_lane1_DN549345_Blood01_H06_TTCAGCTC_L001_EpiAge8648385_trimmed_GRCm38_bismark_bt2.deduplicated.bismark.cov.gz	BCell	101	69	1	152	51	100	62	0.838709677	0.094	TRUE
MethRate_lane1_DN549345_Blood01_H07_TTGCGTAC_L001_EpiAge8648393_trimmed_GRCm38_bismark_bt2.deduplicated.bismark.cov.gz	BCell	101	142	1	87	14	99	40	-0.3	3.44E-01	TRUE
MethRate_lane1_DN549345_Blood01_H08_TCTCTTCA_L001_EpiAge8648401_trimmed_GRCm38_bismark_bt2.deduplicated.bismark.cov.gz	BCell	101	136	1	98	3	100	41.25	-0.048484848	0.487	TRUE
MethRate_lane1_DN549345_Blood01_H09_GACGGATT_L001_EpiAge8648409_trimmed_GRCm38_bismark_bt2.deduplicated.bismark.cov.gz	BCell	101	81	1	117	16	99	55	0.327272727	0.315	TRUE
MethRate_lane1_DN549345_Blood01_H10_GTCGCTAT_L001_EpiAge8648417_trimmed_GRCm38_bismark_bt2.deduplicated.bismark.cov.gz	BCell	101	158	1	92	9	100	38.25	-0.209150327	0.406	TRUE
MethRate_lane2_DN549344_Blood02_A02_GGAGTCTA_L002_EpiAge8648442_trimmed_GRCm38_bismark_bt2.deduplicated.bismark.cov.gz	BCell	101	43	1	5	96	97	78	-1.179487179	0.012	TRUE
MethRate_lane2_DN549344_Blood02_A03_GCGTCGAA_L002_EpiAge8648450_trimmed_GRCm38_bismark_bt2.deduplicated.bismark.cov.gz	RegT	101	89	1	153	52	101	52	1	0.058	TRUE
MethRate_lane2_DN549344_Blood02_A04_CCTAGTAT_L002_EpiAge8648458_trimmed_GRCm38_bismark_bt2.deduplicated.bismark.cov.gz	BCell	101	45	1	104	3	98	64.25	0.093385214	0.459	TRUE
MethRate_lane2_DN549344_Blood02_A05_CACTCGAG_L002_EpiAge8648466_trimmed_GRCm38_bismark_bt2.deduplicated.bismark.cov.gz	MemCD8T	101	53	1	7	94	96	69	-1.289855072	0.002	TRUE
MethRate_lane2_DN549344_Blood02_A07_CAGGCTAA_L002_EpiAge8648482_trimmed_GRCm38_bismark_bt2.deduplicated.bismark.cov.gz	RegT	101	41	1	12	89	98	60	-1.433333333	0.022	TRUE
MethRate_lane2_DN549344_Blood02_B01_GATGGTCC_L002_EpiAge8648435_trimmed_GRCm38_bismark_bt2.deduplicated.bismark.cov.gz	MemCD8T	101	45	1	153	52	97	74	0.756756757	8.80E-02	TRUE
MethRate_lane2_DN549344_Blood02_B03_CGTTCGGT_L002_EpiAge8648451_trimmed_GRCm38_bismark_bt2.deduplicated.bismark.cov.gz	BCell	101	46	1	28	73	97	60.25	-1.145228216	8.90E-02	TRUE
MethRate_lane2_DN549344_Blood02_C02_GAGTGCGA_L002_EpiAge8648444_trimmed_GRCm38_bismark_bt2.deduplicated.bismark.cov.gz	MemCD8T	101	71	1	153	52	100	51.25	1.034146341	0.045	TRUE
MethRate_lane2_DN549344_Blood02_C04_CTTCACAT_L002_EpiAge8648460_trimmed_GRCm38_bismark_bt2.deduplicated.bismark.cov.gz	BCell	101	49	1	64	37	98	64	-0.53125	0.255	TRUE
MethRate_lane2_DN549344_Blood02_C08_AGGTCACG_L002_EpiAge8648492_trimmed_GRCm38_bismark_bt2.deduplicated.bismark.cov.gz	MemCD8T	101	52	1	153	52	97	60	0.933333333	0.059	TRUE
MethRate_lane2_DN549344_Blood02_D01_GCGATTAC_L002_EpiAge8648437_trimmed_GRCm38_bismark_bt2.deduplicated.bismark.cov.gz		101	42	1	62	39	96	72	-0.472222222	2.88E-01	TRUE
MethRate_lane2_DN549344_Blood02_D04_CTATCATG_L002_EpiAge8648461_trimmed_GRCm38_bismark_bt2.deduplicated.bismark.cov.gz	BCell	101	45	1	88	13	98	76	-0.131578947	4.45E-01	TRUE
MethRate_lane2_DN549344_Blood02_D08_ACTGTTAG_L002_EpiAge8648493_trimmed_GRCm38_bismark_bt2.deduplicated.bismark.cov.gz	BCell	101	47	1	22	79	98	73.25	-1.037542662	0.073	TRUE
MethRate_lane2_DN549344_Blood02_D11_ACAAAGCC_L002_EpiAge8648517_trimmed_GRCm38_bismark_bt2.deduplicated.bismark.cov.gz	BCell	101	47	1	101	0	99	68.25	0.029304029	4.84E-01	TRUE
MethRate_lane2_DN549344_Blood02_E02_GGCAAGCA_L002_EpiAge8648446_trimmed_GRCm38_bismark_bt2.deduplicated.bismark.cov.gz	BCell	101	46	1	8	93	97	71	-1.253521127	3.70E-02	TRUE
MethRate_lane2_DN549344_Blood02_E03_CCGTATCT_L002_EpiAge8648454_trimmed_GRCm38_bismark_bt2.deduplicated.bismark.cov.gz	BCell	101	57	1	52	49	99	69	-0.68115942	0.201	TRUE
MethRate_lane3_DN549342_Blood11_A02_TGTCGACT_L003_EpiAge8648538_trimmed_GRCm38_bismark_bt2.deduplicated.bismark.cov.gz	BCell	36	70	1	39	3	34	46	0.108695652	0.455	TRUE
MethRate_lane3_DN549342_Blood11_A04_CGCACGAG_L003_EpiAge8648554_trimmed_GRCm38_bismark_bt2.deduplicated.bismark.cov.gz	BCell	36	52	1	12	24	35	49	-0.469387755	0.136	TRUE
MethRate_lane3_DN549342_Blood11_A06_GTCACCAG_L003_EpiAge8648570_trimmed_GRCm38_bismark_bt2.deduplicated.bismark.cov.gz	BCell	36	72	1	5	31	37	42	-0.761904762	0.042	TRUE
MethRate_lane3_DN549342_Blood11_A07_CACCCGTC_L003_EpiAge8648578_trimmed_GRCm38_bismark_bt2.deduplicated.bismark.cov.gz	BCell	36	71	1	55	19	37	40	0.45	0.301	TRUE
MethRate_lane3_DN549342_Blood11_A08_AACGGCTT_L003_EpiAge8648586_trimmed_GRCm38_bismark_bt2.deduplicated.bismark.cov.gz	MemCD4T	36	50	1	138	102	35	51	2.019607843	0.023	TRUE
MethRate_lane3_DN549342_Blood11_A09_CTTTTGAT_L003_EpiAge8648594_trimmed_GRCm38_bismark_bt2.deduplicated.bismark.cov.gz	BCell	36	59	1	63	27	36	51	0.529411765	0.286	TRUE
MethRate_lane3_DN549342_Blood11_A10_GTCTGAGG_L003_EpiAge8648602_trimmed_GRCm38_bismark_bt2.deduplicated.bismark.cov.gz	BCell	36	56	1	51	15	35	43.25	0.369942197	0.339	TRUE
MethRate_lane3_DN549342_Blood11_A11_GGTAAGAG_L003_EpiAge8648610_trimmed_GRCm38_bismark_bt2.deduplicated.bismark.cov.gz	NveCD4T	36	52	1	109	73	36	53.25	1.370892019	0.099	TRUE
MethRate_lane3_DN549342_Blood11_B01_TACCGCAA_L003_EpiAge8648531_trimmed_GRCm38_bismark_bt2.deduplicated.bismark.cov.gz	BCell	36	77	1	57	21	35	42	0.523809524	0.279	TRUE
MethRate_lane3_DN549342_Blood11_B02_GTCACGTA_L003_EpiAge8648539_trimmed_GRCm38_bismark_bt2.deduplicated.bismark.cov.gz	MemCD8T	36	138	1	5	31	36	30	-1.033333333	0.003	TRUE
MethRate_lane3_DN549342_Blood11_B03_CGCCTTTG_L003_EpiAge8648547_trimmed_GRCm38_bismark_bt2.deduplicated.bismark.cov.gz	BCell	36	102	1	15	21	37	38.25	-0.575163399	0.158	TRUE
MethRate_lane3_DN549342_Blood11_B04_ACGTACTA_L003_EpiAge8648555_trimmed_GRCm38_bismark_bt2.deduplicated.bismark.cov.gz	BCell	36	131	1	75	39	35	30	1.333333333	0.097	TRUE
MethRate_lane3_DN549342_Blood11_B05_GCGCTGAT_L003_EpiAge8648563_trimmed_GRCm38_bismark_bt2.deduplicated.bismark.cov.gz	BCell	36	186	1	11	25	35.5	26	-0.942307692	0.016	TRUE
MethRate_lane3_DN549342_Blood11_B06_GAGGTCGC_L003_EpiAge8648571_trimmed_GRCm38_bismark_bt2.deduplicated.bismark.cov.gz	BCell	36	90	1	62	26	36	34	0.764705882	0.21	TRUE
MethRate_lane3_DN549342_Blood11_B07_TCGTGGTT_L003_EpiAge8648579_trimmed_GRCm38_bismark_bt2.deduplicated.bismark.cov.gz	NveCd8T	36	85	1	45	9	37	40	0.2	0.401	TRUE
MethRate_lane3_DN549342_Blood11_B08_ATAAGACT_L003_EpiAge8648587_trimmed_GRCm38_bismark_bt2.deduplicated.bismark.cov.gz	MemCD8T	36	79	1	11	25	36.5	41.25	-0.618181818	0.095	TRUE
MethRate_lane3_DN549342_Blood11_B09_TAGCGAGA_L003_EpiAge8648595_trimmed_GRCm38_bismark_bt2.deduplicated.bismark.cov.gz	NveCD4T	36	83	1	6	30	35	40	-0.725	0.023	TRUE
MethRate_lane3_DN549342_Blood11_B10_TCTGGCGA_L003_EpiAge8648603_trimmed_GRCm38_bismark_bt2.deduplicated.bismark.cov.gz	NveCD4T	36	69	1	25	11	36	41.25	-0.266666667	0.35	TRUE
MethRate_lane3_DN549342_Blood11_B11_AGTCCGAT_L003_EpiAge8648611_trimmed_GRCm38_bismark_bt2.deduplicated.bismark.cov.gz	NveCD4T	36	64	1	29	7	36	43	-0.162790698	0.417	TRUE
MethRate_lane3_DN549342_Blood11_B12_GTGGTACT_L003_EpiAge8648619_trimmed_GRCm38_bismark_bt2.deduplicated.bismark.cov.gz	BCell	36	47	1	2	34	35.5	50	-0.67	0.013	TRUE
MethRate_lane3_DN549342_Blood11_C01_TATCTCCT_L003_EpiAge8648532_trimmed_GRCm38_bismark_bt2.deduplicated.bismark.cov.gz	BCell	36	88	1	38	2	37	35	0.028571429	0.491	TRUE
MethRate_lane3_DN549342_Blood11_C02_TTGAGCGA_L003_EpiAge8648540_trimmed_GRCm38_bismark_bt2.deduplicated.bismark.cov.gz	NveCD4T	36	123	1	5	31	37	32	-1	0.005	TRUE
MethRate_lane3_DN549342_Blood11_C03_TAAGGTCA_L003_EpiAge8648548_trimmed_GRCm38_bismark_bt2.deduplicated.bismark.cov.gz	BCell	36	72	1	34	2	35	43	-0.023255814	0.492	TRUE
MethRate_lane3_DN549342_Blood11_C04_AGCGCCAA_L003_EpiAge8648556_trimmed_GRCm38_bismark_bt2.deduplicated.bismark.cov.gz	BCell	36	227	1	22	14	36	22	-0.636363636	0.164	TRUE
MethRate_lane3_DN549342_Blood11_C05_TGCTGAAC_L003_EpiAge8648564_trimmed_GRCm38_bismark_bt2.deduplicated.bismark.cov.gz	BCell	36	88	1	32	4	37	36	-0.138888889	0.442	TRUE
MethRate_lane3_DN549342_Blood11_C06_AAGGGGTA_L003_EpiAge8648572_trimmed_GRCm38_bismark_bt2.deduplicated.bismark.cov.gz	BCell	36	97	1	53	17	36	35	0.485714286	0.288	TRUE
MethRate_lane3_DN549342_Blood11_C07_ACTTGGGG_L003_EpiAge8648580_trimmed_GRCm38_bismark_bt2.deduplicated.bismark.cov.gz	BCell	36	74	1	37	1	35	43	0.046511628	0.487	TRUE
MethRate_lane3_DN549342_Blood11_C08_GTTTTTCG_L003_EpiAge8648588_trimmed_GRCm38_bismark_bt2.deduplicated.bismark.cov.gz	BCell	36	99	1	3	33	37	35	-0.971428571	0.006	TRUE
MethRate_lane3_DN549342_Blood11_C09_TTCGCAGG_L003_EpiAge8648596_trimmed_GRCm38_bismark_bt2.deduplicated.bismark.cov.gz	BCell	36	72	1	26	10	36	44	-0.227272727	0.36	TRUE
MethRate_lane3_DN549342_Blood11_C10_AATTTGCG_L003_EpiAge8648604_trimmed_GRCm38_bismark_bt2.deduplicated.bismark.cov.gz	BCell	36	51	1	10	26	37	51	-0.529411765	0.167	TRUE
MethRate_lane3_DN549342_Blood11_C11_ATACAGGC_L003_EpiAge8648612_trimmed_GRCm38_bismark_bt2.deduplicated.bismark.cov.gz	BCell	36	67	1	3	33	36	45	-0.733333333	0.015	TRUE
MethRate_lane3_DN549342_Blood11_D01_TGTCATCT_L003_EpiAge8648533_trimmed_GRCm38_bismark_bt2.deduplicated.bismark.cov.gz	BCell	36	91	1	2	34	36	40	-0.85	0.001	TRUE
MethRate_lane3_DN549342_Blood11_D02_GAGACATA_L003_EpiAge8648541_trimmed_GRCm38_bismark_bt2.deduplicated.bismark.cov.gz	BCell	36	90	1	28	8	37	39	-0.230769231	0.392	TRUE
MethRate_lane3_DN549342_Blood11_D03_ACGTTGGC_L003_EpiAge8648549_trimmed_GRCm38_bismark_bt2.deduplicated.bismark.cov.gz	BCell	36	87	1	3	33	37	38	-0.894736842	0.005	TRUE
MethRate_lane3_DN549342_Blood11_D04_GCCTGCCC_L003_EpiAge8648557_trimmed_GRCm38_bismark_bt2.deduplicated.bismark.cov.gz	BCell	36	124	1	90	54	35	30	1.833333333	0.05	TRUE
MethRate_lane3_DN549342_Blood11_D05_GAGGGCAG_L003_EpiAge8648565_trimmed_GRCm38_bismark_bt2.deduplicated.bismark.cov.gz		36	82	1	89	53	37	38	1.368421053	0.077	TRUE
MethRate_lane3_DN549342_Blood11_D06_TTTTACGT_L003_EpiAge8648573_trimmed_GRCm38_bismark_bt2.deduplicated.bismark.cov.gz	BCell	36	78	1	134	98	36	41	2.390243902	0.007	TRUE
MethRate_lane3_DN549342_Blood11_D07_GGCTGCTT_L003_EpiAge8648581_trimmed_GRCm38_bismark_bt2.deduplicated.bismark.cov.gz	NveCd8T	36	88	1	58	22	37	33	0.636363636	0.229	TRUE
MethRate_lane3_DN549342_Blood11_D08_ATTGGTAT_L003_EpiAge8648589_trimmed_GRCm38_bismark_bt2.deduplicated.bismark.cov.gz	NveCD4T	36	68	1	83	47	36	44	1.068181818	0.132	TRUE
MethRate_lane3_DN549342_Blood11_D09_TAGTTATT_L003_EpiAge8648597_trimmed_GRCm38_bismark_bt2.deduplicated.bismark.cov.gz	BCell	36	74	1	32	4	36	40	-0.1	0.446	TRUE
MethRate_lane3_DN549342_Blood11_D10_TGGGTTGG_L003_EpiAge8648605_trimmed_GRCm38_bismark_bt2.deduplicated.bismark.cov.gz		36	60	1	118	82	35	49	1.693877551	0.046	TRUE
MethRate_lane3_DN549342_Blood11_D11_TGAGACTC_L003_EpiAge8648613_trimmed_GRCm38_bismark_bt2.deduplicated.bismark.cov.gz	BCell	36	72	1	16	20	35.5	37.25	-0.523489933	0.175	TRUE
MethRate_lane3_DN549342_Blood11_D12_TTACCTTC_L003_EpiAge8648621_trimmed_GRCm38_bismark_bt2.deduplicated.bismark.cov.gz	BCell	36	66	1	16	20	36	47	-0.425531915	0.234	TRUE
MethRate_lane3_DN549342_Blood11_E01_ATAGCTCT_L003_EpiAge8648534_trimmed_GRCm38_bismark_bt2.deduplicated.bismark.cov.gz	BCell	36	75	1	50	14	36	45	0.311111111	0.358	TRUE
MethRate_lane3_DN549342_Blood11_E02_GTCAAGCT_L003_EpiAge8648542_trimmed_GRCm38_bismark_bt2.deduplicated.bismark.cov.gz	MemCD8T	36	136	1	3	33	36	30	-1.1	0.001	TRUE
MethRate_lane3_DN549342_Blood11_E03_CCAGCTTA_L003_EpiAge8648550_trimmed_GRCm38_bismark_bt2.deduplicated.bismark.cov.gz	BCell	36	115	1	20	16	36	32.25	-0.496124031	0.196	TRUE
MethRate_lane3_DN549342_Blood11_E04_AGGACGAT_L003_EpiAge8648558_trimmed_GRCm38_bismark_bt2.deduplicated.bismark.cov.gz	NveCD4T	36	111	1	19	17	35	32	-0.5	0.196	TRUE
MethRate_lane3_DN549342_Blood11_E05_GTTTTCAC_L003_EpiAge8648566_trimmed_GRCm38_bismark_bt2.deduplicated.bismark.cov.gz	DC	36	73	1	55	19	36	48.25	0.393782383	0.339	TRUE
MethRate_lane3_DN549342_Blood11_E06_TTCCTACA_L003_EpiAge8648574_trimmed_GRCm38_bismark_bt2.deduplicated.bismark.cov.gz	NveCd8T	36	110	1	18	18	36	34	-0.529411765	0.169	TRUE
MethRate_lane3_DN549342_Blood11_E08_CGCCAGTA_L003_EpiAge8648590_trimmed_GRCm38_bismark_bt2.deduplicated.bismark.cov.gz	NveCD4T	36	75	1	13	23	37	42	-0.571428571	0.15	TRUE
MethRate_lane3_DN549342_Blood11_E09_TCCTCCGA_L003_EpiAge8648598_trimmed_GRCm38_bismark_bt2.deduplicated.bismark.cov.gz	BCell	36	79	1	53	17	35	43	0.418604651	0.332	TRUE
MethRate_lane3_DN549342_Blood11_E11_ACTCAGGA_L003_EpiAge8648614_trimmed_GRCm38_bismark_bt2.deduplicated.bismark.cov.gz	BCell	36	76	1	99	63	36.5	42	1.488095238	0.075	TRUE
MethRate_lane3_DN549342_Blood11_E12_TCCGGGTA_L003_EpiAge8648622_trimmed_GRCm38_bismark_bt2.deduplicated.bismark.cov.gz	MemCD8T	36	79	1	2	34	35	41.25	-0.8	0.014	TRUE
MethRate_lane3_DN549342_Blood11_F01_AGTCCAAC_L003_EpiAge8648535_trimmed_GRCm38_bismark_bt2.deduplicated.bismark.cov.gz	BCell	36	96	1	21	15	37	38.25	-0.418300654	0.272	TRUE
MethRate_lane3_DN549342_Blood11_F02_AGCAAGTT_L003_EpiAge8648543_trimmed_GRCm38_bismark_bt2.deduplicated.bismark.cov.gz	BCell	36	114	1	15	21	36	35	-0.6	0.136	TRUE
MethRate_lane3_DN549342_Blood11_F03_GAATCCTA_L003_EpiAge8648551_trimmed_GRCm38_bismark_bt2.deduplicated.bismark.cov.gz	NveCd8T	36	83	1	7	29	36	40	-0.725	0.035	TRUE
MethRate_lane3_DN549342_Blood11_F04_CTTGACCG_L003_EpiAge8648559_trimmed_GRCm38_bismark_bt2.deduplicated.bismark.cov.gz	BCell	36	94	1	3	33	37	34	-1	0.002	TRUE
MethRate_lane3_DN549342_Blood11_F05_GAGATGCC_L003_EpiAge8648567_trimmed_GRCm38_bismark_bt2.deduplicated.bismark.cov.gz	BCell	36	83	1	5	31	36	41	-0.756097561	0.017	TRUE
MethRate_lane3_DN549342_Blood11_F06_AGTGTAGT_L003_EpiAge8648575_trimmed_GRCm38_bismark_bt2.deduplicated.bismark.cov.gz	BCell	36	105	1	4	32	36	40	-0.8	0.008	TRUE
MethRate_lane3_DN549342_Blood11_F07_CTCGTCGA_L003_EpiAge8648583_trimmed_GRCm38_bismark_bt2.deduplicated.bismark.cov.gz	NK	36	70	1	70	34	36	40	0.85	0.175	TRUE
MethRate_lane3_DN549342_Blood11_F08_AAGCCGAA_L003_EpiAge8648591_trimmed_GRCm38_bismark_bt2.deduplicated.bismark.cov.gz	BCell	36	68	1	65	29	35	46	0.652173913	0.24	TRUE
MethRate_lane3_DN549342_Blood11_F09_GCGGGTCT_L003_EpiAge8648599_trimmed_GRCm38_bismark_bt2.deduplicated.bismark.cov.gz	BCell	36	80	1	17	19	35	38	-0.473684211	0.192	TRUE
MethRate_lane3_DN549342_Blood11_F10_GACCGGAA_L003_EpiAge8648607_trimmed_GRCm38_bismark_bt2.deduplicated.bismark.cov.gz	NveCD4T	36	51	1	20	16	36	48	-0.333333333	0.289	TRUE
MethRate_lane3_DN549342_Blood11_F11_GTGTCTGA_L003_EpiAge8648615_trimmed_GRCm38_bismark_bt2.deduplicated.bismark.cov.gz	NveCd8T	36	70	1	36	0	37	42	-0.023809524	0.496	TRUE
MethRate_lane3_DN549342_Blood11_F12_CTACGTAA_L003_EpiAge8648623_trimmed_GRCm38_bismark_bt2.deduplicated.bismark.cov.gz	NveCD4T	36	53	1	100	64	36	57	1.122807018	0.094	TRUE
MethRate_lane3_DN549342_Blood11_G01_TTTGGGCA_L003_EpiAge8648536_trimmed_GRCm38_bismark_bt2.deduplicated.bismark.cov.gz	BCell	36	46	1	101	65	37	49	1.306122449	0.083	TRUE
MethRate_lane3_DN549342_Blood11_G02_GACGCTCA_L003_EpiAge8648544_trimmed_GRCm38_bismark_bt2.deduplicated.bismark.cov.gz	BCell	36	93	1	10	26	35	38.25	-0.653594771	0.071	TRUE
MethRate_lane3_DN549342_Blood11_G03_ACTTCGTA_L003_EpiAge8648552_trimmed_GRCm38_bismark_bt2.deduplicated.bismark.cov.gz	BCell	36	75	1	115	79	38	48	1.604166667	0.035	TRUE
MethRate_lane3_DN549342_Blood11_G04_AGGTCTAA_L003_EpiAge8648560_trimmed_GRCm38_bismark_bt2.deduplicated.bismark.cov.gz	NveCd8T	36	83	1	25	11	35.5	43	-0.244186047	0.359	TRUE
MethRate_lane3_DN549342_Blood11_G05_TTGAGAAG_L003_EpiAge8648568_trimmed_GRCm38_bismark_bt2.deduplicated.bismark.cov.gz	BCell	36	97	1	47	11	36	30	0.366666667	0.336	TRUE
MethRate_lane3_DN549342_Blood11_G06_GTGGCCAA_L003_EpiAge8648576_trimmed_GRCm38_bismark_bt2.deduplicated.bismark.cov.gz	BCell	36	91	1	17	19	37	35	-0.571428571	0.162	TRUE
MethRate_lane3_DN549342_Blood11_G07_TCTACAGT_L003_EpiAge8648584_trimmed_GRCm38_bismark_bt2.deduplicated.bismark.cov.gz	MemCD8T	36	72	1	13	23	37	42	-0.571428571	0.137	TRUE
MethRate_lane3_DN549342_Blood11_G08_TGACCCAC_L003_EpiAge8648592_trimmed_GRCm38_bismark_bt2.deduplicated.bismark.cov.gz	BCell	36	71	1	17	19	37	49	-0.408163265	0.268	TRUE
MethRate_lane3_DN549342_Blood11_G09_GATTCTAT_L003_EpiAge8648600_trimmed_GRCm38_bismark_bt2.deduplicated.bismark.cov.gz	BCell	36	65	1	51	15	37	45	0.311111111	0.354	TRUE
MethRate_lane3_DN549342_Blood11_G10_GATCGAAC_L003_EpiAge8648608_trimmed_GRCm38_bismark_bt2.deduplicated.bismark.cov.gz	BCell	36	76	1	16	20	36	41	-0.487804878	0.212	TRUE
MethRate_lane3_DN549342_Blood11_G11_CTTGAATC_L003_EpiAge8648616_trimmed_GRCm38_bismark_bt2.deduplicated.bismark.cov.gz		36	69	1	26	10	35	33	-0.272727273	0.339	TRUE
MethRate_lane3_DN549342_Blood11_H01_TCTGACGC_L003_EpiAge8648537_trimmed_GRCm38_bismark_bt2.deduplicated.bismark.cov.gz	NveCD4T	36	59	1	42	6	36	52	0.115384615	0.443	TRUE
MethRate_lane3_DN549342_Blood11_H02_ACGGCAGC_L003_EpiAge8648545_trimmed_GRCm38_bismark_bt2.deduplicated.bismark.cov.gz	BCell	36	75	1	2	34	37	43	-0.813953488	0.006	TRUE
MethRate_lane3_DN549342_Blood11_H03_TAGTCGGT_L003_EpiAge8648553_trimmed_GRCm38_bismark_bt2.deduplicated.bismark.cov.gz	BCell	36	129	1	11	25	35	29	-0.827586207	0.038	TRUE
MethRate_lane3_DN549342_Blood11_H04_CGAGATCC_L003_EpiAge8648561_trimmed_GRCm38_bismark_bt2.deduplicated.bismark.cov.gz	BCell	36	86	1	51	15	36	33	0.454545455	0.305	TRUE
MethRate_lane3_DN549342_Blood11_H05_GCATCCGG_L003_EpiAge8648569_trimmed_GRCm38_bismark_bt2.deduplicated.bismark.cov.gz	NK	36	78	1	6	30	35	41	-0.707317073	0.056	TRUE
MethRate_lane3_DN549342_Blood11_H06_AAATACTC_L003_EpiAge8648577_trimmed_GRCm38_bismark_bt2.deduplicated.bismark.cov.gz	BCell	36	107	1	61	25	36	39	0.641025641	0.232	TRUE
MethRate_lane3_DN549342_Blood11_H07_CTTCTAGA_L003_EpiAge8648585_trimmed_GRCm38_bismark_bt2.deduplicated.bismark.cov.gz	BCell	36	45	1	49	13	36	52	0.25	0.387	TRUE
MethRate_lane3_DN549342_Blood11_H08_ATTGCACA_L003_EpiAge8648593_trimmed_GRCm38_bismark_bt2.deduplicated.bismark.cov.gz	BCell	36	55	1	97	61	38	51	1.156862745	0.113	TRUE
MethRate_lane3_DN549342_Blood11_H09_ATGCAAAG_L003_EpiAge8648601_trimmed_GRCm38_bismark_bt2.deduplicated.bismark.cov.gz	BCell	36	65	1	33	3	36	38	-0.078947368	0.452	TRUE
MethRate_lane3_DN549342_Blood11_H10_GTATAGGG_L003_EpiAge8648609_trimmed_GRCm38_bismark_bt2.deduplicated.bismark.cov.gz	RegT	36	62	1	38	2	35	53	0.056603774	0.477	TRUE
MethRate_lane3_DN549342_Blood11_H11_CCGCATGA_L003_EpiAge8648617_trimmed_GRCm38_bismark_bt2.deduplicated.bismark.cov.gz	NveCd8T	36	76	1	3	33	35	43	-0.744186047	0.013	TRUE
MethRate_lane3_DN549342_Blood11_H12_ATGCGTCG_L003_EpiAge8648625_trimmed_GRCm38_bismark_bt2.deduplicated.bismark.cov.gz	BCell	36	54	1	24	12	36	54	-0.222222222	0.375	TRUE
MethRate_lane4_DN549341_Blood12_A03_CTTATTCC_L004_EpiAge8648642_trimmed_GRCm38_bismark_bt2.deduplicated.bismark.cov.gz		10	44	1	2	8	10	19	-0.421052632	0.19	TRUE
MethRate_lane4_DN549341_Blood12_A04_ACTTTACT_L004_EpiAge8648650_trimmed_GRCm38_bismark_bt2.deduplicated.bismark.cov.gz		10	42	1	2	8	10	15	-0.533333333	0.101	TRUE
MethRate_lane4_DN549341_Blood12_A09_CTGACTAC_L004_EpiAge8648690_trimmed_GRCm38_bismark_bt2.deduplicated.bismark.cov.gz	NK	10	45	1	2	8	10	19.25	-0.415584416	0.186	TRUE
MethRate_lane4_DN549341_Blood12_C01_AAGTGATA_L004_EpiAge8648628_trimmed_GRCm38_bismark_bt2.deduplicated.bismark.cov.gz	NveCd8T	10	50	1	6	4	10	19	-0.210526316	0.348	TRUE
MethRate_lane4_DN549341_Blood12_C02_GGAATTTC_L004_EpiAge8648636_trimmed_GRCm38_bismark_bt2.deduplicated.bismark.cov.gz	BCell	10	46	1	2	8	10	16	-0.5	0.107	TRUE
MethRate_lane4_DN549341_Blood12_C04_ATAACTAG_L004_EpiAge8648652_trimmed_GRCm38_bismark_bt2.deduplicated.bismark.cov.gz	NveCD4T	10	53	1	3	7	10	15	-0.466666667	0.191	TRUE
MethRate_lane4_DN549341_Blood12_C12_AACTTATC_L004_EpiAge8648716_trimmed_GRCm38_bismark_bt2.deduplicated.bismark.cov.gz	BCell	10	43	1	44	34	9	27	1.296296296	0.171	TRUE
MethRate_lane4_DN549341_Blood12_D02_TTGGAGCA_L004_EpiAge8648637_trimmed_GRCm38_bismark_bt2.deduplicated.bismark.cov.gz	BCell	10	47	1	15	5	10	14	0.357142857	0.346	TRUE
MethRate_lane4_DN549341_Blood12_D04_AATAGAGA_L004_EpiAge8648653_trimmed_GRCm38_bismark_bt2.deduplicated.bismark.cov.gz	NK	10	59	1	5	5	10	13	-0.384615385	0.26	TRUE
MethRate_lane4_DN549341_Blood12_D05_CCTACCCG_L004_EpiAge8648661_trimmed_GRCm38_bismark_bt2.deduplicated.bismark.cov.gz	BCell	10	67	1	3	7	10	17	-0.411764706	0.194	TRUE
MethRate_lane4_DN549341_Blood12_D07_AGGACACT_L004_EpiAge8648677_trimmed_GRCm38_bismark_bt2.deduplicated.bismark.cov.gz	BCell	10	42	1	18	8	10	16	0.5	0.3	TRUE
MethRate_lane4_DN549341_Blood12_D10_GAAGAGAT_L004_EpiAge8648701_trimmed_GRCm38_bismark_bt2.deduplicated.bismark.cov.gz	BCell	10	51	1	2	8	10	15	-0.533333333	0.092	TRUE
MethRate_lane4_DN549341_Blood12_D11_CATTTTGC_L004_EpiAge8648709_trimmed_GRCm38_bismark_bt2.deduplicated.bismark.cov.gz	NveCD4T	10	58	1	2	8	10	24	-0.333333333	0.174	TRUE
MethRate_lane4_DN549341_Blood12_E02_AAGGTCTG_L004_EpiAge8648638_trimmed_GRCm38_bismark_bt2.deduplicated.bismark.cov.gz	MemCD8T	10	75	1	5	5	10	15	-0.333333333	0.291	TRUE
MethRate_lane4_DN549341_Blood12_E03_GGACATAT_L004_EpiAge8648646_trimmed_GRCm38_bismark_bt2.deduplicated.bismark.cov.gz	NveCd8T	10	78	1	3	7	10	18	-0.388888889	0.209	TRUE
MethRate_lane4_DN549341_Blood12_E04_TCACCATT_L004_EpiAge8648654_trimmed_GRCm38_bismark_bt2.deduplicated.bismark.cov.gz	NveCD4T	10	56	1	2	8	10	20	-0.4	0.152	TRUE
MethRate_lane4_DN549341_Blood12_E06_GGACACGG_L004_EpiAge8648670_trimmed_GRCm38_bismark_bt2.deduplicated.bismark.cov.gz	NveCD4T	10	67	1	9	1	10	15	-0.066666667	0.495	TRUE
MethRate_lane4_DN549341_Blood12_E08_CAGATTTC_L004_EpiAge8648686_trimmed_GRCm38_bismark_bt2.deduplicated.bismark.cov.gz	NveCd8T	10	45	1	2	8	10	20	-0.4	0.138	TRUE
MethRate_lane4_DN549341_Blood12_E09_GGGGACTA_L004_EpiAge8648694_trimmed_GRCm38_bismark_bt2.deduplicated.bismark.cov.gz	NveCd8T	10	43	1	2	8	10	18	-0.444444444	0.218	TRUE
MethRate_lane4_DN549341_Blood12_E10_CGTATGCA_L004_EpiAge8648702_trimmed_GRCm38_bismark_bt2.deduplicated.bismark.cov.gz	BCell	10	52	1	2	8	10	16	-0.5	0.123	TRUE
MethRate_lane4_DN549341_Blood12_E11_TCCTCTCT_L004_EpiAge8648710_trimmed_GRCm38_bismark_bt2.deduplicated.bismark.cov.gz	BCell	10	62	1	5	5	9	14	-0.285714286	0.304	TRUE
MethRate_lane4_DN549341_Blood12_F01_AGCCGTGA_L004_EpiAge8648631_trimmed_GRCm38_bismark_bt2.deduplicated.bismark.cov.gz	MemCD8T	10	51	1	29	19	10	18	1.055555556	0.174	TRUE
MethRate_lane4_DN549341_Blood12_F02_AATTAGGC_L004_EpiAge8648639_trimmed_GRCm38_bismark_bt2.deduplicated.bismark.cov.gz	NveCD4T	10	64	1	21	11	10	17	0.647058824	0.261	TRUE
MethRate_lane4_DN549341_Blood12_F03_CGGTTGGG_L004_EpiAge8648647_trimmed_GRCm38_bismark_bt2.deduplicated.bismark.cov.gz		10	78	1	25	15	10	15	1	0.188	TRUE
MethRate_lane4_DN549341_Blood12_F04_CGCCTGAT_L004_EpiAge8648655_trimmed_GRCm38_bismark_bt2.deduplicated.bismark.cov.gz	NveCd8T	10	46	1	12	2	10	23	0.086956522	0.467	TRUE
MethRate_lane4_DN549341_Blood12_F05_TATACATC_L004_EpiAge8648663_trimmed_GRCm38_bismark_bt2.deduplicated.bismark.cov.gz	NveCd8T	10	55	1	3	7	10	16	-0.4375	0.171	TRUE
MethRate_lane4_DN549341_Blood12_F06_CGCACCTA_L004_EpiAge8648671_trimmed_GRCm38_bismark_bt2.deduplicated.bismark.cov.gz	MemCD8T	10	43	1	2	8	9	28	-0.25	0.245	TRUE
MethRate_lane4_DN549341_Blood12_F07_AAACATCA_L004_EpiAge8648679_trimmed_GRCm38_bismark_bt2.deduplicated.bismark.cov.gz	NveCD4T	10	72	1	3	7	10	15	-0.466666667	0.151	TRUE
MethRate_lane4_DN549341_Blood12_F08_GCGTAGGT_L004_EpiAge8648687_trimmed_GRCm38_bismark_bt2.deduplicated.bismark.cov.gz	NveCd8T	10	72	1	13	3	9.5	16	0.21875	0.42	TRUE
MethRate_lane4_DN549341_Blood12_F09_GGAGTTGA_L004_EpiAge8648695_trimmed_GRCm38_bismark_bt2.deduplicated.bismark.cov.gz	NveCd8T	10	58	1	2	8	10	21	-0.380952381	0.158	TRUE
MethRate_lane4_DN549341_Blood12_F11_AGCAACGA_L004_EpiAge8648711_trimmed_GRCm38_bismark_bt2.deduplicated.bismark.cov.gz	NveCd8T	10	47	1	2	8	9	24	-0.291666667	0.207	TRUE
MethRate_lane4_DN549341_Blood12_F12_CAAGGAGC_L004_EpiAge8648719_trimmed_GRCm38_bismark_bt2.deduplicated.bismark.cov.gz	BCell	10	63	1	9	1	10	17.25	-0.057971014	0.476	TRUE
MethRate_lane4_DN549341_Blood12_G02_AATCGGGT_L004_EpiAge8648640_trimmed_GRCm38_bismark_bt2.deduplicated.bismark.cov.gz	BCell	10	79	1	16	6	10	15.25	0.393442623	0.339	TRUE
MethRate_lane4_DN549341_Blood12_G03_GTCCGTGA_L004_EpiAge8648648_trimmed_GRCm38_bismark_bt2.deduplicated.bismark.cov.gz	NveCD4T	10	61	1	2	8	10	14	-0.571428571	0.098	TRUE
MethRate_lane4_DN549341_Blood12_G04_GCGTGAAC_L004_EpiAge8648656_trimmed_GRCm38_bismark_bt2.deduplicated.bismark.cov.gz	NveCd8T	10	42	1	22	12	10	18	0.666666667	0.264	TRUE
MethRate_lane4_DN549341_Blood12_G05_AAGCGACT_L004_EpiAge8648664_trimmed_GRCm38_bismark_bt2.deduplicated.bismark.cov.gz	NveCD4T	10	61	1	2	8	10	20	-0.4	0.184	TRUE
MethRate_lane4_DN549341_Blood12_G06_CTTCGGCT_L004_EpiAge8648672_trimmed_GRCm38_bismark_bt2.deduplicated.bismark.cov.gz	BCell	10	71	1	2	8	10	12	-0.666666667	0.067	TRUE
MethRate_lane4_DN549341_Blood12_G07_CCATAGCT_L004_EpiAge8648680_trimmed_GRCm38_bismark_bt2.deduplicated.bismark.cov.gz	NveCd8T	10	41	1	2	8	10	23	-0.347826087	0.198	TRUE
MethRate_lane4_DN549341_Blood12_G08_GGCATTCG_L004_EpiAge8648688_trimmed_GRCm38_bismark_bt2.deduplicated.bismark.cov.gz	NveCD4T	10	53	1	2	8	10	17	-0.470588235	0.139	TRUE
MethRate_lane4_DN549341_Blood12_G09_AGCTCATC_L004_EpiAge8648696_trimmed_GRCm38_bismark_bt2.deduplicated.bismark.cov.gz	NveCD4T	10	67	1	10	0	10	16	0	0.52	TRUE
MethRate_lane4_DN549341_Blood12_G10_GCTTAAAC_L004_EpiAge8648704_trimmed_GRCm38_bismark_bt2.deduplicated.bismark.cov.gz	MemCD8T	10	59	1	3	7	10	16	-0.4375	0.21	TRUE
MethRate_lane4_DN549341_Blood12_H03_GCCGAACC_L004_EpiAge8648649_trimmed_GRCm38_bismark_bt2.deduplicated.bismark.cov.gz	NK	10	81	1	7	3	10	15	-0.2	0.414	TRUE
MethRate_lane4_DN549341_Blood12_H05_GAAGCGCA_L004_EpiAge8648665_trimmed_GRCm38_bismark_bt2.deduplicated.bismark.cov.gz	BCell	10	68	1	27	17	10	16	1.0625	0.188	TRUE
MethRate_lane4_DN549341_Blood12_H06_CGAATCGA_L004_EpiAge8648673_trimmed_GRCm38_bismark_bt2.deduplicated.bismark.cov.gz	NveCd8T	10	66	1	2	8	10	14	-0.571428571	0.091	TRUE
MethRate_lane4_DN549341_Blood12_H07_GTTATGGC_L004_EpiAge8648681_trimmed_GRCm38_bismark_bt2.deduplicated.bismark.cov.gz	NveCD4T	10	47	1	6	4	10	14	-0.285714286	0.318	TRUE
MethRate_lane4_DN549341_Blood12_H08_TGGGGCTT_L004_EpiAge8648689_trimmed_GRCm38_bismark_bt2.deduplicated.bismark.cov.gz	NveCD4T	10	56	1	2	8	10	15	-0.533333333	0.13	TRUE
MethRate_lane4_DN549341_Blood12_H09_TAATCAAC_L004_EpiAge8648697_trimmed_GRCm38_bismark_bt2.deduplicated.bismark.cov.gz	NK	10	47	1	26	16	9	21	0.80952381	0.234	TRUE
MethRate_lane4_DN549341_Blood12_H10_GTTCCGCA_L004_EpiAge8648705_trimmed_GRCm38_bismark_bt2.deduplicated.bismark.cov.gz		10	70	1	2	8	10	14	-0.571428571	0.093	TRUE
MethRate_lane5_DN549339_Blood15_A01_CGGCAAAC_L005_EpiAge8648722_trimmed_GRCm38_bismark_bt2.deduplicated.bismark.cov.gz	Mono	36	117	1	69	33	36	33	1	0.143	TRUE
MethRate_lane5_DN549339_Blood15_A02_GTCATAAG_L005_EpiAge8648730_trimmed_GRCm38_bismark_bt2.deduplicated.bismark.cov.gz	BCell	36	131	1	5	31	36	31	-1	0.006	TRUE
MethRate_lane5_DN549339_Blood15_A03_GTAGTCGT_L005_EpiAge8648738_trimmed_GRCm38_bismark_bt2.deduplicated.bismark.cov.gz	BCell	36	91	1	19	17	36	36	-0.472222222	0.227	TRUE
MethRate_lane5_DN549339_Blood15_A04_TAATCGTG_L005_EpiAge8648746_trimmed_GRCm38_bismark_bt2.deduplicated.bismark.cov.gz	BCell	36	108	1	33	3	36.5	35	-0.1	0.455	TRUE
MethRate_lane5_DN549339_Blood15_A05_AGACTCAG_L005_EpiAge8648754_trimmed_GRCm38_bismark_bt2.deduplicated.bismark.cov.gz	Mono	36	128	1	20	16	35	37	-0.405405405	0.251	TRUE
MethRate_lane5_DN549339_Blood15_A06_TATTCCGC_L005_EpiAge8648762_trimmed_GRCm38_bismark_bt2.deduplicated.bismark.cov.gz	BCell	36	104	1	46	10	36	43	0.23255814	0.372	TRUE
MethRate_lane5_DN549339_Blood15_A07_CCGTTTTC_L005_EpiAge8648770_trimmed_GRCm38_bismark_bt2.deduplicated.bismark.cov.gz	BCell	36	67	1	4	32	36	35	-0.914285714	0.007	TRUE
MethRate_lane5_DN549339_Blood15_A08_TACCCTTT_L005_EpiAge8648778_trimmed_GRCm38_bismark_bt2.deduplicated.bismark.cov.gz	BCell	36	67	1	67	31	36	40	0.775	0.201	TRUE
MethRate_lane5_DN549339_Blood15_A09_TAAAGGCG_L005_EpiAge8648786_trimmed_GRCm38_bismark_bt2.deduplicated.bismark.cov.gz	BCell	36	123	1	19	17	36	33	-0.515151515	0.2	TRUE
MethRate_lane5_DN549339_Blood15_B01_CCTGATGG_L005_EpiAge8648723_trimmed_GRCm38_bismark_bt2.deduplicated.bismark.cov.gz	EffCD4T	36	119	1	10	26	36.5	36	-0.736111111	0.054	TRUE
MethRate_lane5_DN549339_Blood15_B02_TCCAAAAG_L005_EpiAge8648731_trimmed_GRCm38_bismark_bt2.deduplicated.bismark.cov.gz	BCell	36	104	1	69	33	36	33	1	0.138	TRUE
MethRate_lane5_DN549339_Blood15_B03_GCGCGATA_L005_EpiAge8648739_trimmed_GRCm38_bismark_bt2.deduplicated.bismark.cov.gz	NveCD4T	36	120	1	47	11	36	30.25	0.363636364	0.348	TRUE
MethRate_lane5_DN549339_Blood15_B04_ATTACCTT_L005_EpiAge8648747_trimmed_GRCm38_bismark_bt2.deduplicated.bismark.cov.gz	BCell	36	59	1	63	27	37	42	0.619047619	0.242	TRUE
MethRate_lane5_DN549339_Blood15_B05_GCGAGGTT_L005_EpiAge8648755_trimmed_GRCm38_bismark_bt2.deduplicated.bismark.cov.gz	BCell	36	124	1	15	21	35	33	-0.606060606	0.126	TRUE
MethRate_lane5_DN549339_Blood15_B06_ATAGAAAC_L005_EpiAge8648763_trimmed_GRCm38_bismark_bt2.deduplicated.bismark.cov.gz	BCell	36	198	1	27	9	36	22	-0.409090909	0.277	TRUE
MethRate_lane5_DN549339_Blood15_B08_CCGAAGAA_L005_EpiAge8648779_trimmed_GRCm38_bismark_bt2.deduplicated.bismark.cov.gz	BCell	36	171	1	17	19	37	28	-0.714285714	0.115	TRUE
MethRate_lane5_DN549339_Blood15_B09_CTGTGGGA_L005_EpiAge8648787_trimmed_GRCm38_bismark_bt2.deduplicated.bismark.cov.gz	BCell	36	102	1	24	12	35	36	-0.305555556	0.304	TRUE
MethRate_lane5_DN549339_Blood15_B10_TACTTTTC_L005_EpiAge8648795_trimmed_GRCm38_bismark_bt2.deduplicated.bismark.cov.gz		36	117	1	102	66	35	30	2.233333333	0.024	TRUE
MethRate_lane5_DN549339_Blood15_B11_CGAGCACT_L005_EpiAge8648803_trimmed_GRCm38_bismark_bt2.deduplicated.bismark.cov.gz	NveCD4T	36	64	1	31	5	35	57	-0.070175439	0.457	TRUE
MethRate_lane5_DN549339_Blood15_B12_GAGCATAG_L005_EpiAge8648811_trimmed_GRCm38_bismark_bt2.deduplicated.bismark.cov.gz	BCell	36	56	1	71	35	36	42	0.833333333	0.193	TRUE
MethRate_lane5_DN549339_Blood15_C01_GAGACGTG_L005_EpiAge8648724_trimmed_GRCm38_bismark_bt2.deduplicated.bismark.cov.gz	BCell	36	118	1	92	56	35	33	1.727272727	0.063	TRUE
MethRate_lane5_DN549339_Blood15_C03_CTAGGCTC_L005_EpiAge8648740_trimmed_GRCm38_bismark_bt2.deduplicated.bismark.cov.gz	NK	36	130	1	21	15	36	33.25	-0.45112782	0.245	TRUE
MethRate_lane5_DN549339_Blood15_C04_ACCGATGT_L005_EpiAge8648748_trimmed_GRCm38_bismark_bt2.deduplicated.bismark.cov.gz	RegT	36	131	1	9	27	36	31	-0.870967742	0.02	TRUE
MethRate_lane5_DN549339_Blood15_C05_ACTGGGAC_L005_EpiAge8648756_trimmed_GRCm38_bismark_bt2.deduplicated.bismark.cov.gz	BCell	36	130	1	19	17	36	31	-0.548387097	0.159	TRUE
MethRate_lane5_DN549339_Blood15_C06_CATTGTCT_L005_EpiAge8648764_trimmed_GRCm38_bismark_bt2.deduplicated.bismark.cov.gz	BCell	36	150	1	27	9	36	31	-0.290322581	0.339	TRUE
MethRate_lane5_DN549339_Blood15_C07_TAGATAGG_L005_EpiAge8648772_trimmed_GRCm38_bismark_bt2.deduplicated.bismark.cov.gz	BCell	36	83	1	110	74	36	40	1.85	0.04	TRUE
MethRate_lane5_DN549339_Blood15_C08_CGCGTCTC_L005_EpiAge8648780_trimmed_GRCm38_bismark_bt2.deduplicated.bismark.cov.gz	BCell	36	108	1	51	15	37	35	0.4	0.308	TRUE
MethRate_lane5_DN549339_Blood15_C09_ACACGTCG_L005_EpiAge8648788_trimmed_GRCm38_bismark_bt2.deduplicated.bismark.cov.gz	BCell	36	78	1	85	49	36	37	1.324324324	0.115	TRUE
MethRate_lane5_DN549339_Blood15_C10_CAGTATCG_L005_EpiAge8648796_trimmed_GRCm38_bismark_bt2.deduplicated.bismark.cov.gz	BCell	36	109	1	17	19	36	32.25	-0.589147287	0.166	TRUE
MethRate_lane5_DN549339_Blood15_C12_GGGCTACG_L005_EpiAge8648812_trimmed_GRCm38_bismark_bt2.deduplicated.bismark.cov.gz		36	52	1	4	32	35	55.25	-0.561085973	0.066	TRUE
MethRate_lane5_DN549339_Blood15_D01_ATGTACGA_L005_EpiAge8648725_trimmed_GRCm38_bismark_bt2.deduplicated.bismark.cov.gz	BCell	36	152	1	35	1	36	30	-0.033333333	0.486	TRUE
MethRate_lane5_DN549339_Blood15_D02_CAGACCAA_L005_EpiAge8648733_trimmed_GRCm38_bismark_bt2.deduplicated.bismark.cov.gz	MemCD8T	36	64	1	2	34	36	48.25	-0.704663212	0.01	TRUE
MethRate_lane5_DN549339_Blood15_D03_GACTACAA_L005_EpiAge8648741_trimmed_GRCm38_bismark_bt2.deduplicated.bismark.cov.gz	BCell	36	105	1	9	27	36	36	-0.75	0.059	TRUE
MethRate_lane5_DN549339_Blood15_D04_GATGTAGG_L005_EpiAge8648749_trimmed_GRCm38_bismark_bt2.deduplicated.bismark.cov.gz	BCell	36	147	1	58	22	36	30	0.733333333	0.212	TRUE
MethRate_lane5_DN549339_Blood15_D05_CACTGAAC_L005_EpiAge8648757_trimmed_GRCm38_bismark_bt2.deduplicated.bismark.cov.gz	BCell	36	125	1	16	20	36	33	-0.606060606	0.149	TRUE
MethRate_lane5_DN549339_Blood15_D06_GATTACCA_L005_EpiAge8648765_trimmed_GRCm38_bismark_bt2.deduplicated.bismark.cov.gz	BCell	36	124	1	11	25	36	31	-0.806451613	0.053	TRUE
MethRate_lane5_DN549339_Blood15_D08_ATGGATTA_L005_EpiAge8648781_trimmed_GRCm38_bismark_bt2.deduplicated.bismark.cov.gz	BCell	36	114	1	30	6	36	33	-0.181818182	0.396	TRUE
MethRate_lane5_DN549339_Blood15_D09_TAAATCGT_L005_EpiAge8648789_trimmed_GRCm38_bismark_bt2.deduplicated.bismark.cov.gz	NveCD4T	36	88	1	20	16	36	42.25	-0.378698225	0.25	TRUE
MethRate_lane5_DN549339_Blood15_D10_GGACTAAC_L005_EpiAge8648797_trimmed_GRCm38_bismark_bt2.deduplicated.bismark.cov.gz	BCell	36	71	1	7	29	35	45	-0.622222222	0.086	TRUE
MethRate_lane5_DN549339_Blood15_D11_TCAAGTCC_L005_EpiAge8648805_trimmed_GRCm38_bismark_bt2.deduplicated.bismark.cov.gz	MemCD8T	36	53	1	110	74	37	50	1.46	0.066	TRUE
MethRate_lane5_DN549339_Blood15_D12_CGGGAAAT_L005_EpiAge8648813_trimmed_GRCm38_bismark_bt2.deduplicated.bismark.cov.gz	EffCD4T	36	128	1	3	33	36	29	-1.137931034	9.00E-04	TRUE
MethRate_lane5_DN549339_Blood15_E01_ACCCCCAG_L005_EpiAge8648726_trimmed_GRCm38_bismark_bt2.deduplicated.bismark.cov.gz	EffCD4T	36	128	1	2	34	36	33	-1.03030303	0.001	TRUE
MethRate_lane5_DN549339_Blood15_E02_CGATGACG_L005_EpiAge8648734_trimmed_GRCm38_bismark_bt2.deduplicated.bismark.cov.gz	BCell	36	97	1	11	25	37	40	-0.65	0.113	TRUE
MethRate_lane5_DN549339_Blood15_E03_CGTCAAGG_L005_EpiAge8648742_trimmed_GRCm38_bismark_bt2.deduplicated.bismark.cov.gz	BCell	36	79	1	26	10	37	37	-0.297297297	0.347	TRUE
MethRate_lane5_DN549339_Blood15_E04_CTAAGCTT_L005_EpiAge8648750_trimmed_GRCm38_bismark_bt2.deduplicated.bismark.cov.gz	BCell	36	105	1	33	3	36	38	-0.078947368	0.466	TRUE
MethRate_lane5_DN549339_Blood15_E05_AGAAACCA_L005_EpiAge8648758_trimmed_GRCm38_bismark_bt2.deduplicated.bismark.cov.gz	EffCD4T	36	96	1	5	31	36	33	-0.939393939	0.011	TRUE
MethRate_lane5_DN549339_Blood15_E06_TTGCCGAC_L005_EpiAge8648766_trimmed_GRCm38_bismark_bt2.deduplicated.bismark.cov.gz	BCell	36	105	1	35	1	36	32	-0.03125	0.484	TRUE
MethRate_lane5_DN549339_Blood15_E07_CGAGGCAG_L005_EpiAge8648774_trimmed_GRCm38_bismark_bt2.deduplicated.bismark.cov.gz	BCell	36	70	1	14	22	36	46.25	-0.475675676	0.203	TRUE
MethRate_lane5_DN549339_Blood15_E08_CGAAAAAC_L005_EpiAge8648782_trimmed_GRCm38_bismark_bt2.deduplicated.bismark.cov.gz	NveCD4T	36	84	1	25	11	38	38.25	-0.339869281	0.332	TRUE
MethRate_lane5_DN549339_Blood15_E09_TGATGGAT_L005_EpiAge8648790_trimmed_GRCm38_bismark_bt2.deduplicated.bismark.cov.gz	BCell	36	74	1	29	7	36	44	-0.159090909	0.409	TRUE
MethRate_lane5_DN549339_Blood15_E10_TGGAAACG_L005_EpiAge8648798_trimmed_GRCm38_bismark_bt2.deduplicated.bismark.cov.gz	Mono	36	60	1	83	47	37	42	1.095238095	0.137	TRUE
MethRate_lane5_DN549339_Blood15_E12_AATCGATG_L005_EpiAge8648814_trimmed_GRCm38_bismark_bt2.deduplicated.bismark.cov.gz	BCell	36	111	1	79	43	37	36.25	1.15862069	0.104	TRUE
MethRate_lane5_DN549339_Blood15_F01_CACCCAAA_L005_EpiAge8648727_trimmed_GRCm38_bismark_bt2.deduplicated.bismark.cov.gz	BCell	36	118	1	39	3	36	31	0.096774194	0.461	TRUE
MethRate_lane5_DN549339_Blood15_F02_AAGAGTGC_L005_EpiAge8648735_trimmed_GRCm38_bismark_bt2.deduplicated.bismark.cov.gz	BCell	36	74	1	95	59	35	42.25	1.420118343	0.074	TRUE
MethRate_lane5_DN549339_Blood15_F03_GTACAAGA_L005_EpiAge8648743_trimmed_GRCm38_bismark_bt2.deduplicated.bismark.cov.gz	MemCD8T	36	56	1	13	23	35	48	-0.458333333	0.201	TRUE
MethRate_lane5_DN549339_Blood15_F04_ATCCGCAA_L005_EpiAge8648751_trimmed_GRCm38_bismark_bt2.deduplicated.bismark.cov.gz	BCell	36	96	1	53	17	35	37	0.486486486	0.3	TRUE
MethRate_lane5_DN549339_Blood15_F05_GGCCCAAA_L005_EpiAge8648759_trimmed_GRCm38_bismark_bt2.deduplicated.bismark.cov.gz	BCell	36	119	1	17	19	37	31	-0.64516129	0.145	TRUE
MethRate_lane5_DN549339_Blood15_F06_TAGTAGAG_L005_EpiAge8648767_trimmed_GRCm38_bismark_bt2.deduplicated.bismark.cov.gz	BCell	36	96	1	60	24	35	40	0.625	0.257	TRUE
MethRate_lane5_DN549339_Blood15_F07_ATTTTGCA_L005_EpiAge8648775_trimmed_GRCm38_bismark_bt2.deduplicated.bismark.cov.gz	BCell	36	87	1	76	40	36	38	1.052631579	0.133	TRUE
MethRate_lane5_DN549339_Blood15_F08_TCGGGAAT_L005_EpiAge8648783_trimmed_GRCm38_bismark_bt2.deduplicated.bismark.cov.gz	MemCD8T	36	80	1	148	112	35.5	41	2.743902439	0.003	TRUE
MethRate_lane5_DN549339_Blood15_F09_GGCGGAAG_L005_EpiAge8648791_trimmed_GRCm38_bismark_bt2.deduplicated.bismark.cov.gz	BCell	36	62	1	101	65	36	48.25	1.347150259	0.072	TRUE
MethRate_lane5_DN549339_Blood15_F10_TTAGTCAA_L005_EpiAge8648799_trimmed_GRCm38_bismark_bt2.deduplicated.bismark.cov.gz	NK	36	77	1	28	8	36	44	-0.181818182	0.401	TRUE
MethRate_lane5_DN549339_Blood15_F11_GTTCAAAG_L005_EpiAge8648807_trimmed_GRCm38_bismark_bt2.deduplicated.bismark.cov.gz	NveCD4T	36	62	1	54	18	35	37	0.513513514	0.278	TRUE
MethRate_lane5_DN549339_Blood15_F12_CAGCACGG_L005_EpiAge8648815_trimmed_GRCm38_bismark_bt2.deduplicated.bismark.cov.gz	BCell	36	76	1	106	70	35	42.25	1.680473373	0.037	TRUE
MethRate_lane5_DN549339_Blood15_G01_TGCAGAGG_L005_EpiAge8648728_trimmed_GRCm38_bismark_bt2.deduplicated.bismark.cov.gz	EffCD4T	36	86	1	95	59	36	40	1.475	0.074	TRUE
MethRate_lane5_DN549339_Blood15_G02_TGTCGCAC_L005_EpiAge8648736_trimmed_GRCm38_bismark_bt2.deduplicated.bismark.cov.gz	BCell	36	80	1	10	26	36	37.25	-0.697986577	0.075	TRUE
MethRate_lane5_DN549339_Blood15_G03_GACCCAGA_L005_EpiAge8648744_trimmed_GRCm38_bismark_bt2.deduplicated.bismark.cov.gz	RegT	36	68	1	49	13	35	46.25	0.302702703	0.374	TRUE
MethRate_lane5_DN549339_Blood15_G04_TGCATGCC_L005_EpiAge8648752_trimmed_GRCm38_bismark_bt2.deduplicated.bismark.cov.gz	BCell	36	100	1	64	28	36	38	0.736842105	0.198	TRUE
MethRate_lane5_DN549339_Blood15_G05_AGCTTCCA_L005_EpiAge8648760_trimmed_GRCm38_bismark_bt2.deduplicated.bismark.cov.gz	MemCD4T	36	93	1	23	13	36	34	-0.382352941	0.277	TRUE
MethRate_lane5_DN549339_Blood15_G06_ATGATGTC_L005_EpiAge8648768_trimmed_GRCm38_bismark_bt2.deduplicated.bismark.cov.gz	MemCD8T	36	81	1	44	8	36	38.25	0.209150327	0.401	TRUE
MethRate_lane5_DN549339_Blood15_G07_ACAGGGCA_L005_EpiAge8648776_trimmed_GRCm38_bismark_bt2.deduplicated.bismark.cov.gz	NveCD4T	36	91	1	39	3	35.5	40	0.0875	0.452	TRUE
MethRate_lane5_DN549339_Blood15_G08_CAGGTCGT_L005_EpiAge8648784_trimmed_GRCm38_bismark_bt2.deduplicated.bismark.cov.gz	BCell	36	67	1	11	25	37	46	-0.565217391	0.121	TRUE
MethRate_lane5_DN549339_Blood15_G09_CCTGCGTT_L005_EpiAge8648792_trimmed_GRCm38_bismark_bt2.deduplicated.bismark.cov.gz	BCell	36	66	1	18	18	36	43	-0.418604651	0.251	TRUE
MethRate_lane5_DN549339_Blood15_G10_GGCACTTC_L005_EpiAge8648800_trimmed_GRCm38_bismark_bt2.deduplicated.bismark.cov.gz	BCell	36	77	1	3	33	37	42	-0.80952381	0.008	TRUE
MethRate_lane5_DN549339_Blood15_G11_GCTATTGT_L005_EpiAge8648808_trimmed_GRCm38_bismark_bt2.deduplicated.bismark.cov.gz	EffCD4T	36	61	1	15	21	35.5	45	-0.455555556	0.228	TRUE
MethRate_lane5_DN549339_Blood15_G12_TATACTCA_L005_EpiAge8648816_trimmed_GRCm38_bismark_bt2.deduplicated.bismark.cov.gz	BCell	36	59	1	74	38	35	47.25	0.825396825	0.197	TRUE
MethRate_lane5_DN549339_Blood15_H03_GGACTTGT_L005_EpiAge8648745_trimmed_GRCm38_bismark_bt2.deduplicated.bismark.cov.gz	RegT	36	70	1	51	15	34	44	0.386363636	0.333	TRUE
MethRate_lane5_DN549339_Blood15_H04_TACCTAAG_L005_EpiAge8648753_trimmed_GRCm38_bismark_bt2.deduplicated.bismark.cov.gz	BCell	36	96	1	11	25	37	36	-0.722222222	0.088	TRUE
MethRate_lane5_DN549339_Blood15_H05_CTGGCCTG_L005_EpiAge8648761_trimmed_GRCm38_bismark_bt2.deduplicated.bismark.cov.gz		36	74	1	27	9	36	41	-0.219512195	0.378	TRUE
MethRate_lane5_DN549339_Blood15_H06_TTCACCTG_L005_EpiAge8648769_trimmed_GRCm38_bismark_bt2.deduplicated.bismark.cov.gz	Mono	36	107	1	37	1	36	32	0.03125	0.484	TRUE
MethRate_lane5_DN549339_Blood15_H07_ATTACTGT_L005_EpiAge8648777_trimmed_GRCm38_bismark_bt2.deduplicated.bismark.cov.gz	BCell	36	93	1	41	5	36	34	0.147058824	0.443	TRUE
MethRate_lane5_DN549339_Blood15_H08_TTTCCTCT_L005_EpiAge8648785_trimmed_GRCm38_bismark_bt2.deduplicated.bismark.cov.gz	BCell	36	82	1	27	9	36	37	-0.243243243	0.374	TRUE
MethRate_lane5_DN549339_Blood15_H09_GCATATCA_L005_EpiAge8648793_trimmed_GRCm38_bismark_bt2.deduplicated.bismark.cov.gz	BCell	36	66	1	130	94	36	46.25	2.032432432	0.016	TRUE
MethRate_lane5_DN549339_Blood15_H10_CGCGTACA_L005_EpiAge8648801_trimmed_GRCm38_bismark_bt2.deduplicated.bismark.cov.gz		36	97	1	136	100	37	36	2.75	9.00E-04	TRUE
MethRate_lane5_DN549339_Blood15_H11_CCGAAAGT_L005_EpiAge8648809_trimmed_GRCm38_bismark_bt2.deduplicated.bismark.cov.gz	MemCD8T	36	107	1	3	33	36	34	-0.970588235	9.00E-04	TRUE
MethRate_lane6_DN549337_Blood22_A03_CAATGCAG_L006_EpiAge8648834_trimmed_GRCm38_bismark_bt2.deduplicated.bismark.cov.gz	Baso	77	46	1	105	28	75	70.25	0.427046263	0.272	TRUE
MethRate_lane6_DN549337_Blood22_A06_GCAAAAGC_L006_EpiAge8648858_trimmed_GRCm38_bismark_bt2.deduplicated.bismark.cov.gz	BCell	77	80	1	62	15	76	51	-0.274509804	0.364	TRUE
MethRate_lane6_DN549337_Blood22_A08_AGTACTCC_L006_EpiAge8648874_trimmed_GRCm38_bismark_bt2.deduplicated.bismark.cov.gz		77	57	1	26	51	75	56	-0.875	0.115	TRUE
MethRate_lane6_DN549337_Blood22_B03_TGCCCGTA_L006_EpiAge8648835_trimmed_GRCm38_bismark_bt2.deduplicated.bismark.cov.gz	BCell	77	57	1	66	11	76	61	-0.163934426	0.422	TRUE
MethRate_lane6_DN549337_Blood22_B10_GTAACACC_L006_EpiAge8648891_trimmed_GRCm38_bismark_bt2.deduplicated.bismark.cov.gz	NveCD4T	77	45	1	73	4	76	67.25	-0.044609665	0.479	TRUE
MethRate_lane6_DN549337_Blood22_C01_ACCGTCGG_L006_EpiAge8648820_trimmed_GRCm38_bismark_bt2.deduplicated.bismark.cov.gz	BCell	77	46	1	106	29	75.5	69	0.442028986	0.272	TRUE
MethRate_lane6_DN549337_Blood22_C08_ACTACTAT_L006_EpiAge8648876_trimmed_GRCm38_bismark_bt2.deduplicated.bismark.cov.gz	Mono	77	42	1	92	15	75	71.25	0.238596491	0.376	TRUE
MethRate_lane6_DN549337_Blood22_C09_TAAGCTAC_L006_EpiAge8648884_trimmed_GRCm38_bismark_bt2.deduplicated.bismark.cov.gz	BCell	77	41	1	30	47	77	69	-0.68115942	0.194	TRUE
MethRate_lane6_DN549337_Blood22_D08_GTTCCGGT_L006_EpiAge8648877_trimmed_GRCm38_bismark_bt2.deduplicated.bismark.cov.gz	BCell	77	41	1	2	75	72	68	-1.029411765	0.011	TRUE
MethRate_lane6_DN549337_Blood22_E08_CTAACGAA_L006_EpiAge8648878_trimmed_GRCm38_bismark_bt2.deduplicated.bismark.cov.gz	MemCD8T	77	44	1	3	74	75	59	-1.220338983	0.001	TRUE
MethRate_lane6_DN549337_Blood22_F03_TGAGCGGA_L006_EpiAge8648839_trimmed_GRCm38_bismark_bt2.deduplicated.bismark.cov.gz	NveCD4T	77	52	1	107	30	75	72.25	0.442906574	0.26	TRUE
MethRate_lane6_DN549337_Blood22_H05_TCTCTGGT_L006_EpiAge8648857_trimmed_GRCm38_bismark_bt2.deduplicated.bismark.cov.gz	BCell	77	45	1	117	40	75	72	0.583333333	0.189	TRUE
MethRate_lane6_DN549337_Blood22_H06_TGTCGAGG_L006_EpiAge8648865_trimmed_GRCm38_bismark_bt2.deduplicated.bismark.cov.gz	MemCD8T	77	44	1	3	74	72	68	-1.014705882	0.027	TRUE
MethRate_lane6_DN549337_Blood22_H07_CGTCGACA_L006_EpiAge8648873_trimmed_GRCm38_bismark_bt2.deduplicated.bismark.cov.gz	NveCD4T	77	43	1	22	55	73	62.25	-0.819277108	0.124	TRUE
MethRate_lane6_DN549337_Blood22_H09_CTAACGGT_L006_EpiAge8648889_trimmed_GRCm38_bismark_bt2.deduplicated.bismark.cov.gz	NveCd8T	77	41	1	18	59	72.5	69.5	-0.784172662	0.14	TRUE
MethRate_lane8_DN549335_Blood24_A01_CACAGAAT_L008_EpiAge8649010_trimmed_GRCm38_bismark_bt2.deduplicated.bismark.cov.gz	BCell	10	111	1	6	4	10	11	-0.363636364	0.296	TRUE
MethRate_lane8_DN549335_Blood24_A02_TTAGCAGT_L008_EpiAge8649018_trimmed_GRCm38_bismark_bt2.deduplicated.bismark.cov.gz	NveCd8T	10	121	1	2	8	10	12	-0.666666667	0.035	TRUE
MethRate_lane8_DN549335_Blood24_A03_ATCGACCA_L008_EpiAge8649026_trimmed_GRCm38_bismark_bt2.deduplicated.bismark.cov.gz	BCell	10	141	1	2	8	10	9.25	-0.864864865	0.024	TRUE
MethRate_lane8_DN549335_Blood24_A04_CTACCATA_L008_EpiAge8649034_trimmed_GRCm38_bismark_bt2.deduplicated.bismark.cov.gz		10	51	1	11	1	10	18	0.055555556	0.485	TRUE
MethRate_lane8_DN549335_Blood24_A05_GAACCGAG_L008_EpiAge8649042_trimmed_GRCm38_bismark_bt2.deduplicated.bismark.cov.gz	NveCd8T	10	114	1	3	7	10	12	-0.583333333	0.12	TRUE
MethRate_lane8_DN549335_Blood24_A06_ATAGACTT_L008_EpiAge8649050_trimmed_GRCm38_bismark_bt2.deduplicated.bismark.cov.gz	BCell	10	134	1	2	8	10	11	-0.727272727	0.053	TRUE
MethRate_lane8_DN549335_Blood24_A07_CCACGTTT_L008_EpiAge8649058_trimmed_GRCm38_bismark_bt2.deduplicated.bismark.cov.gz	BCell	10	79	1	37	27	10	13	2.076923077	0.071	TRUE
MethRate_lane8_DN549335_Blood24_A08_CTCTTCCC_L008_EpiAge8649066_trimmed_GRCm38_bismark_bt2.deduplicated.bismark.cov.gz	BCell	10	74	1	2	8	10	13	-0.615384615	0.093	TRUE
MethRate_lane8_DN549335_Blood24_A09_GACTAGCC_L008_EpiAge8649074_trimmed_GRCm38_bismark_bt2.deduplicated.bismark.cov.gz	BCell	10	91	1	2	8	10	12	-0.666666667	0.05	TRUE
MethRate_lane8_DN549335_Blood24_A10_CTCATCAA_L008_EpiAge8649082_trimmed_GRCm38_bismark_bt2.deduplicated.bismark.cov.gz	NveCD4T	10	87	1	2	8	10	14	-0.571428571	0.065	TRUE
MethRate_lane8_DN549335_Blood24_A11_ATTCTTAC_L008_EpiAge8649090_trimmed_GRCm38_bismark_bt2.deduplicated.bismark.cov.gz	BCell	10	94	1	27	17	10	14	1.214285714	0.15	TRUE
MethRate_lane8_DN549335_Blood24_A12_GGAGGCGG_L008_EpiAge8649098_trimmed_GRCm38_bismark_bt2.deduplicated.bismark.cov.gz	NveCD4T	10	54	1	17	7	10	18	0.388888889	0.344	TRUE
MethRate_lane8_DN549335_Blood24_B01_ACTCCCCA_L008_EpiAge8649011_trimmed_GRCm38_bismark_bt2.deduplicated.bismark.cov.gz	NveCd8T	10	52	1	2	8	9.5	15	-0.5	0.184	TRUE
MethRate_lane8_DN549335_Blood24_B02_AGAGGGAG_L008_EpiAge8649019_trimmed_GRCm38_bismark_bt2.deduplicated.bismark.cov.gz	NK	10	139	1	19	9	10	9	1	0.171	TRUE
MethRate_lane8_DN549335_Blood24_B03_ACACTTAC_L008_EpiAge8649027_trimmed_GRCm38_bismark_bt2.deduplicated.bismark.cov.gz	NveCd8T	10	103	1	2	8	10	10	-0.8	0.036	TRUE
MethRate_lane8_DN549335_Blood24_B04_CGGCTCAC_L008_EpiAge8649035_trimmed_GRCm38_bismark_bt2.deduplicated.bismark.cov.gz	BCell	10	131	1	2	8	10	10	-0.8	0.029	TRUE
MethRate_lane8_DN549335_Blood24_B05_TGCGCAAC_L008_EpiAge8649043_trimmed_GRCm38_bismark_bt2.deduplicated.bismark.cov.gz	EffCD4T	10	138	1	2	8	10	7	-1.142857143	0.014	TRUE
MethRate_lane8_DN549335_Blood24_B06_CCGCCATT_L008_EpiAge8649051_trimmed_GRCm38_bismark_bt2.deduplicated.bismark.cov.gz	NK	10	185	1	4	6	10	10	-0.6	0.13	TRUE
MethRate_lane8_DN549335_Blood24_B07_CCAATCAC_L008_EpiAge8649059_trimmed_GRCm38_bismark_bt2.deduplicated.bismark.cov.gz	NveCD4T	10	106	1	5	5	10	10	-0.5	0.226	TRUE
MethRate_lane8_DN549335_Blood24_B08_GACGTACC_L008_EpiAge8649067_trimmed_GRCm38_bismark_bt2.deduplicated.bismark.cov.gz	BCell	10	88	1	4	6	10	10	-0.6	0.142	TRUE
MethRate_lane8_DN549335_Blood24_B09_AATGCGGT_L008_EpiAge8649075_trimmed_GRCm38_bismark_bt2.deduplicated.bismark.cov.gz	BCell	10	111	1	5	5	10	10	-0.5	0.233	TRUE
MethRate_lane8_DN549335_Blood24_B10_GTGTTCGA_L008_EpiAge8649083_trimmed_GRCm38_bismark_bt2.deduplicated.bismark.cov.gz	BCell	10	82	1	2	8	10	17.25	-0.463768116	0.13	TRUE
MethRate_lane8_DN549335_Blood24_B11_CTTTAAGT_L008_EpiAge8649091_trimmed_GRCm38_bismark_bt2.deduplicated.bismark.cov.gz	BCell	10	74	1	10	0	10	14	0	0.513	TRUE
MethRate_lane8_DN549335_Blood24_B12_GATCGCTG_L008_EpiAge8649099_trimmed_GRCm38_bismark_bt2.deduplicated.bismark.cov.gz	BCell	10	63	1	13	3	10	14	0.214285714	0.413	TRUE
MethRate_lane8_DN549335_Blood24_C01_TGTGCGCC_L008_EpiAge8649012_trimmed_GRCm38_bismark_bt2.deduplicated.bismark.cov.gz	EffCD4T	10	85	1	5	5	10	10	-0.5	0.207	TRUE
MethRate_lane8_DN549335_Blood24_C02_ATGTCCAT_L008_EpiAge8649020_trimmed_GRCm38_bismark_bt2.deduplicated.bismark.cov.gz	MemCD8T	10	92	1	4	6	10	13	-0.461538462	0.184	TRUE
MethRate_lane8_DN549335_Blood24_C03_GCAGTGGC_L008_EpiAge8649028_trimmed_GRCm38_bismark_bt2.deduplicated.bismark.cov.gz	RegT	10	123	1	7	3	10	9	-0.333333333	0.329	TRUE
MethRate_lane8_DN549335_Blood24_C04_TAGAGATG_L008_EpiAge8649036_trimmed_GRCm38_bismark_bt2.deduplicated.bismark.cov.gz	BCell	10	161	1	6	4	10	8	-0.5	0.244	TRUE
MethRate_lane8_DN549335_Blood24_C05_CGGGAGTA_L008_EpiAge8649044_trimmed_GRCm38_bismark_bt2.deduplicated.bismark.cov.gz	MemCD8T	10	118	1	12	2	10	11	0.181818182	0.409	TRUE
MethRate_lane8_DN549335_Blood24_C06_CCATCTCC_L008_EpiAge8649052_trimmed_GRCm38_bismark_bt2.deduplicated.bismark.cov.gz	BCell	10	130	1	15	5	10	9	0.555555556	0.288	TRUE
MethRate_lane8_DN549335_Blood24_C07_TGGTATCA_L008_EpiAge8649060_trimmed_GRCm38_bismark_bt2.deduplicated.bismark.cov.gz	BCell	10	101	1	24	14	10	11	1.272727273	0.144	TRUE
MethRate_lane8_DN549335_Blood24_C08_TGGTTCTC_L008_EpiAge8649068_trimmed_GRCm38_bismark_bt2.deduplicated.bismark.cov.gz	NveCD4T	10	96	1	7	3	10	11	-0.272727273	0.35	TRUE
MethRate_lane8_DN549335_Blood24_C09_CAACTCTG_L008_EpiAge8649076_trimmed_GRCm38_bismark_bt2.deduplicated.bismark.cov.gz	BCell	10	81	1	2	8	10	15.25	-0.524590164	0.109	TRUE
MethRate_lane8_DN549335_Blood24_C10_TTTACTTG_L008_EpiAge8649084_trimmed_GRCm38_bismark_bt2.deduplicated.bismark.cov.gz	NveCD4T	10	119	1	13	3	10	10	0.3	0.39	TRUE
MethRate_lane8_DN549335_Blood24_C11_TGTGTTTA_L008_EpiAge8649092_trimmed_GRCm38_bismark_bt2.deduplicated.bismark.cov.gz	BCell	10	90	1	36	26	10	10	2.6	0.044	TRUE
MethRate_lane8_DN549335_Blood24_C12_CTGTTAAC_L008_EpiAge8649100_trimmed_GRCm38_bismark_bt2.deduplicated.bismark.cov.gz	BCell	10	73	1	2	8	10	14	-0.571428571	0.098	TRUE
MethRate_lane8_DN549335_Blood24_D01_CACCAACA_L008_EpiAge8649013_trimmed_GRCm38_bismark_bt2.deduplicated.bismark.cov.gz		10	90	1	60	50	9.5	11.25	4.488888889	0.014	TRUE
MethRate_lane8_DN549335_Blood24_D02_ACCATAGT_L008_EpiAge8649021_trimmed_GRCm38_bismark_bt2.deduplicated.bismark.cov.gz	BCell	10	91	1	6	4	10	11	-0.363636364	0.301	TRUE
MethRate_lane8_DN549335_Blood24_D03_AGCAAACC_L008_EpiAge8649029_trimmed_GRCm38_bismark_bt2.deduplicated.bismark.cov.gz	NveCd8T	10	96	1	2	8	10	14	-0.571428571	0.073	TRUE
MethRate_lane8_DN549335_Blood24_D04_CTAGAGTG_L008_EpiAge8649037_trimmed_GRCm38_bismark_bt2.deduplicated.bismark.cov.gz	BCell	10	85	1	2	8	10	14	-0.571428571	0.077	TRUE
MethRate_lane8_DN549335_Blood24_D05_AGTGAATA_L008_EpiAge8649045_trimmed_GRCm38_bismark_bt2.deduplicated.bismark.cov.gz	BCell	10	123	1	2	8	10	11	-0.727272727	0.048	TRUE
MethRate_lane8_DN549335_Blood24_D06_TCAAGAGT_L008_EpiAge8649053_trimmed_GRCm38_bismark_bt2.deduplicated.bismark.cov.gz	BCell	10	148	1	12	2	10	10	0.2	0.422	TRUE
MethRate_lane8_DN549335_Blood24_D07_CAGATACC_L008_EpiAge8649061_trimmed_GRCm38_bismark_bt2.deduplicated.bismark.cov.gz	BCell	10	89	1	2	8	9	13	-0.538461538	0.1	TRUE
MethRate_lane8_DN549335_Blood24_D08_GGATCTAA_L008_EpiAge8649069_trimmed_GRCm38_bismark_bt2.deduplicated.bismark.cov.gz	NveCd8T	10	124	1	8	2	10	10	-0.2	0.419	TRUE
MethRate_lane8_DN549335_Blood24_D09_TGCGAATG_L008_EpiAge8649077_trimmed_GRCm38_bismark_bt2.deduplicated.bismark.cov.gz		10	113	1	7	3	10	11	-0.272727273	0.365	TRUE
MethRate_lane8_DN549335_Blood24_D10_ATCTGACC_L008_EpiAge8649085_trimmed_GRCm38_bismark_bt2.deduplicated.bismark.cov.gz	BCell	10	85	1	2	8	10	10	-0.8	0.053	TRUE
MethRate_lane8_DN549335_Blood24_D11_GGTTTAGC_L008_EpiAge8649093_trimmed_GRCm38_bismark_bt2.deduplicated.bismark.cov.gz	BCell	10	98	1	3	7	10	13	-0.538461538	0.11	TRUE
MethRate_lane8_DN549335_Blood24_D12_CCTTCTAA_L008_EpiAge8649101_trimmed_GRCm38_bismark_bt2.deduplicated.bismark.cov.gz	BCell	10	70	1	14	4	10	16	0.25	0.39	TRUE
MethRate_lane8_DN549335_Blood24_E01_CTGTAGTT_L008_EpiAge8649014_trimmed_GRCm38_bismark_bt2.deduplicated.bismark.cov.gz	BCell	10	168	1	4	6	10	9	-0.666666667	0.101	TRUE
MethRate_lane8_DN549335_Blood24_E02_TCCCACTG_L008_EpiAge8649022_trimmed_GRCm38_bismark_bt2.deduplicated.bismark.cov.gz	BCell	10	111	1	2	8	10	11	-0.727272727	0.05	TRUE
MethRate_lane8_DN549335_Blood24_E03_AGGCGACA_L008_EpiAge8649030_trimmed_GRCm38_bismark_bt2.deduplicated.bismark.cov.gz	BCell	10	96	1	5	5	10	14	-0.357142857	0.27	TRUE
MethRate_lane8_DN549335_Blood24_E05_GTAAGTAC_L008_EpiAge8649046_trimmed_GRCm38_bismark_bt2.deduplicated.bismark.cov.gz	BCell	10	120	1	2	8	10	10	-0.8	0.03	TRUE
MethRate_lane8_DN549335_Blood24_E06_TCGTAACA_L008_EpiAge8649054_trimmed_GRCm38_bismark_bt2.deduplicated.bismark.cov.gz	NK	10	167	1	11	1	10	8	0.125	0.478	TRUE
MethRate_lane8_DN549335_Blood24_E07_CATAGCGA_L008_EpiAge8649062_trimmed_GRCm38_bismark_bt2.deduplicated.bismark.cov.gz	NveCD4T	10	53	1	14	4	10	16	0.25	0.383	TRUE
MethRate_lane8_DN549335_Blood24_E08_GGCCTCGC_L008_EpiAge8649070_trimmed_GRCm38_bismark_bt2.deduplicated.bismark.cov.gz	BCell	10	130	1	10	0	10	9	0	0.543	TRUE
MethRate_lane8_DN549335_Blood24_E09_TGTGGTGC_L008_EpiAge8649078_trimmed_GRCm38_bismark_bt2.deduplicated.bismark.cov.gz	BCell	10	102	1	10	0	10	13	0	0.522	TRUE
MethRate_lane8_DN549335_Blood24_E10_GACGAGTT_L008_EpiAge8649086_trimmed_GRCm38_bismark_bt2.deduplicated.bismark.cov.gz	BCell	10	71	1	3	7	10	14	-0.5	0.148	TRUE
MethRate_lane8_DN549335_Blood24_E11_TGACGAAA_L008_EpiAge8649094_trimmed_GRCm38_bismark_bt2.deduplicated.bismark.cov.gz		10	104	1	15	5	10	9.25	0.540540541	0.282	TRUE
MethRate_lane8_DN549335_Blood24_E12_CAAAATGC_L008_EpiAge8649102_trimmed_GRCm38_bismark_bt2.deduplicated.bismark.cov.gz	BCell	10	88	1	2	8	10	13	-0.615384615	0.057	TRUE
MethRate_lane8_DN549335_Blood24_F02_CGTACTGC_L008_EpiAge8649023_trimmed_GRCm38_bismark_bt2.deduplicated.bismark.cov.gz	NveCd8T	10	100	1	3	7	10	11	-0.636363636	0.091	TRUE
MethRate_lane8_DN549335_Blood24_F03_CCGGACGA_L008_EpiAge8649031_trimmed_GRCm38_bismark_bt2.deduplicated.bismark.cov.gz	BCell	10	130	1	14	4	10	11	0.363636364	0.359	TRUE
MethRate_lane8_DN549335_Blood24_F04_TAGCTGTA_L008_EpiAge8649039_trimmed_GRCm38_bismark_bt2.deduplicated.bismark.cov.gz	BCell	10	106	1	5	5	10	10	-0.5	0.206	TRUE
MethRate_lane8_DN549335_Blood24_F05_CACTCCCG_L008_EpiAge8649047_trimmed_GRCm38_bismark_bt2.deduplicated.bismark.cov.gz	NveCd8T	10	149	1	11	1	10	8	0.125	0.468	TRUE
MethRate_lane8_DN549335_Blood24_F06_GTATTACA_L008_EpiAge8649055_trimmed_GRCm38_bismark_bt2.deduplicated.bismark.cov.gz	BCell	10	146	1	10	0	10	9.25	0	0.523	TRUE
MethRate_lane8_DN549335_Blood24_F07_AGATCAAG_L008_EpiAge8649063_trimmed_GRCm38_bismark_bt2.deduplicated.bismark.cov.gz	NveCd8T	10	100	1	3	7	10	12	-0.583333333	0.111	TRUE
MethRate_lane8_DN549335_Blood24_F08_GGTCCTTC_L008_EpiAge8649071_trimmed_GRCm38_bismark_bt2.deduplicated.bismark.cov.gz		10	102	1	64	54	10	13	4.153846154	0.014	TRUE
MethRate_lane8_DN549335_Blood24_F09_GTGCACGC_L008_EpiAge8649079_trimmed_GRCm38_bismark_bt2.deduplicated.bismark.cov.gz	BCell	10	109	1	3	7	10	14	-0.5	0.139	TRUE
MethRate_lane8_DN549335_Blood24_F10_TCATCGGT_L008_EpiAge8649087_trimmed_GRCm38_bismark_bt2.deduplicated.bismark.cov.gz	NveCd8T	10	88	1	10	0	9	14	0.071428571	0.495	TRUE
MethRate_lane8_DN549335_Blood24_F11_AGAGAGTC_L008_EpiAge8649095_trimmed_GRCm38_bismark_bt2.deduplicated.bismark.cov.gz	BCell	10	65	1	3	7	10	20	-0.35	0.199	TRUE
MethRate_lane8_DN549335_Blood24_F12_GGTTAGGG_L008_EpiAge8649103_trimmed_GRCm38_bismark_bt2.deduplicated.bismark.cov.gz	NK	10	77	1	8	2	10	14	-0.142857143	0.449	TRUE
MethRate_lane8_DN549335_Blood24_G01_AATCTACG_L008_EpiAge8649016_trimmed_GRCm38_bismark_bt2.deduplicated.bismark.cov.gz		10	51	1	2	8	11	22	-0.409090909	0.176	TRUE
MethRate_lane8_DN549335_Blood24_G02_AAGAACGT_L008_EpiAge8649024_trimmed_GRCm38_bismark_bt2.deduplicated.bismark.cov.gz	BCell	10	95	1	2	8	10	12	-0.666666667	0.045	TRUE
MethRate_lane8_DN549335_Blood24_G03_GTCCATGG_L008_EpiAge8649032_trimmed_GRCm38_bismark_bt2.deduplicated.bismark.cov.gz	BCell	10	59	1	7	3	10	14	-0.214285714	0.387	TRUE
MethRate_lane8_DN549335_Blood24_G04_CATGAAGA_L008_EpiAge8649040_trimmed_GRCm38_bismark_bt2.deduplicated.bismark.cov.gz	BCell	10	69	1	2	8	10	14	-0.571428571	0.093	TRUE
MethRate_lane8_DN549335_Blood24_G05_AGGGTCAT_L008_EpiAge8649048_trimmed_GRCm38_bismark_bt2.deduplicated.bismark.cov.gz	BCell	10	146	1	5	5	10	11	-0.454545455	0.242	TRUE
MethRate_lane8_DN549335_Blood24_G06_GTGAACCA_L008_EpiAge8649056_trimmed_GRCm38_bismark_bt2.deduplicated.bismark.cov.gz	NveCD4T	10	137	1	2	8	10	10	-0.8	0.022	TRUE
MethRate_lane8_DN549335_Blood24_G07_GGGGTTGC_L008_EpiAge8649064_trimmed_GRCm38_bismark_bt2.deduplicated.bismark.cov.gz	BCell	10	93	1	5	5	10	12.25	-0.408163265	0.25	TRUE
MethRate_lane8_DN549335_Blood24_G08_GGGTGTGA_L008_EpiAge8649072_trimmed_GRCm38_bismark_bt2.deduplicated.bismark.cov.gz	BCell	10	70	1	22	12	10	17	0.705882353	0.258	TRUE
MethRate_lane8_DN549335_Blood24_G09_AATCATCT_L008_EpiAge8649080_trimmed_GRCm38_bismark_bt2.deduplicated.bismark.cov.gz	EffCD4T	10	66	1	2	8	10	14	-0.571428571	0.081	TRUE
MethRate_lane8_DN549335_Blood24_G10_AGAATCAA_L008_EpiAge8649088_trimmed_GRCm38_bismark_bt2.deduplicated.bismark.cov.gz	NveCd8T	10	91	1	3	7	10	11	-0.636363636	0.088	TRUE
MethRate_lane8_DN549335_Blood24_G11_TATATGAG_L008_EpiAge8649096_trimmed_GRCm38_bismark_bt2.deduplicated.bismark.cov.gz	BCell	10	72	1	14	4	10	11	0.363636364	0.357	TRUE
MethRate_lane8_DN549335_Blood24_G12_ACTTTAAC_L008_EpiAge8649104_trimmed_GRCm38_bismark_bt2.deduplicated.bismark.cov.gz	NveCD4T	10	59	1	6	4	10	19	-0.210526316	0.371	TRUE
MethRate_lane8_DN549335_Blood24_H02_TACATACA_L008_EpiAge8649025_trimmed_GRCm38_bismark_bt2.deduplicated.bismark.cov.gz	NveCd8T	10	71	1	4	6	10	18	-0.333333333	0.273	TRUE
MethRate_lane8_DN549335_Blood24_H03_CACTATGC_L008_EpiAge8649033_trimmed_GRCm38_bismark_bt2.deduplicated.bismark.cov.gz	BCell	10	94	1	3	7	10	13	-0.538461538	0.113	TRUE
MethRate_lane8_DN549335_Blood24_H04_CAACCAGT_L008_EpiAge8649041_trimmed_GRCm38_bismark_bt2.deduplicated.bismark.cov.gz	RegT	10	115	1	2	8	10	10	-0.8	0.047	TRUE
MethRate_lane8_DN549335_Blood24_H05_ATTAGCAA_L008_EpiAge8649049_trimmed_GRCm38_bismark_bt2.deduplicated.bismark.cov.gz	NveCd8T	10	110	1	9	1	10	11	-0.090909091	0.458	TRUE
MethRate_lane8_DN549335_Blood24_H06_GCACTCCA_L008_EpiAge8649057_trimmed_GRCm38_bismark_bt2.deduplicated.bismark.cov.gz	BCell	10	131	1	5	5	10	9	-0.555555556	0.189	TRUE
MethRate_lane8_DN549335_Blood24_H07_AAAGGTAT_L008_EpiAge8649065_trimmed_GRCm38_bismark_bt2.deduplicated.bismark.cov.gz	BCell	10	81	1	3	7	10	12	-0.583333333	0.116	TRUE
MethRate_lane8_DN549335_Blood24_H08_TATGGACG_L008_EpiAge8649073_trimmed_GRCm38_bismark_bt2.deduplicated.bismark.cov.gz	NveCd8T	10	81	1	19	9	10	15	0.6	0.284	TRUE
MethRate_lane8_DN549335_Blood24_H09_GGACGTTG_L008_EpiAge8649081_trimmed_GRCm38_bismark_bt2.deduplicated.bismark.cov.gz	NK	10	88	1	2	8	10	11	-0.727272727	0.048	TRUE
MethRate_lane8_DN549335_Blood24_H10_TCTATCAA_L008_EpiAge8649089_trimmed_GRCm38_bismark_bt2.deduplicated.bismark.cov.gz	NveCD4T	10	105	1	6	4	10	10	-0.4	0.289	TRUE
MethRate_lane8_DN549335_Blood24_H11_GGATCCGC_L008_EpiAge8649097_trimmed_GRCm38_bismark_bt2.deduplicated.bismark.cov.gz	BCell	10	118	1	6	4	10	11	-0.363636364	0.28	TRUE
