# Supplementary material for: scEpiAge: an age predictor highlighting single-cell ageing heterogeneity in mouse blood
Source: Nat Commun. 2024 Aug 31;15:7567. doi: 10.1038/s41467-024-51833-5 (PMC11366017; doi:10.1038/s41467-024-51833-5)
Supplement: Supplementary file 11 — Source Data [file 41467_2024_51833_MOESM11_ESM.zip › Fig5/5CD_real_Blood.txt]

SC	ActualAge	PredictedAge
7679961	10	6
7679962	10	2
7679963	10	5
7679965	10	4
7679969	10	2
7679970	10	19
7679971	10	4
7679972	10	6
7679973	10	2
7679974	10	3
7679975	10	2
7679976	10	4
7679977	10	2
7679978	10	2
7679979	10	7
7679980	10	2
7679981	10	5
7679982	10	14
7679983	10	7
7679984	10	3
7679986	10	2
7679987	10	6
7679988	10	2
7679990	10	5
7679991	10	2
7679992	10	2
7679993	10	3
7679994	10	2
7679995	10	12
7679996	10	2
7679997	10	2
7679998	10	11
7679999	10	5
7680000	10	9
7680001	10	2
7680002	10	4
7680003	10	15
7680004	10	12
7680005	10	11
7680006	10	10
7680007	10	2
7680008	10	5
7680009	10	37
7680010	10	5
7680011	10	24
7680012	10	2
7680013	10	14
7680014	10	3
7680015	10	5
7680016	10	3
7680017	10	2
7680018	10	4
7680019	10	7
7680020	10	8
7680021	10	10
7680023	10	22
7680024	10	19
7680025	10	2
7680026	10	5
7680027	10	2
7680029	10	10
7680030	10	3
7680031	10	2
7680032	10	2
7680033	10	2
7680034	10	2
7680035	10	13
7680036	10	2
7680037	10	3
7680038	10	10
7680039	10	3
7680040	10	6
7680041	10	27
7680042	10	10
7680043	10	36
7680044	10	3
7680046	10	3
7680047	10	14
7680048	10	6
7680049	10	17
7680050	10	13
7680051	10	2
7680052	10	14
7680053	10	2
7680054	10	8
7680055	10	6
7680060	77	34
7680065	77	51
7680066	77	113
7680068	77	109
7680069	77	99
7680070	77	112
7680074	77	96
7680077	77	119
7680090	77	65
7680092	77	21
7680095	77	71
7680097	77	153
7680099	77	18
7680100	77	134
7680102	77	42
7680103	77	33
7680104	77	94
7680105	77	6
7680107	77	102
7680108	77	135
7680109	77	117
7680111	77	3
7680112	77	116
7680114	77	65
7680116	77	151
7680117	77	127
7680118	77	90
7680119	77	153
7680123	77	153
7680124	77	61
7680125	77	68
7680126	77	150
7680127	77	96
7680132	77	19
7680134	77	107
7680138	77	113
7680155	77	106
7680169	77	105
7680170	77	66
7680174	77	107
7680192	77	117
7680193	77	62
7680200	77	3
7680208	77	22
7680211	77	92
7680212	77	2
7680213	77	3
7680219	77	30
7680224	77	18
7680226	77	73
7680345	36	69
7680346	36	10
7680347	36	92
7680348	36	35
7680349	36	2
7680350	36	39
7680351	36	95
7680353	36	5
7680354	36	69
7680356	36	2
7680357	36	11
7680358	36	95
7680359	36	10
7680361	36	19
7680362	36	47
7680363	36	21
7680364	36	9
7680365	36	26
7680366	36	13
7680367	36	49
7680368	36	51
7680369	36	33
7680370	36	63
7680371	36	9
7680372	36	58
7680373	36	33
7680374	36	53
7680375	36	64
7680376	36	11
7680377	36	20
7680378	36	15
7680379	36	19
7680380	36	16
7680381	36	5
7680382	36	17
7680383	36	23
7680385	36	46
7680386	36	27
7680387	36	27
7680388	36	11
7680389	36	35
7680390	36	60
7680391	36	44
7680392	36	37
7680393	36	4
7680395	36	110
7680397	36	14
7680398	36	76
7680399	36	39
7680400	36	41
7680401	36	67
7680402	36	17
7680403	36	51
7680404	36	30
7680405	36	25
7680406	36	148
7680407	36	11
7680408	36	27
7680409	36	19
7680410	36	24
7680411	36	85
7680412	36	20
7680413	36	29
7680414	36	101
7680415	36	18
7680416	36	130
7680419	36	17
7680420	36	7
7680421	36	83
7680422	36	28
7680423	36	3
7680426	36	31
7680428	36	110
7680430	36	54
7680431	36	15
7680432	36	3
7680434	36	71
7680436	36	3
7680437	36	79
7680438	36	106
7680439	36	74
7680442	36	23
7680443	36	4
7680444	36	28
7680445	36	17
7680446	36	41
7680449	36	38
7680450	36	29
7680451	36	29
7680453	36	23
7680454	36	64
7680455	36	4
7680456	36	7
7680457	36	22
7680458	36	6
7680462	36	43
7680463	36	54
7680464	36	20
7680465	36	2
7680466	36	2
7680467	36	49
7680468	36	10
7680469	36	56
7680470	36	98
7680471	36	53
7680472	36	77
7680473	36	4
7680474	36	63
7680475	36	4
7680476	36	3
7680477	36	2
7680478	36	3
7680479	36	11
7680480	36	5
7680481	36	63
7680482	36	41
7680483	36	37
7680484	36	10
7680485	36	24
7680486	36	79
7680487	36	16
7680488	36	62
7680489	36	9
7680490	36	48
7680491	36	2
7680492	36	65
7680493	36	136
7680494	36	2
7680495	36	31
7680496	36	74
7680497	36	36
7680498	36	4
7680499	36	13
7680500	36	9
7680501	36	44
7680503	36	3
7680504	36	17
7680506	36	4
7680507	36	57
7680508	36	33
7680509	36	31
7680510	36	6
7680511	36	2
7680512	36	80
7680513	36	26
7680514	36	6
7680515	36	5
7680516	36	8
7680517	36	30
7680518	36	51
7680520	36	5
7680523	36	22
7680524	36	9
7680525	36	8
7680526	36	32
7680531	36	8
7680534	36	35
7680539	10	6
7680542	10	29
7680547	10	2
7680548	10	15
7680549	10	5
7680550	10	21
7680551	10	16
7680557	10	3
7680559	10	2
7680560	10	7
7680561	10	2
7680563	10	3
7680564	10	5
7680565	10	2
7680566	10	12
7680567	10	22
7680572	10	3
7680574	10	3
7680575	10	2
7680576	10	27
7680581	10	9
7680582	10	2
7680583	10	2
7680584	10	2
7680588	10	18
7680590	10	3
7680591	10	2
7680592	10	6
7680597	10	2
7680598	10	13
7680599	10	2
7680600	10	2
7680601	10	2
7680605	10	2
7680606	10	2
7680607	10	10
7680608	10	26
7680612	10	2
7680613	10	2
7680615	10	3
7680620	10	2
7680621	10	5
7680622	10	2
7680627	10	44
7680630	10	9
7680634	36	57
7680635	36	38
7680636	36	2
7680637	36	50
7680638	36	21
7680639	36	101
7680640	36	42
7680641	36	39
7680642	36	5
7680643	36	5
7680644	36	28
7680645	36	3
7680646	36	15
7680647	36	10
7680648	36	2
7680650	36	15
7680651	36	34
7680652	36	3
7680653	36	20
7680654	36	7
7680655	36	115
7680656	36	11
7680657	36	12
7680658	36	75
7680659	36	22
7680660	36	90
7680661	36	19
7680662	36	3
7680663	36	25
7680664	36	51
7680666	36	11
7680667	36	32
7680669	36	55
7680670	36	5
7680671	36	47
7680672	36	6
7680673	36	5
7680674	36	62
7680675	36	53
7680676	36	134
7680677	36	18
7680678	36	4
7680679	36	17
7680680	36	61
7680681	36	55
7680682	36	45
7680683	36	37
7680684	36	58
7680686	36	70
7680687	36	13
7680688	36	49
7680689	36	138
7680690	36	11
7680691	36	3
7680692	36	83
7680693	36	13
7680694	36	65
7680695	36	17
7680696	36	97
7680697	36	63
7680698	36	6
7680699	36	26
7680700	36	32
7680701	36	53
7680702	36	17
7680703	36	51
7680704	36	33
7680705	36	51
7680706	36	25
7680707	36	10
7680710	36	20
7680711	36	16
7680712	36	38
7680713	36	109
7680714	36	29
7680715	36	3
7680716	36	16
7680717	36	99
7680718	36	36
7680720	36	3
7680722	36	2
7680724	36	16
7680725	36	2
7680726	36	100
7680728	36	24
7680742	101	139
7680751	101	123
7680752	101	67
7680766	101	111
7680789	101	153
7680798	101	142
7680799	101	153
7680806	101	135
7680826	101	153
7680833	101	5
7680835	101	153
7680837	101	8
7680841	101	153
7680842	101	28
7680845	101	52
7680849	101	104
7680851	101	64
7680852	101	88
7680857	101	7
7680873	101	12
7680883	101	153
7680884	101	22
7680908	101	101
7680921	101	140
7680922	101	75
7680923	101	128
7680925	101	153
7680927	101	139
7680928	101	105
7680930	101	52
7680931	101	101
7680932	101	102
7680933	101	106
7680934	101	123
7680935	101	84
7680938	101	65
7680939	101	68
7680940	101	132
7680941	101	80
7680943	101	102
7680944	101	127
7680946	101	52
7680947	101	34
7680950	101	38
7680951	101	7
7680952	101	101
7680954	101	77
7680955	101	118
7680956	101	44
7680957	101	112
7680958	101	74
7680959	101	122
7680960	101	65
7680961	101	110
7680962	101	153
7680963	101	105
7680964	101	106
7680965	101	94
7680966	101	153
7680967	101	104
7680968	101	152
7680969	101	106
7680970	101	68
7680971	101	144
7680972	101	9
7680973	101	79
7680974	101	30
7680975	101	63
7680976	101	87
7680977	101	100
7680978	101	153
7680979	101	116
7680980	101	85
7680981	101	22
7680983	101	71
7680984	101	98
7680985	101	29
7680986	101	42
7680987	101	69
7680989	101	4
7680991	101	106
7680992	101	117
7680993	101	67
7680994	101	153
7680995	101	99
7680996	101	99
7680997	101	2
7680998	101	110
7680999	101	77
7681000	101	92
7681001	101	40
7681003	101	109
7681004	101	65
7681005	101	50
7681006	101	140
7681007	101	90
7681011	101	37
7681012	101	9
7681013	101	60
7681014	101	108
7849260	77	153
7849262	77	43
7849263	77	89
7849268	77	40
7849269	77	91
7849270	77	89
7849272	77	95
7849273	77	72
7849274	77	122
7849275	77	153
7849276	77	135
7849277	77	77
7849278	77	61
7849279	77	114
7849280	77	74
7849281	77	125
7849282	77	88
7849283	77	45
7849284	77	132
7849285	77	72
7849286	77	96
7849287	77	121
7849288	77	59
7849289	77	125
7849290	77	4
7849291	77	55
7849292	77	125
7849293	77	128
7849294	77	76
7849295	77	117
7849296	77	127
7849297	77	115
7849299	77	139
7849300	77	153
7849301	77	153
7849302	77	3
7849304	77	37
7849305	77	18
7849307	77	22
7849308	77	105
7849309	77	23
7849310	77	79
7849311	77	39
7849312	77	54
7849313	77	103
7849314	77	19
7849315	77	99
7849316	77	153
7849317	77	2
7849318	77	132
7849319	77	5
7849320	77	47
7849321	77	124
7849322	77	11
7849323	77	79
7849324	77	41
7849325	77	23
7849327	77	102
7849328	77	121
7849329	77	100
7849331	77	116
7849332	77	96
7849333	77	153
7849335	77	146
7849336	77	32
7849337	77	131
7849340	77	138
7849341	77	100
7849342	77	116
7849343	77	104
7849344	77	66
7849347	77	39
7849350	77	19
7849353	77	83
