# Supplementary material for: scEpiAge: an age predictor highlighting single-cell ageing heterogeneity in mouse blood
Source: Nat Commun. 2024 Aug 31;15:7567. doi: 10.1038/s41467-024-51833-5 (PMC11366017; doi:10.1038/s41467-024-51833-5)
Supplement: Supplementary file 11 — Source Data [file 41467_2024_51833_MOESM11_ESM.zip › SFig10/SFig10.txt]

	actualAge	predictedAge	expGenes	lambdaMin_Log	ageCategory	diffOrg	diffNew
B01_A01	101	140	3517	94.5302416665854	100	39	6.46975833341456
B01_A06	101	110	2738	75.9843415821738	100	9	25.0156584178262
B01_A07	101	106	2951	76.6754603535829	100	5	24.3245396464171
B01_A08	101	100	2806	73.0741180566231	100	1	27.9258819433769
B01_A09	101	29	3015	49.6776451256965	100	72	51.3223548743035
B01_A10	101	67	2929	62.4579040519223	100	34	38.5420959480777
B01_A11	101	40	3535	58.8179535787925	100	61	42.1820464212075
B01_B01	101	75	3243	68.4645473186077	100	26	32.5354526813923
B01_B02	101	52	2758	55.3666708433334	100	49	45.6333291566666
B01_B03	101	65	3001	62.4589818323189	100	36	38.5410181676811
B01_B04	101	52	3513	62.9053262638404	100	49	38.0946737361596
B01_B05	101	77	2655	63.3112229196924	100	24	37.6887770803076
B01_B06	101	153	2833	92.3664816955578	100	52	8.63351830444225
B01_B07	101	68	3040	63.9251563495578	100	33	37.0748436504422
B01_B08	101	153	2863	92.6660309175646	100	52	8.33396908243536
B01_B09	101	42	2794	52.136928147642	100	59	48.863071852358
B01_B10	101	153	3360	97.6285630288123	100	52	3.37143697118771
B01_C01	101	128	2425	79.3196078710146	100	27	21.6803921289854
B01_C02	101	101	2556	70.9367947161089	100	0	30.0632052838911
B01_C03	101	68	3276	66.2816102293454	100	33	34.7183897706546
B01_C04	101	34	3503	56.344913351392	100	67	44.655086648608
B01_C05	101	118	2920	80.6729682720288	100	17	20.3270317279712
B01_C06	101	105	2984	76.6460443215805	100	4	24.3539556784195
B01_C07	101	144	2600	86.8097011520811	100	43	14.1902988479189
B01_C08	101	116	3030	81.0534750669675	100	15	19.9465249330325
B01_C09	101	69	2864	62.526721089994	100	32	38.473278910006
B01_C10	101	99	3221	76.8589621181752	100	2	24.1410378818248
B01_C11	101	109	2516	73.4087571631128	100	8	27.5912428368872
B01_C12	101	37	2207	44.4811474893238	100	64	56.5188525106762
B01_D02	101	102	2754	73.2727397575644	100	1	27.7272602424356
B01_D03	101	132	2948	85.9774300128415	100	31	15.0225699871585
B01_D05	101	44	3160	56.5092690085461	100	57	44.4907309914539
B01_D06	101	106	2845	75.6170531024919	100	5	25.3829468975081
B01_D07	101	9	3884	51.1761840656303	100	92	49.8238159343697
B01_D08	101	85	1710	56.7467838361548	100	16	44.2532161638452
B01_D10	101	99	2590	70.5584434819634	100	2	30.4415565180366
B01_D11	101	65	2531	57.7660440208775	100	36	43.2339559791225
B01_D12	101	9	2526	37.6165892827847	100	92	63.3834107172153
B01_E01	101	153	3905	103.070373895271	100	52	2.07037389527096
B01_E02	101	106	2840	75.5671282321574	100	5	25.4328717678426
B01_E03	101	80	2905	66.8842269650464	100	21	34.1157730349536
B01_E05	101	112	2652	75.8434741648406	100	11	25.1565258351594
B01_E06	101	94	2681	69.6724752410012	100	7	31.3275247589988
B01_E07	101	79	3468	72.1468471884993	100	22	28.8531528115007
B01_E08	101	22	2884	45.8571722894633	100	79	55.1428277105367
B01_E09	101	4	4563	56.1613805760033	100	97	44.8386194239967
B01_E10	101	2	3851	48.3342386879529	100	99	52.6657613120471
B01_E11	101	50	2555	52.6218807553335	100	51	48.3781192446665
B01_E12	101	60	2670	57.3593545351263	100	41	43.6406454648737
B01_F02	101	123	3107	84.3347593035883	100	22	16.6652406964117
B01_F04	101	38	2346	46.2279790608324	100	63	54.7720209391676
B01_F05	101	74	2455	60.2374675776831	100	27	40.7625324223169
B01_F06	101	153	3684	100.863694626487	100	52	0.136305373513196
B01_F07	101	30	2669	46.5817642747603	100	71	54.4182357252397
B01_F10	101	110	4162	90.2029446534347	100	9	10.7970553465653
B01_F11	101	140	2432	83.6965448040026	100	39	17.3034551959974
B01_F12	101	108	2677	74.6574178116732	100	7	26.3425821883268
B01_G01	101	139	2771	86.7225308364706	100	38	14.2774691635294
B01_G02	101	84	2424	63.517135143709	100	17	37.482864856291
B01_G03	101	102	2776	73.4924091870361	100	1	27.5075908129639
B01_G04	101	7	4194	53.5536856739484	100	94	47.4463143260516
B01_G05	101	122	2747	80.3812484632955	100	21	20.6187515367045
B01_G06	101	104	3523	81.6690251674279	100	3	19.3309748325721
B01_G07	101	63	2553	57.2678730979293	100	38	43.7321269020707
B01_G08	101	71	3272	67.3184308617078	100	30	33.6815691382922
B01_G09	101	106	2997	77.1347691606602	100	5	23.8652308393398
B01_G10	101	77	2818	64.9387736925965	100	24	36.0612263074035
B01_G11	101	90	2417	65.6007613825006	100	11	35.3992386174994
B01_H01	101	105	3270	79.501746904713	100	4	21.498253095287
B01_H03	101	127	2778	82.4853835404192	100	26	18.5146164595808
B01_H04	101	101	3025	75.6197475534834	100	0	25.3802524465166
B01_H05	101	65	2381	56.268297910843	100	36	44.731702089157
B01_H06	101	152	3341	97.0799283453313	100	51	3.92007165466873
B01_H07	101	87	2810	68.448095662161	100	14	32.551904337839
B01_H08	101	98	2347	67.7731746074976	100	3	33.2268253925024
B01_H09	101	117	3428	85.3864149218023	100	16	15.6135850781977
B01_H10	101	92	2278	64.9306903396219	100	9	36.0693096603781
B02_A02	101	5	3074	41.8538950156029	100	96	59.1461049843971
B02_A03	101	153	3136	99.2480440128859	100	52	1.75195598711406
B02_A04	101	104	2923	78.1335534601868	100	3	22.8664465398132
B02_A05	101	7	3783	50.4015079835704	100	94	50.5984920164296
B02_A07	101	12	3510	49.3213609448907	100	89	51.6786390551093
B02_A11	101	67	2245	56.5141379946247	100	34	44.4858620053753
B02_B01	101	153	4106	109.893707212515	100	52	8.89370721251473
B02_B02	101	78	2813	66.9630949374532	100	23	34.0369050625468
B02_B03	101	28	2711	46.6836187455406	100	73	54.3163812544594
B02_B04	101	84	2352	64.2028654283257	100	17	36.7971345716743
B02_B05	101	153	2406	91.2363593368767	100	52	9.76364066312334
B02_B08	101	30	3448	55.5385292079304	100	71	45.4614707920696
B02_B10	101	55	3147	61.8150988025781	100	46	39.1849011974219
B02_C01	101	153	2642	93.8264382184358	100	52	7.17356178156417
B02_C02	101	153	3439	102.573441898956	100	52	1.57344189895555
B02_C03	101	126	2365	80.4399689332962	100	25	20.5600310667038
B02_C04	101	64	3036	64.0456900928915	100	37	36.9543099071085
B02_C05	101	153	4528	114.525119449879	100	52	13.525119449879
B02_C07	101	153	3923	107.885298588255	100	52	6.88529858825486
B02_C08	101	153	4921	118.838259282306	100	52	17.8382592823059
B02_C10	101	5	4529	57.822389815046	100	96	43.177610184954
B02_D02	101	108	2537	75.4300408269154	100	7	25.5699591730846
B02_D03	101	153	3038	98.172502782408	100	52	2.82749721759203
B02_D04	101	88	2672	69.2476396187016	100	13	31.7523603812984
B02_D05	101	153	3097	98.8200225027978	100	52	2.17997749720223
B02_D06	101	41	2803	52.6749196959654	100	60	48.3250803040346
B02_D07	101	102	2907	77.1915534791705	100	1	23.8084465208295
B02_D08	101	22	2726	44.5490381649419	100	79	56.4509618350581
B02_D09	101	7	3036	42.2032498288047	100	94	58.7967501711953
B02_D10	101	112	2234	73.6374457663957	100	11	27.3625542336043
B02_D11	101	101	3038	78.2460660502587	100	0	22.7539339497413
B02_E01	101	56	2660	56.8535180881211	100	45	44.1464819118789
B02_E02	101	8	2634	38.1745365081296	100	93	62.8254634918704
B02_E03	101	52	2393	52.3904141550444	100	49	48.6095858449556
B02_E04	101	153	4515	114.382445613183	100	52	13.3824456131829
B02_E05	101	36	3927	63.0947155829792	100	65	37.9052844170208
B02_E06	101	47	2449	51.0890056119515	100	54	49.9109943880485
B02_E08	101	18	2372	39.1311170170532	100	83	61.8688829829468
B02_E09	101	133	3043	90.5633632072336	100	32	10.4366367927664
B02_E10	101	153	3738	105.854940142965	100	52	4.85494014296484
B02_E11	101	153	2865	96.2738432632989	100	52	4.72615673670106
B02_E12	101	61	3392	66.8031561170979	100	40	34.1968438829021
B02_F01	101	153	4737	116.818875747531	100	52	15.818875747531
B02_F02	101	122	2450	79.8400335015281	100	21	21.1599664984719
B02_F03	101	13	3474	49.3094648727352	100	88	51.6905351272648
B02_F04	101	5	4362	55.9895797590274	100	96	45.0104202409726
B02_F05	101	79	2302	61.7381163706342	100	22	39.2618836293658
B02_F06	101	134	2565	85.7005566874123	100	33	15.2994433125877
B02_F08	101	50	2705	55.0481848229748	100	51	45.9518151770252
B02_F10	101	153	3032	98.1066533193175	100	52	2.8933466806825
B02_F11	101	125	4089	98.9775139549087	100	24	2.0224860450913
B02_F12	101	153	2580	93.1459937665008	100	52	7.85400623349921
B02_G02	101	112	3544	88.0145785411521	100	11	12.9854214588479
B02_G03	101	153	2909	96.7567393259625	100	52	4.24326067403749
B02_G05	101	140	4361	107.710700210823	100	39	6.71070021082309
B02_G06	101	50	2102	48.4303137823808	100	51	52.5696862176192
B02_G08	101	2	2411	33.4279272249415	100	99	67.5720727750584
B02_G09	101	75	2787	65.5281451448986	100	26	35.4718548551014
B02_G10	101	142	3834	102.69332378215	100	41	1.69332378215026
B02_G12	101	115	2711	80.0220802012519	100	14	20.9779197987481
B02_H03	101	153	2744	94.9458790909741	100	52	6.0541209090259
B02_H05	101	153	4924	118.871184013851	100	52	17.8711840138511
B02_H06	101	145	2590	90.1901372205517	100	44	10.8098627794483
B02_H08	101	2	4589	57.3312823267884	100	99	43.6687176732116
B11_A02	36	39	1983	45.88005898217	36	3	9.88005898216997
B11_A04	36	12	2337	39.9606384862617	36	24	3.96063848626168
B11_A05	36	70	2128	59.2636667179433	36	34	23.2636667179433
B11_A06	36	5	2171	35.3467098293751	36	31	0.653290170624942
B11_A07	36	55	2380	56.6360797386034	36	19	20.6360797386034
B11_A08	36	138	2764	92.4191310907394	36	102	56.4191310907394
B11_A09	36	63	2207	57.576366209738	36	27	21.576366209738
B11_A10	36	51	2261	53.7111524844483	36	15	17.7111524844483
B11_A11	36	109	2747	81.3162483215729	36	73	45.3162483215729
B11_B01	36	57	2236	55.6676501891232	36	21	19.6676501891232
B11_B02	36	5	4282	60.5634935920949	36	31	24.5634935920949
B11_B03	36	15	2561	43.7639794086528	36	21	7.76397940865277
B11_B04	36	75	2019	59.8408935190142	36	39	23.8408935190142
B11_B05	36	11	3027	47.8271234482878	36	25	11.8271234482878
B11_B06	36	62	2216	57.3080194605315	36	26	21.3080194605315
B11_B07	36	45	2691	56.5925502908589	36	9	20.5925502908589
B11_B08	36	11	3579	54.4209958485822	36	25	18.4209958485822
B11_B09	36	6	2529	39.9990260910961	36	30	3.99902609109611
B11_B10	36	25	2405	45.6590491137263	36	11	9.6590491137263
B11_B11	36	29	2934	53.4815989840421	36	7	17.4815989840421
B11_B12	36	2	2401	36.9665900478058	36	34	0.966590047805752
B11_C01	36	38	2056	46.3762191779251	36	2	10.3762191779251
B11_C02	36	5	2808	42.9559430159466	36	31	6.95594301594659
B11_C03	36	34	1901	43.021256767229	36	2	7.02125676722905
B11_C04	36	22	3853	61.8284521284586	36	14	25.8284521284586
B11_C05	36	32	1680	39.6296076462248	36	4	3.62960764622479
B11_C06	36	53	2322	55.1915342430484	36	17	19.1915342430484
B11_C07	36	37	1767	42.5481369662408	36	1	6.54813696624085
B11_C08	36	3	3238	47.3407629757242	36	33	11.3407629757242
B11_C09	36	26	2071	42.0451340330494	36	10	6.04513403304939
B11_C10	36	10	2265	38.3488570964963	36	26	2.34885709649629
B11_C11	36	3	2224	35.2281060664879	36	33	0.771893933512089
B11_C12	36	140	1963	83.6025599343871	36	104	47.6025599343871
B11_D01	36	2	2307	35.8437204723933	36	34	0.156279527606692
B11_D02	36	28	1556	36.6449532869945	36	8	0.644953286994536
B11_D03	36	3	2813	42.2639590443382	36	33	6.26395904433821
B11_D04	36	90	2072	66.111833907937	36	54	30.111833907937
B11_D06	36	134	2062	82.5300233848241	36	98	46.5300233848241
B11_D07	36	58	3026	65.4803883293355	36	22	29.4803883293355
B11_D08	36	83	2042	63.1224825090939	36	47	27.1224825090939
B11_D09	36	32	1655	39.3309721208491	36	4	3.33097212084914
B11_D11	36	16	2614	44.7729422607909	36	20	8.77294226079091
B11_D12	36	16	2103	38.6688321221126	36	20	2.66883212211263
B11_E01	36	50	1911	49.1543995908474	36	14	13.1543995908474
B11_E02	36	3	3674	52.5489665382756	36	33	16.5489665382756
B11_E03	36	20	1907	37.8309517565346	36	16	1.83095175653458
B11_E04	36	19	2815	48.3015384998364	36	17	12.3015384998364
B11_E05	36	55	3607	71.2931113240403	36	19	35.2931113240403
B11_E06	36	18	1860	36.5178058921448	36	18	0.517805892144843
B11_E08	36	13	2622	43.7409390138858	36	23	7.74093901388584
B11_E09	36	53	2233	54.1283917727111	36	17	18.1283917727111
B11_E10	36	6	2032	34.0621518466282	36	30	1.9378481533718
B11_E11	36	99	2019	68.8614264392164	36	63	32.8614264392164
B11_E12	36	2	3205	46.5707085438866	36	34	10.5707085438866
B11_F01	36	21	2427	44.4184262226898	36	15	8.41842622268985
B11_F02	36	15	2363	41.3987860476776	36	21	5.39878604767763
B11_F03	36	7	2322	37.9021794793275	36	29	1.90217947932749
B11_F04	36	3	2238	35.3953419606983	36	33	0.604658039301725
B11_F05	36	5	2520	39.5156617636191	36	31	3.51566176361912
B11_F06	36	4	1978	32.6653880351333	36	32	3.33461196486672
B11_F07	36	70	2100	58.9291949295225	36	34	22.9291949295225
B11_F08	36	65	2564	62.5925925887858	36	29	26.5925925887858
B11_F09	36	17	1890	36.5003129842539	36	19	0.500312984253867
B11_F10	36	20	3103	52.1176752905056	36	16	16.1176752905056
B11_F11	36	36	2611	52.254216764581	36	0	16.254216764581
B11_F12	36	100	2224	71.6860932856385	36	64	35.6860932856385
B11_G01	36	101	2192	71.6796953514994	36	65	35.6796953514994
B11_G02	36	10	2116	36.5689893652574	36	26	0.568989365257423
B11_G03	36	115	2329	78.5781955673426	36	79	42.5781955673426
B11_G04	36	25	2734	49.5890926276698	36	11	13.5890926276698
B11_G05	36	47	2026	49.4005563925502	36	11	13.4005563925502
B11_G06	36	17	2094	38.9371788713192	36	19	2.93717887131916
B11_G07	36	13	2140	37.9832460846433	36	23	1.98324608464332
B11_G08	36	17	2081	38.7818883981238	36	19	2.78188839812383
B11_G09	36	51	2297	54.1411876409892	36	15	18.1411876409892
B11_G10	36	16	2062	38.1790698604966	36	20	2.17906986049657
B11_G12	36	27	2246	44.5114382490207	36	9	8.5114382490207
B11_H01	36	42	1772	44.4871417630248	36	6	8.48714176302477
B11_H02	36	2	2601	39.3556742508109	36	34	3.35567425081094
B11_H03	36	11	2225	38.246895794237	36	25	2.24689579423701
B11_H04	36	51	2058	51.286232018398	36	15	15.286232018398
B11_H05	36	6	1850	31.8880852218935	36	30	4.11191477810652
B11_H06	36	61	2015	54.5311342981695	36	25	18.5311342981695
B11_H07	36	49	2451	55.2290714006197	36	13	19.2290714006197
B11_H08	36	97	2352	72.0875405605366	36	61	36.0875405605366
B11_H09	36	33	2336	47.8416593704236	36	3	11.8416593704236
B11_H10	36	38	1978	45.4444763387531	36	2	9.44447633875308
B11_H11	36	3	2102	33.7707647026547	36	33	2.22923529734526
B11_H12	36	24	2059	41.1500779041856	36	12	5.15007790418557
B12_A01	10	4	2654	44.2710308563662	10	6	34.2710308563662
B12_A04	10	2	2362	39.8275005181553	10	8	29.8275005181553
B12_A09	10	2	2210	37.8544837692973	10	8	27.8544837692973
B12_A12	10	3	2808	45.9433776915856	10	7	35.9433776915856
B12_B08	10	6	2384	41.419591373142	10	4	31.419591373142
B12_B11	10	12	2822	49.0647788614608	10	2	39.0647788614608
B12_C01	10	6	2742	46.0665650316363	10	4	36.0665650316363
B12_C02	10	2	2393	40.2298920919355	10	8	30.2298920919355
B12_C04	10	3	2326	39.6868377379704	10	7	29.6868377379704
B12_C08	10	13	2077	39.7210313777215	10	3	29.7210313777215
B12_C12	10	44	2012	49.0028575804741	10	34	39.0028575804741
B12_D02	10	15	2247	42.5809561675071	10	5	32.5809561675071
B12_D03	10	2	2182	37.4910333155604	10	8	27.4910333155604
B12_D04	10	5	2152	38.0815140961301	10	5	28.0815140961301
B12_D05	10	3	2067	36.3249210409032	10	7	26.3249210409032
B12_D07	10	18	2588	47.9871554600918	10	8	37.9871554600918
B12_D08	10	7	2508	43.3557883285971	10	3	33.3557883285971
B12_D10	10	2	2360	39.8015397714598	10	8	29.8015397714598
B12_D11	10	2	2306	39.1005996106813	10	8	29.1005996106813
B12_E02	10	5	3423	54.5795686211196	10	5	44.5795686211196
B12_E03	10	3	3229	51.4081148709881	10	7	41.4081148709881
B12_E04	10	2	2693	44.1240040962603	10	8	34.1240040962603
B12_E05	10	3	2293	39.2584854174946	10	7	29.2584854174946
B12_E06	10	9	2759	47.2671233595503	10	1	37.2671233595503
B12_E08	10	2	2323	39.321265957593	10	8	29.321265957593
B12_E09	10	2	2737	44.6951405235613	10	8	34.6951405235613
B12_E10	10	2	2133	36.8549950215206	10	8	26.8549950215206
B12_E11	10	5	3659	57.6429367311885	10	5	47.6429367311885
B12_F01	10	29	2721	53.3064823790174	10	19	43.3064823790174
B12_F02	10	21	2185	43.735956981951	10	11	33.735956981951
B12_F04	10	12	2150	40.3419679717731	10	2	30.3419679717731
B12_F05	10	3	2449	41.2834236597435	10	7	31.2834236597435
B12_F06	10	2	2990	47.9791749805419	10	8	37.9791749805419
B12_F07	10	3	1967	35.0268837061283	10	7	25.0268837061283
B12_F08	10	13	2720	48.0674114403244	10	3	38.0674114403244
B12_F09	10	2	2675	43.8903573760008	10	8	33.8903573760008
B12_F10	10	28	2827	54.3557712935447	10	18	44.3557712935447
B12_F11	10	2	2879	46.5383535389417	10	8	36.5383535389417
B12_F12	10	9	2281	41.0625048993261	10	1	31.0625048993261
B12_G02	10	16	2262	43.1022924280574	10	6	33.1022924280574
B12_G03	10	2	2905	46.8758432459832	10	8	36.8758432459832
B12_G04	10	22	2768	51.630145304023	10	12	41.630145304023
B12_G05	10	2	2794	45.435021804383	10	8	35.435021804383
B12_G06	10	2	2366	39.8794220115462	10	8	29.8794220115462
B12_G07	10	2	2711	44.3576508165198	10	8	34.3576508165198
B12_G08	10	2	3090	49.2772123153168	10	8	39.2772123153168
B12_G09	10	10	2782	47.8923026068826	10	0	37.8923026068826
B12_G10	10	3	3371	53.2513278863685	10	7	43.2513278863685
B12_G12	10	52	2997	64.40157061068	10	42	54.40157061068
B12_H03	10	7	2657	45.2898639574117	10	3	35.2898639574117
B12_H04	10	30	1534	38.2254098755728	10	20	28.2254098755728
B12_H05	10	27	2073	44.2419391290076	10	17	34.2419391290076
B12_H06	10	2	2688	44.0591022295216	10	8	34.0591022295216
B12_H07	10	6	2270	39.9398288114986	10	4	29.9398288114986
B12_H08	10	2	2039	35.6348399268322	10	8	25.6348399268322
B12_H09	10	26	2876	54.3385482669163	10	16	44.3385482669163
B15_A01	36	69	2583	64.3706950825895	36	33	28.3706950825895
B15_A02	36	5	2323	37.2502662303802	36	31	1.25026623038017
B15_A03	36	19	1799	36.257691860667	36	17	0.257691860666974
B15_A04	36	33	2066	44.6953873963155	36	3	8.69538739631551
B15_A05	36	20	2490	44.8710895641558	36	16	8.87108956415585
B15_A06	36	46	2518	54.963321684982	36	10	18.963321684982
B15_A07	36	4	2382	37.5783380958183	36	32	1.57833809581835
B15_A08	36	67	2065	57.4444726190158	36	31	21.4444726190158
B15_A09	36	19	1863	37.0206972638821	36	17	1.02069726388208
B15_B01	36	10	2978	46.9357683571635	36	26	10.9357683571635
B15_B02	36	69	1521	51.7095741729889	36	33	15.7095741729889
B15_B03	36	47	2006	49.2346021999118	36	11	13.2346021999118
B15_B04	36	63	2123	56.6346513030765	36	27	20.6346513030765
B15_B05	36	15	1905	36.020124597139	36	21	0.0201245971389952
B15_B06	36	27	2183	43.8383142051636	36	9	7.83831420516362
B15_B08	36	17	2150	39.6916521376233	36	19	3.69165213762334
B15_B09	36	24	2140	42.1996987279262	36	12	6.19969872792622
B15_B11	36	31	2910	54.0068736699132	36	5	18.0068736699132
B15_B12	36	71	2441	63.4284243255075	36	35	27.4284243255075
B15_C01	36	92	2227	68.7589235621728	36	56	32.7589235621728
B15_C03	36	21	2504	45.4133207367599	36	15	9.4133207367599
B15_C04	36	9	2573	41.7320510492922	36	27	5.73205104929219
B15_C05	36	19	2033	39.0474303661722	36	17	3.04743036617221
B15_C06	36	27	2473	47.2956824384821	36	9	11.2956824384821
B15_C07	36	110	2491	78.6621481821486	36	74	42.6621481821486
B15_C08	36	51	1929	49.8179062867717	36	15	13.8179062867717
B15_C09	36	85	2503	69.4221181789827	36	49	33.4221181789827
B15_C10	36	17	2255	40.9434578772731	36	19	4.94345787727312
B15_D01	36	35	2860	54.9120706612544	36	1	18.9120706612544
B15_D02	36	2	3419	49.1907625384866	36	34	13.1907625384866
B15_D03	36	9	2562	41.6009094956146	36	27	5.60090949561459
B15_D04	36	58	2128	54.8176423969489	36	22	18.8176423969489
B15_D05	36	16	2378	42.0345351459264	36	20	6.03453514592641
B15_D06	36	11	2347	39.7883357004903	36	25	3.78833570049034
B15_D08	36	30	2354	47.0029404888312	36	6	11.0029404888312
B15_D09	36	20	2407	43.8815669318613	36	16	7.88156693186125
B15_D10	36	7	2370	38.5612458046678	36	29	2.56124580466776
B15_D11	36	110	2947	84.0985616800562	36	74	48.0985616800562
B15_D12	36	3	3207	47.0386308809873	36	33	11.0386308809873
B15_E01	36	2	2306	35.9216216981989	36	34	0.0783783018010951
B15_E02	36	11	2350	39.824101578766	36	25	3.82410157876605
B15_E03	36	26	2092	42.3780921568164	36	10	6.37809215681639
B15_E04	36	33	2416	48.8680731951481	36	3	12.8680731951481
B15_E05	36	5	3166	47.3004780258542	36	31	11.3004780258542
B15_E06	36	35	2406	49.4995010821973	36	1	13.4995010821973
B15_E07	36	14	2186	38.9948714549796	36	22	2.99487145497958
B15_E08	36	25	3025	53.1259565599109	36	11	17.1259565599109
B15_E09	36	29	2106	43.6709708107219	36	7	7.67097081072195
B15_E10	36	83	2707	71.1035504204293	36	47	35.1035504204293
B15_E11	36	5	1493	27.3550399074342	36	31	8.64496009256576
B15_E12	36	79	2589	68.1954642456485	36	43	32.1954642456485
B15_F01	36	39	2741	54.9946524522543	36	3	18.9946524522543
B15_F02	36	95	1973	66.8567170901151	36	59	30.8567170901151
B15_F03	36	13	3000	48.324022686471	36	23	12.324022686471
B15_F04	36	53	1701	47.8503470191193	36	17	11.8503470191193
B15_F05	36	17	2279	41.2295849034788	36	19	5.22958490347878
B15_F06	36	60	2147	55.7948071073299	36	24	19.7948071073299
B15_F07	36	76	2643	67.713278832659	36	40	31.713278832659
B15_F08	36	148	2247	90.0154922271195	36	112	54.0154922271195
B15_F09	36	101	2403	74.2351020868711	36	65	38.2351020868711
B15_F10	36	28	2929	53.1074196770405	36	8	17.1074196770405
B15_F11	36	54	2762	60.8748697099456	36	18	24.8748697099456
B15_F12	36	106	2388	75.9328913987463	36	70	39.9328913987463
B15_G01	36	95	2375	71.64934477906	36	59	35.64934477906
B15_G02	36	10	2561	41.9643112768401	36	26	5.96431127684011
B15_G03	36	49	2546	56.4231077708408	36	13	20.4231077708408
B15_G04	36	64	2127	57.0576628814282	36	28	21.0576628814282
B15_G05	36	23	3192	54.3662763026238	36	13	18.3662763026238
B15_G06	36	44	2615	55.3691042679283	36	8	19.3691042679283
B15_G07	36	39	3183	60.2641585182087	36	3	24.2641585182087
B15_G08	36	11	2302	39.2518475263547	36	25	3.25184752635471
B15_G09	36	18	2312	41.9983333051623	36	18	5.99833330516232
B15_G10	36	3	2279	35.9750525343683	36	33	0.024947465631719
B15_G11	36	15	3372	53.5096390739603	36	21	17.5096390739603
B15_G12	36	74	2554	65.9015769625115	36	38	29.9015769625115
B15_H03	36	51	2005	50.7239752030896	36	15	14.7239752030896
B15_H04	36	11	2197	38.0000417867049	36	25	2.00004178670493
B15_H06	36	37	2363	49.7375043082136	36	1	13.7375043082136
B15_H07	36	41	2321	50.7380769749567	36	5	14.7380769749567
B15_H08	36	27	2285	45.0543540665377	36	9	9.0543540665377
B15_H09	36	130	2035	80.732209497256	36	94	44.732209497256
B15_H11	36	3	3233	47.3486018260435	36	33	11.3486018260435
B22_A03	77	105	2167	71.3863892756365	77	28	5.6136107243635
B22_A04	77	57	2687	58.6883773894218	77	20	18.3116226105782
B22_A05	77	98	2498	72.6761610978667	77	21	4.32383890213335
B22_A06	77	62	2058	52.9338443405737	77	15	24.0661556594263
B22_A07	77	138	2571	89.491720847607	77	61	12.491720847607
B22_A09	77	8	1659	26.5337533575582	77	69	50.4662466424418
B22_A10	77	70	2947	67.0624087936511	77	7	9.93759120634887
B22_A12	77	153	2617	96.0268633393849	77	76	19.0268633393849
B22_B03	77	66	2552	60.607561492667	77	11	16.392438507333
B22_B04	77	153	3559	107.624594649938	77	76	30.6245946499383
B22_B05	77	2	2844	38.7357365509956	77	75	38.2642634490044
B22_B06	77	153	3493	106.812014749199	77	76	29.8120147491989
B22_B07	77	138	3123	96.2878436537911	77	61	19.2878436537911
B22_B08	77	4	2330	33.2033026351833	77	73	43.7966973648167
B22_B09	77	94	2658	73.0543720531003	77	17	3.94562794689975
B22_B10	77	73	2918	67.8991258949121	77	4	9.10087410508791
B22_B12	77	153	2301	92.1363292691781	77	76	15.1363292691781
B22_C01	77	106	2962	81.5722034628494	77	29	4.57220346284942
B22_C03	77	84	4099	86.8165006028467	77	7	9.81650060284672
B22_C04	77	143	2551	91.2350841555816	77	66	14.2350841555816
B22_C07	77	78	1757	55.5947063734372	77	1	21.4052936265628
B22_C08	77	92	2764	73.5635847643417	77	15	3.43641523565834
B22_C09	77	30	2217	42.1579854865503	77	47	34.8420145134497
B22_C10	77	114	2563	79.8431480348305	77	37	2.84314803483052
B22_C11	77	5	3452	47.4150808760597	77	72	29.5849191239403
B22_C12	77	153	1927	87.5317098316548	77	76	10.5317098316548
B22_D01	77	11	2272	35.2746567660116	77	66	41.7253432339884
B22_D06	77	138	2674	90.7598379654276	77	61	13.7598379654276
B22_D07	77	153	3142	102.490567095267	77	76	25.4905670952666
B22_D08	77	2	2901	39.4375101016342	77	75	37.5624898983658
B22_D09	77	2	3281	44.1160004392247	77	75	32.8839995607753
B22_D10	77	44	2119	46.5223064484086	77	33	30.4776935515914
B22_D11	77	153	2145	90.2156858674304	77	76	13.2156858674304
B22_E01	77	41	3309	59.9796085101545	77	36	17.0203914898455
B22_E02	77	153	2369	92.9735328032732	77	76	15.9735328032732
B22_E03	77	25	5185	76.709857744936	77	52	0.290142255063998
B22_E04	77	28	3139	52.7136406069335	77	49	24.2863593930665
B22_E05	77	4	3738	50.538340517624	77	73	26.461659482376
B22_E06	77	66	2366	58.3175635905832	77	11	18.6824364094168
B22_E07	77	2	1960	27.8520906077587	77	75	49.1479093922413
B22_E08	77	3	2515	35.0830687922828	77	74	41.9169312077172
B22_E09	77	153	2635	96.2484760395866	77	76	19.2484760395866
B22_E10	77	102	2438	73.52913181042	77	25	3.47086818957996
B22_E11	77	137	2571	89.0938009193006	77	60	12.0938009193006
B22_F03	77	107	2504	76.3313113526914	77	30	0.668688647308556
B22_F04	77	4	2551	35.9242141209925	77	73	41.0757858790075
B22_F05	77	60	3067	64.5606275119316	77	17	12.4393724880684
B22_F06	77	125	2203	79.7880132421677	77	48	2.78801324216774
B22_F07	77	84	2229	63.7934034152301	77	7	13.2065965847699
B22_F08	77	7	3359	47.0659217816306	77	70	29.9340782183694
B22_F09	77	132	2492	86.1315677602169	77	55	9.13156776021688
B22_F10	77	30	3869	62.4971066383913	77	47	14.5028933616087
B22_G03	77	105	2365	73.8241289778547	77	28	3.17587102214526
B22_G05	77	57	2112	51.6090827996467	77	20	25.3909172003533
B22_G06	77	2	4001	52.980508447291	77	75	24.019491552709
B22_G07	77	74	3617	76.9030056810495	77	3	0.0969943189504932
B22_G08	77	12	2375	36.9406938121386	77	65	40.0593061878614
B22_G09	77	11	2251	35.0161086157764	77	66	41.9838913842236
B22_G10	77	46	2644	53.7818500609031	77	31	23.2181499390969
B22_G11	77	136	2212	84.2759388036389	77	59	7.27593880363892
B22_H03	77	77	2348	62.4730701017519	77	0	14.5269298982481
B22_H04	77	111	2234	74.5988005628922	77	34	2.40119943710783
B22_H05	77	117	2382	78.8084690010553	77	40	1.80846900105527
B22_H06	77	3	3271	44.3908022007524	77	74	32.6091977992476
B22_H07	77	22	2515	42.6435474301044	77	55	34.3564525698956
B22_H08	77	129	2791	88.6190411619808	77	52	11.6190411619808
B22_H09	77	18	2734	43.7481555693323	77	59	33.2518444306677
B22_H10	77	44	2662	53.2076229044919	77	33	23.7923770955081
B24_A01	10	6	2115	40.9894852359008	10	4	30.9894852359008
B24_A02	10	2	2368	42.8506481765091	10	8	32.8506481765091
B24_A03	10	2	2059	39.1069375162903	10	8	29.1069375162903
B24_A05	10	3	2457	44.2299527423872	10	7	34.2299527423872
B24_A06	10	2	2019	38.6223147771034	10	8	28.6223147771034
B24_A07	10	37	2609	56.306164171663	10	27	46.306164171663
B24_A08	10	2	2140	40.0882985631438	10	8	30.0882985631438
B24_A09	10	2	2672	46.5337809943297	10	8	36.5337809943297
B24_A10	10	2	2680	46.630705542167	10	8	36.630705542167
B24_A11	10	27	1957	45.3966238110442	10	17	35.3966238110442
B24_A12	10	17	1929	42.0471981817411	10	7	32.0471981817411
B24_B01	10	2	2410	43.3595020526554	10	8	33.3595020526554
B24_B02	10	19	2754	52.6445801198455	10	9	42.6445801198455
B24_B03	10	2	2489	44.3166319625496	10	8	34.3166319625496
B24_B04	10	2	4938	73.987659169268	10	8	63.987659169268
B24_B05	10	2	2417	43.4443110320131	10	8	33.4443110320131
B24_B06	10	4	1961	38.5216497476568	10	6	28.5216497476568
B24_B07	10	5	2454	44.7956439793227	10	5	34.7956439793227
B24_B08	10	4	2318	42.8469076949	10	6	32.8469076949
B24_B09	10	5	1818	37.0901424262508	10	5	27.0901424262508
B24_B10	10	2	2149	40.1973386794608	10	8	30.1973386794608
B24_B11	10	10	2084	41.8179784977798	10	0	31.8179784977798
B24_B12	10	13	2288	45.1926113811947	10	3	35.1926113811947
B24_C01	10	5	1761	36.3995550229095	10	5	26.3995550229095
B24_C02	10	4	3357	55.4349833452799	10	6	45.4349833452799
B24_C03	10	7	2469	45.5794154488922	10	3	35.5794154488922
B24_C04	10	6	1870	38.021170958381	10	4	28.021170958381
B24_C05	10	12	2578	48.4051072691126	10	2	38.4051072691126
B24_C06	10	15	2068	43.1292242580412	10	5	33.1292242580412
B24_C07	10	24	2925	56.2214371858057	10	14	46.2214371858057
B24_C08	10	7	2566	46.7546255914204	10	3	36.7546255914204
B24_C09	10	2	1853	36.6111304094777	10	8	26.6111304094777
B24_C10	10	13	2826	51.7107872232587	10	3	41.7107872232587
B24_C11	10	36	2161	50.5773705215824	10	26	40.5773705215824
B24_C12	10	2	2550	45.0556816398096	10	8	35.0556816398096
B24_D02	10	6	2240	42.5039312958599	10	4	32.5039312958599
B24_D03	10	2	2284	41.8329404242166	10	8	31.8329404242166
B24_D04	10	2	2245	41.3604332535094	10	8	31.3604332535094
B24_D05	10	2	2020	38.634430345583	10	8	28.634430345583
B24_D06	10	12	2753	50.5253317530553	10	2	40.5253317530553
B24_D07	10	2	2518	44.6679834484601	10	8	34.6679834484601
B24_D08	10	8	2818	50.1087678194852	10	2	40.1087678194852
B24_D10	10	2	2143	40.1246452685828	10	8	30.1246452685828
B24_D11	10	3	2381	43.3091695379321	10	7	33.3091695379321
B24_D12	10	14	2175	44.1245711141789	10	4	34.1245711141789
B24_E01	10	4	1939	38.255107241104	10	6	28.255107241104
B24_E02	10	2	2206	40.8879260828022	10	8	30.8879260828022
B24_E03	10	5	1746	36.2178214957144	10	5	26.2178214957144
B24_E04	10	44	2657	58.9948442569978	10	34	48.9948442569978
B24_E05	10	2	2099	39.5915602554772	10	8	29.5915602554772
B24_E06	10	11	2089	42.1795753113654	10	1	32.1795753113654
B24_E07	10	14	3228	56.8822647232743	10	4	46.8822647232743
B24_E08	10	10	2055	41.4666270118693	10	0	31.4666270118693
B24_E09	10	10	2075	41.7089383814628	10	0	31.7089383814628
B24_E10	10	3	2324	42.6185821345908	10	7	32.6185821345908
B24_E12	10	2	2103	39.6400225293959	10	8	29.6400225293959
B24_F02	10	3	2824	48.6763663744271	10	7	38.6763663744271
B24_F03	10	14	1646	37.7154353884321	10	4	27.7154353884321
B24_F04	10	5	2540	45.8375828685745	10	5	35.8375828685745
B24_F05	10	11	2696	49.5337253785268	10	1	39.5337253785268
B24_F06	10	10	3339	57.0230169397691	10	0	47.0230169397691
B24_F07	10	3	3344	54.9764619838569	10	7	44.9764619838569
B24_F09	10	3	2704	47.2224981568664	10	7	37.2224981568664
B24_F10	10	10	2371	45.2951466514459	10	0	35.2951466514459
B24_F11	10	3	1952	38.1115906601525	10	7	28.1115906601525
B24_F12	10	8	2680	48.4368193692904	10	2	38.4368193692904
B24_G02	10	2	2875	48.9932413957032	10	8	38.9932413957032
B24_G03	10	7	1721	36.516970226097	10	3	26.516970226097
B24_G04	10	2	2301	42.0389050883711	10	8	32.0389050883711
B24_G05	10	5	2110	40.6278884223153	10	5	30.6278884223153
B24_G06	10	2	2837	48.5328497934756	10	8	38.5328497934756
B24_G07	10	5	2116	40.7005818331933	10	5	30.7005818331933
B24_G08	10	22	2904	55.3649723053581	10	12	45.3649723053581
B24_G09	10	2	3631	58.1526111663358	10	8	48.1526111663358
B24_G10	10	3	2568	45.5747808436309	10	7	35.5747808436309
B24_G11	10	14	2235	44.8515052229593	10	4	34.8515052229593
B24_G12	10	6	2576	46.5747623050299	10	4	36.5747623050299
B24_H02	10	4	3030	51.4731924524269	10	6	41.4731924524269
B24_H03	10	3	1599	33.8347949868281	10	7	23.8347949868281
B24_H04	10	2	2522	44.7164457223787	10	8	34.7164457223787
B24_H05	10	9	2557	47.2476234174778	10	1	37.2476234174778
B24_H06	10	5	2292	42.8329218856157	10	5	32.8329218856157
B24_H07	10	3	1615	34.0286440825028	10	7	24.0286440825028
B24_H08	10	19	2367	47.9558551182122	10	9	37.9558551182122
B24_H09	10	2	1953	37.822687257445	10	8	27.822687257445
B24_H10	10	6	2650	47.4713143725257	10	4	37.4713143725257
B24_H11	10	6	2239	42.4918157273802	10	4	32.4918157273802
B14_A02	36	38	2344	49.504016997911	36	2	13.504016997911
B14_A03	36	22	2688	48.1593145842414	36	14	12.1593145842414
B14_A04	36	2	2922	43.928945468607	36	34	7.92894546860696
B14_A05	36	4	2185	35.0697535642347	36	32	0.930246435765312
B14_A06	36	63	2457	60.0665632927651	36	27	24.0665632927651
B14_A07	36	9	2719	43.8343533731908	36	27	7.83435337319082
B14_A08	36	36	3040	57.8298969888117	36	0	21.8298969888117
B14_A10	36	26	2421	46.1411132037962	36	10	10.1411132037962
B14_B01	36	23	2082	40.6404118162134	36	13	4.64041181621342
B14_B02	36	29	2145	43.6421358893043	36	7	7.6421358893043
B14_B03	36	6	2989	46.2552850418088	36	30	10.2552850418088
B14_B04	36	2	2423	37.4381492534277	36	34	1.4381492534277
B14_B05	36	63	2718	63.4615488882797	36	27	27.4615488882797
B14_B06	36	41	2504	52.6763566169225	36	5	16.6763566169225
B14_B07	36	48	3017	61.8952115957916	36	12	25.8952115957916
B14_B08	36	4	3167	47.8432242722628	36	32	11.8432242722628
B14_B09	36	4	2350	37.2160088257669	36	32	1.21600882576691
B14_B10	36	6	2363	38.112522655632	36	30	2.11252265563201
B14_C01	36	4	2641	41.001222650651	36	32	5.00122265065101
B14_C02	36	29	3208	57.4692228166301	36	7	21.4692228166301
B14_C04	36	49	2142	50.8772623710838	36	13	14.8772623710838
B14_C05	36	4	2832	43.4856757109701	36	32	7.48567571097013
B14_C06	36	37	2153	46.6558564723561	36	1	10.6558564723561
B14_C07	36	2	2162	34.0431636579131	36	34	1.95683634208691
B14_C08	36	13	3807	59.4414603526011	36	23	23.4414603526011
B14_C09	36	57	2087	53.0715036724597	36	21	17.0715036724597
B14_C10	36	5	3565	53.3839595804673	36	31	17.3839595804673
B14_C11	36	22	1989	39.0669968399322	36	14	3.06699683993216
B14_C12	36	8	3035	47.5810499239803	36	28	11.5810499239803
B14_D01	36	28	2511	48.0392128223763	36	8	12.0392128223763
B14_D04	36	10	2476	41.0372121805337	36	26	5.03721218053373
B14_D05	36	3	3043	45.8665734589664	36	33	9.86657345896641
B14_D06	36	10	3707	57.0495771923287	36	26	21.0495771923287
B14_D07	36	65	2959	67.3237972613529	36	29	31.3237972613529
B14_D08	36	9	2168	36.6671615604378	36	27	0.667161560437762
B14_D09	36	33	2713	52.4852868929767	36	3	16.4852868929767
B14_D10	36	8	3489	53.4865037951054	36	28	17.4865037951054
B14_D11	36	9	1863	32.6998412285146	36	27	3.30015877148544
B14_E01	36	17	2706	46.574914195684	36	19	10.574914195684
B14_E02	36	23	2371	44.3996104258062	36	13	8.39961042580622
B14_E04	36	56	2363	56.2978959174232	36	20	20.2978959174232
B14_E05	36	2	1852	30.0108052877616	36	34	5.98919471223835
B14_E06	36	24	2303	43.8788005711379	36	12	7.87880057113785
B14_E07	36	136	2607	88.5683494018277	36	100	52.5683494018277
B14_E08	36	44	2405	52.4797258557106	36	8	16.4797258557106
B14_E09	36	31	1827	40.2331315884593	36	5	4.2331315884593
B14_E10	36	30	2376	47.0106007206852	36	6	11.0106007206852
B14_E11	36	8	3253	50.416708390732	36	28	14.416708390732
B14_F01	36	41	2343	50.5821317859729	36	5	14.5821317859729
B14_F02	36	64	2885	65.997526830339	36	28	29.997526830339
B14_F03	36	43	2852	57.9304190080803	36	7	21.9304190080803
B14_F04	36	98	2156	68.8810346746783	36	62	32.8810346746783
B14_F05	36	3	2282	35.9677840406269	36	33	0.0322159593731044
B14_F06	36	79	2057	60.6828396782783	36	43	24.6828396782783
B14_F07	36	2	3105	46.3093376677609	36	34	10.3093376677609
B14_F09	36	6	2377	38.2946291626711	36	30	2.2946291626711
B14_F10	36	51	2849	60.8010559070299	36	15	24.8010559070299
B14_F11	36	32	2103	44.1869387638945	36	4	8.18693876389447
B14_F12	36	35	2728	53.4078159381331	36	1	17.4078159381331
B14_G02	36	4	2688	41.6125802099966	36	32	5.61258020999655
B14_G03	36	54	2335	55.2062679728734	36	18	19.2062679728734
B14_G04	36	53	2072	51.4215596968316	36	17	15.4215596968316
B14_G05	36	11	2123	36.8092341468552	36	25	0.809234146855168
B14_G06	36	16	2595	44.767362281781	36	20	8.767362281781
B14_G07	36	31	1526	36.3178416871187	36	5	0.317841687118701
B14_G08	36	3	3199	47.8957602516878	36	33	11.8957602516878
B14_G09	36	2	2169	34.1342169114326	36	34	1.86578308856735
B14_G11	36	2	3597	52.7090806294206	36	34	16.7090806294206
B14_H02	36	7	3109	48.1799054245226	36	29	12.1799054245226
B14_H03	36	20	2162	40.5898980321579	36	16	4.58989803215793
B14_H04	36	77	2336	63.584547280943	36	41	27.584547280943
B14_H05	36	5	2167	35.1993240918488	36	31	0.800675908151185
B14_H06	36	62	3475	72.9446004108008	36	26	36.9446004108008
B14_H07	36	74	2286	61.843044502953	36	38	25.843044502953
B14_H08	36	17	2677	46.1976935739601	36	19	10.1976935739601
B14_H09	36	80	2272	63.8431827873289	36	44	27.8431827873289
B14_H10	36	5	2489	39.3877737537481	36	31	3.38777375374806
B21_A02	77	122	2661	83.1863052605929	77	45	6.18630526059289
B21_A03	77	153	2241	89.5213921209618	77	76	12.5213921209618
B21_A04	77	45	2444	50.6873285078611	77	32	26.3126714921389
B21_A05	77	55	2340	53.1497012361357	77	22	23.8502987638643
B21_A06	77	139	2587	88.7397775441576	77	62	11.7397775441576
B21_A07	77	22	2845	47.1761238869306	77	55	29.8238761130694
B21_A08	77	99	2331	69.9513880923957	77	22	7.04861190760434
B21_A09	77	79	2297	61.8075750073397	77	2	15.1924249926603
B21_A10	77	116	1967	71.6472999946918	77	39	5.35270000530824
B21_A12	77	39	2285	46.2648570487831	77	38	30.7351429512169
B21_B01	77	153	2086	87.4595926068355	77	76	10.4595926068355
B21_B02	77	40	2265	46.3833957710582	77	37	30.6166042289418
B21_B03	77	135	2486	85.8579728998515	77	58	8.85797289985155
B21_B04	77	132	2181	80.6471514255675	77	55	3.64715142556747
B21_B05	77	125	2553	82.9034286746565	77	48	5.90342867465654
B21_B06	77	153	2574	93.9509355932461	77	76	16.9509355932461
B21_B07	77	105	1763	64.7033547336039	77	28	12.2966452663961
B21_B08	77	153	2960	99.0854814800381	77	76	22.0854814800381
B21_B09	77	41	1997	43.2030552707312	77	36	33.7969447292688
B21_B10	77	96	2639	72.8946511481724	77	19	4.10534885182759
B21_B11	77	138	2040	81.0790431798849	77	61	4.07904317988492
B21_C02	77	91	2112	63.9616459538472	77	14	13.0383540461528
B21_C03	77	77	2716	66.611929923137	77	0	10.388070076863
B21_C04	77	72	2092	56.3886372909392	77	5	20.6113627090608
B21_C05	77	128	3163	92.1713395154472	77	51	15.1713395154472
B21_C06	77	153	3103	100.987657805974	77	76	23.987657805974
B21_C07	77	23	2332	40.7368099610491	77	54	36.2631900389509
B21_C08	77	2	3020	41.8124146628578	77	75	35.1875853371422
B21_C09	77	23	2885	48.0927785501578	77	54	28.9072214498422
B21_C10	77	153	2779	96.6778317248325	77	76	19.6778317248325
B21_C11	77	100	2529	72.9697480667968	77	23	4.03025193320319
B21_D01	77	43	2856	55.398569897214	77	34	21.601430102786
B21_D02	77	89	2190	64.2300419385666	77	12	12.7699580614334
B21_D03	77	61	2563	58.4234963655626	77	16	18.5765036344374
B21_D04	77	96	2679	73.4267284421405	77	19	3.5732715578595
B21_D05	77	76	2247	59.9887462821021	77	1	17.0112537178979
B21_D06	77	3	2712	38.0999968685628	77	74	38.9000031314372
B21_D07	77	79	2243	61.0892706604828	77	2	15.9107293395172
B21_D08	77	132	2270	81.8310234046465	77	55	4.83102340464646
B21_D10	77	51	3657	69.1300366629981	77	26	7.86996333700192
B21_D11	77	116	1999	72.0729618298662	77	39	4.92703817013377
B21_D12	77	19	2494	41.3534135245832	77	58	35.6465864754168
B21_E01	77	89	1994	61.622863198123	77	12	15.377136801877
B21_E02	77	11	2409	37.1461303208278	77	66	39.8538696791722
B21_E03	77	114	3186	87.0932007898507	77	37	10.0932007898507
B21_E04	77	121	2916	86.1937206403802	77	44	9.19372064038023
B21_E05	77	117	2377	77.4856696271237	77	40	0.485669627123741
B21_E06	77	127	2244	79.5622863172714	77	50	2.56228631727143
B21_E07	77	39	2919	54.6982821581771	77	38	22.3017178418229
B21_E08	77	5	2510	36.1821612725423	77	72	40.8178387274577
B21_E09	77	102	1674	62.3657506467474	77	25	14.6342493532526
B21_E10	77	146	3102	98.2823142888107	77	69	21.2823142888107
B21_E11	77	104	2402	72.8187121354848	77	27	4.18128786451523
B21_F02	77	95	2301	68.014020644883	77	18	8.98597935511702
B21_F03	77	74	1900	54.6038210184107	77	3	22.3961789815893
B21_F04	77	59	1545	44.1129744955567	77	18	32.8870255044433
B21_F05	77	127	2074	77.3009578179071	77	50	0.30095781790709
B21_F06	77	37	2333	46.1341950630265	77	40	30.8658049369735
B21_F07	77	54	2100	49.572660103068	77	23	27.427339896932
B21_F08	77	47	2374	50.5253479819353	77	30	26.4746520180647
B21_F09	77	121	2590	81.8572906945404	77	44	4.85729069454038
B21_F10	77	32	2031	40.1941246472717	77	45	36.8058753527283
B21_F11	77	66	2458	58.9496803151922	77	11	18.0503196848078
B21_G02	77	72	2068	56.0693909145584	77	5	20.9306090854416
B21_G03	77	125	2151	77.5560518702773	77	48	0.556051870277329
B21_G04	77	125	1712	71.7165035689777	77	48	5.28349643102234
B21_G05	77	115	2880	83.407386860254	77	38	6.40738686025404
B21_G06	77	18	3024	48.0188603004011	77	59	28.9811396995989
B21_G07	77	103	2008	67.19317342064	77	26	9.80682657935996
B21_G08	77	124	1919	74.0854261960033	77	47	2.91457380399669
B21_G09	77	100	2403	71.2937045907974	77	23	5.70629540920264
B21_G10	77	131	2596	85.7828759812271	77	54	8.78287598122715
B21_G11	77	23	1948	35.6288679389555	77	54	41.3711320610445
B21_G12	77	83	1841	57.2802033331402	77	6	19.7197966668598
B21_H02	77	122	1935	73.5291023750722	77	45	3.47089762492777
B21_H03	77	88	1856	59.402619164674	77	11	17.597380835326
B21_H04	77	4	2823	39.9610887285833	77	73	37.0389112714167
B21_H06	77	68	3248	70.2273616095801	77	9	6.7726383904199
B21_H07	77	19	2218	37.6820801962034	77	58	39.3179198037966
B21_H08	77	11	2437	37.5185844266054	77	66	39.4814155733946
B21_H10	77	33	3652	62.1411343545873	77	44	14.8588656454127
B23_A01	77	153	2218	89.334780352261	77	76	12.334780352261
B23_A02	77	51	2547	53.9864348376611	77	26	23.0135651623389
B23_A03	77	153	2520	93.97651581294	77	76	16.97651581294
B23_A04	77	115	2531	79.0927162197678	77	38	2.09271621976779
B23_A05	77	125	2002	74.9232755994721	77	48	2.07672440052791
B23_A06	77	153	2264	90.0417996608412	77	76	13.0417996608412
B23_A07	77	6	2256	31.688002783946	77	71	45.311997216054
B23_A08	77	138	3053	96.2267956589237	77	61	19.2267956589237
B23_A09	77	50	1570	38.5738313799779	77	27	38.4261686200221
B23_A10	77	32	1607	32.0122142527573	77	45	44.9877857472427
B23_A11	77	119	1782	69.1651100492361	77	42	7.83488995076394
B23_A12	77	153	2373	91.717128022477	77	76	14.717128022477
B23_B01	77	153	3018	101.630768327569	77	76	24.6307683275695
B23_B02	77	113	1931	69.078468952611	77	36	7.92153104738895
B23_B03	77	96	1959	62.7746501035059	77	19	14.2253498964941
B23_B04	77	146	2264	87.2689026609773	77	69	10.2689026609773
B23_B05	77	65	1937	50.1565380062162	77	12	26.8434619937838
B23_B06	77	45	1697	38.5451787568696	77	32	38.4548212431304
B23_B07	77	2	1884	24.3858558040768	77	75	52.6141441959232
B23_B08	77	65	2090	52.5081457064939	77	12	24.4918542935061
B23_B09	77	65	1769	47.5743805314014	77	12	29.4256194685986
B23_B10	77	2	1729	22.0035081338608	77	75	54.9964918661392
B23_B11	77	113	2494	77.7317704902344	77	36	0.731770490234368
B23_B12	77	9	2962	43.7275966006688	77	68	33.2724033993312
B23_C01	77	81	1595	51.2380534321751	77	4	25.7619465678249
B23_C02	77	99	1439	55.9706423480685	77	22	21.0293576519315
B23_C03	77	22	2197	37.1192239561703	77	55	39.8807760438297
B23_C04	77	99	2060	65.5154030139017	77	22	11.4845969860983
B23_C05	77	25	2140	37.4315192414426	77	52	39.5684807585574
B23_C06	77	18	2054	33.3368035342331	77	59	43.6631964657669
B23_C07	77	102	1953	65.0591990507173	77	25	11.9408009492827
B23_C08	77	153	2131	87.9975916599462	77	76	10.9975916599462
B23_C09	77	153	3043	102.015017951798	77	76	25.0150179517978
B23_C10	77	133	1872	76.0942026961861	77	56	0.905797303813912
B23_C11	77	11	1910	28.3506286988137	77	66	48.6493713011863
B23_C12	77	153	2677	96.3896034530942	77	76	19.3896034530942
B23_D01	77	34	2085	40.1513233536795	77	43	36.8486766463205
B23_D02	77	109	1791	65.3421584855813	77	32	11.6578415144187
B23_D03	77	10	2073	30.459808105945	77	67	46.540191894055
B23_D04	77	8	2756	40.1652515541892	77	69	36.8347484458108
B23_D05	77	21	2489	41.2111314243201	77	56	35.7888685756799
B23_D06	77	134	4605	118.496499759671	77	57	41.4964997596712
B23_D07	77	135	3065	95.2228510500402	77	58	18.2228510500402
B23_D08	77	151	1549	78.2600041222339	77	74	1.26000412223394
B23_D09	77	61	2373	55.2733388814085	77	16	21.7266611185915
B23_D10	77	19	2993	48.1653475630891	77	58	28.8346524369109
B23_D11	77	64	2010	50.8824187661254	77	13	26.1175812338746
B23_D12	77	79	1839	54.1960734789687	77	2	22.8039265210313
B23_E01	77	48	2787	56.4868468017405	77	29	20.5131531982595
B23_E02	77	99	2844	77.565471229704	77	22	0.565471229703988
B23_E03	77	119	3369	93.5572761952542	77	42	16.5572761952542
B23_E04	77	20	1725	29.0723347650629	77	57	47.9276652349371
B23_E05	77	78	2091	57.6731815483532	77	1	19.3268184516468
B23_E06	77	148	2291	88.4761485408194	77	71	11.4761485408194
B23_E07	77	117	3430	93.702588992696	77	40	16.702588992696
B23_E08	77	127	2992	90.9318170045917	77	50	13.9318170045917
B23_E09	77	68	2988	67.4987766372908	77	9	9.50122336270924
B23_E10	77	153	2540	94.2839155123227	77	76	17.2839155123227
B23_E11	77	121	2150	75.6135208035533	77	44	1.38647919644666
B23_E12	77	3	2228	30.0692587762971	77	74	46.9307412237029
B23_F01	77	18	1854	30.262806540406	77	59	46.737193459594
B23_F02	77	112	2002	69.773609742582	77	35	7.22639025741803
B23_F03	77	3	2607	35.8944830795995	77	74	41.1055169204005
B23_F04	77	150	2479	92.1579620006923	77	73	15.1579620006923
B23_F06	77	42	2375	47.7776441374304	77	35	29.2223558625696
B23_F07	77	107	3275	87.358959894103	77	30	10.358959894103
B23_F08	77	90	2083	62.3037593826525	77	13	14.6962406173475
B23_F09	77	150	3846	113.168731453501	77	73	36.1687314535006
B23_F10	77	107	2115	69.5297773299058	77	30	7.47022267009422
B23_F11	77	128	2618	85.5795707689727	77	51	8.5795707689727
B23_F12	77	17	1725	27.8839503365498	77	60	49.1160496634502
B23_G01	77	5	2093	28.7865670911392	77	72	48.2134329088608
B23_G02	77	107	2343	73.0341339028687	77	30	3.96586609713131
B23_G03	77	86	2130	61.4416361048511	77	9	15.5583638951489
B23_G04	77	137	2469	86.8545962941108	77	60	9.85459629411082
B23_G05	77	71	2129	55.4843439773164	77	6	21.5156560226836
B23_G06	77	33	3568	62.5488829200698	77	44	14.4511170799302
B23_G07	77	3	3131	43.9483552034265	77	74	33.0516447965735
B23_G08	77	153	2385	91.9015678421067	77	76	14.9015678421067
B23_G09	77	96	3003	78.8209144112834	77	19	1.82091441128344
B23_G10	77	103	1897	64.5946080352834	77	26	12.4053919647166
B23_G11	77	73	1534	47.1314592063562	77	4	29.8685407936438
B23_G12	77	33	3164	56.3394089925391	77	44	20.6605910074609
B23_H03	77	90	2331	66.1155156549981	77	13	10.8844843450019
B23_H04	77	116	2056	72.1881015022661	77	39	4.81189849773391
B23_H05	77	153	2490	93.5154162638659	77	76	16.5154162638659
B23_H06	77	94	1885	60.8450149301145	77	17	16.1549850698855
B23_H07	77	116	1941	70.4205532308155	77	39	6.57944676918449
B23_H08	77	109	2039	69.1539147579269	77	32	7.84608524207312
B23_H09	77	114	2010	70.6888259080105	77	37	6.31117409198953
B23_H10	77	153	2465	93.1311666396375	77	76	16.1311666396375
B23_H11	77	97	1872	61.8335895540288	77	20	15.1664104459712
B03_A03	100	132	2957	89.5214231313735	100	32	10.4785768686265
B03_A05	100	94	4110	88.8432519756389	100	6	11.1567480243611
B03_A06	100	150	2822	94.7028654772682	100	50	5.29713452273182
B03_A08	100	141	2774	90.7468452372856	100	41	9.25315476271444
B03_B08	100	133	3220	93.0067996337043	100	33	6.99320036629572
B03_C04	100	2	2634	36.7565341338648	100	98	63.2434658661352
B03_C06	100	2	3041	41.567587989132	100	98	58.432412010868
B03_C08	100	103	2597	74.3470484611446	100	3	25.6529515388554
B03_C09	100	91	3227	77.2759699811893	100	9	22.7240300188107
B03_D01	100	34	2333	45.2469201535001	100	66	54.7530798464999
B03_D02	100	37	2286	45.8208849848084	100	63	54.1791150151916
B03_D03	100	75	2581	63.6155327558426	100	25	36.3844672441574
B03_D05	100	15	2725	42.7269022997193	100	85	57.2730977002807
B03_D07	100	153	2451	91.4469004581918	100	53	8.55309954180822
B03_D08	100	79	2395	62.9229240899302	100	21	37.0770759100698
B03_D10	100	75	2709	65.1285914621674	100	25	34.8714085378326
B03_D11	100	54	2678	56.8553600314708	100	46	43.1446399685292
B03_E02	100	82	2403	64.1470313341125	100	18	35.8529686658875
B03_E04	100	27	2567	45.3773847592473	100	73	54.6226152407527
B03_E06	100	105	2888	78.5399202471629	100	5	21.4600797528371
B03_E07	100	153	3520	104.083304810233	100	53	4.08330481023263
B03_E08	100	153	5108	122.854689385575	100	53	22.8546893855749
B03_E09	100	153	2739	94.8512825474226	100	53	5.14871745257739
B03_E10	100	153	4350	113.894544859058	100	53	13.8945448590576
B03_E11	100	27	2649	46.3466879929867	100	73	53.6533120070133
B03_F01	100	123	3210	89.1234550054829	100	23	10.8765449945171
B03_F02	100	139	3493	98.4929523058615	100	39	1.50704769413846
B03_F03	100	95	2556	70.8502873108431	100	5	29.1497126891569
B03_F05	100	111	3726	90.704808615207	100	11	9.29519138479296
B03_F06	100	2	2742	38.0331774173263	100	98	61.9668225826737
B03_F07	100	56	2789	58.9204930117198	100	44	41.0795069882802
B03_F09	100	142	2792	91.3361328095415	100	42	8.66386719045853
B03_F10	100	135	2804	88.8423862215066	100	35	11.1576137784934
B03_F11	100	19	2467	41.1831981114993	100	81	58.8168018885007
B03_G02	100	95	2349	68.4033876842084	100	5	31.5966123157916
B03_G03	100	123	2768	83.898674160205	100	23	16.101325839795
B03_G04	100	153	3226	100.607998094143	100	53	0.607998094142815
B03_G06	100	53	3999	72.0940850199097	100	47	27.9059149800903
B03_G07	100	2	4077	53.8139068934485	100	98	46.1860931065515
B03_G09	100	153	2898	96.7307851591855	100	53	3.26921484081453
B03_G10	100	141	2781	90.8295906352877	100	41	9.1704093647123
B03_H02	100	132	2642	85.7978802212773	100	32	14.2021197787227
B03_H03	100	67	2549	60.2251585458296	100	33	39.7748414541704
B03_H04	100	9	2567	38.6001383090257	100	91	61.3998616909743
B03_H07	100	147	4054	108.136514450608	100	47	8.13651445060761
B03_H08	100	10	4318	59.6748222723825	100	90	40.3251777276175
B03_H09	100	127	2945	87.4970054192607	100	27	12.5029945807393
