# Supplementary material for: scEpiAge: an age predictor highlighting single-cell ageing heterogeneity in mouse blood
Source: Nat Commun. 2024 Aug 31;15:7567. doi: 10.1038/s41467-024-51833-5 (PMC11366017; doi:10.1038/s41467-024-51833-5)
Supplement: Supplementary file 11 — Source Data [file 41467_2024_51833_MOESM11_ESM.zip › SFig11/SFig11.txt]

	actualAge	sitesUsed	predictedAge1	absDeviation1
MethRate_lane6192_TCCTCAAT_M00018011_15_M_CD8_T_Cells_plate1_pool1_iTag29_L001_R1.barcode_removed_val_1_GRCm38_bismark_bt2_pe.deduplicated.bismark.cov.gz	66	743	38	28
MethRate_lane6193_TACAGGAT_M00018011_15_M_CD4_T_Cells_plate1_pool2_iTag28_L002_R1.barcode_removed_val_1_GRCm38_bismark_bt2_pe.deduplicated.bismark.cov.gz	66	748	89	23
MethRate_lane6193_TGACCACT_M04-20526_3_M_CD4_T_Cells_plate1_pool2_iTag4_L002_R1.barcode_removed_val_1_GRCm38_bismark_bt2_pe.deduplicated.bismark.cov.gz	14	744	9	5
MethRate_lane6194_ACAGTGGT_M04-20526_3_M_CD8_T_Cells_plate1_pool3_iTag5_L003_R1.barcode_removed_val_1_GRCm38_bismark_bt2_pe.deduplicated.bismark.cov.gz	14	747	6	8
MethRate_lane6196_CTTGTACT_M00018740_6_M_CD4_T_Cells_plate1_pool5_iTag12_L005_R1.barcode_removed_val_1_GRCm38_bismark_bt2_pe.deduplicated.bismark.cov.gz	27	728	20	7
MethRate_lane6196_TTAGGCAT_M04-20526_3_M_B_cells_plate1_pool5_iTag3_L005_R1.barcode_removed_val_1_GRCm38_bismark_bt2_pe.deduplicated.bismark.cov.gz	14	725	7	7
MethRate_lane6197_TACTTCGG_M00017619_24_M_CD8_T_Cells_plate1_pool6_iTag37_L006_R1.barcode_removed_val_1_GRCm38_bismark_bt2_pe.deduplicated.bismark.cov.gz	105	747	98	7
MethRate_lane6197_TGAACTGG_M00017619_24_M_CD4_T_Cells_plate1_pool6_iTag36_L006_R1.barcode_removed_val_1_GRCm38_bismark_bt2_pe.deduplicated.bismark.cov.gz	105	731	137	32
MethRate_lane6197_TTGGTATG_M00017619_24_M_B_cells_plate1_pool6_iTag35_L006_R1.barcode_removed_val_1_GRCm38_bismark_bt2_pe.deduplicated.bismark.cov.gz	105	747	126	21
MethRate_lane6198_TAGTGACT_M00018011_15_M_B_cells_plate1_pool7_iTag27_L007_R1.barcode_removed_val_1_GRCm38_bismark_bt2_pe.deduplicated.bismark.cov.gz	66	721	91	25
MethRate_lane6198_TGTGAAGA_M00018360_9_M_CD8_T_Cells_plate1_pool7_iTag63_L007_R1.barcode_removed_val_1_GRCm38_bismark_bt2_pe.deduplicated.bismark.cov.gz	41	717	28	13
MethRate_lane6199_GGCTACAG_M00018740_6_M_B_cells_plate1_pool8_iTag11_L008_R1.barcode_removed_val_1_GRCm38_bismark_bt2_pe.deduplicated.bismark.cov.gz	27	723	18	9
MethRate_lane6199_TAGACGGA_M00018360_9_M_CD4_T_Cells_plate1_pool8_iTag62_L008_R1.barcode_removed_val_1_GRCm38_bismark_bt2_pe.deduplicated.bismark.cov.gz	41	735	35	6
MethRate_lane6199_TGCTGATA_M00018360_9_M_B_cells_plate1_pool8_iTag61_L008_R1.barcode_removed_val_1_GRCm38_bismark_bt2_pe.deduplicated.bismark.cov.gz	41	738	37	4
MethRate_lane6199_TGGTTGTT_M00018740_6_M_CD8_T_Cells_plate1_pool8_iTag13_L008_R1.barcode_removed_val_1_GRCm38_bismark_bt2_pe.deduplicated.bismark.cov.gz	27	708	16	11
MethRate_lane6192_GTGTCCTT_M00017912_15_M_CD8_T_Cells_plate1_pool1_iTag71_L001_R1.barcode_removed_val_1_GRCm38_bismark_bt2_pe.deduplicated.bismark.cov.gz	66	672	47	19
MethRate_lane6193_GATCTCTT_M00017912_15_M_CD4_T_Cells_plate1_pool2_iTag70_L002_R1.barcode_removed_val_1_GRCm38_bismark_bt2_pe.deduplicated.bismark.cov.gz	66	710	52	14
MethRate_lane6193_GTTAGCCT_M00017620_24_M_CD8_T_Cells_plate1_pool2_iTag79_L002_R1.barcode_removed_val_1_GRCm38_bismark_bt2_pe.deduplicated.bismark.cov.gz	105	722	46	59
MethRate_lane6193_TATGCCAG_M05-20526_3_M_B_cells_plate1_pool2_iTag45_L002_R1.barcode_removed_val_1_GRCm38_bismark_bt2_pe.deduplicated.bismark.cov.gz	14	740	12	2
MethRate_lane6194_GCATGGCT_M00017620_24_M_CD4_T_Cells_plate1_pool3_iTag78_L003_R1.barcode_removed_val_1_GRCm38_bismark_bt2_pe.deduplicated.bismark.cov.gz	105	739	88	17
MethRate_lane6195_GAGGTGCT_M00017620_24_M_B_cells_plate1_pool4_iTag77_L004_R1.barcode_removed_val_1_GRCm38_bismark_bt2_pe.deduplicated.bismark.cov.gz	105	750	96	9
MethRate_lane6195_GGTGAGTT_M00017912_15_M_B_cells_plate1_pool4_iTag69_L004_R1.barcode_removed_val_1_GRCm38_bismark_bt2_pe.deduplicated.bismark.cov.gz	66	745	66	0
MethRate_lane6195_TACCGAGC_M00018752_6_M_B_cells_plate1_pool4_iTag53_L004_R1.barcode_removed_val_1_GRCm38_bismark_bt2_pe.deduplicated.bismark.cov.gz	27	742	30	3
MethRate_lane6195_TCTGCTGT_M00018359_9_M_B_cells_plate1_pool4_iTag19_L004_R1.barcode_removed_val_1_GRCm38_bismark_bt2_pe.deduplicated.bismark.cov.gz	41	737	36	5
MethRate_lane6196_TTCGCACC_M00018752_6_M_CD8_T_Cells_plate1_pool5_iTag55_L005_R1.barcode_removed_val_1_GRCm38_bismark_bt2_pe.deduplicated.bismark.cov.gz	27	727	23	4
MethRate_lane6197_TCAGATTC_M05-20526_3_M_CD4_T_Cells_plate1_pool6_iTag46_L006_R1.barcode_removed_val_1_GRCm38_bismark_bt2_pe.deduplicated.bismark.cov.gz	14	726	13	1
MethRate_lane6197_TTGGAGGT_M00018359_9_M_CD4_T_Cells_plate1_pool6_iTag20_L006_R1.barcode_removed_val_1_GRCm38_bismark_bt2_pe.deduplicated.bismark.cov.gz	41	660	39	2
MethRate_lane6198_TACTAGTC_M05-20526_3_M_CD8_T_Cells_plate1_pool7_iTag47_L007_R1.barcode_removed_val_1_GRCm38_bismark_bt2_pe.deduplicated.bismark.cov.gz	14	735	8	6
MethRate_lane6198_TGTTCTCC_M00018752_6_M_CD4_T_Cells_plate1_pool7_iTag54_L007_R1.barcode_removed_val_1_GRCm38_bismark_bt2_pe.deduplicated.bismark.cov.gz	27	662	34	7
MethRate_lane6199_TCGAGCGT_M00018359_9_M_CD8_T_Cells_plate1_pool8_iTag21_L008_R1.barcode_removed_val_1_GRCm38_bismark_bt2_pe.deduplicated.bismark.cov.gz	41	650	39	2
