# Supplementary material for: scEpiAge: an age predictor highlighting single-cell ageing heterogeneity in mouse blood
Source: Nat Commun. 2024 Aug 31;15:7567. doi: 10.1038/s41467-024-51833-5 (PMC11366017; doi:10.1038/s41467-024-51833-5)
Supplement: Supplementary file 11 — Source Data [file 41467_2024_51833_MOESM11_ESM.zip › SFig2/S2ABC_expressedGenes.txt]

	age_week	nFeatures	CorretedNFeatures	CT
7679961	10	2115	121.627291	BCell
7679962	10	2410	165.5020782	NveCd8T
7679963	10	1761	-519.8820979	EffCD4T
7679965	10	1939	-6.381246455	BCell
7679966	10	2903	-429.5085028	MemCD8T
7679969	10	2368	-74.00348335	NveCd8T
7679970	10	2754	284.1440849	NK
7679971	10	3357	-378.8737697	MemCD8T
7679972	10	2240	-154.850676	BCell
7679973	10	2206	-281.1069394	BCell
7679974	10	2824	169.6828804	NveCd8T
7679975	10	2875	-30.99496672	BCell
7679976	10	3030	-355.1393496	NveCd8T
7679977	10	2059	292.1130328	BCell
7679978	10	2489	-117.1551778	NveCd8T
7679979	10	2469	147.0653617	RegT
7679980	10	2284	-185.244245	NveCd8T
7679981	10	1746	-228.3523609	BCell
7679982	10	1646	-610.5870981	BCell
7679983	10	1721	-19.06910891	BCell
7679984	10	1599	-298.1476637	BCell
7679986	10	4938	-247.1245661	BCell
7679987	10	1870	5.761940233	BCell
7679988	10	2245	-419.2046157	BCell
7679989	10	2657	-356.193521	BCell
7679990	10	2540	-472.596291	BCell
7679991	10	2301	64.60635008	BCell
7679992	10	2522	-88.46127386	RegT
7679993	10	2457	17.99818876	NveCd8T
7679994	10	2417	28.94964036	EffCD4T
7679995	10	2578	-114.8300211	MemCD8T
7679996	10	2020	63.79759234	BCell
7679997	10	2099	-67.72497305	BCell
7679998	10	2696	-82.6997553	NveCd8T
7679999	10	2110	-201.5187222	BCell
7680000	10	2557	189.4339674	NveCd8T
7680001	10	2019	-32.26912306	BCell
7680002	10	1961	-34.6042945	NK
7680003	10	2068	-83.67477809	BCell
7680004	10	2753	-140.4170076	BCell
7680005	10	2089	-49.82910442	NK
7680006	10	3339	51.36217648	BCell
7680007	10	2837	239.8047132	NveCD4T
7680008	10	2292	-163.327849	BCell
7680009	10	2609	304.8326677	BCell
7680010	10	2454	192.4996024	NveCD4T
7680011	10	2925	322.3397435	BCell
7680012	10	2518	74.45409861	BCell
7680013	10	3228	139.953328	NveCD4T
7680014	10	3344	-93.0337906	NveCd8T
7680015	10	2116	63.27231791	BCell
7680016	10	1615	-326.5176262	BCell
7680017	10	2140	22.26787223	BCell
7680018	10	2318	206.469379	BCell
7680019	10	2566	103.229259	NveCD4T
7680020	10	2818	175.4660661	NveCd8T
7680021	10	2055	122.0223861	BCell
7680023	10	2904	246.4940446	BCell
7680024	10	2367	57.98187301	NveCd8T
7680025	10	2672	297.9109477	BCell
7680026	10	1818	-97.920054	BCell
7680027	10	1853	-213.6518298	BCell
7680029	10	2075	70.59306399	BCell
7680030	10	2704	215.3235024	BCell
7680031	10	3631	272.7285884	EffCD4T
7680032	10	1953	73.0168163	NK
7680033	10	2680	120.2817002	NveCD4T
7680034	10	2149	138.4302965	BCell
7680035	10	2826	154.1438928	NveCD4T
7680036	10	2143	29.20313342	BCell
7680037	10	2324	198.3301752	BCell
7680038	10	2371	-99.19273741	NveCd8T
7680039	10	2568	94.0882955	NveCd8T
7680040	10	2650	-167.7016533	NveCD4T
7680041	10	1957	-24.93494821	BCell
7680042	10	2084	-29.41270245	BCell
7680043	10	2161	-33.75219458	BCell
7680044	10	2381	1.643030038	BCell
7680046	10	1952	4.426758182	BCell
7680047	10	2235	79.13877469	BCell
7680048	10	2239	100.8781186	BCell
7680049	10	1929	-160.75705	NveCD4T
7680050	10	2288	89.9459042	BCell
7680051	10	2550	62.74332216	BCell
7680052	10	2175	-49.92099721	BCell
7680053	10	2103	177.7831473	BCell
7680054	10	2680	195.9752076	NK
7680055	10	2576	34.95662342	NveCD4T
7680057	77	2218	-63.48674499	BCell
7680058	77	3018	-42.90961995	EffCD4T
7680059	77	1595	-369.0832339	BCell
7680060	77	2085	-96.73642878	BCell
7680061	77	2787	-206.7067224	EffCD4T
7680062	77	1854	-393.0125406	NveCD4T
7680063	77	2093	-407.2130396	NveCd8T
7680065	77	2547	-219.4784785	EffCD4T
7680066	77	1931	-532.6777283	MemCD8T
7680067	77	1439	-154.6587544	Neut
7680068	77	1791	-422.5800845	BCell
7680069	77	2844	117.9544114	NK
7680070	77	2002	-259.9040589	BCell
7680071	77	2343	-266.9251782	NveCd8T
7680073	77	2520	-162.026934	EffCD4T
7680074	77	1959	-221.8674051	BCell
7680075	77	2197	-49.43679804	BCell
7680076	77	2073	-101.0299291	BCell
7680077	77	3369	8.611796881	NveCd8T
7680078	77	2607	-216.8706634	EffCD4T
7680079	77	2130	-206.0154544	BCell
7680080	77	2331	-302.874058	EffCD4T
7680081	77	2531	-552.4426674	BCell
7680082	77	2264	-200.3617867	BCell
7680083	77	2060	-255.7096358	BCell
7680084	77	2756	-169.4236498	MemCD8T
7680085	77	1725	-378.9125227	BCell
7680086	77	2479	-327.9222457	EffCD4T
7680087	77	2469	-304.3708351	EffCD4T
7680088	77	2056	-296.9832417	BCell
7680089	77	2002	-28.60111918	BCell
7680090	77	1937	-248.3476249	BCell
7680091	77	2140	-57.44134353	BCell
7680092	77	2489	-52.53991113	NveCD4T
7680093	77	2091	-247.2235911	BCell
7680095	77	2129	-284.6844034	BCell
7680096	77	2490	-228.4292487	BCell
7680097	77	2264	-85.89639654	BCell
7680098	77	1697	-435.3729515	BCell
7680099	77	2054	-222.9381125	BCell
7680100	77	4605	-388.137691	MemCD8T
7680101	77	2291	-85.67551562	BCell
7680102	77	2375	-450.1875201	BCell
7680103	77	3568	-354.975855	MemCD8T
7680104	77	1885	-221.9690754	BCell
7680105	77	2256	-118.6675317	BCell
7680106	77	1884	-323.7143179	BCell
7680107	77	1953	-304.4748724	BCell
7680108	77	3065	-149.0283828	MemCD8T
7680109	77	3430	56.11503574	Mono
7680110	77	3275	-200.2399035	NK
7680111	77	3131	-170.3686099	MemCD8T
7680112	77	1941	-263.2310145	BCell
7680113	77	3053	-264.1955225	EffCD4T
7680114	77	2090	-88.19762577	BCell
7680115	77	2131	-280.5763431	BCell
7680116	77	1549	-387.9399393	BCell
7680117	77	2992	-282.9983187	MemCD4T
7680118	77	2083	-208.8923573	RegT
7680119	77	2385	-217.0927	BCell
7680120	77	2039	-144.4121328	NK
7680121	77	1570	-375.1397452	BCell
7680122	77	1769	-346.6795671	BCell
7680123	77	3043	-309.1428413	MemCD8T
7680124	77	2373	-231.1997997	EffCD4T
7680125	77	2988	-430.9331393	MemCD8T
7680126	77	3846	-628.0770631	MemCD8T
7680127	77	3003	-736.246358	BCell
7680128	77	2010	77.86111728	BCell
7680129	77	1607	-357.7450292	BCell
7680130	77	1729	-216.8687152	BCell
7680131	77	1872	-415.4461315	BCell
7680132	77	2993	-277.7813703	MemCD8T
7680133	77	2540	-169.2260698	BCell
7680134	77	2115	-250.0795696	BCell
7680135	77	1897	-295.8868735	BCell
7680136	77	2465	-228.0266107	BCell
7680137	77	1782	-179.7778619	NK
7680138	77	2494	-124.5057164	NveCD4T
7680139	77	1910	-414.6797602	BCell
7680140	77	2010	-169.192552	BCell
7680141	77	2150	-83.94724026	BCell
7680142	77	2618	-169.3244379	Mono
7680143	77	1534	-451.4124141	BCell
7680144	77	1872	-63.6252868	NveCD4T
7680145	77	2373	-393.1672508	MemCD8T
7680146	77	2962	-299.6025206	NveCd8T
7680147	77	2677	-193.4423636	MemCD8T
7680148	77	1839	-286.3030401	BCell
7680149	77	2228	-203.7433461	BCell
7680150	77	1725	-441.6378098	BCell
7680151	77	3164	-416.64049	EffCD4T
7680153	77	2889	345.0784586	EffCD4T
7680154	77	2193	132.3011001	BCell
7680155	77	2962	398.1881262	BCell
7680156	77	2272	23.35540681	EffCD4T
7680157	77	3309	448.792548	EffCD4T
7680158	77	3338	220.0574867	NveCd8T
7680159	77	2239	54.39363915	BCell
7680161	77	2041	-98.64301562	BCell
7680162	77	2598	91.96961776	NveCd8T
7680164	77	2094	10.55470937	BCell
7680165	77	2369	-14.01521896	BCell
7680166	77	2898	398.3280146	BCell
7680167	77	2223	120.8087642	BCell
7680168	77	2652	207.1504965	BCell
7680169	77	2167	145.3740366	Baso
7680170	77	2552	390.2213557	BCell
7680171	77	4099	262.6756552	Mono
7680173	77	5185	481.9003939	MemCD8T
7680174	77	2504	165.0663171	NveCD4T
7680175	77	2365	-174.1305112	BCell
7680176	77	2348	184.1488063	BCell
7680177	77	2687	356.1213423	BCell
7680178	77	3559	324.451419	EffCD4T
7680179	77	2551	-56.50849906	BCell
7680180	77	3935	542.9299148	MemCD8T
7680181	77	3139	256.5952977	NveCd8T
7680182	77	2551	203.7856768	BCell
7680183	77	2191	-309.7518006	MemCD8T
7680184	77	2234	87.00298521	BCell
7680185	77	2498	258.9623969	BCell
7680186	77	2844	434.1126021	Mono
7680187	77	1917	-133.4749686	BCell
7680188	77	2938	186.2940852	EffCD4T
7680189	77	3738	358.8210161	MemCD8T
7680190	77	3067	303.5097071	NK
7680191	77	2112	-213.1607724	BCell
7680192	77	2382	229.9126224	BCell
7680193	77	2058	56.73355171	BCell
7680194	77	3493	-31.33814657	MemCD8T
7680195	77	2445	6.793165798	NveCD4T
7680196	77	2674	214.7517931	BCell
7680197	77	2366	277.4191508	BCell
7680198	77	2203	222.1626636	BCell
7680199	77	4001	324.7097915	MemCD8T
7680200	77	3271	253.7282201	MemCD8T
7680201	77	2571	399.5139477	BCell
7680202	77	3123	405.8303957	BCell
7680203	77	1757	149.3744631	Baso
7680204	77	3142	137.160288	MemCD8T
7680205	77	1960	-23.47222378	BCell
7680206	77	2229	165.1573841	BCell
7680207	77	3617	-67.0333145	Mono
7680208	77	2515	108.1848637	NveCD4T
7680210	77	2330	184.4978018	NveCD4T
7680211	77	2764	302.4758036	Mono
7680212	77	2901	626.9524273	BCell
7680213	77	2515	94.91621141	MemCD8T
7680214	77	3359	215.7317082	NveCd8T
7680215	77	2375	119.7984488	BCell
7680216	77	2791	451.7402618	NveCD4T
7680217	77	1659	-242.9035245	BCell
7680218	77	2658	207.1420669	BCell
7680219	77	2217	176.0070795	BCell
7680220	77	3281	498.7362346	NveCd8T
7680221	77	2635	238.1962206	BCell
7680222	77	2492	39.53438846	BCell
7680223	77	2251	55.89592399	BCell
7680224	77	2734	-24.92337299	NveCd8T
7680225	77	2947	94.59919967	MemCD8T
7680226	77	2918	240.1760596	NveCD4T
7680227	77	2563	11.62533666	NveCd8T
7680228	77	2119	-64.15363933	BCell
7680229	77	2438	235.7969582	BCell
7680230	77	3869	575.3407578	NveCd8T
7680231	77	2644	115.3338108	NveCD4T
7680232	77	2662	854.0897566	EffCD4T
7680233	77	2796	266.1916222	NveCD4T
7680234	77	2337	31.01680701	MemCD8T
7680235	77	3452	100.9444667	MemCD8T
7680236	77	2145	30.64402366	BCell
7680237	77	2571	-293.7855396	Mono
7680239	77	2212	82.11604473	BCell
7680240	77	2867	244.3755025	BCell
7680241	77	2617	209.4360617	MemCD8T
7680242	77	2301	233.031655	BCell
7680243	77	1927	-240.6518214	MemCD8T
7680244	77	2650	306.8413446	EffCD4T
7680245	77	2799	332.3002508	NveCd8T
7680246	77	2643	46.57738029	BCell
7680247	77	1985	-52.44244245	BCell
7680345	36	2583	139.9324425	Mono
7680346	36	2978	3.786191223	EffCD4T
7680347	36	2227	-123.1385168	BCell
7680348	36	2860	-181.5345037	BCell
7680349	36	2306	-376.5944905	EffCD4T
7680350	36	2741	-90.24760203	BCell
7680351	36	2375	-259.925855	EffCD4T
7680353	36	2323	-142.1946803	BCell
7680354	36	1521	-395.3300443	BCell
7680355	36	2022	-275.9922707	BCell
7680356	36	3419	-466.6473684	MemCD8T
7680357	36	2350	-286.4667004	BCell
7680358	36	1973	-481.4348563	BCell
7680359	36	2561	48.95405549	BCell
7680360	36	2768	-228.2283428	BCell
7680361	36	1799	4.059366048	BCell
7680362	36	2006	-134.6694779	NveCD4T
7680363	36	2504	-103.0735335	NK
7680364	36	2562	-18.25668138	BCell
7680365	36	2092	-249.4996661	BCell
7680366	36	3000	-453.2916174	MemCD8T
7680367	36	2546	-218.9152451	RegT
7680368	36	2005	-174.4549398	RegT
7680369	36	2066	-130.9441899	BCell
7680370	36	2123	-213.7385869	BCell
7680371	36	2573	2.882416931	RegT
7680372	36	2128	-253.2499743	BCell
7680373	36	2416	-23.96513088	BCell
7680374	36	1701	-447.5324333	BCell
7680375	36	2127	-221.0756522	BCell
7680376	36	2197	-244.0472204	BCell
7680377	36	2490	-87.21831934	Mono
7680378	36	1905	-217.3072055	BCell
7680379	36	2033	-60.34254756	BCell
7680380	36	2378	28.59107224	BCell
7680381	36	3166	14.941558	EffCD4T
7680382	36	2279	-70.26365561	BCell
7680383	36	3192	-374.4814306	MemCD4T
7680385	36	2518	-71.84725266	BCell
7680386	36	2183	-204.3636987	BCell
7680387	36	2473	123.5652461	BCell
7680388	36	2347	-55.3364152	BCell
7680389	36	2406	-558.2452524	BCell
7680390	36	2147	-83.46654612	BCell
7680391	36	2615	-89.84887049	MemCD8T
7680392	36	2363	-347.7524816	Mono
7680393	36	2382	-244.5423793	BCell
7680394	36	2302	-247.0619079	BCell
7680395	36	2491	197.5369922	BCell
7680396	36	2507	-318.0261066	BCell
7680397	36	2186	-132.772645	BCell
7680398	36	2643	-79.20309635	BCell
7680399	36	3183	-214.8998785	NveCD4T
7680400	36	2321	-36.80888643	BCell
7680401	36	2065	-355.6116519	BCell
7680402	36	2150	-109.6474981	BCell
7680403	36	1929	-196.7091831	BCell
7680404	36	2354	-108.8858482	BCell
7680405	36	3025	269.2998822	NveCD4T
7680406	36	2247	-343.9748728	MemCD8T
7680407	36	2302	-160.1142917	BCell
7680408	36	2285	-228.6116555	BCell
7680409	36	1863	-327.9170098	BCell
7680410	36	2140	25.74794734	BCell
7680411	36	2503	-125.1674372	BCell
7680412	36	2407	-13.64703534	NveCD4T
7680413	36	2106	-106.5496474	BCell
7680414	36	2403	-145.8127121	BCell
7680415	36	2312	-82.49817552	BCell
7680416	36	2035	-262.146464	BCell
7680417	36	2598	-416.0693361	MemCD8T
7680419	36	2255	-10.25438415	BCell
7680420	36	2370	-76.94465072	BCell
7680421	36	2707	-169.0140819	Mono
7680422	36	2929	-234.2941589	NK
7680423	36	2279	11.70212091	BCell
7680425	36	2585	34.23741281	BCell
7680426	36	2910	-123.9162779	NveCD4T
7680427	36	1915	-315.0668597	BCell
7680428	36	2947	-354.1910551	MemCD8T
7680429	36	1493	-154.3951606	BCell
7680430	36	2762	-240.418047	NveCD4T
7680431	36	3372	-274.4009699	EffCD4T
7680432	36	3233	-553.0158792	MemCD8T
7680433	36	2237	-467.302958	BCell
7680434	36	2441	-264.8228541	BCell
7680436	36	3207	-508.6156987	EffCD4T
7680437	36	2589	-300.1892119	BCell
7680438	36	2388	-253.2348553	BCell
7680439	36	2554	-219.8069931	BCell
7680441	36	2363	-183.6541099	NveCD4T
7680442	36	2082	-198.2922851	BCell
7680443	36	2641	34.97216639	NveCD4T
7680444	36	2511	23.69812638	BCell
7680445	36	2706	158.9434668	BCell
7680446	36	2343	-37.70054934	BCell
7680447	36	2386	83.62373857	BCell
7680449	36	2344	-214.017129	BCell
7680450	36	2145	-292.9835921	BCell
7680451	36	3208	-113.439125	NveCd8T
7680453	36	2371	176.0831637	BCell
7680454	36	2885	208.6867624	BCell
7680455	36	2688	236.5611059	NveCD4T
7680456	36	3109	285.3462497	EffCD4T
7680457	36	2688	-136.4424088	BCell
7680458	36	2989	19.03947151	BCell
7680462	36	2852	291.1296402	Mono
7680463	36	2335	117.6886543	BCell
7680464	36	2162	185.782318	BCell
7680465	36	2922	-27.1811081	MemCD8T
7680466	36	2423	166.5258913	BCell
7680467	36	2142	72.30130227	BCell
7680468	36	2476	177.287206	BCell
7680469	36	2363	218.6180115	NveCD4T
7680470	36	2156	158.311094	BCell
7680471	36	2072	11.64068752	BCell
7680472	36	2336	157.8088308	BCell
7680473	36	2185	-231.817474	EffCD4T
7680474	36	2718	119.2738942	NveCD4T
7680475	36	2832	574.5031488	BCell
7680476	36	3043	226.3077137	MemCD8T
7680477	36	1852	-77.80745271	BCell
7680478	36	2282	19.77957066	BCell
7680479	36	2123	101.3041609	RegT
7680480	36	2167	163.6680779	BCell
7680481	36	2457	-109.2104784	BCell
7680482	36	2504	145.6024579	NveCD4T
7680483	36	2153	122.8346973	BCell
7680484	36	3707	76.77493073	BCell
7680485	36	2303	122.6743252	BCell
7680486	36	2057	65.94841718	BCell
7680487	36	2595	133.8569261	NveCD4T
7680488	36	3475	166.6744681	MemCD8T
7680489	36	2719	-31.44834151	NveCD4T
7680490	36	3017	56.73713563	Mono
7680491	36	2162	203.8122063	BCell
7680492	36	2959	504.3804373	NveCd8T
7680493	36	2607	-247.2125546	EffCD4T
7680494	36	3105	252.651471	MemCD8T
7680495	36	1526	6.097531368	Neut
7680496	36	2286	56.97971887	BCell
7680497	36	3040	149.093476	NveCD4T
7680498	36	3167	-323.7721928	NveCd8T
7680499	36	3807	233.8627043	MemCD8T
7680500	36	2168	-6.250070536	BCell
7680501	36	2405	514.841541	BCell
7680503	36	3199	299.9444998	NveCd8T
7680504	36	2677	293.7394325	BCell
7680505	36	2189	-71.05103187	BCell
7680506	36	2350	23.83461658	BCell
7680507	36	2087	-39.60018559	BCell
7680508	36	2713	-49.4092856	NveCd8T
7680509	36	1827	-52.22753663	BCell
7680510	36	2377	359.2673843	BCell
7680511	36	2169	210.3699333	BCell
7680512	36	2272	238.6903622	BCell
7680513	36	2421	-26.52635836	BCell
7680514	36	2363	-2.063428258	BCell
7680515	36	3565	351.0635817	BCell
7680516	36	3489	-236.9911403	Mono
7680517	36	2376	20.84103182	NveCD4T
7680518	36	2849	470.5850659	BCell
7680520	36	2489	279.6624813	BCell
7680521	36	2854	-82.111498	BCell
7680523	36	1989	-19.1143041	NveCd8T
7680524	36	1863	-134.6727647	BCell
7680525	36	3253	401.6970704	NveCd8T
7680526	36	2103	163.087443	BCell
7680527	36	3597	551.2417564	MemCD4T
7680528	36	2415	-87.3353082	BCell
7680529	36	2201	-174.6715236	BCell
7680530	36	2611	-220.7721547	MemCD8T
7680531	36	3035	240.6160136	BCell
7680532	36	3264	268.2042454	BCell
7680533	36	2520	315.1756029	BCell
7680534	36	2728	439.8922007	NveCD4T
7680535	36	2800	302.4909555	BCell
7680537	10	2654	161.355467	NveCD4T
7680538	10	2157	107.8466319	BCell
7680539	10	2742	115.6848948	NveCd8T
7680541	10	3105	-23.37243478	NveCd8T
7680542	10	2721	-120.6339007	MemCD8T
7680543	10	2077	127.928609	NK
7680545	10	3319	218.4830123	BCell
7680546	10	2160	-187.6888789	BCell
7680547	10	2393	47.75231233	BCell
7680548	10	2247	-24.30416222	BCell
7680549	10	3423	-194.4071819	MemCD8T
7680550	10	2185	-126.977628	NveCD4T
7680551	10	2262	24.30473821	BCell
7680552	10	1556	-265.5351226	BCell
7680554	10	1911	-193.4516438	BCell
7680556	10	2182	-176.5907468	BCell
7680557	10	3229	87.66283271	NveCd8T
7680559	10	2905	18.90943589	NveCD4T
7680560	10	2657	-9.535039528	NK
7680561	10	2362	-235.1812632	BCell
7680562	10	2447	91.85120809	BCell
7680563	10	2326	-122.0207751	NveCD4T
7680564	10	2152	163.3726161	NK
7680565	10	2693	28.34355405	NveCD4T
7680566	10	2150	-80.43557749	NveCd8T
7680567	10	2768	99.41715507	NveCd8T
7680568	10	1534	-430.3737782	BCell
7680569	10	3420	261.6758793	NveCD4T
7680570	10	3224	-220.6422041	NveCd8T
7680571	10	2037	-7.78936604	BCell
7680572	10	2067	-179.5116673	BCell
7680573	10	2293	4.915290069	BCell
7680574	10	2449	-65.42388437	NveCd8T
7680575	10	2794	366.92486	NveCD4T
7680576	10	2073	-238.5096564	BCell
7680579	10	2184	-112.8029722	NveCd8T
7680580	10	3011	74.59789859	Mono
7680581	10	2759	252.2511552	NveCD4T
7680582	10	2990	73.65747386	MemCD8T
7680583	10	2366	35.9374756	BCell
7680584	10	2688	-2.373667755	NveCd8T
7680585	10	2220	86.67209963	BCell
7680587	10	2986	181.4690694	NveCD4T
7680588	10	2588	269.1789309	BCell
7680589	10	2421	-17.82040908	NveCd8T
7680590	10	1967	-268.074398	NveCD4T
7680591	10	2711	151.0833341	NveCd8T
7680592	10	2270	-201.7776144	NveCD4T
7680593	10	2519	-12.90132224	RegT
7680594	10	2384	90.17542592	BCell
7680595	10	2077	-96.02009965	BCell
7680596	10	2508	-76.98320361	MemCD8T
7680597	10	2323	-67.5545436	NveCd8T
7680598	10	2720	167.2829954	NveCd8T
7680599	10	3090	-206.6348846	NveCD4T
7680600	10	2039	-82.34828169	NveCD4T
7680601	10	2210	32.23795881	NK
7680602	10	2997	-289.5030454	MemCD8T
7680603	10	2496	-360.4694569	BCell
7680605	10	2737	59.71051075	NveCd8T
7680606	10	2675	-10.39306611	NveCd8T
7680607	10	2782	484.8498163	NveCD4T
7680608	10	2876	142.8044123	NK
7680609	10	2378	-5.629904342	NveCd8T
7680610	10	2411	-115.8624089	NveCd8T
7680611	10	1647	-312.7182256	NK
7680612	10	2360	28.19160054	BCell
7680613	10	2133	-145.3294969	BCell
7680614	10	2827	-14.95027115	MemCD8T
7680615	10	3371	159.3998953	MemCD8T
7680617	10	3621	29.85802326	MemCD8T
7680618	10	2822	-76.12878312	NveCD4T
7680619	10	2240	21.77133417	NveCD4T
7680620	10	2306	26.50845347	NveCD4T
7680621	10	3659	14.98438012	BCell
7680622	10	2879	259.6508825	NveCd8T
7680623	10	2961	647.750925	BCell
7680624	10	3871	-286.1726958	MemCD8T
7680625	10	2808	-57.62978855	NveCD4T
7680626	10	2658	183.3369312	NveCD4T
7680627	10	2012	-129.2403903	BCell
7680628	10	1987	-166.5826857	BCell
7680629	10	3044	62.73742564	NveCD4T
7680630	10	2281	-172.0842013	BCell
7680631	10	2997	-137.0903201	NveCd8T
7680634	36	2236	-45.10779932	BCell
7680635	36	2056	-237.3667788	BCell
7680636	36	2307	-90.63282574	BCell
7680637	36	1911	-245.4616835	BCell
7680638	36	2427	26.19701308	BCell
7680639	36	2192	-295.6143968	BCell
7680640	36	1772	-398.3346704	NveCD4T
7680641	36	1983	-245.2132136	BCell
7680642	36	4282	-517.0308788	MemCD8T
7680643	36	2808	-473.3070584	NveCD4T
7680644	36	1556	-279.9235222	BCell
7680645	36	3674	-398.0315396	MemCD8T
7680646	36	2363	-183.6310206	BCell
7680647	36	2116	-234.4748759	BCell
7680648	36	2601	-179.3642286	BCell
7680649	36	2776	-83.49305075	NveCd8T
7680650	36	2561	72.27830659	BCell
7680651	36	1901	-62.16255788	BCell
7680652	36	2813	23.46872256	BCell
7680653	36	1907	-299.3197052	BCell
7680654	36	2322	-312.2637251	NveCd8T
7680655	36	2329	-121.3026706	BCell
7680656	36	2225	-122.6404548	BCell
7680657	36	2337	-234.1594164	BCell
7680658	36	2019	-309.9390864	BCell
7680659	36	3853	-207.2925958	BCell
7680660	36	2072	-249.0362813	BCell
7680661	36	2815	67.53519905	NveCD4T
7680662	36	2238	66.40418648	BCell
7680663	36	2734	-222.4031084	NveCd8T
7680664	36	2058	-180.8406786	BCell
7680665	36	2128	-257.6828805	NveCD4T
7680666	36	3027	121.9547637	BCell
7680667	36	1680	-462.4096431	BCell
7680669	36	3607	-1.33E-13	DC
7680670	36	2520	-127.901852	BCell
7680671	36	2026	-261.4622728	BCell
7680672	36	1850	-367.1152721	NK
7680673	36	2171	-67.79548284	BCell
7680674	36	2216	-147.5074021	BCell
7680675	36	2322	13.2285356	BCell
7680676	36	2062	-93.35115864	BCell
7680677	36	1860	-496.9488714	NveCd8T
7680678	36	1978	-297.1593357	BCell
7680679	36	2094	-47.70848942	BCell
7680680	36	2015	-195.2704887	BCell
7680681	36	2380	43.01668365	BCell
7680682	36	2691	-96.09648569	NveCd8T
7680683	36	1767	-345.2253181	BCell
7680684	36	3026	-292.4761921	NveCd8T
7680685	36	2648	-40.98827675	NK
7680686	36	2100	-197.6890452	NK
7680687	36	2140	-444.5415496	MemCD8T
7680688	36	2451	-158.4176447	BCell
7680689	36	2764	-72.46949637	MemCD4T
7680690	36	3579	-325.8129886	MemCD8T
7680691	36	3238	-62.64514257	BCell
7680692	36	2042	-265.6007129	NveCD4T
7680693	36	2622	-61.55535784	NveCD4T
7680694	36	2564	-72.99998401	BCell
7680695	36	2081	-273.910519	BCell
7680696	36	2352	-130.4949795	BCell
7680697	36	2207	-209.3057587	BCell
7680698	36	2529	-154.5295317	NveCD4T
7680699	36	2071	-337.1027245	BCell
7680700	36	1655	-442.1944928	BCell
7680701	36	2233	-206.9302389	BCell
7680702	36	1890	-282.5681418	BCell
7680703	36	2297	-203.2149538	BCell
7680704	36	2336	-197.821245	BCell
7680705	36	2261	-73.94689698	BCell
7680706	36	2405	-254.5693114	NveCD4T
7680707	36	2265	-8.576864336	BCell
7680709	36	2032	-102.5062189	BCell
7680710	36	3103	25.10239003	NveCD4T
7680711	36	2062	-119.5937659	BCell
7680712	36	1978	-311.5815349	RegT
7680713	36	2747	-172.3256043	NveCD4T
7680714	36	2934	-97.29169432	NveCD4T
7680715	36	2224	-173.3525853	BCell
7680716	36	2614	-217.031927	BCell
7680717	36	2019	-302.6431961	BCell
7680718	36	2611	-255.931604	NveCd8T
7680720	36	2102	-353.5822062	NveCd8T
7680722	36	2401	-279.3362811	BCell
7680723	36	1963	-86.26163056	NveCD4T
7680724	36	2103	0.54342706	BCell
7680725	36	3205	-225.7421511	MemCD8T
7680726	36	2224	-38.04920346	NveCD4T
7680727	36	2246	-331.5094236	BCell
7680728	36	2059	-145.8024183	BCell
7680729	101	2498	112.8631886	BCell
7680730	101	2859	352.0992989	BCell
7680731	101	1900	-250.406068	BCell
7680732	101	2333	199.0581093	BCell
7680733	101	3882	249.4199489	MemCD8T
7680734	101	3210	314.8158906	BCell
7680735	101	2969	42.04971336	BCell
7680736	101	2384	237.7745417	BCell
7680737	101	2490	135.8610376	BCell
7680738	101	4391	-117.2386168	MemCD8T
7680739	101	2672	9.419204126	BCell
7680740	101	2286	-99.05287639	BCell
7680741	101	2403	-20.07544102	BCell
7680742	101	3493	94.73616004	EffCD4T
7680743	101	2349	-63.806314	BCell
7680744	101	2642	68.7615777	BCell
7680745	101	2957	196.1506639	BCell
7680746	101	2630	-30.54375747	BCell
7680748	101	2581	178.6539	BCell
7680749	101	2942	-69.98637985	NK
7680750	101	2556	-36.40466157	BCell
7680751	101	2768	210.3767199	BCell
7680752	101	2549	270.0539035	BCell
7680753	101	3168	156.37219	BCell
7680754	101	3224	105.8005392	BCell
7680755	101	2634	-63.15556809	BCell
7680756	101	2357	135.6978935	BCell
7680757	101	2567	146.0229345	BCell
7680758	101	2926	109.5856798	BCell
7680759	101	3226	131.0745846	MemCD4T
7680760	101	2567	95.01303949	BCell
7680761	101	4110	387.98587	EffCD4T
7680762	101	2791	79.74334834	BCell
7680763	101	2779	139.956521	BCell
7680764	101	2725	237.1622335	BCell
7680765	101	2801	268.8800533	BCell
7680766	101	3726	255.2342192	NveCD4T
7680767	101	3236	349.5871004	BCell
7680768	101	3975	251.8478633	NveCd8T
7680769	101	2822	237.8338836	BCell
7680770	101	4496	-94.92106923	MemCD8T
7680771	101	3041	265.6718727	BCell
7680772	101	2479	210.2842913	BCell
7680773	101	2888	11.97890164	BCell
7680774	101	2742	167.9351406	BCell
7680775	101	3999	116.1551803	MemCD4T
7680776	101	2851	174.1696201	BCell
7680777	101	2460	99.38512787	BCell
7680778	101	4078	-71.99364224	MemCD8T
7680779	101	3833	194.7023225	NveCd8T
7680780	101	2451	218.6120142	BCell
7680781	101	3520	143.6613777	NK
7680782	101	2789	234.5727073	BCell
7680783	101	4077	157.1652518	MemCD8T
7680784	101	4054	357.7742448	NveCd8T
7680785	101	2774	210.2526916	BCell
7680786	101	3220	276.3407475	Mono
7680787	101	2597	-58.76914607	BCell
7680788	101	2395	139.8759273	BCell
7680789	101	5108	292.8303802	MemCD8T
7680791	101	2831	379.2349231	BCell
7680792	101	4318	160.1449012	MemCD8T
7680793	101	4162	622.3466562	BCell
7680794	101	3628	604.6955372	BCell
7680795	101	3227	210.5394697	BCell
7680796	101	2669	-30.19678867	MemCD8T
7680797	101	2739	153.4715536	BCell
7680798	101	2792	138.8231548	BCell
7680799	101	2898	296.7569541	BCell
7680800	101	2945	248.9710982	BCell
7680801	101	2773	-157.7209061	BCell
7680802	101	2861	143.9227774	BCell
7680803	101	2671	208.1619568	BCell
7680804	101	2709	149.0652786	BCell
7680805	101	4350	-113.7175445	MemCD8T
7680806	101	2804	214.2102372	BCell
7680807	101	2781	194.6548013	BCell
7680808	101	2928	411.6792069	BCell
7680809	101	2741	-101.5116553	BCell
7680810	101	3803	609.9250043	EffCD4T
7680811	101	2624	124.0174816	BCell
7680812	101	2678	336.6074858	BCell
7680813	101	2649	22.58874174	BCell
7680814	101	2467	-71.9315965	BCell
7680815	101	2723	132.3967131	BCell
7680818	101	2325	2.142974348	BCell
7680819	101	3238	719.887517	BCell
7680821	101	2959	185.3860841	BCell
7680822	101	2580	98.98679643	BCell
7680823	101	2056	30.81207066	BCell
7680825	101	2708	-26.24934485	MemCD8T
7680826	101	4106	1073.597318	MemCD8T
7680827	101	2642	382.8496555	BCell
7680829	101	2660	47.32825907	BCell
7680830	101	4737	21.60329426	MemCD8T
7680831	101	3797	332.5201525	BCell
7680832	101	2948	283.4241332	BCell
7680833	101	3074	130.6501015	BCell
7680834	101	2813	161.9150738	BCell
7680835	101	3439	395.0465681	MemCD8T
7680836	101	2537	84.97020492	BCell
7680837	101	2634	224.7544679	BCell
7680838	101	2450	110.2655785	BCell
7680839	101	3544	947.5341747	BCell
7680841	101	3136	191.386331	RegT
7680842	101	2711	162.164071	BCell
7680843	101	2365	83.27113476	BCell
7680844	101	3038	358.932429	BCell
7680845	101	2393	116.9302922	BCell
7680846	101	3474	376.0602081	MemCD8T
7680847	101	2909	340.9252928	RegT
7680848	101	2744	172.2368971	BCell
7680849	101	2923	304.7239823	BCell
7680850	101	2352	-12.57595948	BCell
7680851	101	3036	491.635225	BCell
7680852	101	2672	281.4816624	BCell
7680853	101	4515	253.9823035	MemCD8T
7680854	101	4362	213.0775244	MemCD8T
7680857	101	3783	294.5266956	MemCD8T
7680858	101	2406	-22.28909715	BCell
7680859	101	4528	257.2264714	MemCD8T
7680860	101	3097	361.5894318	BCell
7680861	101	3927	450.8606017	EffCD4T
7680862	101	2302	69.56359012	BCell
7680863	101	4361	527.1308549	MemCD8T
7680864	101	4924	584.7845372	MemCD8T
7680866	101	3903	1146.03812	BCell
7680867	101	2904	-212.1181805	MemCD8T
7680868	101	2803	466.4195984	BCell
7680869	101	2449	136.754298	BCell
7680870	101	2565	176.0893409	BCell
7680871	101	2102	-77.76718405	BCell
7680872	101	2590	179.9893679	BCell
7680873	101	3510	301.5817875	RegT
7680874	101	2816	160.6182463	BCell
7680875	101	3923	282.339589	MemCD8T
7680876	101	2907	255.4608483	EffCD4T
7680877	101	2690	289.8323632	BCell
7680878	101	2415	51.58298947	BCell
7680879	101	3190	736.6295189	MemCD8T
7680880	101	2723	144.1024203	BCell
7680881	101	3110	284.1849574	BCell
7680882	101	3448	403.4199236	NveCd8T
7680883	101	4921	328.1581101	MemCD8T
7680884	101	2726	335.9142506	BCell
7680885	101	2372	113.7955386	BCell
7680886	101	2705	206.1828871	BCell
7680887	101	2411	185.4656315	BCell
7680888	101	4589	757.8658187	MemCD8T
7680889	101	3011	95.95103096	NveCd8T
7680891	101	4454	205.588698	MemCD8T
7680892	101	3036	469.238448	EffCD4T
7680893	101	3043	-79.85235186	MemCD8T
7680895	101	2787	375.4952979	BCell
7680896	101	2574	572.1427783	BCell
7680898	101	3147	488.4254873	BCell
7680899	101	4529	100.1380872	MemCD8T
7680900	101	2234	4.2172281	BCell
7680901	101	3738	324.5678329	MemCD8T
7680902	101	3032	260.441178	NveCd8T
7680903	101	3834	522.2906221	MemCD8T
7680905	101	2245	5.032036099	BCell
7680906	101	4267	333.9616273	MemCD8T
7680907	101	3192	160.6566534	NveCD4T
7680908	101	3038	374.712213	BCell
7680909	101	2865	-98.27250686	MemCD8T
7680910	101	4089	1383.228179	BCell
7680911	101	2633	173.4677053	BCell
7680912	101	3359	-590.8677046	NveCd8T
7680914	101	2757	-126.5794325	MemCD8T
7680915	101	2873	166.1725348	BCell
7680916	101	3894	1188.25628	MemCD8T
7680917	101	3392	202.1684551	BCell
7680918	101	2580	280.623629	MemCD4T
7680919	101	2711	213.8841854	BCell
7680921	101	3517	182.3666765	MemCD8T
7680922	101	3243	247.3166158	BCell
7680923	101	2425	43.41428564	BCell
7680924	101	2902	175.1959998	BCell
7680925	101	3905	-120.2119391	MemCD8T
7680926	101	2764	161.0033844	BCell
7680927	101	2771	177.7495317	BCell
7680928	101	3270	357.552063	EffCD4T
7680929	101	2619	-126.6332613	BCell
7680930	101	2758	69.11203151	BCell
7680931	101	2556	70.02817364	BCell
7680932	101	2754	168.1519549	BCell
7680933	101	2840	47.55235664	BCell
7680934	101	3107	225.7458759	BCell
7680935	101	2424	130.7236128	BCell
7680936	101	2955	736.5871952	BCell
7680937	101	3280	285.9533487	BCell
7680938	101	3001	185.7155743	BCell
7680939	101	3276	435.5124701	BCell
7680940	101	2948	26.36344586	BCell
7680941	101	2905	272.6067573	BCell
7680942	101	2868	226.6063405	BCell
7680943	101	2776	87.1346294	BCell
7680944	101	2778	345.0299113	BCell
7680945	101	2606	97.79830609	BCell
7680946	101	3513	294.8565268	BCell
7680947	101	3503	137.318129	BCell
7680948	101	3069	132.3907294	BCell
7680949	101	2260	337.1191767	BCell
7680950	101	2346	35.10694315	BCell
7680951	101	4194	-38.10530995	MemCD8T
7680952	101	3025	215.5490583	BCell
7680953	101	3231	105.9436936	BCell
7680954	101	2655	-12.31021149	BCell
7680955	101	2920	133.8119723	BCell
7680956	101	3160	-39.06638745	BCell
7680957	101	2652	114.8923761	BCell
7680958	101	2455	-37.86741118	BCell
7680959	101	2747	148.6940608	BCell
7680960	101	2381	121.7205247	BCell
7680961	101	2738	-0.45159854	BCell
7680962	101	2833	205.420108	BCell
7680963	101	2984	103.2268881	BCell
7680964	101	2845	93.25115713	BCell
7680965	101	2681	41.74991176	BCell
7680966	101	3684	1049.602002	BCell
7680967	101	3523	60.72828921	BCell
7680968	101	3341	346.7628808	BCell
7680969	101	2951	268.920453	BCell
7680970	101	3040	449.7550511	BCell
7680971	101	2600	335.6624445	BCell
7680972	101	3884	120.4670889	EffCD4T
7680973	101	3468	66.62864975	MemCD8T
7680974	101	2669	88.37206756	BCell
7680975	101	2553	99.44000492	BCell
7680976	101	2810	230.608495	BCell
7680977	101	2806	252.6251233	BCell
7680978	101	2863	369.6325941	NK
7680979	101	3030	257.9324255	BCell
7680980	101	1710	-207.0699372	BCell
7680981	101	2884	199.3281522	BCell
7680983	101	3272	234.9786178	BCell
7680984	101	2347	36.59441192	BCell
7680985	101	3015	427.8160701	BCell
7680986	101	2794	205.5402844	BCell
7680987	101	2864	85.68572291	BCell
7680989	101	4563	-537.6971925	MemCD8T
7680991	101	2997	193.1081393	BCell
7680992	101	3428	639.7374327	BCell
7680993	101	2929	150.9052453	BCell
7680994	101	3360	133.2541477	EffCD4T
7680995	101	3221	61.52710662	BCell
7680996	101	2590	-1.984986466	BCell
7680997	101	3851	52.14144356	MemCD8T
7680998	101	4162	1798.966819	MemCD8T
7680999	101	2818	15.90951401	BCell
7681000	101	2278	-43.15249907	BCell
7681001	101	3535	390.1769961	BCell
7681003	101	2516	23.17455633	BCell
7681004	101	2531	160.1676532	BCell
7681005	101	2555	-8.3114919	BCell
7681006	101	2432	-74.52945003	BCell
7681007	101	2417	216.3103978	BCell
7681008	101	3001	-348.3726507	BCell
7681010	101	3024	344.9453421	BCell
7681011	101	2207	143.7798212	BCell
7681012	101	2526	17.12682592	BCell
7681013	101	2670	112.3767199	BCell
7681014	101	2677	154.1032208	BCell
7849260	77	2086	-339.0672836	BCell
7849261	77	1986	-394.8690384	BCell
7849262	77	2856	-147.720197	EffCD4T
7849263	77	1994	-290.7763522	BCell
7849264	77	3882	-522.9976458	Mono
7849265	77	2770	-189.5367794	MemCD8T
7849267	77	2661	-294.7484997	Baso
7849268	77	2265	-276.7723466	NveCD4T
7849269	77	2112	-275.6155038	BCell
7849270	77	2190	-319.2767078	BCell
7849271	77	2409	-296.4683635	BCell
7849272	77	2301	-183.3743242	NveCD4T
7849273	77	2068	-222.022291	BCell
7849274	77	1935	-499.9167356	BCell
7849275	77	2241	-151.1221688	BCell
7849276	77	2486	-329.1713087	NveCD4T
7849277	77	2716	-9.974566684	NK
7849278	77	2563	-458.1467403	BCell
7849279	77	3186	-419.8676442	NveCD4T
7849280	77	1900	-341.6079251	BCell
7849281	77	2151	-89.62591196	BCell
7849282	77	1856	-224.5747395	BCell
7849283	77	2444	-193.1736916	BCell
7849284	77	2181	-290.4278508	BCell
7849285	77	2092	-273.621919	BCell
7849286	77	2679	-147.101398	EffCD4T
7849287	77	2916	-345.6941502	NveCd8T
7849288	77	1545	-408.4202579	BCell
7849289	77	1712	-229.8824208	BCell
7849290	77	2823	-107.7222201	NveCd8T
7849291	77	2340	-308.1218658	NveCD4T
7849292	77	2553	148.561223	Neut
7849293	77	3163	-305.6885511	EffCD4T
7849294	77	2247	-152.3315148	BCell
7849295	77	2377	-86.29645755	BCell
7849296	77	2074	-294.9793198	BCell
7849297	77	2880	-126.7247628	NveCd8T
7849298	77	2939	-82.94246767	MemCD8T
7849299	77	2587	-69.93867774	RegT
7849300	77	2574	35.02382676	BCell
7849301	77	3103	-31.79372277	MemCD8T
7849302	77	2712	-610.9974002	MemCD8T
7849303	77	2244	-39.20033735	BCell
7849304	77	2333	-168.2350871	BCell
7849305	77	3024	125.2972038	NveCD4T
7849306	77	3248	-84.96658229	BCell
7849307	77	2845	38.20605211	NveCD4T
7849308	77	1763	-226.7221546	BCell
7849309	77	2332	-88.08221565	BCell
7849310	77	2243	-207.4640841	BCell
7849311	77	2919	16.64218312	NveCD4T
7849312	77	2100	-250.9236054	BCell
7849313	77	2008	-250.2528855	BCell
7849314	77	2218	-301.9170859	BCell
7849315	77	2331	-390.5645179	BCell
7849316	77	2960	-392.1660582	MemCD8T
7849317	77	3020	-204.4169558	MemCD8T
7849318	77	2270	45.80921086	BCell
7849319	77	2510	-107.9903503	EffCD4T
7849320	77	2374	-351.3016166	BCell
7849321	77	1919	-230.5473481	BCell
7849322	77	2437	-88.09249427	NveCD4T
7849323	77	2297	-147.0321321	BCell
7849324	77	1997	-97.13347372	BCell
7849325	77	2885	-126.8187694	NveCD4T
7849327	77	1674	-334.591393	BCell
7849328	77	2590	-23.77100139	EffCD4T
7849329	77	2403	-247.1164452	BCell
7849330	77	2612	-349.1459047	MemCD4T
7849331	77	1967	-342.2879876	BCell
7849332	77	2639	-86.68428197	NveCD4T
7849333	77	2779	-148.2182331	BCell
7849334	77	3657	-137.2999803	NveCd8T
7849335	77	3102	-128.2194709	EffCD4T
7849336	77	2031	-50.33983952	BCell
7849337	77	2596	-22.09846288	BCell
7849338	77	3652	-226.2158908	MemCD8T
7849339	77	2278	-249.6907602	BCell
7849340	77	2040	-566.2645788	MemCD8T
7849341	77	2529	-298.0062742	BCell
7849342	77	1999	-227.0670331	BCell
7849343	77	2402	-69.66736178	BCell
7849344	77	2458	-261.0981196	BCell
7849345	77	1948	-166.1810307	BCell
7849347	77	2285	-155.8496769	BCell
7849348	77	3675	-216.6707013	MemCD8T
7849349	77	2106	69.19352675	BCell
7849350	77	2494	-294.2121531	BCell
7849351	77	2524	95.12671354	NveCD4T
7849352	77	2186	-159.1024155	BCell
7849353	77	1841	-388.2888466	BCell
