# Supplementary material for: scEpiAge: an age predictor highlighting single-cell ageing heterogeneity in mouse blood
Source: Nat Commun. 2024 Aug 31;15:7567. doi: 10.1038/s41467-024-51833-5 (PMC11366017; doi:10.1038/s41467-024-51833-5)
Supplement: Supplementary file 11 — Source Data [file 41467_2024_51833_MOESM11_ESM.zip › SFig2/S2D_oneK1K_expressedGenes.txt]

	ExpressedGenes	ageBinary_O/Y
AAACCTGAGAATGTTG-1	1201	O
AAACCTGAGAGAACAG-1	896	O
AAACCTGAGCATGGCA-1	674	O
AAACCTGAGTATTGGA-1	1784	O
AAACCTGAGTGTCCCG-1	941	O
AAACCTGCAAATTGCC-1	595	O
AAACCTGCAACGATCT-1	884	O
AAACCTGCAAGACGTG-1	605	NA
AAACCTGCAAGCGCTC-1	508	NA
AAACCTGCACACGCTG-1	1165	O
AAACCTGCACTGTTAG-1	1084	O
AAACCTGCAGCATACT-1	1133	O
AAACCTGCAGCATGAG-1	1180	O
AAACCTGCAGTTCATG-1	1031	O
AAACCTGCATGCCACG-1	1172	O
AAACCTGCATTAGGCT-1	1567	NA
AAACCTGGTAATCGTC-1	1172	NA
AAACCTGGTACCAGTT-1	1119	O
AAACCTGGTACCGAGA-1	656	O
AAACCTGGTACCTACA-1	720	NA
AAACCTGGTAGAAAGG-1	939	NA
AAACCTGGTATTCGTG-1	1183	O
AAACCTGGTCAGAATA-1	1097	NA
AAACCTGGTCGAGTTT-1	1306	O
AAACCTGGTCGATTGT-1	860	O
AAACCTGGTCGCATCG-1	992	NA
AAACCTGGTGCAACTT-1	978	NA
AAACCTGGTGCGATAG-1	536	O
AAACCTGGTGTAACGG-1	575	O
AAACCTGGTTATCACG-1	954	O
AAACCTGTCAAAGACA-1	834	O
AAACCTGTCAGGTAAA-1	820	O
AAACCTGTCAGTTGAC-1	1025	O
AAACCTGTCCCACTTG-1	1585	O
AAACCTGTCCTGCAGG-1	667	O
AAACCTGTCGTACCGG-1	777	O
AAACCTGTCGTCCAGG-1	1130	O
AAACCTGTCGTGACAT-1	1439	O
AAACCTGTCTCTAGGA-1	1257	NA
AAACCTGTCTGGCGAC-1	590	O
AAACGGGAGACAGGCT-1	945	O
AAACGGGAGACTAGAT-1	834	NA
AAACGGGAGAGTACCG-1	1007	O
AAACGGGAGCCCGAAA-1	971	O
AAACGGGAGCGCTTAT-1	883	O
AAACGGGAGCGTCAAG-1	952	NA
AAACGGGAGCTAACTC-1	967	NA
AAACGGGAGGCATGTG-1	901	O
AAACGGGAGGCGCTCT-1	1031	O
AAACGGGAGGGAACGG-1	739	O
AAACGGGAGTAGATGT-1	1008	O
AAACGGGAGTGTTTGC-1	1878	NA
AAACGGGCAATGAAAC-1	1115	O
AAACGGGCACTTAAGC-1	1849	O
AAACGGGCAGGGTTAG-1	633	O
AAACGGGCAGTTCATG-1	811	O
AAACGGGCATCGGGTC-1	973	O
AAACGGGCATGCCCGA-1	818	O
AAACGGGCATTCTTAC-1	1290	O
AAACGGGGTAAATGAC-1	696	O
AAACGGGGTAATCGTC-1	767	NA
AAACGGGGTACCGTAT-1	862	O
AAACGGGGTACCTACA-1	662	O
AAACGGGGTACGCACC-1	1018	NA
AAACGGGGTAGCCTAT-1	897	O
AAACGGGGTATAAACG-1	906	O
AAACGGGGTCAAGCGA-1	574	O
AAACGGGGTCCCTACT-1	879	NA
AAACGGGGTTGCGCAC-1	544	O
AAACGGGGTTGCTCCT-1	1286	O
AAACGGGGTTTGACTG-1	734	NA
AAACGGGTCACGCATA-1	700	O
AAACGGGTCAGCTGGC-1	883	O
AAACGGGTCATTCACT-1	888	O
AAACGGGTCCCTCAGT-1	1149	NA
AAACGGGTCGATCCCT-1	1106	O
AAACGGGTCGTACGGC-1	423	O
AAACGGGTCTCCCTGA-1	1145	O
AAACGGGTCTTGTTTG-1	2008	O
AAAGATGAGCCACGTC-1	1023	O
AAAGATGAGCGATTCT-1	1005	O
AAAGATGAGGAATGGA-1	674	O
AAAGATGAGTACGACG-1	1899	NA
AAAGATGAGTAGCGGT-1	1054	O
AAAGATGAGTGGCACA-1	1137	O
AAAGATGCAAACGCGA-1	492	NA
AAAGATGCAAAGAATC-1	517	NA
AAAGATGCAAGCCATT-1	526	O
AAAGATGCAAGCCTAT-1	1181	O
AAAGATGCAAGTACCT-1	827	O
AAAGATGCAATAGAGT-1	1320	O
AAAGATGCACACGCTG-1	967	O
AAAGATGCACGACGAA-1	1535	O
AAAGATGCACGTTGGC-1	1008	O
AAAGATGCAGCATACT-1	906	NA
AAAGATGCAGCTGCAC-1	609	O
AAAGATGCAGGAATCG-1	1286	NA
AAAGATGCATATGCTG-1	593	O
AAAGATGCATCATCCC-1	1161	O
AAAGATGCATCTATGG-1	1403	O
AAAGATGCATGCATGT-1	1341	O
AAAGATGCATTTCACT-1	1931	O
AAAGATGGTACCATCA-1	1045	O
AAAGATGGTCACAAGG-1	1066	O
AAAGATGGTCTAACGT-1	698	NA
AAAGATGGTGACGCCT-1	911	O
AAAGATGGTGTGAATA-1	280	NA
AAAGATGGTTATGCGT-1	603	O
AAAGATGGTTCCTCCA-1	1838	O
AAAGATGGTTCGAATC-1	1248	NA
AAAGATGTCAAACAAG-1	1203	O
AAAGATGTCACAACGT-1	849	O
AAAGATGTCACAGGCC-1	645	NA
AAAGATGTCACTCTTA-1	1386	NA
AAAGATGTCATAACCG-1	1154	O
AAAGATGTCATGCATG-1	1375	NA
AAAGATGTCCAATGGT-1	1124	O
AAAGATGTCCGTCATC-1	1127	O
AAAGATGTCGAGAACG-1	940	NA
AAAGATGTCTCCTATA-1	1515	O
AAAGATGTCTGCCAGG-1	451	O
AAAGCAAAGACAGACC-1	1152	O
AAAGCAAAGACTGTAA-1	845	NA
AAAGCAAAGATCTGCT-1	938	NA
AAAGCAAAGATTACCC-1	1253	O
AAAGCAAAGCAGGCTA-1	1057	O
AAAGCAAAGCTAACTC-1	1398	O
AAAGCAAAGGAGTACC-1	918	NA
AAAGCAAAGGTTACCT-1	990	O
AAAGCAAAGTAGTGCG-1	644	O
AAAGCAAAGTGGGATC-1	1595	O
AAAGCAAAGTGTACCT-1	579	O
AAAGCAACAAGAAGAG-1	1012	O
AAAGCAACAATAACGA-1	1414	NA
AAAGCAACAATGCCAT-1	915	O
AAAGCAACAATGGTCT-1	1973	O
AAAGCAACACCGCTAG-1	1303	O
AAAGCAACACGCCAGT-1	971	NA
AAAGCAACACGGTAAG-1	785	O
AAAGCAACACGTGAGA-1	962	O
AAAGCAACAGCCTTTC-1	1031	O
AAAGCAACAGCTCGAC-1	710	NA
AAAGCAACATCATCCC-1	1281	O
AAAGCAACATCGACGC-1	610	O
AAAGCAACATGAAGTA-1	1578	O
AAAGCAACATGGTCAT-1	1291	O
AAAGCAAGTGCGATAG-1	980	O
AAAGCAAGTGTCAATC-1	929	O
AAAGCAAGTGTTCTTT-1	812	NA
AAAGCAAGTTAGTGGG-1	1047	O
AAAGCAATCCGCGGTA-1	1558	O
AAAGCAATCCTGCCAT-1	1102	NA
AAAGCAATCGAATGGG-1	553	O
AAAGCAATCTGCGACG-1	928	O
AAAGTAGAGAGGGATA-1	1293	O
AAAGTAGAGCACCGTC-1	837	O
AAAGTAGAGCGAGAAA-1	966	O
AAAGTAGAGCGCCTCA-1	570	O
AAAGTAGAGGACAGCT-1	1179	O
AAAGTAGAGGATGTAT-1	988	O
AAAGTAGAGTGCCAGA-1	830	NA
AAAGTAGCAAGCCTAT-1	1334	O
AAAGTAGCAATGAAAC-1	1040	NA
AAAGTAGCACAACGTT-1	732	O
AAAGTAGCACAGATTC-1	1010	NA
AAAGTAGCACATCCAA-1	890	NA
AAAGTAGCACCCATTC-1	1188	NA
AAAGTAGCAGTATCTG-1	912	O
AAAGTAGCATCCGTGG-1	941	O
AAAGTAGGTACCCAAT-1	878	O
AAAGTAGGTAGGGACT-1	889	O
AAAGTAGGTATTACCG-1	1257	NA
AAAGTAGGTCATGCAT-1	967	NA
AAAGTAGGTCGAACAG-1	1023	O
AAAGTAGGTCGGCTCA-1	754	O
AAAGTAGGTGATGTCT-1	571	O
AAAGTAGGTGTTTGGT-1	583	O
AAAGTAGTCAGATAAG-1	1232	O
AAAGTAGTCAGGCGAA-1	1044	O
AAAGTAGTCAGTGTTG-1	978	O
AAAGTAGTCCAGAAGG-1	707	O
AAAGTAGTCCCGGATG-1	924	O
AAAGTAGTCCGTCAAA-1	998	O
AAAGTAGTCGTAGGTT-1	649	O
AAAGTAGTCTGCGACG-1	898	O
AAAGTAGTCTTCGGTC-1	824	O
AAATGCCAGCCAACAG-1	1098	O
AAATGCCAGCGTGAGT-1	713	O
AAATGCCAGCTAACTC-1	1048	NA
AAATGCCAGCTGCCCA-1	1261	O
AAATGCCAGGCAATTA-1	603	O
AAATGCCAGGTGCACA-1	1642	O
AAATGCCAGTCTCCTC-1	1114	NA
AAATGCCAGTGTCCCG-1	1626	NA
AAATGCCCAAGTTGTC-1	783	O
AAATGCCCACATCTTT-1	865	NA
AAATGCCCACATTCGA-1	1251	O
AAATGCCCACGAGAGT-1	1018	O
AAATGCCCACGCCAGT-1	1732	O
AAATGCCCACGTGAGA-1	728	O
AAATGCCCACTCGACG-1	1178	O
AAATGCCCAGCGTAAG-1	939	O
AAATGCCCATATGAGA-1	655	NA
AAATGCCCATTGGGCC-1	1762	NA
AAATGCCGTCGAGATG-1	1267	O
AAATGCCGTCGAGTTT-1	1113	NA
AAATGCCGTCGCCATG-1	1058	O
AAATGCCGTCTCGTTC-1	1172	O
AAATGCCGTGGTTTCA-1	893	NA
AAATGCCGTTGAGGTG-1	832	O
AAATGCCGTTGCCTCT-1	1388	O
AAATGCCTCAAGGTAA-1	567	O
AAATGCCTCAGATAAG-1	747	NA
AAATGCCTCGAACTGT-1	1999	O
AAATGCCTCGACAGCC-1	919	O
AAATGCCTCGCAAACT-1	1219	O
AAATGCCTCGGAAACG-1	1048	NA
AAATGCCTCGTCCAGG-1	1155	O
AAATGCCTCTATCGCC-1	1330	NA
AAATGCCTCTGTTGAG-1	753	O
AAATGCCTCTTACCTA-1	1360	NA
AACACGTAGAAAGTGG-1	1001	NA
AACACGTAGACAAGCC-1	1002	O
AACACGTAGACCACGA-1	1643	O
AACACGTAGATCGGGT-1	842	O
AACACGTAGATGCCTT-1	813	NA
AACACGTAGCACGCCT-1	899	NA
AACACGTAGCTACCTA-1	1026	O
AACACGTAGGTGCAAC-1	1022	O
AACACGTAGTGACATA-1	1255	NA
AACACGTAGTGGGATC-1	670	O
AACACGTCACGAGAGT-1	621	O
AACACGTCACTATCTT-1	783	O
AACACGTCAGGGTACA-1	1003	O
AACACGTCATACAGCT-1	823	O
AACACGTCATAGACTC-1	1042	O
AACACGTCATATACGC-1	1191	O
AACACGTCATCGGGTC-1	790	O
AACACGTCATGGTTGT-1	1619	O
AACACGTGTACAGACG-1	1030	O
AACACGTGTAGAGGAA-1	1062	O
AACACGTGTATATCCG-1	795	NA
AACACGTGTCGACTGC-1	985	O
AACACGTGTTCGTGAT-1	649	NA
AACACGTTCAAGCCTA-1	1977	O
AACACGTTCACATAGC-1	977	O
AACACGTTCACATGCA-1	623	NA
AACACGTTCACCCGAG-1	775	O
AACACGTTCAGTTCGA-1	998	O
AACACGTTCATCGCTC-1	713	NA
AACACGTTCATTGCGA-1	1058	O
AACACGTTCCACGACG-1	1307	O
AACACGTTCCACGCAG-1	1723	O
AACACGTTCCCTCAGT-1	1122	O
AACACGTTCGAACGGA-1	908	NA
AACACGTTCGCATGGC-1	1184	O
AACACGTTCGGTTCGG-1	970	NA
AACCATGAGATCTGAA-1	936	O
AACCATGAGCCAGAAC-1	980	O
AACCATGAGGCGACAT-1	866	O
AACCATGAGGCTCTTA-1	987	O
AACCATGCAAAGGTGC-1	1337	O
AACCATGCAAGTCTAC-1	1278	O
AACCATGCAAGTTCTG-1	1112	O
AACCATGCAATAAGCA-1	1111	O
AACCATGCAATCTGCA-1	1171	O
AACCATGCATCATCCC-1	649	NA
AACCATGGTATGAAAC-1	965	O
AACCATGGTCGCCATG-1	780	O
AACCATGGTCGCGTGT-1	1116	O
AACCATGGTGTTTGGT-1	1091	O
AACCATGGTTACCAGT-1	998	O
AACCATGGTTACCGAT-1	992	O
AACCATGGTTCGAATC-1	1215	O
AACCATGGTTGATTCG-1	627	O
AACCATGGTTTGTTTC-1	1686	O
AACCATGTCAAACGGG-1	643	NA
AACCATGTCATAACCG-1	901	O
AACCATGTCATGTCCC-1	1445	O
AACCATGTCCCAAGTA-1	1369	O
AACCATGTCTGCAAGT-1	591	O
AACCGCGAGACCCACC-1	1306	O
AACCGCGAGACTGGGT-1	579	O
AACCGCGAGCCCTAAT-1	1049	O
AACCGCGAGCGATGAC-1	697	O
AACCGCGAGGAGCGTT-1	622	NA
AACCGCGAGGATTCGG-1	1739	O
AACCGCGAGGCTAGAC-1	910	O
AACCGCGAGGTGCAAC-1	910	O
AACCGCGAGTACATGA-1	1140	O
AACCGCGAGTGCCAGA-1	1135	O
AACCGCGAGTGTTGAA-1	1044	O
AACCGCGCAATAAGCA-1	954	O
AACCGCGCACGCCAGT-1	932	O
AACCGCGCACGGTAGA-1	777	O
AACCGCGCACTGCCAG-1	1102	NA
AACCGCGCAGCATACT-1	942	O
AACCGCGCAGCCAGAA-1	1148	O
AACCGCGCAGGACCCT-1	831	NA
AACCGCGCATAAGACA-1	1027	O
AACCGCGGTACAGTGG-1	1023	NA
AACCGCGGTCAAAGAT-1	1053	NA
AACCGCGGTCAACATC-1	920	O
AACCGCGGTCAGAAGC-1	1035	O
AACCGCGGTCGAATCT-1	1363	O
AACCGCGGTCGCGTGT-1	1030	NA
AACCGCGGTCTAGCGC-1	1040	O
AACCGCGGTCTCACCT-1	1341	O
AACCGCGGTGTAATGA-1	1028	O
AACCGCGGTGTCCTCT-1	1088	O
AACCGCGGTTCATGGT-1	873	O
AACCGCGTCACATGCA-1	1019	O
AACCGCGTCACGGTTA-1	685	O
AACCGCGTCCTCTAGC-1	991	O
AACCGCGTCTCTGAGA-1	740	O
AACCGCGTCTGAAAGA-1	1657	O
AACCGCGTCTGTGCAA-1	891	O
AACCGCGTCTGTTGAG-1	1013	O
AACCGCGTCTTGGGTA-1	865	O
AACCGCGTCTTTAGGG-1	703	O
AACGTTGAGACACTAA-1	845	O
AACGTTGAGACGACGT-1	1656	O
AACGTTGAGAGGTTGC-1	761	O
AACGTTGAGAGTGAGA-1	849	NA
AACGTTGAGGGCTTCC-1	1016	NA
AACGTTGAGGTAAACT-1	759	O
AACGTTGCACACTGCG-1	1871	O
AACGTTGCACGTCTCT-1	1018	O
AACGTTGCACTTGGAT-1	1035	O
AACGTTGCAGTACACT-1	1766	O
AACGTTGCATAACCTG-1	788	O
AACGTTGCATCTCGCT-1	834	O
AACGTTGCATGCCACG-1	649	NA
AACGTTGGTACCGCTG-1	890	O
AACGTTGGTAGCTCCG-1	1172	NA
AACGTTGGTCAAACTC-1	831	O
AACGTTGGTCAGAATA-1	386	NA
AACGTTGGTCGAATCT-1	1695	O
AACGTTGGTCTAGTGT-1	1009	NA
AACGTTGGTGCGATAG-1	681	O
AACGTTGGTGGCCCTA-1	738	NA
AACGTTGGTGTTGGGA-1	1029	O
AACGTTGGTTATTCTC-1	799	O
AACGTTGTCACCATAG-1	1320	O
AACGTTGTCCGTCATC-1	842	NA
AACGTTGTCCTGCAGG-1	781	NA
AACGTTGTCGAATGCT-1	960	O
AACGTTGTCGTAGATC-1	1095	NA
AACGTTGTCTCCAGGG-1	727	NA
AACGTTGTCTCGTATT-1	1154	O
AACGTTGTCTTGCAAG-1	834	O
AACTCAGAGACACTAA-1	889	O
AACTCAGAGATGGCGT-1	995	O
AACTCAGAGATGGGTC-1	870	O
AACTCAGAGCCGCCTA-1	1082	O
AACTCAGAGCGCCTTG-1	1431	O
AACTCAGAGGCTCTTA-1	714	O
AACTCAGCAACGATGG-1	656	O
AACTCAGCACAGCCCA-1	936	O
AACTCAGCACCTTGTC-1	593	O
AACTCAGCACGACGAA-1	714	O
AACTCAGCACGCTTTC-1	747	O
AACTCAGCAGAGCCAA-1	1151	O
AACTCAGCAGCAGTTT-1	1024	O
AACTCAGCAGCCAGAA-1	771	O
AACTCAGCAGTCGATT-1	1449	O
AACTCAGCATACTCTT-1	1778	O
AACTCAGCATCCCACT-1	492	O
AACTCAGCATCGGGTC-1	1041	NA
AACTCAGGTCCGCTGA-1	1432	O
AACTCAGGTCCGTTAA-1	1143	NA
AACTCAGGTCGCATCG-1	1434	NA
AACTCAGGTCTCTCTG-1	1009	NA
AACTCAGGTCTGCGGT-1	1066	O
AACTCAGGTTACCGAT-1	1147	O
AACTCAGGTTCGGGCT-1	685	O
AACTCAGGTTGGTAAA-1	979	O
AACTCAGTCAAGGTAA-1	716	O
AACTCAGTCACATGCA-1	736	O
AACTCAGTCAGGTAAA-1	723	O
AACTCAGTCAGTACGT-1	624	O
AACTCAGTCATAAAGG-1	1021	NA
AACTCAGTCCACTGGG-1	1218	O
AACTCAGTCCTAAGTG-1	968	O
AACTCAGTCCTGCAGG-1	1355	O
AACTCAGTCGCAAACT-1	1287	O
AACTCAGTCGGATGTT-1	1272	O
AACTCCCAGATGCCTT-1	601	O
AACTCCCAGCGTGTCC-1	1575	O
AACTCCCAGCTGGAAC-1	1064	O
AACTCCCAGGACTGGT-1	781	O
AACTCCCAGGGTTTCT-1	882	NA
AACTCCCAGTACCGGA-1	1029	NA
AACTCCCAGTGTTGAA-1	1343	O
AACTCCCAGTTAACGA-1	1127	O
AACTCCCCAATGGATA-1	1020	O
AACTCCCCACAACGTT-1	980	O
AACTCCCCACCCATGG-1	1145	O
AACTCCCCACGACGAA-1	1501	O
AACTCCCCAGGTGCCT-1	1147	O
AACTCCCCAGTCAGAG-1	1128	O
AACTCCCCATATGAGA-1	914	O
AACTCCCCATCCGCGA-1	1167	NA
AACTCCCCATCTCCCA-1	799	O
AACTCCCCATGCCACG-1	1233	NA
AACTCCCCATGTAAGA-1	1154	NA
AACTCCCGTACTCGCG-1	702	NA
AACTCCCGTATCGCAT-1	766	NA
AACTCCCGTCGGCTCA-1	999	O
AACTCCCGTCGTGGCT-1	1073	NA
AACTCCCGTCTCATCC-1	612	NA
AACTCCCGTGATAAAC-1	1545	O
AACTCCCGTGCAACGA-1	562	O
AACTCCCGTGTTGGGA-1	940	O
AACTCCCGTTACGACT-1	739	O
AACTCCCGTTCCGTCT-1	841	O
AACTCCCTCAAGCCTA-1	904	O
AACTCCCTCAGTCAGT-1	742	NA
AACTCCCTCCAATGGT-1	939	O
AACTCCCTCCGTAGTA-1	1407	O
AACTCCCTCGGCGCTA-1	1196	NA
AACTCCCTCGGCTACG-1	1065	O
AACTCCCTCTATCGCC-1	774	NA
AACTCCCTCTTAGCCC-1	1099	O
AACTCTTAGCAGGTCA-1	572	NA
AACTCTTAGCCACCTG-1	1316	O
AACTCTTAGCTATGCT-1	963	O
AACTCTTAGGCTAGCA-1	1355	NA
AACTCTTAGTGAAGTT-1	1056	O
AACTCTTAGTGTCTCA-1	907	O
AACTCTTCAAGGACTG-1	810	O
AACTCTTCACGCGAAA-1	808	O
AACTCTTCAGCTTCGG-1	1126	O
AACTCTTCAGGGTACA-1	1452	NA
AACTCTTCAGGTCTCG-1	1223	O
AACTCTTCATGGAATA-1	941	O
AACTCTTGTAAGCACG-1	947	O
AACTCTTGTACGCTGC-1	781	O
AACTCTTGTCCATCCT-1	1087	O
AACTCTTGTGATAAGT-1	944	NA
AACTCTTGTTACCAGT-1	817	O
AACTCTTTCAACCAAC-1	1331	O
AACTCTTTCACCGGGT-1	1102	NA
AACTCTTTCAGGATCT-1	995	O
AACTCTTTCAGTACGT-1	891	O
AACTCTTTCATTCACT-1	2320	O
AACTCTTTCCGAACGC-1	629	O
AACTCTTTCCTAGAAC-1	1013	NA
AACTCTTTCTCGATGA-1	1733	O
AACTCTTTCTGACCTC-1	765	O
AACTCTTTCTGCTGTC-1	829	NA
AACTCTTTCTGGGCCA-1	1134	O
AACTCTTTCTGGTGTA-1	995	O
AACTCTTTCTTTCCTC-1	979	O
AACTGGTAGAGCTATA-1	1254	NA
AACTGGTAGCCCAATT-1	1153	O
AACTGGTAGGCCGAAT-1	1044	O
AACTGGTAGTCTCCTC-1	1287	NA
AACTGGTAGTTCGATC-1	696	NA
AACTGGTCACCATGTA-1	940	O
AACTGGTCAGGATTGG-1	1090	O
AACTGGTCAGTATCTG-1	692	NA
AACTGGTCATGATCCA-1	541	O
AACTGGTGTACCGGCT-1	783	NA
AACTGGTGTACTTCTT-1	614	NA
AACTGGTGTATTACCG-1	909	O
AACTGGTGTCAAGCGA-1	1088	NA
AACTGGTGTCCCTTGT-1	1302	O
AACTGGTGTCTAAAGA-1	933	O
AACTGGTGTCTCATCC-1	1330	O
AACTGGTGTGACCAAG-1	829	O
AACTGGTGTGCCTGCA-1	1466	NA
AACTGGTGTGCCTTGG-1	961	O
AACTGGTGTGTAACGG-1	876	O
AACTGGTGTTCTCATT-1	1427	O
AACTGGTTCAAGATCC-1	1105	O
AACTGGTTCATTCACT-1	1610	O
AACTGGTTCCACTGGG-1	726	NA
AACTGGTTCCGGGTGT-1	893	O
AACTGGTTCCTGCAGG-1	1549	O
AACTGGTTCCTGTACC-1	910	O
AACTGGTTCGGTCCGA-1	1047	O
AACTGGTTCGGTTCGG-1	1065	O
AACTGGTTCTGAGGGA-1	522	O
AACTGGTTCTTCCTTC-1	1157	O
AACTGGTTCTTGCAAG-1	1141	O
AACTTTCAGAAGAAGC-1	962	NA
AACTTTCAGACAAAGG-1	1135	NA
AACTTTCAGACAATAC-1	887	O
AACTTTCAGAGGGCTT-1	1371	O
AACTTTCAGATCGGGT-1	878	O
AACTTTCAGATGTGGC-1	463	NA
AACTTTCAGCTCAACT-1	1110	NA
AACTTTCAGCTCCTCT-1	1129	O
AACTTTCAGGCAATTA-1	1013	NA
AACTTTCAGGCGATAC-1	1313	NA
AACTTTCAGTACACCT-1	1326	O
AACTTTCCAAGGTGTG-1	740	O
AACTTTCCAATGGAAT-1	1400	O
AACTTTCCACCCTATC-1	773	O
AACTTTCCACCTCGGA-1	1188	O
AACTTTCCACGGATAG-1	1105	O
AACTTTCCAGATCTGT-1	1083	NA
AACTTTCCAGGTGCCT-1	1601	O
AACTTTCCATCGTCGG-1	1159	O
AACTTTCGTAAATGAC-1	885	O
AACTTTCGTCCGTTAA-1	983	O
AACTTTCGTCGAGTTT-1	695	NA
AACTTTCGTCGCATAT-1	1781	O
AACTTTCGTCTGATCA-1	689	O
AACTTTCGTCTTCGTC-1	883	O
AACTTTCGTGGTAACG-1	652	O
AACTTTCGTGTGACCC-1	305	NA
AACTTTCTCACCGTAA-1	1183	O
AACTTTCTCACGCGGT-1	535	O
AACTTTCTCATGTGGT-1	655	O
AACTTTCTCCATGCTC-1	1734	O
AACTTTCTCCATTCTA-1	1205	O
AACTTTCTCCTAAGTG-1	1993	NA
AACTTTCTCCTCAATT-1	2048	NA
AACTTTCTCGAGCCCA-1	1127	O
AACTTTCTCTGCAGTA-1	1388	NA
AACTTTCTCTGCCAGG-1	1061	NA
AACTTTCTCTGCCCTA-1	785	NA
AAGACCTAGAGGTAGA-1	2377	O
AAGACCTAGCGATAGC-1	1152	NA
AAGACCTAGCGTTTAC-1	2295	NA
AAGACCTAGGCGTACA-1	1541	NA
AAGACCTAGGGATGGG-1	1478	O
AAGACCTAGGTGCACA-1	797	O
AAGACCTAGGTTACCT-1	1129	O
AAGACCTAGTGCCAGA-1	813	O
AAGACCTAGTGGGCTA-1	456	O
AAGACCTAGTTCCACA-1	465	NA
AAGACCTCAAATACAG-1	982	O
AAGACCTCAACGCACC-1	613	O
AAGACCTCACAAGTAA-1	812	O
AAGACCTCAGACAGGT-1	905	O
AAGACCTCAGGAACGT-1	1019	O
AAGACCTCAGGTGCCT-1	1223	O
AAGACCTCAGTCCTTC-1	1078	O
AAGACCTCATGCCTAA-1	1751	O
AAGACCTCATGGTTGT-1	614	O
AAGACCTGTAGCGCTC-1	1300	O
AAGACCTGTAGCTTGT-1	894	O
AAGACCTGTCCGTGAC-1	677	O
AAGACCTGTCTAACGT-1	1081	O
AAGACCTGTCTGATTG-1	1091	O
AAGACCTGTGCACGAA-1	838	O
AAGACCTGTTACCGAT-1	1526	O
AAGACCTGTTCCGGCA-1	589	O
AAGACCTGTTGATTGC-1	794	O
AAGACCTGTTTGTTGG-1	1430	O
AAGACCTTCAACACCA-1	1137	O
AAGACCTTCACTCCTG-1	1410	NA
AAGACCTTCAGCTCTC-1	1050	O
AAGACCTTCAGGCCCA-1	1337	O
AAGACCTTCAGTACGT-1	1342	O
AAGACCTTCATAAAGG-1	978	NA
AAGACCTTCATGGTCA-1	928	O
AAGACCTTCCACGCAG-1	831	NA
AAGACCTTCCCAACGG-1	1114	O
AAGACCTTCCCTAATT-1	1000	O
AAGACCTTCCGCATAA-1	1335	O
AAGACCTTCCGTACAA-1	1225	O
AAGACCTTCGGAGCAA-1	863	O
AAGACCTTCGGATGTT-1	1004	O
AAGACCTTCGGCATCG-1	1090	NA
AAGACCTTCTGCTGTC-1	1369	O
AAGCCGCAGACAATAC-1	1131	O
AAGCCGCAGAGGGCTT-1	1030	NA
AAGCCGCAGAGGTTGC-1	1196	O
AAGCCGCAGGGATGGG-1	1124	O
AAGCCGCAGGGCTTCC-1	642	O
AAGCCGCAGGTGACCA-1	843	NA
AAGCCGCAGTGACTCT-1	526	O
AAGCCGCAGTGGCACA-1	869	O
AAGCCGCAGTGTTGAA-1	605	O
AAGCCGCAGTTTGCGT-1	957	O
AAGCCGCCAAAGGCGT-1	1113	O
AAGCCGCCAAGCGTAG-1	921	O
AAGCCGCCAGCTCGAC-1	919	NA
AAGCCGCCAGGAATCG-1	594	NA
AAGCCGCCAGGTCTCG-1	1197	O
AAGCCGCCATCCGGGT-1	1226	O
AAGCCGCCATGTCCTC-1	851	O
AAGCCGCCATTCGACA-1	1268	O
AAGCCGCGTAACGCGA-1	611	O
AAGCCGCGTAAGTAGT-1	876	O
AAGCCGCGTCAGAAGC-1	1301	O
AAGCCGCGTGAAAGAG-1	1911	NA
AAGCCGCGTGACTACT-1	1106	O
AAGCCGCGTGGAAAGA-1	789	O
AAGCCGCGTGGCAAAC-1	1009	O
AAGCCGCGTGTTTGTG-1	969	NA
AAGCCGCGTTTGGGCC-1	512	O
AAGCCGCTCACAAACC-1	944	O
AAGCCGCTCAGCGACC-1	1033	O
AAGCCGCTCAGCTCTC-1	1278	O
AAGCCGCTCCCATTAT-1	1294	O
AAGCCGCTCCCTTGCA-1	636	O
AAGCCGCTCCTGCCAT-1	984	O
AAGCCGCTCCTGCTTG-1	1022	O
AAGCCGCTCGCCATAA-1	854	O
AAGCCGCTCGGACAAG-1	815	O
AAGCCGCTCGTCCAGG-1	878	O
AAGGAGCAGACAGAGA-1	1201	O
AAGGAGCAGACTAGGC-1	1328	O
AAGGAGCAGAGTACCG-1	1089	O
AAGGAGCAGCAATCTC-1	645	O
AAGGAGCAGCAGACTG-1	705	O
AAGGAGCAGCGCTCCA-1	568	O
AAGGAGCAGCTGGAAC-1	1807	O
AAGGAGCAGGAGTTGC-1	1202	O
AAGGAGCAGGTCGGAT-1	605	O
AAGGAGCAGTAGATGT-1	1125	O
AAGGAGCCACACCGAC-1	1072	O
AAGGAGCCACAGAGGT-1	982	NA
AAGGAGCCACTGTGTA-1	770	NA
AAGGAGCCAGGACGTA-1	992	O
AAGGAGCCAGGGTATG-1	1040	O
AAGGAGCCAGTCACTA-1	984	O
AAGGAGCCAGTGACAG-1	765	O
AAGGAGCGTAACGACG-1	1311	NA
AAGGAGCGTAGAAAGG-1	407	NA
AAGGAGCGTCCAACTA-1	990	O
AAGGAGCGTGACGGTA-1	752	NA
AAGGAGCGTGATGCCC-1	1261	O
AAGGAGCGTGCATCTA-1	973	O
AAGGAGCGTTCACCTC-1	1088	NA
AAGGAGCGTTTAGCTG-1	987	O
AAGGAGCTCAACGGCC-1	1158	O
AAGGAGCTCAGCAACT-1	1006	NA
AAGGAGCTCCGCATCT-1	382	O
AAGGAGCTCGTTGACA-1	1168	NA
AAGGAGCTCTGGAGCC-1	970	O
AAGGAGCTCTGGTGTA-1	446	O
AAGGCAGAGAAACCAT-1	1001	O
AAGGCAGAGAGGACGG-1	976	O
AAGGCAGAGCGTGAGT-1	545	O
AAGGCAGCAATACGCT-1	733	NA
AAGGCAGCACCCTATC-1	1280	O
AAGGCAGCAGATGAGC-1	1137	O
AAGGCAGCAGTCAGAG-1	1045	O
AAGGCAGCATAAGACA-1	1134	NA
AAGGCAGCATACGCTA-1	841	O
AAGGCAGCATACTACG-1	1042	O
AAGGCAGCATGTAGTC-1	814	O
AAGGCAGCATGTCGAT-1	1181	O
AAGGCAGGTAAGTGTA-1	1162	NA
AAGGCAGGTATGAAAC-1	523	O
AAGGCAGGTATGAATG-1	957	O
AAGGCAGGTCACCTAA-1	1052	NA
AAGGCAGGTCGCGGTT-1	594	O
AAGGCAGGTCTACCTC-1	791	O
AAGGCAGGTGCGAAAC-1	1346	NA
AAGGCAGGTGCTAGCC-1	1058	O
AAGGCAGGTTCACGGC-1	470	O
AAGGCAGTCACAACGT-1	1150	O
AAGGCAGTCACATACG-1	637	O
AAGGCAGTCATATCGG-1	1205	O
AAGGCAGTCCAAACTG-1	1053	O
AAGGCAGTCCTTCAAT-1	1753	O
AAGGCAGTCGGATGTT-1	898	O
AAGGCAGTCGGCGGTT-1	943	O
AAGGCAGTCGTAGATC-1	817	NA
AAGGCAGTCTCCTATA-1	1156	O
AAGGTTCAGAATCTCC-1	1340	NA
AAGGTTCAGATCCCAT-1	1419	NA
AAGGTTCAGATGGCGT-1	1125	NA
AAGGTTCAGCAGCCTC-1	868	O
AAGGTTCAGCCCTAAT-1	1098	NA
AAGGTTCAGCGTAATA-1	1058	NA
AAGGTTCAGCGTTCCG-1	1275	NA
AAGGTTCAGGTGTGGT-1	565	O
AAGGTTCAGTATCTCG-1	957	O
AAGGTTCAGTCATGCT-1	399	O
AAGGTTCCACACCGAC-1	992	O
AAGGTTCCACGAAATA-1	1937	O
AAGGTTCCACTACAGT-1	1753	NA
AAGGTTCCAGATCGGA-1	631	O
AAGGTTCCATAAAGGT-1	948	O
AAGGTTCGTAAACCTC-1	1064	NA
AAGGTTCGTAAGCACG-1	1933	O
AAGGTTCGTATGGTTC-1	1913	NA
AAGGTTCGTCTTCGTC-1	1020	NA
AAGGTTCGTTTGTGTG-1	955	O
AAGGTTCTCACATACG-1	497	NA
AAGGTTCTCATCGGAT-1	1094	O
AAGGTTCTCCGCGTTT-1	1195	O
AAGGTTCTCGACGGAA-1	1037	O
AAGGTTCTCGATCCCT-1	1143	O
AAGGTTCTCGGTGTTA-1	893	O
AAGGTTCTCGTGGGAA-1	484	NA
AAGGTTCTCTGCGGCA-1	1323	NA
AAGTCTGAGAATCTCC-1	1551	O
AAGTCTGAGACTAAGT-1	1160	O
AAGTCTGAGACTACAA-1	745	O
AAGTCTGAGAGAGCTC-1	634	O
AAGTCTGAGCAGCCTC-1	1088	O
AAGTCTGAGCTGAACG-1	995	NA
AAGTCTGAGCTGCCCA-1	1060	NA
AAGTCTGAGGCAATTA-1	874	O
AAGTCTGAGTCCTCCT-1	1020	O
AAGTCTGAGTTCCACA-1	899	NA
AAGTCTGCAACTTGAC-1	1553	NA
AAGTCTGCAATCACAC-1	918	NA
AAGTCTGCAGAAGCAC-1	940	NA
AAGTCTGCAGGACCCT-1	959	O
AAGTCTGCAGTCAGCC-1	1001	O
AAGTCTGCAGTCTTCC-1	961	O
AAGTCTGCAGTTTACG-1	1206	O
AAGTCTGCATACTACG-1	916	O
AAGTCTGGTACAGACG-1	1202	NA
AAGTCTGGTACGCTGC-1	1788	O
AAGTCTGGTATAGGGC-1	464	NA
AAGTCTGGTCAATGTC-1	917	O
AAGTCTGGTCGGCTCA-1	558	O
AAGTCTGGTGAACCTT-1	1241	O
AAGTCTGGTGAGTGAC-1	1146	NA
AAGTCTGGTGGAAAGA-1	1040	O
AAGTCTGGTTAAGAAC-1	1079	O
AAGTCTGTCACCATAG-1	1229	O
AAGTCTGTCACTGGGC-1	1222	O
AAGTCTGTCAGGCCCA-1	944	O
AAGTCTGTCAGGTTCA-1	2261	NA
AAGTCTGTCAGTGTTG-1	603	NA
AAGTCTGTCAGTTGAC-1	1177	O
AAGTCTGTCATAACCG-1	1597	NA
AAGTCTGTCGTACGGC-1	766	O
AAGTCTGTCTAAGCCA-1	369	O
AATCCAGAGAAGAAGC-1	769	O
AATCCAGAGAGGACGG-1	746	O
AATCCAGAGAGGGCTT-1	882	O
AATCCAGAGATATGGT-1	1128	NA
AATCCAGAGATCCGAG-1	897	NA
AATCCAGAGGATTCGG-1	1174	O
AATCCAGAGGCCGAAT-1	903	O
AATCCAGAGTAAGTAC-1	840	NA
AATCCAGAGTACGATA-1	925	O
AATCCAGAGTACTTGC-1	821	O
AATCCAGAGTCCCACG-1	966	O
AATCCAGAGTGGTCCC-1	696	O
AATCCAGAGTGTCCAT-1	903	O
AATCCAGAGTGTTTGC-1	723	O
AATCCAGCAAAGAATC-1	1025	NA
AATCCAGCAAATTGCC-1	767	O
AATCCAGCAACCGCCA-1	1100	NA
AATCCAGCAATGAAAC-1	976	O
AATCCAGCACAGTCGC-1	1216	O
AATCCAGCACCCATTC-1	981	O
AATCCAGCACCTGGTG-1	1649	NA
AATCCAGCACTAGTAC-1	914	O
AATCCAGCAGACGCCT-1	952	NA
AATCCAGCAGACGTAG-1	1586	O
AATCCAGCAGCCTATA-1	878	NA
AATCCAGCATCAGTAC-1	1167	O
AATCCAGCATCCCATC-1	536	NA
AATCCAGCATGTAAGA-1	1791	O
AATCCAGCATTGCGGC-1	1228	NA
AATCCAGGTAGCCTAT-1	1651	O
AATCCAGGTAGGCTGA-1	1012	NA
AATCCAGGTCGCTTCT-1	787	O
AATCCAGGTGTATGGG-1	1217	O
AATCCAGGTTCCATGA-1	891	O
AATCCAGGTTCCCTTG-1	1176	NA
AATCCAGGTTGTGGAG-1	1267	NA
AATCCAGTCACAAACC-1	1274	O
AATCCAGTCATCATTC-1	1070	O
AATCCAGTCCACGAAT-1	1575	O
AATCCAGTCCAGAGGA-1	872	O
AATCCAGTCCTACAGA-1	1083	O
AATCCAGTCCTGCTTG-1	1127	O
AATCCAGTCGAACTGT-1	1262	O
AATCCAGTCGTGACAT-1	730	O
AATCCAGTCTCGTTTA-1	917	NA
AATCCAGTCTTCGAGA-1	842	O
AATCGGTAGAATTCCC-1	601	O
AATCGGTAGACAAGCC-1	749	NA
AATCGGTAGCTTCGCG-1	913	O
AATCGGTAGGAGCGTT-1	906	O
AATCGGTAGGGCTTCC-1	953	NA
AATCGGTAGGGTGTGT-1	812	O
AATCGGTAGGGTTTCT-1	1156	O
AATCGGTAGGTGATAT-1	912	O
AATCGGTAGGTGCTAG-1	969	O
AATCGGTAGTATCTCG-1	1860	O
AATCGGTCAAGGTTTC-1	1210	O
AATCGGTCACAAGTAA-1	1031	NA
AATCGGTCACACAGAG-1	847	O
AATCGGTCACATGACT-1	887	O
AATCGGTCACGAAAGC-1	1034	O
AATCGGTCAGCTTCGG-1	470	O
AATCGGTCATACCATG-1	801	NA
AATCGGTCATATACCG-1	1021	O
AATCGGTCATCACAAC-1	899	NA
AATCGGTCATCCGTGG-1	1070	O
AATCGGTGTCCATGAT-1	890	O
AATCGGTGTCCGTGAC-1	1187	NA
AATCGGTGTCGTTGTA-1	1087	O
AATCGGTGTCTCAACA-1	917	O
AATCGGTGTGTATGGG-1	447	O
AATCGGTGTTCATGGT-1	1045	O
AATCGGTGTTGCCTCT-1	1035	NA
AATCGGTTCAGCATGT-1	988	O
AATCGGTTCGACGGAA-1	1056	NA
AATCGGTTCTAACCGA-1	1058	O
AATCGGTTCTACTCAT-1	1236	O
AATCGGTTCTTCAACT-1	1001	O
ACACCAAAGACTCGGA-1	700	NA
ACACCAAAGCTCTCGG-1	1863	O
ACACCAAAGCTGCCCA-1	803	NA
ACACCAAAGGATGCGT-1	1048	O
ACACCAAAGTACTTGC-1	572	O
ACACCAACAAGCGCTC-1	1159	NA
ACACCAACAATTGCTG-1	599	O
ACACCAACACATTAGC-1	848	O
ACACCAACACTGAAGG-1	1138	NA
ACACCAACAGTCTTCC-1	797	NA
ACACCAACATATGAGA-1	857	NA
ACACCAACATTGAGCT-1	614	O
ACACCAAGTAATCGTC-1	1384	NA
ACACCAAGTAGATTAG-1	1020	O
ACACCAAGTAGCCTCG-1	699	O
ACACCAAGTAGCGATG-1	1250	O
ACACCAAGTCCTAGCG-1	1105	O
ACACCAAGTGGACGAT-1	1190	NA
ACACCAAGTGGGTCAA-1	1412	O
ACACCAAGTGTAAGTA-1	949	NA
ACACCAAGTTATCCGA-1	553	NA
ACACCAAGTTCCGTCT-1	1140	NA
ACACCAAGTTGAGTTC-1	639	O
ACACCAATCAAACGGG-1	1046	O
ACACCAATCAACACAC-1	1187	O
ACACCAATCACAGTAC-1	1203	O
ACACCAATCACTTCAT-1	1457	O
ACACCAATCGGAGCAA-1	898	O
ACACCAATCTCAACTT-1	934	NA
ACACCAATCTCCAGGG-1	597	O
ACACCAATCTTCTGGC-1	976	NA
ACACCCTAGAAGCCCA-1	1043	O
ACACCCTAGATGTGGC-1	1567	O
ACACCCTAGCCATCGC-1	1331	O
ACACCCTAGCTATGCT-1	690	NA
ACACCCTAGCTGCAAG-1	1413	NA
ACACCCTAGGTCATCT-1	916	O
ACACCCTAGTGACATA-1	1199	O
ACACCCTCACTGTCGG-1	972	O
ACACCCTCATGCTGGC-1	1365	NA
ACACCCTCATGGGAAC-1	900	O
ACACCCTGTAAATGTG-1	1192	O
ACACCCTGTAAGTTCC-1	746	NA
ACACCCTGTACTTGAC-1	548	O
ACACCCTGTCAGATAA-1	1188	O
ACACCCTGTCCAGTGC-1	1708	O
ACACCCTGTCGGCATC-1	1137	O
ACACCCTGTGACCAAG-1	1186	O
ACACCCTGTGACTCAT-1	914	O
ACACCCTGTGAGGCTA-1	1010	O
ACACCCTGTGGCTCCA-1	977	O
ACACCCTGTGGGTCAA-1	1307	O
ACACCCTGTGTTTGGT-1	575	O
ACACCCTGTTGTGGAG-1	805	O
ACACCCTGTTGTTTGG-1	870	O
ACACCCTTCACGGTTA-1	1265	NA
ACACCCTTCAGCACAT-1	1086	O
ACACCCTTCCCATTAT-1	957	O
ACACCCTTCCCGGATG-1	802	NA
ACACCCTTCCGTACAA-1	717	NA
ACACCCTTCCTATTCA-1	1127	O
ACACCCTTCGAATCCA-1	1174	O
ACACCCTTCGATCCCT-1	1027	O
ACACCCTTCGATGAGG-1	923	O
ACACCCTTCGCACTCT-1	1079	O
ACACCCTTCGTTTATC-1	618	O
ACACCCTTCTCCTATA-1	632	O
ACACCGGAGAGGTACC-1	668	O
ACACCGGAGATGTAAC-1	521	O
ACACCGGAGCCAGTTT-1	1076	O
ACACCGGAGCCCAACC-1	1205	O
ACACCGGAGCCTTGAT-1	1115	NA
ACACCGGAGGGAACGG-1	2927	O
ACACCGGAGGTCATCT-1	564	O
ACACCGGAGGTTACCT-1	1062	O
ACACCGGAGTATTGGA-1	1854	O
ACACCGGAGTCTCCTC-1	1061	O
ACACCGGAGTGCCATT-1	996	NA
ACACCGGAGTGTACCT-1	962	O
ACACCGGAGTTAACGA-1	940	O
ACACCGGCAAGAAAGG-1	1128	NA
ACACCGGCAAGTAATG-1	1214	NA
ACACCGGCAATAGCGG-1	819	O
ACACCGGCAATGGACG-1	1580	O
ACACCGGCACAGGAGT-1	483	O
ACACCGGCACCCTATC-1	773	O
ACACCGGCAGCATACT-1	929	O
ACACCGGCAGCTGGCT-1	898	O
ACACCGGCATAGACTC-1	1049	O
ACACCGGCATATGCTG-1	1030	O
ACACCGGCATCAGTAC-1	693	O
ACACCGGCATCGGTTA-1	557	NA
ACACCGGCATGTAAGA-1	920	O
ACACCGGCATTCTTAC-1	925	O
ACACCGGGTACCGGCT-1	941	NA
ACACCGGGTAGCCTAT-1	513	O
ACACCGGGTCTCAACA-1	719	O
ACACCGGGTGTCCTCT-1	703	NA
ACACCGGGTTGGACCC-1	1321	O
ACACCGGTCAACACTG-1	1091	O
ACACCGGTCAGTGTTG-1	514	NA
ACACCGGTCCTGCCAT-1	786	O
ACACCGGTCGAATCCA-1	2480	O
ACACCGGTCGCTAGCG-1	1230	O
ACACCGGTCGGTGTTA-1	705	NA
ACACCGGTCTGCAAGT-1	1010	O
ACACCGGTCTTGTACT-1	842	NA
ACACTGAAGACAAAGG-1	1287	O
ACACTGAAGACACGAC-1	1161	O
ACACTGAAGACCTAGG-1	500	O
ACACTGAAGATCCGAG-1	441	O
ACACTGAAGCAGCGTA-1	806	O
ACACTGAAGCTAGTGG-1	419	O
ACACTGAAGGACACCA-1	998	O
ACACTGAAGGCATGTG-1	1097	NA
ACACTGAAGGGCATGT-1	1185	O
ACACTGAAGGTTCCTA-1	1417	NA
ACACTGACAGATTGCT-1	692	O
ACACTGACATAGACTC-1	1103	O
ACACTGACATCCGCGA-1	1345	O
ACACTGACATCGGGTC-1	942	NA
ACACTGAGTAATAGCA-1	808	O
ACACTGAGTCTAGAGG-1	1272	O
ACACTGAGTCTTGATG-1	1311	O
ACACTGAGTTAAGAAC-1	905	O
ACACTGAGTTATGCGT-1	1073	NA
ACACTGAGTTCACGGC-1	882	O
ACACTGATCACAATGC-1	926	O
ACACTGATCAGATAAG-1	1118	O
ACACTGATCATCTGCC-1	803	O
ACACTGATCATGCTCC-1	1442	NA
ACACTGATCATTATCC-1	711	O
ACACTGATCCAGAAGG-1	1735	NA
ACACTGATCCAGTATG-1	1218	O
ACACTGATCGAGCCCA-1	1042	O
ACACTGATCGCCATAA-1	1597	NA
ACACTGATCGCGATCG-1	1316	O
ACACTGATCGGCGCAT-1	852	O
ACACTGATCGTAGATC-1	586	NA
ACACTGATCTCCAACC-1	497	O
ACACTGATCTCCCTGA-1	2560	O
ACACTGATCTGTCTAT-1	929	O
ACACTGATCTTCGAGA-1	715	NA
ACAGCCGAGAAGCCCA-1	1607	O
ACAGCCGAGAGTCGGT-1	1068	O
ACAGCCGAGCATCATC-1	879	NA
ACAGCCGAGCCCAGCT-1	852	O
ACAGCCGAGCTGGAAC-1	703	NA
ACAGCCGAGGGATACC-1	1024	O
ACAGCCGAGTCACGCC-1	968	O
ACAGCCGAGTCTCGGC-1	674	O
ACAGCCGAGTGAAGAG-1	860	NA
ACAGCCGAGTGTCCCG-1	479	O
ACAGCCGCAAGTACCT-1	993	NA
ACAGCCGCAAGTTCTG-1	1140	O
ACAGCCGCACACAGAG-1	1244	NA
ACAGCCGCACATCCGG-1	1197	NA
ACAGCCGCACATGGGA-1	1260	O
ACAGCCGCAGATCTGT-1	1015	O
ACAGCCGCAGGAATCG-1	797	O
ACAGCCGCAGGCTCAC-1	921	O
ACAGCCGCAGGCTGAA-1	1094	NA
ACAGCCGCAGGTGCCT-1	978	O
ACAGCCGGTAGCTTGT-1	782	O
ACAGCCGGTATCTGCA-1	777	NA
ACAGCCGGTCGTTGTA-1	1049	O
ACAGCCGGTCTCCACT-1	527	O
ACAGCCGGTCTGATTG-1	843	NA
ACAGCCGGTGTGGTTT-1	1108	NA
ACAGCCGTCACTTCAT-1	1192	O
ACAGCCGTCCACTGGG-1	1427	O
ACAGCCGTCGTATCAG-1	1536	O
ACAGCCGTCGTCCAGG-1	491	O
ACAGCCGTCGTGGACC-1	615	O
ACAGCCGTCTCGCATC-1	943	O
ACAGCCGTCTTCGAGA-1	1102	O
ACAGCCGTCTTTACGT-1	770	O
ACAGCTAAGATAGTCA-1	663	O
ACAGCTAAGATGTGTA-1	1003	O
ACAGCTAAGCGATCCC-1	1814	NA
ACAGCTAAGCGTCTAT-1	1009	O
ACAGCTAAGCTCCCAG-1	718	O
ACAGCTAAGCTGCGAA-1	996	NA
ACAGCTAAGGATGTAT-1	558	NA
ACAGCTAAGGTTCCTA-1	1208	O
ACAGCTAAGTGGACGT-1	964	NA
ACAGCTACAAGCGTAG-1	1343	O
ACAGCTACAAGTAGTA-1	968	NA
ACAGCTACACAAGTAA-1	1211	NA
ACAGCTACACTTAAGC-1	781	NA
ACAGCTACAGATGGGT-1	756	O
ACAGCTACATGACATC-1	1474	O
ACAGCTACATTCACTT-1	1189	O
ACAGCTACATTGAGCT-1	1828	O
ACAGCTAGTAAGGGAA-1	1343	NA
ACAGCTAGTACGAAAT-1	895	O
ACAGCTAGTATATCCG-1	1796	O
ACAGCTAGTCCTAGCG-1	1687	O
ACAGCTAGTCTAGGTT-1	618	O
ACAGCTAGTGATGCCC-1	1145	O
ACAGCTAGTTTGGCGC-1	1799	O
ACAGCTATCAAACAAG-1	1002	NA
ACAGCTATCACCACCT-1	1076	NA
ACAGCTATCGGTTCGG-1	213	NA
ACAGCTATCTATCCCG-1	1050	O
ACAGCTATCTATGTGG-1	688	O
ACAGCTATCTCCAACC-1	1309	O
ACAGCTATCTGGCGAC-1	611	NA
ACAGCTATCTTGTACT-1	682	NA
ACATACGAGAGCTTCT-1	1538	O
ACATACGAGATACACA-1	976	NA
ACATACGAGCAAATCA-1	1153	O
ACATACGAGCTACCGC-1	954	O
ACATACGAGCTGTTCA-1	910	NA
ACATACGAGGCATTGG-1	677	O
ACATACGAGGCGTACA-1	843	O
ACATACGAGGGTCGAT-1	1191	NA
ACATACGAGTTAGCGG-1	450	NA
ACATACGCAACGATGG-1	970	NA
ACATACGCACTCAGGC-1	974	O
ACATACGCAGGCGATA-1	1257	O
ACATACGCAGTAAGCG-1	1181	O
ACATACGCATAGACTC-1	1982	O
ACATACGCATCTATGG-1	1049	NA
ACATACGCATGCTGGC-1	1509	O
ACATACGGTAGGAGTC-1	862	O
ACATACGGTCACAAGG-1	1146	O
ACATACGGTGAGTATA-1	1065	NA
ACATACGGTGGTAACG-1	1068	O
ACATACGGTGGTACAG-1	505	O
ACATACGGTGTAAGTA-1	994	O
ACATACGGTTCAGACT-1	837	O
ACATACGGTTGTCGCG-1	989	O
ACATACGTCACAAACC-1	922	O
ACATACGTCACTGGGC-1	1166	NA
ACATACGTCAGAAATG-1	1093	NA
ACATACGTCAGGCAAG-1	903	O
ACATACGTCATCGATG-1	1982	O
ACATACGTCCAGAGGA-1	879	O
ACATACGTCCTAGGGC-1	1206	NA
ACATACGTCCTTTCGG-1	917	O
ACATACGTCGAACGGA-1	964	O
ACATACGTCGGTCTAA-1	1067	O
ACATACGTCGTAGGTT-1	435	O
ACATACGTCGTCCGTT-1	998	O
ACATCAGAGAGGTTAT-1	715	O
ACATCAGAGATCCTGT-1	992	NA
ACATCAGAGATGTGGC-1	691	O
ACATCAGAGCCACGCT-1	1092	O
ACATCAGAGCGTTCCG-1	1500	O
ACATCAGAGCTCTCGG-1	1747	O
ACATCAGAGGATCGCA-1	1370	O
ACATCAGAGGGCACTA-1	1591	NA
ACATCAGAGTTTAGGA-1	1171	O
ACATCAGCAAAGCGGT-1	595	O
ACATCAGCACAGACAG-1	1223	O
ACATCAGCACAGCCCA-1	817	O
ACATCAGCACGAGGTA-1	942	O
ACATCAGCACTCAGGC-1	1013	O
ACATCAGCAGATAATG-1	1280	O
ACATCAGCATCGGGTC-1	693	O
ACATCAGCATGAACCT-1	1167	NA
ACATCAGGTAAGTGGC-1	923	O
ACATCAGGTACCATCA-1	681	O
ACATCAGGTCAAACTC-1	617	O
ACATCAGGTGGTCTCG-1	607	O
ACATCAGGTTAAAGTG-1	990	NA
ACATCAGGTTATTCTC-1	1120	NA
ACATCAGGTTCCGTCT-1	841	O
ACATCAGGTTGACGTT-1	693	O
ACATCAGTCAAACGGG-1	1069	NA
ACATCAGTCACCGGGT-1	1424	O
ACATCAGTCACCTCGT-1	1744	NA
ACATCAGTCAGTCAGT-1	993	O
ACATCAGTCCAGTAGT-1	934	O
ACATCAGTCCCTGACT-1	1101	O
ACATCAGTCCGGGTGT-1	834	O
ACATCAGTCGCCTGTT-1	933	O
ACATCAGTCGGGAGTA-1	870	O
ACATCAGTCTCGCATC-1	870	O
ACATCAGTCTTTAGTC-1	713	O
ACATCAGTCTTTCCTC-1	1168	O
ACATGGTAGAATGTTG-1	1548	O
ACATGGTAGAGTGAGA-1	684	O
ACATGGTAGCACGCCT-1	1032	NA
ACATGGTAGCCACGTC-1	793	O
ACATGGTAGGGTCGAT-1	1088	O
ACATGGTCAAGGACAC-1	775	O
ACATGGTCACCAACCG-1	1017	NA
ACATGGTCACCATGTA-1	1137	NA
ACATGGTCACGGCGTT-1	939	NA
ACATGGTCACTTAAGC-1	1403	O
ACATGGTCAGACAGGT-1	932	NA
ACATGGTCAGATCCAT-1	953	NA
ACATGGTCAGTATAAG-1	1039	O
ACATGGTGTCAGAATA-1	914	O
ACATGGTGTCATATGC-1	1045	O
ACATGGTGTCTCACCT-1	941	O
ACATGGTGTGCGAAAC-1	1104	NA
ACATGGTGTGTCCTCT-1	522	NA
ACATGGTGTTCGAATC-1	870	O
ACATGGTGTTCGGGCT-1	1082	O
ACATGGTTCAACCATG-1	1145	O
ACATGGTTCAAGGTAA-1	553	O
ACATGGTTCAGAGCTT-1	626	O
ACATGGTTCATGCATG-1	1037	O
ACATGGTTCCAATGGT-1	628	O
ACATGGTTCCAGAGGA-1	779	O
ACATGGTTCCGAACGC-1	748	O
ACATGGTTCCGCGTTT-1	839	NA
ACATGGTTCGACCAGC-1	771	O
ACATGGTTCGCCAGCA-1	1043	NA
ACATGGTTCGGAATCT-1	853	NA
ACATGGTTCTGTCCGT-1	980	NA
ACATGGTTCTTTCCTC-1	886	O
ACCAGTAAGAACAACT-1	1808	NA
ACCAGTAAGAGACTAT-1	1194	O
ACCAGTAAGCACGCCT-1	553	O
ACCAGTAAGCCCAACC-1	941	NA
ACCAGTAAGCGACGTA-1	986	O
ACCAGTAAGGATTCGG-1	901	O
ACCAGTAAGGCTATCT-1	1247	O
ACCAGTAAGTAGGCCA-1	620	O
ACCAGTAAGTATTGGA-1	711	O
ACCAGTAAGTCTCCTC-1	615	O
ACCAGTAAGTGGGCTA-1	760	NA
ACCAGTACAAGCTGTT-1	1132	NA
ACCAGTACACATGTGT-1	1029	O
ACCAGTACACCGGAAA-1	525	O
ACCAGTACATTTGCCC-1	984	NA
ACCAGTAGTAGCGCAA-1	637	O
ACCAGTAGTAGGAGTC-1	632	O
ACCAGTAGTCACCCAG-1	1061	NA
ACCAGTAGTCCTCTTG-1	2138	O
ACCAGTAGTCGAGATG-1	1281	O
ACCAGTAGTGACTCAT-1	558	O
ACCAGTAGTTCCACGG-1	684	O
ACCAGTAGTTTGACTG-1	1469	O
ACCAGTATCAAACAAG-1	1877	O
ACCAGTATCACCGGGT-1	457	O
ACCAGTATCACGAAGG-1	965	O
ACCAGTATCAGCGACC-1	953	O
ACCAGTATCAGTACGT-1	1044	O
ACCAGTATCATAGCAC-1	1311	O
ACCAGTATCCAAACAC-1	689	O
ACCAGTATCCCTTGTG-1	1302	O
ACCAGTATCGTAGATC-1	1093	O
ACCAGTATCTCGTTTA-1	1293	O
ACCAGTATCTGGAGCC-1	456	O
ACCCACTAGACCGGAT-1	1062	O
ACCCACTAGCCCAGCT-1	916	NA
ACCCACTAGCCTCGTG-1	1049	NA
ACCCACTAGGAGCGAG-1	1036	O
ACCCACTAGGGATACC-1	450	NA
ACCCACTAGGGTGTTG-1	1633	NA
ACCCACTAGGTGTTAA-1	813	O
ACCCACTAGTACATGA-1	810	NA
ACCCACTAGTACTTGC-1	828	O
ACCCACTAGTCCGGTC-1	721	O
ACCCACTAGTCCGTAT-1	750	O
ACCCACTAGTCGTTTG-1	1251	O
ACCCACTAGTGACTCT-1	1050	O
ACCCACTAGTGGGCTA-1	1789	NA
ACCCACTAGTTGTCGT-1	1166	NA
ACCCACTCAAATTGCC-1	885	O
ACCCACTCAAGTTCTG-1	1053	O
ACCCACTCAATGGACG-1	367	O
ACCCACTCACACAGAG-1	836	O
ACCCACTCAGACGCTC-1	1077	O
ACCCACTGTAACGCGA-1	1248	O
ACCCACTGTAACGTTC-1	547	O
ACCCACTGTAGCTGCC-1	1215	O
ACCCACTGTATAGGGC-1	980	O
ACCCACTGTCAAGCGA-1	1174	O
ACCCACTGTCCGTTAA-1	1504	NA
ACCCACTGTCCTCTTG-1	1290	O
ACCCACTGTTACCGAT-1	1088	O
ACCCACTGTTCAGGCC-1	812	O
ACCCACTGTTGGTTTG-1	775	NA
ACCCACTGTTTGCATG-1	449	O
ACCCACTTCAACACAC-1	1053	O
ACCCACTTCCGCATCT-1	940	O
ACCCACTTCGATAGAA-1	1052	O
ACCCACTTCGGAAACG-1	881	O
ACCCACTTCTGTTTGT-1	1077	O
ACCCACTTCTTACCTA-1	1419	NA
ACCGTAAAGAATGTTG-1	982	O
ACCGTAAAGAGGACGG-1	718	O
ACCGTAAAGATCACGG-1	947	NA
ACCGTAAAGGGTGTTG-1	910	O
ACCGTAAAGTACGTTC-1	970	NA
ACCGTAAAGTGCAAGC-1	2023	O
ACCGTAACAAAGAATC-1	1074	O
ACCGTAACAAAGCGGT-1	960	NA
ACCGTAACAACTTGAC-1	1034	O
ACCGTAACACGCGAAA-1	1220	O
ACCGTAACACGCTTTC-1	1381	O
ACCGTAACACGTGAGA-1	958	NA
ACCGTAACAGATGAGC-1	856	O
ACCGTAACAGGCAGTA-1	839	NA
ACCGTAACAGGTCCAC-1	1193	O
ACCGTAACATATACGC-1	476	NA
ACCGTAACATCCGGGT-1	948	O
ACCGTAACATGAACCT-1	807	O
ACCGTAACATTCTTAC-1	873	NA
ACCGTAAGTAATCACC-1	1086	O
ACCGTAAGTACCGCTG-1	1408	O
ACCGTAAGTATGAAAC-1	969	O
ACCGTAAGTCCATGAT-1	1119	O
ACCGTAAGTCCGAACC-1	1341	O
ACCGTAAGTCGCCATG-1	1093	NA
ACCGTAAGTCTGCAAT-1	872	NA
ACCGTAAGTGAGGGAG-1	836	O
ACCGTAAGTTCCATGA-1	1173	NA
ACCGTAATCAAACCAC-1	1130	NA
ACCGTAATCAAAGACA-1	1002	NA
ACCGTAATCAGAGGTG-1	933	O
ACCGTAATCATATCGG-1	1395	O
ACCGTAATCATTGCCC-1	487	O
ACCTTTAAGACAGACC-1	833	O
ACCTTTAAGAGTGACC-1	920	NA
ACCTTTAAGAGTTGGC-1	1568	NA
ACCTTTAAGCAAATCA-1	1155	O
ACCTTTAAGCAATCTC-1	1598	O
ACCTTTAAGCGCTTAT-1	837	NA
ACCTTTAAGCGTTTAC-1	1054	O
ACCTTTAAGCTAGCCC-1	1080	O
ACCTTTAAGGTACTCT-1	845	NA
ACCTTTAAGGTGTTAA-1	1009	O
ACCTTTAAGTACGTAA-1	869	NA
ACCTTTACACAAGACG-1	939	O
ACCTTTACACCGAATT-1	1016	O
ACCTTTACACGGCGTT-1	955	O
ACCTTTACAGACAAGC-1	1125	O
ACCTTTACAGCTGCTG-1	2544	O
ACCTTTACATAAAGGT-1	918	NA
ACCTTTACATACAGCT-1	1065	O
ACCTTTAGTAGAGTGC-1	1094	O
ACCTTTAGTATAGGGC-1	1366	O
ACCTTTAGTATCACCA-1	859	O
ACCTTTAGTATCTGCA-1	986	O
ACCTTTAGTATGGTTC-1	1159	O
ACCTTTAGTGTGAAAT-1	986	O
ACCTTTATCAATCACG-1	595	O
ACCTTTATCACGATGT-1	1096	NA
ACCTTTATCAGAAATG-1	1008	O
ACCTTTATCTAACTTC-1	1118	O
ACCTTTATCTGAAAGA-1	1725	O
ACCTTTATCTGCTTGC-1	759	O
ACGAGCCAGAAACCGC-1	641	O
ACGAGCCAGAGAGCTC-1	1058	O
ACGAGCCAGATGTAAC-1	940	NA
ACGAGCCAGATGTTAG-1	1041	O
ACGAGCCAGCTACCGC-1	1403	NA
ACGAGCCAGCTGCGAA-1	1210	O
ACGAGCCAGGCCCTTG-1	1164	NA
ACGAGCCAGGCGACAT-1	1793	O
ACGAGCCAGTACGCGA-1	737	O
ACGAGCCAGTGAAGTT-1	863	O
ACGAGCCAGTGTTGAA-1	577	O
ACGAGCCCAAGCCATT-1	610	O
ACGAGCCCACACCGAC-1	1271	O
ACGAGCCCACCCAGTG-1	1005	O
ACGAGCCCACGCCAGT-1	1156	O
ACGAGCCCAGTCAGCC-1	575	O
ACGAGCCCATTCCTCG-1	1293	O
ACGAGCCCATTGCGGC-1	910	NA
ACGAGCCGTAAATGTG-1	2215	O
ACGAGCCGTACCGCTG-1	1093	NA
ACGAGCCGTCACAAGG-1	1151	O
ACGAGCCGTCATATCG-1	1101	NA
ACGAGCCGTCTAGGTT-1	957	O
ACGAGCCGTGAAGGCT-1	1305	NA
ACGAGCCGTGACTCAT-1	929	O
ACGAGCCGTTATCCGA-1	2159	O
ACGAGCCGTTCATGGT-1	1046	O
ACGAGCCTCAGCAACT-1	937	O
ACGAGCCTCAGCATGT-1	988	NA
ACGAGCCTCAGGTTCA-1	1050	O
ACGAGCCTCATGTCTT-1	1044	NA
ACGAGCCTCCGAATGT-1	934	O
ACGAGCCTCCGTAGGC-1	533	O
ACGAGCCTCCTTAATC-1	892	O
ACGAGCCTCTTCGGTC-1	1075	NA
ACGAGGAAGACGACGT-1	1847	O
ACGAGGAAGAGCTTCT-1	768	O
ACGAGGAAGCACCGCT-1	1024	NA
ACGAGGAAGCCACCTG-1	1093	O
ACGAGGAAGGTGCTTT-1	1008	O
ACGAGGAAGTTTAGGA-1	1779	O
ACGAGGACAATACGCT-1	781	O
ACGAGGACACAGAGGT-1	1060	O
ACGAGGACACATCCAA-1	958	O
ACGAGGACACATTTCT-1	231	NA
ACGAGGACAGATAATG-1	538	O
ACGAGGACAGTCTTCC-1	1626	O
ACGAGGACATACGCCG-1	569	O
ACGAGGACATCGGAAG-1	960	O
ACGAGGAGTAGGCATG-1	1458	NA
ACGAGGAGTCACCCAG-1	976	NA
ACGAGGAGTCAGTGGA-1	501	O
ACGAGGAGTCCATCCT-1	991	O
ACGAGGAGTCTCCACT-1	867	O
ACGAGGAGTCTGATCA-1	923	O
ACGAGGAGTGTGTGCC-1	1137	O
ACGAGGAGTTCAGACT-1	841	O
ACGAGGATCAACACAC-1	480	O
ACGAGGATCACAAACC-1	676	NA
ACGAGGATCCAAAGTC-1	1159	O
ACGAGGATCCTGCAGG-1	653	O
ACGAGGATCCTTAATC-1	1073	O
ACGAGGATCCTTGACC-1	853	O
ACGATACAGCCGTCGT-1	819	O
ACGATACAGCGATCCC-1	866	O
ACGATACAGGATATAC-1	1048	NA
ACGATACAGGCATTGG-1	1756	NA
ACGATACAGGCCCGTT-1	1008	O
ACGATACAGGGTCTCC-1	893	O
ACGATACAGGTTCCTA-1	607	O
ACGATACAGTATTGGA-1	1769	O
ACGATACAGTCCGGTC-1	875	O
ACGATACAGTGTGAAT-1	851	NA
ACGATACCACCATCCT-1	839	O
ACGATACCACTCAGGC-1	837	O
ACGATACCAGGTTTCA-1	760	NA
ACGATACGTAAACACA-1	927	O
ACGATACGTAGTAGTA-1	1037	O
ACGATACGTCTCAACA-1	1268	O
ACGATACGTCTCTTTA-1	883	O
ACGATACGTCTTCAAG-1	1066	O
ACGATACGTGACAAAT-1	1218	O
ACGATACGTGCCTGGT-1	1353	NA
ACGATACGTTAAGTAG-1	1102	NA
ACGATACGTTAGTGGG-1	1302	O
ACGATACGTTCCGGCA-1	995	O
ACGATACTCATCGATG-1	1010	NA
ACGATACTCCCTAATT-1	1241	NA
ACGATACTCCGCGGTA-1	1376	O
ACGATACTCGACAGCC-1	601	O
ACGATACTCTTCAACT-1	664	O
ACGATGTAGAATCTCC-1	1157	O
ACGATGTAGATCGATA-1	679	O
ACGATGTAGCAATATG-1	798	O
ACGATGTAGGCATGGT-1	1088	O
ACGATGTAGTTACGGG-1	1067	O
ACGATGTCAAAGTGCG-1	846	NA
ACGATGTCAAGCCTAT-1	1077	O
ACGATGTCAAGGACAC-1	999	NA
ACGATGTCAAGGTTCT-1	1032	NA
ACGATGTCAGGGTACA-1	652	O
ACGATGTCATACAGCT-1	979	O
ACGATGTCATCCGGGT-1	1277	O
ACGATGTGTACGCTGC-1	656	NA
ACGATGTGTCCATCCT-1	1073	NA
ACGATGTGTCGAGATG-1	1045	O
ACGATGTGTCGCATCG-1	1009	O
ACGATGTGTGGTCTCG-1	982	NA
ACGATGTGTTAGATGA-1	952	O
ACGATGTGTTCAGGCC-1	386	O
ACGATGTGTTCATGGT-1	1457	NA
ACGATGTGTTGATTCG-1	893	O
ACGATGTTCAACACCA-1	857	O
ACGATGTTCCAGGGCT-1	1733	O
ACGATGTTCCCAAGTA-1	1232	NA
ACGATGTTCCGTACAA-1	1038	O
ACGATGTTCCGTTGCT-1	998	NA
ACGATGTTCGCCTGAG-1	961	O
ACGATGTTCGGAGGTA-1	1243	O
ACGATGTTCGTGGGAA-1	1042	NA
ACGATGTTCGTTTAGG-1	1054	O
ACGATGTTCTCGGACG-1	1034	O
ACGATGTTCTGCGGCA-1	1640	O
ACGATGTTCTTCATGT-1	1022	O
ACGCAGCAGAATGTTG-1	1711	O
ACGCAGCAGAATTGTG-1	1234	O
ACGCAGCAGACTCGGA-1	880	O
ACGCAGCAGCTGTCTA-1	1127	O
ACGCAGCAGCTTTGGT-1	1180	O
ACGCAGCAGGACAGCT-1	1032	NA
ACGCAGCAGGGCTCTC-1	1802	O
ACGCAGCAGTCGATAA-1	1177	O
ACGCAGCCAAGCCATT-1	931	O
ACGCAGCCACAGACTT-1	1069	O
ACGCAGCCACCGGAAA-1	950	O
ACGCAGCCACGGCCAT-1	996	O
ACGCAGCCAGACAAGC-1	1149	O
ACGCAGCCAGATTGCT-1	1076	O
ACGCAGCCAGGGTTAG-1	709	O
ACGCAGCCATAGAAAC-1	959	NA
ACGCAGCGTAACGACG-1	1075	O
ACGCAGCGTAAGGGCT-1	911	O
ACGCAGCGTAATTGGA-1	2124	NA
ACGCAGCGTACGCTGC-1	1540	O
ACGCAGCGTCGCGAAA-1	816	O
ACGCAGCGTCGCGGTT-1	990	O
ACGCAGCGTCTAAAGA-1	558	O
ACGCAGCGTCTCAACA-1	992	O
ACGCAGCGTGATGTCT-1	943	O
ACGCAGCGTGGTACAG-1	1274	O
ACGCAGCGTTGGTAAA-1	1228	O
ACGCAGCGTTGTGGCC-1	1187	O
ACGCAGCTCAGCATGT-1	975	O
ACGCAGCTCAGTTTGG-1	1111	O
ACGCAGCTCCACGTGG-1	1246	O
ACGCAGCTCCGCATAA-1	1704	O
ACGCAGCTCGAATGCT-1	757	O
ACGCAGCTCGCCTGAG-1	1144	O
ACGCAGCTCGGCGCTA-1	1063	O
ACGCAGCTCGTTGCCT-1	942	O
ACGCAGCTCTACTATC-1	952	NA
ACGCAGCTCTATCGCC-1	792	O
ACGCAGCTCTTAACCT-1	1944	O
ACGCAGCTCTTGACGA-1	717	O
ACGCAGCTCTTGTTTG-1	1061	O
ACGCCAGAGACAATAC-1	962	NA
ACGCCAGAGAGTCGGT-1	844	O
ACGCCAGAGATATACG-1	1128	NA
ACGCCAGAGCACCGCT-1	701	O
ACGCCAGAGCCAACAG-1	829	O
ACGCCAGAGGCGATAC-1	1121	O
ACGCCAGAGTCCGTAT-1	925	O
ACGCCAGAGTGAACAT-1	680	O
ACGCCAGAGTGAAGTT-1	804	O
ACGCCAGCAAAGCGGT-1	1024	NA
ACGCCAGCAATGGAAT-1	529	NA
ACGCCAGCACCTCGGA-1	1675	O
ACGCCAGCACGTGAGA-1	783	O
ACGCCAGCAGTGACAG-1	733	O
ACGCCAGCATACTACG-1	660	O
ACGCCAGCATAGTAAG-1	963	O
ACGCCAGCATGCCACG-1	759	O
ACGCCAGGTAGAAAGG-1	450	O
ACGCCAGGTGAAATCA-1	688	O
ACGCCAGGTGATGTCT-1	837	NA
ACGCCAGGTGGTAACG-1	782	O
ACGCCAGGTTCCTCCA-1	1084	NA
ACGCCAGGTTGTCTTT-1	654	NA
ACGCCAGGTTTAGGAA-1	756	O
ACGCCAGTCAACGGCC-1	1366	O
ACGCCAGTCACTATTC-1	1201	NA
ACGCCAGTCAGAAATG-1	738	O
ACGCCAGTCCGAACGC-1	944	O
ACGCCAGTCCGCTGTT-1	913	O
ACGCCAGTCCGTAGTA-1	614	O
ACGCCAGTCCTCAATT-1	1144	O
ACGCCAGTCGCGTAGC-1	712	O
ACGCCAGTCGTACCGG-1	696	O
ACGCCAGTCGTCACGG-1	1107	O
ACGCCAGTCTAACTCT-1	1051	O
ACGCCGAAGACACGAC-1	1386	O
ACGCCGAAGACTGGGT-1	894	O
ACGCCGAAGAGCCTAG-1	786	O
ACGCCGAAGAGGACGG-1	1076	O
ACGCCGAAGAGGTTAT-1	967	O
ACGCCGAAGATGTGGC-1	938	O
ACGCCGAAGCTGCAAG-1	1298	O
ACGCCGAAGGAGTTGC-1	960	O
ACGCCGAAGTAGATGT-1	944	NA
ACGCCGAAGTGACTCT-1	935	O
ACGCCGAAGTTAACGA-1	883	O
ACGCCGACAATGTAAG-1	573	O
ACGCCGACACAGGAGT-1	898	O
ACGCCGACACGCTTTC-1	1344	O
ACGCCGACAGACTCGC-1	1260	O
ACGCCGACATGACGGA-1	932	NA
ACGCCGAGTAAAGGAG-1	1607	O
ACGCCGAGTAGAGCTG-1	1035	O
ACGCCGAGTCAGAATA-1	826	O
ACGCCGAGTCAGAGGT-1	489	O
ACGCCGAGTCATCCCT-1	1972	NA
ACGCCGAGTCCAAGTT-1	928	NA
ACGCCGAGTCGATTGT-1	865	O
ACGCCGAGTCTGGAGA-1	605	O
ACGCCGAGTTAAAGTG-1	655	NA
ACGCCGAGTTCATGGT-1	797	NA
ACGCCGATCAGCGATT-1	514	NA
ACGCCGATCCAGATCA-1	999	O
ACGCCGATCCCAAGTA-1	1198	O
ACGCCGATCCGGGTGT-1	783	NA
ACGCCGATCGGCCGAT-1	1054	O
ACGCCGATCGGTCTAA-1	1312	O
ACGCCGATCTTACCTA-1	966	O
ACGCCGATCTTGGGTA-1	1009	O
ACGGAGAAGAACAATC-1	2035	O
ACGGAGAAGACCTTTG-1	884	O
ACGGAGAAGTGGGATC-1	2534	O
ACGGAGACAAGGTTCT-1	1248	O
ACGGAGACAAGTCATC-1	868	O
ACGGAGACAATCTGCA-1	1132	O
ACGGAGACACAGACAG-1	1048	O
ACGGAGACACCATGTA-1	265	NA
ACGGAGACACCGAAAG-1	1012	O
ACGGAGACACGGTAAG-1	1601	O
ACGGAGACAGCTCCGA-1	970	NA
ACGGAGACATCCCACT-1	1811	O
ACGGAGACATGATCCA-1	1179	O
ACGGAGAGTACACCGC-1	1068	NA
ACGGAGAGTACCCAAT-1	708	NA
ACGGAGAGTACTTAGC-1	1198	O
ACGGAGAGTCATATCG-1	815	O
ACGGAGAGTCATTAGC-1	891	O
ACGGAGAGTCGAACAG-1	701	O
ACGGAGAGTTACTGAC-1	627	NA
ACGGAGAGTTGGTTTG-1	848	NA
ACGGAGAGTTGTCGCG-1	958	O
ACGGAGATCATAAAGG-1	832	O
ACGGAGATCCAGAGGA-1	880	O
ACGGAGATCTGTCCGT-1	1095	O
ACGGAGATCTGTCTCG-1	1292	O
ACGGCCAAGAACTCGG-1	649	O
ACGGCCAAGAGATGAG-1	1163	O
ACGGCCAAGAGGTAGA-1	1053	NA
ACGGCCAAGCACCGTC-1	841	O
ACGGCCAAGCCCAGCT-1	909	O
ACGGCCAAGCCTATGT-1	1115	NA
ACGGCCAAGCGCCTCA-1	962	O
ACGGCCAAGCTCTCGG-1	1181	O
ACGGCCAAGGACGAAA-1	1069	O
ACGGCCAAGGATCGCA-1	985	NA
ACGGCCAAGTCGATAA-1	595	O
ACGGCCACAAAGCAAT-1	1241	NA
ACGGCCACAAGGACTG-1	1430	O
ACGGCCACAATAAGCA-1	796	O
ACGGCCACACATTAGC-1	1356	O
ACGGCCACACCTCGTT-1	1203	O
ACGGCCACACGGTGTC-1	1105	NA
ACGGCCACAGAGTGTG-1	792	NA
ACGGCCAGTAAGTTCC-1	1102	O
ACGGCCAGTACAGACG-1	728	NA
ACGGCCAGTAGCACGA-1	1184	O
ACGGCCAGTAGTGAAT-1	664	O
ACGGCCAGTATGAATG-1	827	O
ACGGCCAGTCGCTTCT-1	1021	NA
ACGGCCAGTCGGCATC-1	1000	NA
ACGGCCAGTCTAGCCG-1	955	NA
ACGGCCAGTCTGATTG-1	1266	O
ACGGCCAGTCTTCGTC-1	953	O
ACGGCCAGTGATAAGT-1	1231	O
ACGGCCAGTTACCGAT-1	1074	O
ACGGCCATCAACCAAC-1	1084	NA
ACGGCCATCAAGGCTT-1	682	NA
ACGGCCATCAGGCAAG-1	773	O
ACGGCCATCCAGAAGG-1	526	O
ACGGCCATCCATTCTA-1	1299	O
ACGGCCATCCCAAGAT-1	998	O
ACGGCCATCCTCAACC-1	1104	NA
ACGGCCATCGGAGCAA-1	912	NA
ACGGCCATCTACTCAT-1	1312	NA
ACGGGCTAGCCTATGT-1	1013	O
ACGGGCTAGCTACCTA-1	969	O
ACGGGCTAGCTAGTTC-1	1137	NA
ACGGGCTAGGACATTA-1	1053	O
ACGGGCTAGTAGCCGA-1	1075	O
ACGGGCTAGTCAAGCG-1	842	O
ACGGGCTAGTGGTAAT-1	1402	O
ACGGGCTAGTTAGGTA-1	503	O
ACGGGCTCAAACGTGG-1	749	O
ACGGGCTCACTGTTAG-1	781	O
ACGGGCTCAGGCGATA-1	1008	NA
ACGGGCTCAGGTCTCG-1	1056	O
ACGGGCTCATACGCTA-1	1097	O
ACGGGCTCATGCCTAA-1	1018	O
ACGGGCTCATTATCTC-1	1019	O
ACGGGCTCATTCTTAC-1	1097	O
ACGGGCTGTAAACGCG-1	1048	O
ACGGGCTGTAAAGGAG-1	630	O
ACGGGCTGTGGGTATG-1	921	O
ACGGGCTGTGGTACAG-1	855	O
ACGGGCTGTTTCGCTC-1	814	O
ACGGGCTTCAAAGACA-1	1488	O
ACGGGCTTCGCATGGC-1	424	O
ACGGGCTTCGCTGATA-1	862	O
ACGGGCTTCGGTTCGG-1	831	O
ACGGGCTTCTCGATGA-1	903	NA
ACGGGTCAGAGCTGGT-1	1510	O
ACGGGTCAGATAGGAG-1	975	O
ACGGGTCAGCAACGGT-1	941	O
ACGGGTCAGCCAGTTT-1	692	O
ACGGGTCAGTCATGCT-1	556	O
ACGGGTCAGTCCAGGA-1	750	O
ACGGGTCAGTGTCCCG-1	1063	O
ACGGGTCCAAACCTAC-1	1517	O
ACGGGTCCACTTAACG-1	1865	NA
ACGGGTCCAGCCTGTG-1	814	O
ACGGGTCCAGCGTCCA-1	1052	NA
ACGGGTCCATGTCCTC-1	1449	NA
ACGGGTCGTAGGCTGA-1	589	NA
ACGGGTCGTCATGCCG-1	894	O
ACGGGTCGTCGAATCT-1	1279	O
ACGGGTCGTCGTGGCT-1	641	NA
ACGGGTCGTCTCGTTC-1	840	O
ACGGGTCGTGCAGACA-1	688	O
ACGGGTCGTGCAGTAG-1	841	NA
ACGGGTCGTGGTACAG-1	1097	O
ACGGGTCGTGTTGGGA-1	825	NA
ACGGGTCGTTGGTTTG-1	874	O
ACGGGTCTCAAGATCC-1	911	O
ACGGGTCTCAGAGGTG-1	572	O
ACGGGTCTCAGCTGGC-1	914	O
ACGGGTCTCGGTTCGG-1	723	NA
ACGGGTCTCTGTTTGT-1	563	NA
ACGGGTCTCTTCCTTC-1	1199	NA
ACGGGTCTCTTGCATT-1	1710	O
ACGGGTCTCTTTAGTC-1	951	O
ACGTCAAAGAGCCCAA-1	554	NA
ACGTCAAAGAGTAATC-1	901	NA
ACGTCAAAGCCGATTT-1	750	O
ACGTCAAAGCCTCGTG-1	707	O
ACGTCAAAGCTGCGAA-1	1090	NA
ACGTCAAAGGCAATTA-1	634	NA
ACGTCAAAGTACGACG-1	2233	O
ACGTCAAAGTGAATTG-1	697	O
ACGTCAAAGTGACTCT-1	1893	O
ACGTCAACAAAGTCAA-1	1002	O
ACGTCAACAATCCAAC-1	1254	O
ACGTCAACACAGGAGT-1	1062	O
ACGTCAACACGGATAG-1	1043	NA
ACGTCAACAGCGTTCG-1	1130	O
ACGTCAACATAGAAAC-1	1015	O
ACGTCAACATTCACTT-1	2393	O
ACGTCAAGTAGAGGAA-1	598	O
ACGTCAAGTATAGTAG-1	1143	O
ACGTCAAGTCACACGC-1	1070	O
ACGTCAAGTGCAACTT-1	478	NA
ACGTCAAGTGGTCTCG-1	1000	NA
ACGTCAAGTGTAACGG-1	534	O
ACGTCAAGTGTCTGAT-1	1520	O
ACGTCAAGTGTGGTTT-1	1425	O
ACGTCAAGTTCCACGG-1	1036	NA
ACGTCAATCAACACGT-1	1117	O
ACGTCAATCAGGCGAA-1	1762	O
ACGTCAATCCCGACTT-1	1214	NA
ACGTCAATCGTCACGG-1	949	O
ACGTCAATCTGCGTAA-1	712	NA
ACTATCTAGAAACCGC-1	576	O
ACTATCTAGAGGTACC-1	909	O
ACTATCTAGCCACGTC-1	939	O
ACTATCTAGCGAAGGG-1	806	O
ACTATCTAGCGCCTTG-1	843	O
ACTATCTAGCTCCCAG-1	798	O
ACTATCTAGGCTACGA-1	1211	NA
ACTATCTAGTAATCCC-1	1480	NA
ACTATCTAGTGATCGG-1	944	NA
ACTATCTAGTGGTAAT-1	611	O
ACTATCTAGTTAACGA-1	1092	NA
ACTATCTCAAATTGCC-1	1452	NA
ACTATCTCAACTGCGC-1	1331	O
ACTATCTCAAGGTTCT-1	1333	O
ACTATCTCACGAAAGC-1	947	O
ACTATCTCAGACTCGC-1	544	O
ACTATCTCAGCTCCGA-1	1922	O
ACTATCTCAGGATTGG-1	984	NA
ACTATCTGTAGCGATG-1	913	O
ACTATCTGTAGCGTGA-1	765	O
ACTATCTGTATAATGG-1	905	O
ACTATCTGTCCAGTAT-1	742	O
ACTATCTGTCTTGTCC-1	636	O
ACTATCTGTTCATGGT-1	674	O
ACTATCTTCATCATTC-1	1127	O
ACTATCTTCCAAAGTC-1	1371	NA
ACTATCTTCCAGAAGG-1	1636	NA
ACTATCTTCCCTTGTG-1	1269	NA
ACTATCTTCGCGATCG-1	1312	NA
ACTATCTTCGTTTATC-1	977	NA
ACTATCTTCTGGAGCC-1	830	O
ACTATCTTCTTGCCGT-1	1064	O
ACTGAACAGAAGATTC-1	612	O
ACTGAACAGACTAGAT-1	909	O
ACTGAACAGAGCCTAG-1	1609	NA
ACTGAACAGAGGTAGA-1	586	O
ACTGAACAGCCCGAAA-1	1306	O
ACTGAACAGCGTAGTG-1	1207	O
ACTGAACAGCTTCGCG-1	1139	O
ACTGAACAGGAATCGC-1	1088	O
ACTGAACAGGACCACA-1	834	O
ACTGAACAGGCGCTCT-1	955	NA
ACTGAACAGGGTCTCC-1	835	O
ACTGAACAGTGAATTG-1	715	O
ACTGAACAGTTGAGAT-1	947	O
ACTGAACCAAGCGAGT-1	597	O
ACTGAACCAAGGTTCT-1	1327	O
ACTGAACCAATCACAC-1	1218	O
ACTGAACCACAGCGTC-1	2136	O
ACTGAACCACCCATTC-1	1025	O
ACTGAACCACCGATAT-1	1123	NA
ACTGAACCAGGATTGG-1	1131	O
ACTGAACCAGGTTTCA-1	1080	O
ACTGAACCATAGAAAC-1	1222	O
ACTGAACCATGACGGA-1	1076	O
ACTGAACCATTTCAGG-1	1578	NA
ACTGAACGTACTTGAC-1	518	O
ACTGAACGTCAAGCGA-1	939	O
ACTGAACGTCTGCCAG-1	743	O
ACTGAACGTGCACCAC-1	1023	O
ACTGAACGTGGACGAT-1	615	O
ACTGAACGTTCAGACT-1	1056	O
ACTGAACTCACAGTAC-1	1222	O
ACTGAACTCCGGCACA-1	1504	O
ACTGAACTCCTCGCAT-1	697	O
ACTGAACTCGAGGTAG-1	1209	O
ACTGAACTCGTCCAGG-1	648	NA
ACTGAACTCGTGGGAA-1	1128	O
ACTGAACTCTCATTCA-1	1135	O
ACTGAACTCTGCCCTA-1	819	O
ACTGAGTAGACCCACC-1	1123	O
ACTGAGTAGACTTTCG-1	730	O
ACTGAGTAGAGTAATC-1	895	O
ACTGAGTAGATATGCA-1	798	O
ACTGAGTAGCCACCTG-1	1049	NA
ACTGAGTAGCCACTAT-1	1157	O
ACTGAGTAGCTAGCCC-1	1359	O
ACTGAGTAGCTGAACG-1	726	O
ACTGAGTAGCTGGAAC-1	709	O
ACTGAGTAGGAACTGC-1	1892	O
ACTGAGTAGTAAGTAC-1	1061	O
ACTGAGTAGTTCGCGC-1	1140	O
ACTGAGTCAAAGGTGC-1	1098	O
ACTGAGTCAACGATCT-1	1050	O
ACTGAGTCAAGAGGCT-1	848	O
ACTGAGTCAAGTTCTG-1	983	O
ACTGAGTCAATGGACG-1	649	O
ACTGAGTCAATGGAGC-1	1754	O
ACTGAGTCAGCCTTTC-1	1048	O
ACTGAGTCAGGATCGA-1	722	O
ACTGAGTCAGTTTACG-1	692	O
ACTGAGTCATGGTAGG-1	1300	O
ACTGAGTGTACCATCA-1	900	NA
ACTGAGTGTACCTACA-1	1649	O
ACTGAGTGTATCTGCA-1	998	NA
ACTGAGTGTATTAGCC-1	1108	NA
ACTGAGTGTCTGATCA-1	1066	O
ACTGAGTGTGATGCCC-1	1535	O
ACTGAGTGTGGCGAAT-1	1769	O
ACTGAGTGTTAAGACA-1	1246	O
ACTGAGTGTTCTGAAC-1	1251	O
ACTGAGTGTTGGAGGT-1	756	O
ACTGAGTGTTTAGCTG-1	1103	O
ACTGAGTTCAAGAAGT-1	785	O
ACTGAGTTCACGCATA-1	1946	NA
ACTGAGTTCAGGTAAA-1	1341	NA
ACTGAGTTCATGCAAC-1	848	O
ACTGAGTTCATGTAGC-1	971	NA
ACTGAGTTCCCTCAGT-1	940	O
ACTGAGTTCCTGTAGA-1	1228	O
ACTGAGTTCGGAAATA-1	1072	NA
ACTGAGTTCTGGCGAC-1	784	NA
ACTGAGTTCTTGGGTA-1	1047	O
ACTGATGAGATAGGAG-1	1063	O
ACTGATGAGATCCGAG-1	1074	NA
ACTGATGAGATGGGTC-1	1114	O
ACTGATGAGCCGTCGT-1	724	O
ACTGATGAGCGACGTA-1	790	NA
ACTGATGAGCGATAGC-1	786	NA
ACTGATGAGCGTAGTG-1	882	O
ACTGATGAGGGCTTGA-1	1302	O
ACTGATGAGGGTATCG-1	969	O
ACTGATGAGGGTTCCC-1	1173	O
ACTGATGAGTACGATA-1	725	O
ACTGATGAGTCAAGGC-1	719	O
ACTGATGAGTGTACTC-1	1181	O
ACTGATGAGTGTTTGC-1	582	O
ACTGATGCAACACCCG-1	1224	NA
ACTGATGCAAGCCGTC-1	580	O
ACTGATGCAATCTGCA-1	980	O
ACTGATGCACACGCTG-1	843	O
ACTGATGCACCAGGCT-1	1214	NA
ACTGATGCACCGAATT-1	2014	NA
ACTGATGCACCTCGTT-1	737	NA
ACTGATGCATATGCTG-1	832	O
ACTGATGGTATGAAAC-1	1129	O
ACTGATGGTATTCGTG-1	1001	O
ACTGATGGTGATGTGG-1	546	O
ACTGATGGTGCGATAG-1	1816	O
ACTGATGGTTCTGTTT-1	746	O
ACTGATGGTTGTCTTT-1	864	O
ACTGATGTCAGCACAT-1	898	NA
ACTGATGTCATGCAAC-1	1197	O
ACTGATGTCCCAACGG-1	998	O
ACTGATGTCCTTAATC-1	1161	O
ACTGATGTCGAGGTAG-1	578	O
ACTGATGTCGATGAGG-1	978	NA
ACTGATGTCTCCTATA-1	867	NA
ACTGATGTCTTGTACT-1	439	NA
ACTGCTCAGAAGGGTA-1	1166	O
ACTGCTCAGAGGACGG-1	487	NA
ACTGCTCAGATCTGAA-1	606	NA
ACTGCTCAGATTACCC-1	676	O
ACTGCTCAGCCCGAAA-1	1295	O
ACTGCTCAGCGTGAGT-1	1214	O
ACTGCTCAGCTCCCAG-1	1331	O
ACTGCTCAGGAGCGTT-1	698	O
ACTGCTCAGGGTGTTG-1	679	NA
ACTGCTCAGGTTACCT-1	1576	O
ACTGCTCAGTCCATAC-1	996	NA
ACTGCTCAGTGATCGG-1	1160	O
ACTGCTCAGTGGGTTG-1	886	O
ACTGCTCAGTTCCACA-1	990	NA
ACTGCTCCAAGCGATG-1	924	O
ACTGCTCCAATCTACG-1	1101	NA
ACTGCTCCACCAGCAC-1	963	NA
ACTGCTCCACCAGGTC-1	921	NA
ACTGCTCCACGGCTAC-1	549	O
ACTGCTCCACGGTAGA-1	1566	NA
ACTGCTCCATACCATG-1	679	O
ACTGCTCGTCTAGCCG-1	982	O
ACTGCTCGTGGGTCAA-1	3022	O
ACTGCTCGTTGGTTTG-1	842	NA
ACTGCTCGTTGTACAC-1	509	O
ACTGCTCGTTTGGGCC-1	1065	O
ACTGCTCTCAGTACGT-1	1679	O
ACTGCTCTCCCTGACT-1	1635	O
ACTGCTCTCCTCCTAG-1	959	O
ACTGCTCTCGGTGTTA-1	1173	O
ACTGCTCTCTAACTCT-1	1118	O
ACTGCTCTCTATCGCC-1	1092	O
ACTGCTCTCTCGGACG-1	996	O
ACTGCTCTCTTTCCTC-1	810	O
ACTGTCCAGAAACGCC-1	1017	NA
ACTGTCCAGACTTTCG-1	1491	O
ACTGTCCAGAGGGCTT-1	1198	O
ACTGTCCAGATCTGAA-1	820	O
ACTGTCCAGCCCAATT-1	1072	NA
ACTGTCCAGCGACGTA-1	661	O
ACTGTCCAGCTTCGCG-1	1150	O
ACTGTCCAGGCCCGTT-1	922	O
ACTGTCCAGGTGTGGT-1	938	O
ACTGTCCCAACACGCC-1	1243	O
ACTGTCCCAACTGCTA-1	1127	O
ACTGTCCCATGCTGGC-1	903	O
ACTGTCCGTACTTCTT-1	922	O
ACTGTCCGTAGTGAAT-1	985	O
ACTGTCCGTCCAGTAT-1	971	O
ACTGTCCGTCGACTGC-1	944	O
ACTGTCCGTTACCAGT-1	934	NA
ACTGTCCGTTCGGCAC-1	769	O
ACTGTCCGTTTAGCTG-1	728	NA
ACTGTCCTCAGTACGT-1	1089	NA
ACTGTCCTCCAAACAC-1	1397	O
ACTGTCCTCCAGTATG-1	931	O
ACTGTCCTCCGCAAGC-1	905	O
ACTGTCCTCCTTGACC-1	1351	O
ACTGTCCTCGTCTGAA-1	949	O
ACTGTCCTCTGTTGAG-1	607	O
ACTGTCCTCTTGAGAC-1	1364	O
ACTGTCCTCTTTACAC-1	1125	NA
ACTTACTAGAGTAATC-1	558	O
ACTTACTAGCAGACTG-1	713	NA
ACTTACTAGCAGGCTA-1	1173	NA
ACTTACTAGCTAGTGG-1	557	NA
ACTTACTAGCTCAACT-1	580	O
ACTTACTAGGCTACGA-1	1965	O
ACTTACTAGGGCTTCC-1	1006	O
ACTTACTCAAACAACA-1	1249	O
ACTTACTCAAACGTGG-1	1235	O
ACTTACTCAATAAGCA-1	1112	O
ACTTACTCACATGACT-1	1621	O
ACTTACTCACGAAACG-1	1067	O
ACTTACTCACGAAATA-1	722	O
ACTTACTCACTGAAGG-1	1036	O
ACTTACTCAGACGCTC-1	1070	NA
ACTTACTCAGGACCCT-1	1252	NA
ACTTACTCAGTACACT-1	976	NA
ACTTACTCATATGCTG-1	710	O
ACTTACTCATCACCCT-1	999	O
ACTTACTCATGCCACG-1	695	O
ACTTACTCATTATCTC-1	1338	NA
ACTTACTGTAGATTAG-1	1160	O
ACTTACTGTAGCCTAT-1	1155	O
ACTTACTGTAGCTAAA-1	1063	NA
ACTTACTGTAGCTTGT-1	889	O
ACTTACTGTCAATGTC-1	851	O
ACTTACTGTCTAGCCG-1	1304	O
ACTTACTGTTACGCGC-1	852	NA
ACTTACTGTTCCACGG-1	855	O
ACTTACTTCACCGTAA-1	658	O
ACTTACTTCAGTTGAC-1	979	O
ACTTACTTCCAGGGCT-1	843	NA
ACTTACTTCCGTCATC-1	1079	O
ACTTACTTCGTACCGG-1	1706	O
ACTTACTTCTATCCTA-1	1004	O
ACTTGTTAGAACAACT-1	1228	O
ACTTGTTAGACCTTTG-1	977	NA
ACTTGTTAGACGCTTT-1	1444	NA
ACTTGTTAGATATACG-1	983	O
ACTTGTTAGCCACCTG-1	511	O
ACTTGTTAGCCCAGCT-1	1214	O
ACTTGTTAGCGCCTTG-1	875	O
ACTTGTTAGCTGAAAT-1	1395	O
ACTTGTTAGCTGTCTA-1	491	O
ACTTGTTAGGAATCGC-1	551	O
ACTTGTTAGGAGTTGC-1	698	O
ACTTGTTAGTTTGCGT-1	968	O
ACTTGTTCAACGATCT-1	1112	O
ACTTGTTCAAGCTGAG-1	665	O
ACTTGTTCAAGGCTCC-1	956	O
ACTTGTTCAATGGACG-1	1054	NA
ACTTGTTCAATGGAGC-1	775	O
ACTTGTTCACCAGGCT-1	821	O
ACTTGTTCACGAAAGC-1	1116	O
ACTTGTTCAGACACTT-1	756	O
ACTTGTTCAGCATGAG-1	1141	O
ACTTGTTCAGTCAGCC-1	1128	O
ACTTGTTCAGTGAGTG-1	528	O
ACTTGTTCATGGTAGG-1	902	NA
ACTTGTTGTACAGTTC-1	1102	NA
ACTTGTTGTACATCCA-1	716	O
ACTTGTTGTCAGATAA-1	891	NA
ACTTGTTGTCCCTTGT-1	940	NA
ACTTGTTGTCTTCTCG-1	863	O
ACTTGTTGTGACCAAG-1	940	O
ACTTGTTGTGACGCCT-1	667	O
ACTTGTTGTGACTCAT-1	677	O
ACTTGTTGTGCCTTGG-1	1096	O
ACTTGTTGTGTTTGGT-1	586	O
ACTTGTTGTGTTTGTG-1	1152	NA
ACTTGTTGTTGGACCC-1	915	O
ACTTGTTTCAAACCAC-1	1003	O
ACTTGTTTCACCCTCA-1	1074	O
ACTTGTTTCCGCATAA-1	717	O
ACTTGTTTCCGCGCAA-1	1512	O
ACTTGTTTCGACCAGC-1	788	O
ACTTGTTTCGGAAATA-1	964	NA
ACTTGTTTCGGCTACG-1	1293	O
ACTTGTTTCTAGAGTC-1	944	NA
ACTTGTTTCTGCTGCT-1	1201	O
ACTTGTTTCTTTAGGG-1	724	O
ACTTTCAAGAAGGACA-1	870	NA
ACTTTCAAGAGCTATA-1	1053	NA
ACTTTCAAGCAACGGT-1	811	O
ACTTTCAAGCCACCTG-1	542	O
ACTTTCAAGCCACGTC-1	1455	O
ACTTTCAAGCCTCGTG-1	848	O
ACTTTCAAGCTCAACT-1	787	O
ACTTTCAAGCTGATAA-1	1309	O
ACTTTCAAGCTGCAAG-1	708	O
ACTTTCAAGGAGCGAG-1	1386	O
ACTTTCAAGGATATAC-1	1160	O
ACTTTCAAGGCATGGT-1	912	O
ACTTTCAAGGTGCTTT-1	1110	O
ACTTTCAAGTAGCCGA-1	946	O
ACTTTCAAGTTAGGTA-1	444	O
ACTTTCACAAGCCGTC-1	882	O
ACTTTCACAATGTAAG-1	583	O
ACTTTCACAATGTTGC-1	1276	O
ACTTTCACACAGGAGT-1	1019	O
ACTTTCACACTCTGTC-1	1026	O
ACTTTCACAGGTGCCT-1	1263	NA
ACTTTCACATAAAGGT-1	824	O
ACTTTCAGTAAATGAC-1	1038	O
ACTTTCAGTAAGGGCT-1	725	O
ACTTTCAGTAGAAAGG-1	814	O
ACTTTCAGTCATGCCG-1	703	O
ACTTTCAGTCCATCCT-1	1242	NA
ACTTTCAGTCTAGCGC-1	1244	O
ACTTTCAGTCTCACCT-1	1221	O
ACTTTCAGTTAGATGA-1	970	O
ACTTTCATCACAGTAC-1	1095	O
ACTTTCATCCACGACG-1	1164	NA
ACTTTCATCGGCTTGG-1	1034	NA
ACTTTCATCGGGAGTA-1	597	O
ACTTTCATCTACGAGT-1	1279	NA
ACTTTCATCTCCGGTT-1	2436	NA
ACTTTCATCTTACCTA-1	857	O
AGAATAGAGACACGAC-1	631	O
AGAATAGAGAGACTTA-1	1178	O
AGAATAGAGATACACA-1	1259	O
AGAATAGAGATCCCAT-1	798	O
AGAATAGAGCAGCGTA-1	1009	O
AGAATAGAGCCACCTG-1	797	O
AGAATAGAGCCAGAAC-1	606	NA
AGAATAGAGTTTGCGT-1	1105	NA
AGAATAGCAAGCGAGT-1	802	NA
AGAATAGCAAGGTTTC-1	1150	O
AGAATAGCAATGAAAC-1	950	O
AGAATAGCACAGGCCT-1	842	NA
AGAATAGCACCAGCAC-1	875	O
AGAATAGCACGGATAG-1	648	O
AGAATAGCAGCTCGAC-1	960	O
AGAATAGCATGCAACT-1	1307	O
AGAATAGGTCATGCAT-1	682	NA
AGAATAGGTCTAGTCA-1	1070	O
AGAATAGGTTCGTGAT-1	989	NA
AGAATAGTCAAGATCC-1	1149	NA
AGAATAGTCATGCAAC-1	992	NA
AGAATAGTCCACGCAG-1	1239	O
AGAATAGTCCGCAGTG-1	1044	O
AGAATAGTCCTTTCTC-1	1220	O
AGAATAGTCGCTAGCG-1	925	O
AGAATAGTCGTAGGTT-1	1277	NA
AGACGTTAGCAGCCTC-1	1260	O
[truncated: 998,000+ more rows]
