# Supplementary material for: scEpiAge: an age predictor highlighting single-cell ageing heterogeneity in mouse blood
Source: Nat Commun. 2024 Aug 31;15:7567. doi: 10.1038/s41467-024-51833-5 (PMC11366017; doi:10.1038/s41467-024-51833-5)
Supplement: Supplementary file 11 — Source Data [file 41467_2024_51833_MOESM11_ESM.zip › SFig3/SFig11.txt]

	CT	actualAge	CpG island	Repeat
MethRate_lane6196_TTAGGCAT_M04-20526_3_M_B_cells_plate1_pool5_iTag3_L005_R1.barcode_removed_val_1_GRCm38_bismark_bt2_pe.deduplicated.bismark.cov.gz	B	14	0.085766209	0.627389422
MethRate_lane6193_TATGCCAG_M05-20526_3_M_B_cells_plate1_pool2_iTag45_L002_R1.barcode_removed_val_1_GRCm38_bismark_bt2_pe.deduplicated.bismark.cov.gz	B	14	0.084930725	0.628647289
MethRate_lane6193_TGACCACT_M04-20526_3_M_CD4_T_Cells_plate1_pool2_iTag4_L002_R1.barcode_removed_val_1_GRCm38_bismark_bt2_pe.deduplicated.bismark.cov.gz	CD4	14	0.087695838	0.625341136
MethRate_lane6197_TCAGATTC_M05-20526_3_M_CD4_T_Cells_plate1_pool6_iTag46_L006_R1.barcode_removed_val_1_GRCm38_bismark_bt2_pe.deduplicated.bismark.cov.gz	CD4	14	0.088120679	0.624584092
MethRate_lane6194_ACAGTGGT_M04-20526_3_M_CD8_T_Cells_plate1_pool3_iTag5_L003_R1.barcode_removed_val_1_GRCm38_bismark_bt2_pe.deduplicated.bismark.cov.gz	CD8	14	0.087012253	0.628307845
MethRate_lane6198_TACTAGTC_M05-20526_3_M_CD8_T_Cells_plate1_pool7_iTag47_L007_R1.barcode_removed_val_1_GRCm38_bismark_bt2_pe.deduplicated.bismark.cov.gz	CD8	14	0.086952917	0.626098181
MethRate_lane6199_GGCTACAG_M00018740_6_M_B_cells_plate1_pool8_iTag11_L008_R1.barcode_removed_val_1_GRCm38_bismark_bt2_pe.deduplicated.bismark.cov.gz	B	27	0.085524079	0.626857822
MethRate_lane6195_TACCGAGC_M00018752_6_M_B_cells_plate1_pool4_iTag53_L004_R1.barcode_removed_val_1_GRCm38_bismark_bt2_pe.deduplicated.bismark.cov.gz	B	27	0.086535196	0.626046119
MethRate_lane6196_CTTGTACT_M00018740_6_M_CD4_T_Cells_plate1_pool5_iTag12_L005_R1.barcode_removed_val_1_GRCm38_bismark_bt2_pe.deduplicated.bismark.cov.gz	CD4	27	0.087840575	0.623224144
MethRate_lane6198_TGTTCTCC_M00018752_6_M_CD4_T_Cells_plate1_pool7_iTag54_L007_R1.barcode_removed_val_1_GRCm38_bismark_bt2_pe.deduplicated.bismark.cov.gz	CD4	27	0.08732317	0.622355527
MethRate_lane6199_TGGTTGTT_M00018740_6_M_CD8_T_Cells_plate1_pool8_iTag13_L008_R1.barcode_removed_val_1_GRCm38_bismark_bt2_pe.deduplicated.bismark.cov.gz	CD8	27	0.086200503	0.624360988
MethRate_lane6196_TTCGCACC_M00018752_6_M_CD8_T_Cells_plate1_pool5_iTag55_L005_R1.barcode_removed_val_1_GRCm38_bismark_bt2_pe.deduplicated.bismark.cov.gz	CD8	27	0.088436344	0.624987474
MethRate_lane6199_TGCTGATA_M00018360_9_M_B_cells_plate1_pool8_iTag61_L008_R1.barcode_removed_val_1_GRCm38_bismark_bt2_pe.deduplicated.bismark.cov.gz	B	41	0.087392041	0.627410792
MethRate_lane6195_TCTGCTGT_M00018359_9_M_B_cells_plate1_pool4_iTag19_L004_R1.barcode_removed_val_1_GRCm38_bismark_bt2_pe.deduplicated.bismark.cov.gz	B	41	0.088640499	0.626563544
MethRate_lane6199_TAGACGGA_M00018360_9_M_CD4_T_Cells_plate1_pool8_iTag62_L008_R1.barcode_removed_val_1_GRCm38_bismark_bt2_pe.deduplicated.bismark.cov.gz	CD4	41	0.089062925	0.626537321
MethRate_lane6197_TTGGAGGT_M00018359_9_M_CD4_T_Cells_plate1_pool6_iTag20_L006_R1.barcode_removed_val_1_GRCm38_bismark_bt2_pe.deduplicated.bismark.cov.gz	CD4	41	0.088080331	0.621916471
MethRate_lane6198_TGTGAAGA_M00018360_9_M_CD8_T_Cells_plate1_pool7_iTag63_L007_R1.barcode_removed_val_1_GRCm38_bismark_bt2_pe.deduplicated.bismark.cov.gz	CD8	41	0.088502799	0.622418401
MethRate_lane6199_TCGAGCGT_M00018359_9_M_CD8_T_Cells_plate1_pool8_iTag21_L008_R1.barcode_removed_val_1_GRCm38_bismark_bt2_pe.deduplicated.bismark.cov.gz	CD8	41	0.087824002	0.620421368
MethRate_lane6198_TAGTGACT_M00018011_15_M_B_cells_plate1_pool7_iTag27_L007_R1.barcode_removed_val_1_GRCm38_bismark_bt2_pe.deduplicated.bismark.cov.gz	B	66	0.087510712	0.626591767
MethRate_lane6195_GGTGAGTT_M00017912_15_M_B_cells_plate1_pool4_iTag69_L004_R1.barcode_removed_val_1_GRCm38_bismark_bt2_pe.deduplicated.bismark.cov.gz	B	66	0.089165024	0.627175854
MethRate_lane6193_TACAGGAT_M00018011_15_M_CD4_T_Cells_plate1_pool2_iTag28_L002_R1.barcode_removed_val_1_GRCm38_bismark_bt2_pe.deduplicated.bismark.cov.gz	CD4	66	0.089378631	0.625248634
MethRate_lane6193_GATCTCTT_M00017912_15_M_CD4_T_Cells_plate1_pool2_iTag70_L002_R1.barcode_removed_val_1_GRCm38_bismark_bt2_pe.deduplicated.bismark.cov.gz	CD4	66	0.092668311	0.620399913
MethRate_lane6192_TCCTCAAT_M00018011_15_M_CD8_T_Cells_plate1_pool1_iTag29_L001_R1.barcode_removed_val_1_GRCm38_bismark_bt2_pe.deduplicated.bismark.cov.gz	CD8	66	0.088652366	0.625550107
MethRate_lane6192_GTGTCCTT_M00017912_15_M_CD8_T_Cells_plate1_pool1_iTag71_L001_R1.barcode_removed_val_1_GRCm38_bismark_bt2_pe.deduplicated.bismark.cov.gz	CD8	66	0.091894535	0.621866581
MethRate_lane6197_TTGGTATG_M00017619_24_M_B_cells_plate1_pool6_iTag35_L006_R1.barcode_removed_val_1_GRCm38_bismark_bt2_pe.deduplicated.bismark.cov.gz	B	105	0.090456204	0.622263067
MethRate_lane6195_GAGGTGCT_M00017620_24_M_B_cells_plate1_pool4_iTag77_L004_R1.barcode_removed_val_1_GRCm38_bismark_bt2_pe.deduplicated.bismark.cov.gz	B	105	0.091047226	0.628383618
MethRate_lane6197_TGAACTGG_M00017619_24_M_CD4_T_Cells_plate1_pool6_iTag36_L006_R1.barcode_removed_val_1_GRCm38_bismark_bt2_pe.deduplicated.bismark.cov.gz	CD4	105	0.095616176	0.617770264
MethRate_lane6194_GCATGGCT_M00017620_24_M_CD4_T_Cells_plate1_pool3_iTag78_L003_R1.barcode_removed_val_1_GRCm38_bismark_bt2_pe.deduplicated.bismark.cov.gz	CD4	105	0.095248297	0.614606632
MethRate_lane6197_TACTTCGG_M00017619_24_M_CD8_T_Cells_plate1_pool6_iTag37_L006_R1.barcode_removed_val_1_GRCm38_bismark_bt2_pe.deduplicated.bismark.cov.gz	CD8	105	0.09361293	0.623269267
MethRate_lane6193_GTTAGCCT_M00017620_24_M_CD8_T_Cells_plate1_pool2_iTag79_L002_R1.barcode_removed_val_1_GRCm38_bismark_bt2_pe.deduplicated.bismark.cov.gz	CD8	105	0.09371736	0.623921848
