# Supplementary material for: scEpiAge: an age predictor highlighting single-cell ageing heterogeneity in mouse blood
Source: Nat Commun. 2024 Aug 31;15:7567. doi: 10.1038/s41467-024-51833-5 (PMC11366017; doi:10.1038/s41467-024-51833-5)
Supplement: Supplementary file 11 — Source Data [file 41467_2024_51833_MOESM11_ESM.zip › SFig4/4A_Liver_incBackup.txt]

yAxis	boxOdds	boxCILow	boxCIHigh	pValue	qValue
1	CpG islands	0.18500845417033	0.0266743896853649	0.341096442704502	0.0199444279717133	0.0757888262925104
2	CGI shores	0.318579317953518	0.113860253116999	0.516204981844283	0.00199251910834489	0.0126192876861843
3	CGI shelves	0.206058140346781	-0.195253688598506	0.571431711478209	0.258469632816352	0.491092302351068
4	CGI inter	-0.342502197709683	-0.4886502183538	-0.196548877167913	3.15331582109853e-06	2.9956500300436e-05
5	FANTOM5 enhancers	0.391565524122165	-0.0826170491087484	0.814789218626127	0.0873801140060104	0.207527770764275
6	Repeats	-0.962708098458186	-1.22360941722679	-0.71539445077371	4.01468305099307e-18	7.62789779688683e-17
7	Gene bodies	0.161929574970331	0.000551818315380469	0.326309915497349	0.0488266900783066	0.132532390145055
9	CDS	0.2359584623315	0.0524603941936587	0.414556218508954	0.0100081058143461	0.0475385026181438
10	Introns	0.050082893137547	-0.096432811125632	0.1961660602492	0.508850692168321	0.709235445695293
11	Exons	0.106962249406276	-0.0463122783576185	0.258553087922758	0.162845804539304	0.343785587360752
12	Intergenic regions	-0.16152467561494	-0.325904953063078	-0.00017074212633584	0.0488277226850204	0.132532390145055
13	3' UTRs	0.0523029043534118	-0.380862327716257	0.443123688677652	0.758432754950311	0.900638896503495
14	5' UTRs	-0.0882459245476568	-0.363007063545896	0.171020483876849	0.567134417200889	0.718370261787793
17	Promoters	-0.088795656799617	-0.255874812670968	0.0750080662521937	0.292330159685823	0.504933912184603
18	CGI Promoters	-0.0711840529955979	-0.251154192042145	0.104157538727928	0.434455566981569	0.687887981054151
19	Non-CGI Promoters	-0.122185521915552	-0.481581575905236	0.208788123076352	0.522594538933373	0.709235445695293
