# Supplementary material for: scEpiAge: an age predictor highlighting single-cell ageing heterogeneity in mouse blood
Source: Nat Commun. 2024 Aug 31;15:7567. doi: 10.1038/s41467-024-51833-5 (PMC11366017; doi:10.1038/s41467-024-51833-5)
Supplement: Supplementary file 11 — Source Data [file 41467_2024_51833_MOESM11_ESM.zip › SFig4/4A_Liver_nonBackup.txt]

yAxis	boxOdds	boxCILow	boxCIHigh	pValue	qValue
1	CpG islands	0.172647594362083	0.013910171909694	0.329117775346025	0.0304559760685456	0.115732709060473
2	CGI shores	0.338420430953099	0.135154508931714	0.53473214008737	0.00110232335024996	0.00698138121824972
3	CGI shelves	0.206058140346781	-0.195253688598506	0.571431711478209	0.258469632816352	0.44644754759188
4	CGI inter	-0.337164145456747	-0.483293560555036	-0.191216988079223	4.51131223408334e-06	4.28574662237918e-05
5	FANTOM5 enhancers	0.437395051906069	-0.0255289083540941	0.8518303701277	0.0485776704577405	0.153829289782845
6	Repeats	-0.962708098458186	-1.22360941722679	-0.71539445077371	4.01468305099307e-18	7.62789779688683e-17
7	Gene bodies	0.148742219049379	-0.0121898017029899	0.312615822888517	0.0699421440360925	0.166124499912664
9	CDS	0.21961572118661	0.0351681017781853	0.399055795562789	0.0172306464059826	0.0818455704284174
10	Introns	0.0447196191760347	-0.101822694867263	0.190837190542612	0.557055191349561	0.814157587357051
11	Exons	0.118553928705999	-0.0344438829663549	0.269902260920862	0.120996206936295	0.255436436865512
12	Intergenic regions	-0.148337309026556	-0.312210879034601	0.0125959890802851	0.0699471578579639	0.166124499912664
13	3' UTRs	0.0116782224538687	-0.430612281362669	0.409798423043319	0.918336917919975	1
14	5' UTRs	-0.0540748588244731	-0.324646727126112	0.201613496097296	0.750568651569495	0.950720291988027
17	Promoters	-0.109348099998257	-0.277278111957096	0.0552215041890638	0.194892827793227	0.370296372807132
18	CGI Promoters	-0.0948666243754869	-0.276091066457502	0.0816562178214247	0.297257539541954	0.470657770941427
19	Non-CGI Promoters	-0.094113019980813	-0.448622033405423	0.232773587024672	0.631682485837611	0.857283373636758
