# Supplementary material for: scEpiAge: an age predictor highlighting single-cell ageing heterogeneity in mouse blood
Source: Nat Commun. 2024 Aug 31;15:7567. doi: 10.1038/s41467-024-51833-5 (PMC11366017; doi:10.1038/s41467-024-51833-5)
Supplement: Supplementary file 11 — Source Data [file 41467_2024_51833_MOESM11_ESM.zip › SFig4/4B_Liver_incBackup.txt]

yAxis	boxOdds	boxCILow	boxCIHigh	pValue	qValue
1	CpG islands	-1.62807108345784	-1.8853120370661	-1.38391983645312	8.20961874083837e-59	1.55982756075929e-57
2	CGI shores	0.113917940585749	-0.120298009534531	0.337690427023976	0.313043082857824	0.396521238286576
3	CGI shelves	0.687451768340984	0.3548124669347	0.996076394489245	5.63651743695539e-05	0.000178489718836921
4	CGI inter	0.938105518857061	0.775250346391895	1.10426109847643	1.54391898517592e-33	7.3336151795856e-33
5	FANTOM5 enhancers	0.605283126899584	0.172225330257788	0.995970412533401	0.00470644842614405	0.00857249671942703
6	Repeats	-0.21845965021363	-0.420804032335698	-0.0229788981922394	0.0267210193821621	0.0423082806884233
7	Gene bodies	0.160297866050914	-0.00524412438242877	0.32937740531873	0.0581612493440438	0.0789331241097737
9	CDS	0.260891075185988	0.076551852343923	0.440211723121136	0.00496302441651039	0.00857249671942703
10	Introns	0.258097325064772	0.112100038912484	0.404455093269004	0.000433787694403752	0.00117742374195304
11	Exons	-0.247490946288231	-0.408435965317711	-0.0891318459798352	0.00193814225109515	0.00409163364120088
12	Intergenic regions	-0.159865148271829	-0.328946897165826	0.0056857374056758	0.0581559005161844	0.0789331241097737
13	3' UTRs	0.587355066467651	0.242204655126844	0.906451197860208	0.000849455767050741	0.00201745744674551
14	5' UTRs	-1.45058247176417	-1.91278063622477	-1.03692560922756	4.57370602338676e-18	1.73800828888697e-17
17	Promoters	-1.41603843715633	-1.6610373007889	-1.18306366360405	5.47829087464197e-46	3.46958422060658e-45
18	CGI Promoters	-1.8184443411041	-2.1431619792857	-1.51660025629179	5.08633357506101e-54	4.83201689630796e-53
19	Non-CGI Promoters	-0.0330161491464266	-0.402862320746853	0.306499637028465	0.931991817724007	1
