# Supplementary material for: scEpiAge: an age predictor highlighting single-cell ageing heterogeneity in mouse blood
Source: Nat Commun. 2024 Aug 31;15:7567. doi: 10.1038/s41467-024-51833-5 (PMC11366017; doi:10.1038/s41467-024-51833-5)
Supplement: Supplementary file 11 — Source Data [file 41467_2024_51833_MOESM11_ESM.zip › SFig4/4B_Liver_nonBackup.txt]

yAxis	boxOdds	boxCILow	boxCIHigh	pValue	qValue
1	CpG islands	-1.67503298359268	-1.93755994513151	-1.42618478536559	5.96896217194038e-61	1.13410281266867e-59
2	CGI shores	0.151999798608332	-0.078614788595678	0.372619435275785	0.172429142727133	0.218410247454369
3	CGI shelves	0.687451768340984	0.3548124669347	0.996076394489245	5.63651743695539e-05	0.000178489718836921
4	CGI inter	0.938105518857061	0.775250346391895	1.10426109847643	1.54391898517592e-33	7.3336151795856e-33
5	FANTOM5 enhancers	0.478484239654606	0.0159052432418236	0.892540509562397	0.0317790991340146	0.0503169069621898
6	Repeats	-0.238168194781769	-0.441992200679364	-0.041409402257481	0.0163479907586573	0.0282374385831353
7	Gene bodies	0.160297866050914	-0.00524412438242877	0.32937740531873	0.0581612493440438	0.0789331241097737
9	CDS	0.269082109164879	0.0851983600928375	0.447994539543395	0.00363992510499514	0.00691585769949077
10	Introns	0.258097325064772	0.112100038912484	0.404455093269004	0.000433787694403752	0.00117742374195304
11	Exons	-0.247490946288231	-0.408435965317711	-0.0891318459798352	0.00193814225109515	0.00409163364120088
12	Intergenic regions	-0.159865148271829	-0.328946897165826	0.0056857374056758	0.0581559005161844	0.0789331241097737
13	3' UTRs	0.587355066467651	0.242204655126844	0.906451197860208	0.000849455767050741	0.00201745744674551
14	5' UTRs	-1.49640875874345	-1.97005354117062	-1.07384286707165	1.4141444745998e-18	5.37374900347926e-18
17	Promoters	-1.43010160724091	-1.67657811164196	-1.19583941412401	9.82096165849362e-47	6.21994238371262e-46
18	CGI Promoters	-1.8184443411041	-2.1431619792857	-1.51660025629179	5.08633357506101e-54	4.83201689630796e-53
19	Non-CGI Promoters	-0.0634015675082601	-0.438839674552755	0.280747209616158	0.797915036634358	0.9475241060033
