# Supplementary material for: scEpiAge: an age predictor highlighting single-cell ageing heterogeneity in mouse blood
Source: Nat Commun. 2024 Aug 31;15:7567. doi: 10.1038/s41467-024-51833-5 (PMC11366017; doi:10.1038/s41467-024-51833-5)
Supplement: Supplementary file 11 — Source Data [file 41467_2024_51833_MOESM11_ESM.zip › SFig5/Sfig5_ABCD.txt]

		Dataset	InTraining	WT	Sex	actualAge	sitesUsed	predictedAge1	absDeviation1
MethRate_SRR3111449_MKP_021J_RRBS_1_trimmed_GRCm38_bismark_bt2.bismark.cov.gz	SRR3111449_MKP_021J_RRBS_1_trimmed_GRCm38_bismark_bt2.bismark.cov.gz	Alonso_2017	0	nonWT	0	43.33333333	543	121	77.66666667
MethRate_SRR3111450_MKP_021J_RRBS_1_trimmed_GRCm38_bismark_bt2.bismark.cov.gz	SRR3111450_MKP_021J_RRBS_1_trimmed_GRCm38_bismark_bt2.bismark.cov.gz	Alonso_2017	0	nonWT	0	43.33333333	525	126	82.66666667
MethRate_SRR3111451_MKP_024J_RRBS_1_trimmed_GRCm38_bismark_bt2.bismark.cov.gz	SRR3111451_MKP_024J_RRBS_1_trimmed_GRCm38_bismark_bt2.bismark.cov.gz	Alonso_2017	0	nonWT	0	43.33333333	479	100	56.66666667
MethRate_SRR3111452_MKP_024J_RRBS_1_trimmed_GRCm38_bismark_bt2.bismark.cov.gz	SRR3111452_MKP_024J_RRBS_1_trimmed_GRCm38_bismark_bt2.bismark.cov.gz	Alonso_2017	0	nonWT	0	43.33333333	498	102	58.66666667
MethRate_SRR3111453_MKP_028J_RRBS_1_trimmed_GRCm38_bismark_bt2.bismark.cov.gz	SRR3111453_MKP_028J_RRBS_1_trimmed_GRCm38_bismark_bt2.bismark.cov.gz	Alonso_2017	0	nonWT	0	43.33333333	486	77	33.66666667
MethRate_SRR3111454_MKP_028J_RRBS_1_trimmed_GRCm38_bismark_bt2.bismark.cov.gz	SRR3111454_MKP_028J_RRBS_1_trimmed_GRCm38_bismark_bt2.bismark.cov.gz	Alonso_2017	0	nonWT	0	43.33333333	488	90	46.66666667
MethRate_SRR3111455_MKP_030J_RRBS_1_trimmed_GRCm38_bismark_bt2.bismark.cov.gz	SRR3111455_MKP_030J_RRBS_1_trimmed_GRCm38_bismark_bt2.bismark.cov.gz	Alonso_2017	0	nonWT	0	43.33333333	541	123	79.66666667
MethRate_SRR3111456_MKP_030J_RRBS_1_trimmed_GRCm38_bismark_bt2.bismark.cov.gz	SRR3111456_MKP_030J_RRBS_1_trimmed_GRCm38_bismark_bt2.bismark.cov.gz	Alonso_2017	0	nonWT	0	43.33333333	549	119	75.66666667
MethRate_SRR3111457_MKP_408G_RRBS_1_trimmed_GRCm38_bismark_bt2.bismark.cov.gz	SRR3111457_MKP_408G_RRBS_1_trimmed_GRCm38_bismark_bt2.bismark.cov.gz	Alonso_2017	0	nonWT	0	43.33333333	529	101	57.66666667
MethRate_SRR3111458_MKP_408G_RRBS_1_trimmed_GRCm38_bismark_bt2.bismark.cov.gz	SRR3111458_MKP_408G_RRBS_1_trimmed_GRCm38_bismark_bt2.bismark.cov.gz	Alonso_2017	0	nonWT	0	43.33333333	526	108	64.66666667
MethRate_SRR3111459_MKP_409G_RRBS_1_trimmed_GRCm38_bismark_bt2.bismark.cov.gz	SRR3111459_MKP_409G_RRBS_1_trimmed_GRCm38_bismark_bt2.bismark.cov.gz	Alonso_2017	0	nonWT	0	43.33333333	522	118	74.66666667
MethRate_SRR3111460_MKP_409G_RRBS_1_trimmed_GRCm38_bismark_bt2.bismark.cov.gz	SRR3111460_MKP_409G_RRBS_1_trimmed_GRCm38_bismark_bt2.bismark.cov.gz	Alonso_2017	0	nonWT	0	43.33333333	516	111	67.66666667
MethRate_SRR3111461_MKS_322K_RRBS_1_trimmed_GRCm38_bismark_bt2.bismark.cov.gz	SRR3111461_MKS_322K_RRBS_1_trimmed_GRCm38_bismark_bt2.bismark.cov.gz	Alonso_2017	0	nonWT	0	43.33333333	498	107	63.66666667
MethRate_SRR3111462_MKS_322K_RRBS_1_trimmed_GRCm38_bismark_bt2.bismark.cov.gz	SRR3111462_MKS_322K_RRBS_1_trimmed_GRCm38_bismark_bt2.bismark.cov.gz	Alonso_2017	0	nonWT	0	43.33333333	486	98	54.66666667
MethRate_SRR3111463_MKS_324K_RRBS_1_trimmed_GRCm38_bismark_bt2.bismark.cov.gz	SRR3111463_MKS_324K_RRBS_1_trimmed_GRCm38_bismark_bt2.bismark.cov.gz	Alonso_2017	0	nonWT	0	43.33333333	551	99	55.66666667
MethRate_SRR3111464_MKS_324K_RRBS_1_trimmed_GRCm38_bismark_bt2.bismark.cov.gz	SRR3111464_MKS_324K_RRBS_1_trimmed_GRCm38_bismark_bt2.bismark.cov.gz	Alonso_2017	0	nonWT	0	43.33333333	549	106	62.66666667
MethRate_SRR3111465_MKS_849G_RRBS_1_trimmed_GRCm38_bismark_bt2.bismark.cov.gz	SRR3111465_MKS_849G_RRBS_1_trimmed_GRCm38_bismark_bt2.bismark.cov.gz	Alonso_2017	0	nonWT	0	43.33333333	531	111	67.66666667
MethRate_SRR3111466_MKS_849G_RRBS_1_trimmed_GRCm38_bismark_bt2.bismark.cov.gz	SRR3111466_MKS_849G_RRBS_1_trimmed_GRCm38_bismark_bt2.bismark.cov.gz	Alonso_2017	0	nonWT	0	43.33333333	519	109	65.66666667
MethRate_SRR3111467_MKS_986I_RRBS_1_trimmed_GRCm38_bismark_bt2.bismark.cov.gz	SRR3111467_MKS_986I_RRBS_1_trimmed_GRCm38_bismark_bt2.bismark.cov.gz	Alonso_2017	0	nonWT	0	43.33333333	531	123	79.66666667
MethRate_SRR3111468_MKS_986I_RRBS_1_trimmed_GRCm38_bismark_bt2.bismark.cov.gz	SRR3111468_MKS_986I_RRBS_1_trimmed_GRCm38_bismark_bt2.bismark.cov.gz	Alonso_2017	0	nonWT	0	43.33333333	524	122	78.66666667
MethRate_SRR3111469_MKS_990I_RRBS_1_trimmed_GRCm38_bismark_bt2.bismark.cov.gz	SRR3111469_MKS_990I_RRBS_1_trimmed_GRCm38_bismark_bt2.bismark.cov.gz	Alonso_2017	0	nonWT	0	43.33333333	495	111	67.66666667
MethRate_SRR3111470_MKS_990I_RRBS_1_trimmed_GRCm38_bismark_bt2.bismark.cov.gz	SRR3111470_MKS_990I_RRBS_1_trimmed_GRCm38_bismark_bt2.bismark.cov.gz	Alonso_2017	0	nonWT	0	43.33333333	486	113	69.66666667
MethRate_SRR3111471_WT_658K_RRBS_1_trimmed_GRCm38_bismark_bt2.bismark.cov.gz	SRR3111471_WT_658K_RRBS_1_trimmed_GRCm38_bismark_bt2.bismark.cov.gz	Alonso_2017	0	WT	0	43.33333333	467	27	16.33333333
MethRate_SRR3111472_WT_658K_RRBS_1_trimmed_GRCm38_bismark_bt2.bismark.cov.gz	SRR3111472_WT_658K_RRBS_1_trimmed_GRCm38_bismark_bt2.bismark.cov.gz	Alonso_2017	0	WT	0	43.33333333	471	28	15.33333333
MethRate_SRR3111473_WT_659K_RRBS_1_trimmed_GRCm38_bismark_bt2.bismark.cov.gz	SRR3111473_WT_659K_RRBS_1_trimmed_GRCm38_bismark_bt2.bismark.cov.gz	Alonso_2017	0	WT	0	43.33333333	492	28	15.33333333
MethRate_SRR3111474_WT_659K_RRBS_1_trimmed_GRCm38_bismark_bt2.bismark.cov.gz	SRR3111474_WT_659K_RRBS_1_trimmed_GRCm38_bismark_bt2.bismark.cov.gz	Alonso_2017	0	WT	0	43.33333333	486	34	9.333333333
MethRate_SRR3111475_WT_660K_RRBS_1_trimmed_GRCm38_bismark_bt2.bismark.cov.gz	SRR3111475_WT_660K_RRBS_1_trimmed_GRCm38_bismark_bt2.bismark.cov.gz	Alonso_2017	0	WT	0	43.33333333	547	45	1.666666667
MethRate_SRR3111476_WT_660K_RRBS_1_trimmed_GRCm38_bismark_bt2.bismark.cov.gz	SRR3111476_WT_660K_RRBS_1_trimmed_GRCm38_bismark_bt2.bismark.cov.gz	Alonso_2017	0	WT	0	43.33333333	549	39	4.333333333
MethRate_SRR3111477_WT_661K_RRBS_1_trimmed_GRCm38_bismark_bt2.bismark.cov.gz	SRR3111477_WT_661K_RRBS_1_trimmed_GRCm38_bismark_bt2.bismark.cov.gz	Alonso_2017	0	WT	0	43.33333333	551	28	15.33333333
MethRate_SRR3111478_WT_661K_RRBS_1_trimmed_GRCm38_bismark_bt2.bismark.cov.gz	SRR3111478_WT_661K_RRBS_1_trimmed_GRCm38_bismark_bt2.bismark.cov.gz	Alonso_2017	0	WT	0	43.33333333	552	24	19.33333333
MethRate_SRR3111479_WT_663K_RRBS_1_trimmed_GRCm38_bismark_bt2.bismark.cov.gz	SRR3111479_WT_663K_RRBS_1_trimmed_GRCm38_bismark_bt2.bismark.cov.gz	Alonso_2017	0	WT	0	43.33333333	483	38	5.333333333
MethRate_SRR3111480_WT_663K_RRBS_1_trimmed_GRCm38_bismark_bt2.bismark.cov.gz	SRR3111480_WT_663K_RRBS_1_trimmed_GRCm38_bismark_bt2.bismark.cov.gz	Alonso_2017	0	WT	0	43.33333333	474	39	4.333333333
MethRate_SRR3111481_WT_664K_RRBS_1_trimmed_GRCm38_bismark_bt2.bismark.cov.gz	SRR3111481_WT_664K_RRBS_1_trimmed_GRCm38_bismark_bt2.bismark.cov.gz	Alonso_2017	0	WT	0	43.33333333	521	20	23.33333333
MethRate_SRR3111482_WT_664K_RRBS_1_trimmed_GRCm38_bismark_bt2.bismark.cov.gz	SRR3111482_WT_664K_RRBS_1_trimmed_GRCm38_bismark_bt2.bismark.cov.gz	Alonso_2017	0	WT	0	43.33333333	523	22	21.33333333
MethRate_SRR3111483_WT_665K_RRBS_1_trimmed_GRCm38_bismark_bt2.bismark.cov.gz	SRR3111483_WT_665K_RRBS_1_trimmed_GRCm38_bismark_bt2.bismark.cov.gz	Alonso_2017	0	WT	0	43.33333333	524	34	9.333333333
MethRate_SRR3111484_WT_665K_RRBS_1_trimmed_GRCm38_bismark_bt2.bismark.cov.gz	SRR3111484_WT_665K_RRBS_1_trimmed_GRCm38_bismark_bt2.bismark.cov.gz	Alonso_2017	0	WT	0	43.33333333	526	34	9.333333333
MethRate_SRR3111485_WT_666K_RRBS_1_trimmed_GRCm38_bismark_bt2.bismark.cov.gz	SRR3111485_WT_666K_RRBS_1_trimmed_GRCm38_bismark_bt2.bismark.cov.gz	Alonso_2017	0	WT	0	43.33333333	526	42	1.333333333
MethRate_SRR3111486_WT_666K_RRBS_1_trimmed_GRCm38_bismark_bt2.bismark.cov.gz	SRR3111486_WT_666K_RRBS_1_trimmed_GRCm38_bismark_bt2.bismark.cov.gz	Alonso_2017	0	WT	0	43.33333333	528	50	6.666666667
MethRate_SRR1028369_9wk_13_RRBS__1_trimmed_GRCm38_bismark_bt2.bismark.cov.gz	SRR1028369_9wk_13_RRBS__1_trimmed_GRCm38_bismark_bt2.bismark.cov.gz	Cannon_2014	0	WT	0	9	435	4	5
MethRate_SRR1028370_9wk_13_RRBS__1_trimmed_GRCm38_bismark_bt2.bismark.cov.gz	SRR1028370_9wk_13_RRBS__1_trimmed_GRCm38_bismark_bt2.bismark.cov.gz	Cannon_2014	0	WT	0	9	346	4	5
MethRate_SRR1028371_9wk_13_RRBS__1_trimmed_GRCm38_bismark_bt2.bismark.cov.gz	SRR1028371_9wk_13_RRBS__1_trimmed_GRCm38_bismark_bt2.bismark.cov.gz	Cannon_2014	0	WT	0	9	347	5	4
MethRate_SRR1028372_9wk_14_RRBS__1_trimmed_GRCm38_bismark_bt2.bismark.cov.gz	SRR1028372_9wk_14_RRBS__1_trimmed_GRCm38_bismark_bt2.bismark.cov.gz	Cannon_2014	0	WT	0	9	637	4	5
MethRate_SRR1028373_9wk_14_RRBS__1_trimmed_GRCm38_bismark_bt2.bismark.cov.gz	SRR1028373_9wk_14_RRBS__1_trimmed_GRCm38_bismark_bt2.bismark.cov.gz	Cannon_2014	0	WT	0	9	593	4	5
MethRate_SRR1028374_9wk_14_RRBS__1_trimmed_GRCm38_bismark_bt2.bismark.cov.gz	SRR1028374_9wk_14_RRBS__1_trimmed_GRCm38_bismark_bt2.bismark.cov.gz	Cannon_2014	0	WT	0	9	604	4	5
MethRate_SRR1028375_9wk_15_RRBS__1_trimmed_GRCm38_bismark_bt2.bismark.cov.gz	SRR1028375_9wk_15_RRBS__1_trimmed_GRCm38_bismark_bt2.bismark.cov.gz	Cannon_2014	0	WT	0	9	578	3	6
MethRate_SRR1028376_9wk_15_RRBS__1_trimmed_GRCm38_bismark_bt2.bismark.cov.gz	SRR1028376_9wk_15_RRBS__1_trimmed_GRCm38_bismark_bt2.bismark.cov.gz	Cannon_2014	0	WT	0	9	476	3	6
MethRate_SRR1028377_9wk_15_RRBS__1_trimmed_GRCm38_bismark_bt2.bismark.cov.gz	SRR1028377_9wk_15_RRBS__1_trimmed_GRCm38_bismark_bt2.bismark.cov.gz	Cannon_2014	0	WT	0	9	514	3	6
MethRate_SRR1028378_9wk_23_RRBS__1_trimmed_GRCm38_bismark_bt2.bismark.cov.gz	SRR1028378_9wk_23_RRBS__1_trimmed_GRCm38_bismark_bt2.bismark.cov.gz	Cannon_2014	0	WT	0	9	575	4	5
MethRate_SRR1028379_9wk_23_RRBS__1_trimmed_GRCm38_bismark_bt2.bismark.cov.gz	SRR1028379_9wk_23_RRBS__1_trimmed_GRCm38_bismark_bt2.bismark.cov.gz	Cannon_2014	0	WT	0	9	490	4	5
MethRate_SRR1028380_9wk_23_RRBS__1_trimmed_GRCm38_bismark_bt2.bismark.cov.gz	SRR1028380_9wk_23_RRBS__1_trimmed_GRCm38_bismark_bt2.bismark.cov.gz	Cannon_2014	0	WT	0	9	498	5	4
MethRate_SRR1028381_9wk_24_RRBS__1_trimmed_GRCm38_bismark_bt2.bismark.cov.gz	SRR1028381_9wk_24_RRBS__1_trimmed_GRCm38_bismark_bt2.bismark.cov.gz	Cannon_2014	0	WT	0	9	573	4	5
MethRate_SRR1028382_9wk_24_RRBS__1_trimmed_GRCm38_bismark_bt2.bismark.cov.gz	SRR1028382_9wk_24_RRBS__1_trimmed_GRCm38_bismark_bt2.bismark.cov.gz	Cannon_2014	0	WT	0	9	542	4	5
MethRate_SRR1028383_9wk_24_RRBS__1_trimmed_GRCm38_bismark_bt2.bismark.cov.gz	SRR1028383_9wk_24_RRBS__1_trimmed_GRCm38_bismark_bt2.bismark.cov.gz	Cannon_2014	0	WT	0	9	545	4	5
MethRate_SRR1028384_9wk_52_RRBS__1_trimmed_GRCm38_bismark_bt2.bismark.cov.gz	SRR1028384_9wk_52_RRBS__1_trimmed_GRCm38_bismark_bt2.bismark.cov.gz	Cannon_2014	0	WT	0	9	616	4	5
MethRate_SRR1028385_9wk_52_RRBS__1_trimmed_GRCm38_bismark_bt2.bismark.cov.gz	SRR1028385_9wk_52_RRBS__1_trimmed_GRCm38_bismark_bt2.bismark.cov.gz	Cannon_2014	0	WT	0	9	560	5	4
MethRate_SRR1028386_9wk_52_RRBS__1_trimmed_GRCm38_bismark_bt2.bismark.cov.gz	SRR1028386_9wk_52_RRBS__1_trimmed_GRCm38_bismark_bt2.bismark.cov.gz	Cannon_2014	0	WT	0	9	563	3	6
MethRate_SRR1028387_9wk_54_RRBS__1_trimmed_GRCm38_bismark_bt2.bismark.cov.gz	SRR1028387_9wk_54_RRBS__1_trimmed_GRCm38_bismark_bt2.bismark.cov.gz	Cannon_2014	0	WT	0	9	650	4	5
MethRate_SRR1028388_9wk_54_RRBS__1_trimmed_GRCm38_bismark_bt2.bismark.cov.gz	SRR1028388_9wk_54_RRBS__1_trimmed_GRCm38_bismark_bt2.bismark.cov.gz	Cannon_2014	0	WT	0	9	613	3	6
MethRate_SRR1028389_9wk_54_RRBS__1_trimmed_GRCm38_bismark_bt2.bismark.cov.gz	SRR1028389_9wk_54_RRBS__1_trimmed_GRCm38_bismark_bt2.bismark.cov.gz	Cannon_2014	0	WT	0	9	625	4	5
MethRate_SRR1028390_9wk_55_RRBS__1_trimmed_GRCm38_bismark_bt2.bismark.cov.gz	SRR1028390_9wk_55_RRBS__1_trimmed_GRCm38_bismark_bt2.bismark.cov.gz	Cannon_2014	0	WT	0	9	611	4	5
MethRate_SRR1028391_9wk_55_RRBS__1_trimmed_GRCm38_bismark_bt2.bismark.cov.gz	SRR1028391_9wk_55_RRBS__1_trimmed_GRCm38_bismark_bt2.bismark.cov.gz	Cannon_2014	0	WT	0	9	577	3	6
MethRate_SRR1028392_9wk_55_RRBS__1_trimmed_GRCm38_bismark_bt2.bismark.cov.gz	SRR1028392_9wk_55_RRBS__1_trimmed_GRCm38_bismark_bt2.bismark.cov.gz	Cannon_2014	0	WT	0	9	595	4	5
MethRate_SRR1028393_9wk_97_RRBS__1_trimmed_GRCm38_bismark_bt2.bismark.cov.gz	SRR1028393_9wk_97_RRBS__1_trimmed_GRCm38_bismark_bt2.bismark.cov.gz	Cannon_2014	0	WT	0	9	565	5	4
MethRate_SRR1028394_9wk_97_RRBS__1_trimmed_GRCm38_bismark_bt2.bismark.cov.gz	SRR1028394_9wk_97_RRBS__1_trimmed_GRCm38_bismark_bt2.bismark.cov.gz	Cannon_2014	0	WT	0	9	489	5	4
MethRate_SRR1028395_9wk_97_RRBS__1_trimmed_GRCm38_bismark_bt2.bismark.cov.gz	SRR1028395_9wk_97_RRBS__1_trimmed_GRCm38_bismark_bt2.bismark.cov.gz	Cannon_2014	0	WT	0	9	462	5	4
MethRate_SRR1028396_9wk_99_RRBS__1_trimmed_GRCm38_bismark_bt2.bismark.cov.gz	SRR1028396_9wk_99_RRBS__1_trimmed_GRCm38_bismark_bt2.bismark.cov.gz	Cannon_2014	0	WT	0	9	665	6	3
MethRate_SRR1028397_9wk_99_RRBS__1_trimmed_GRCm38_bismark_bt2.bismark.cov.gz	SRR1028397_9wk_99_RRBS__1_trimmed_GRCm38_bismark_bt2.bismark.cov.gz	Cannon_2014	0	WT	0	9	587	6	3
MethRate_SRR1028398_9wk_99_RRBS__1_trimmed_GRCm38_bismark_bt2.bismark.cov.gz	SRR1028398_9wk_99_RRBS__1_trimmed_GRCm38_bismark_bt2.bismark.cov.gz	Cannon_2014	0	WT	0	9	606	7	2
MethRate_SRR1028399_9wk_100_RRBS__1_trimmed_GRCm38_bismark_bt2.bismark.cov.gz	SRR1028399_9wk_100_RRBS__1_trimmed_GRCm38_bismark_bt2.bismark.cov.gz	Cannon_2014	0	WT	0	9	622	3	6
MethRate_SRR1028400_9wk_100_RRBS__1_trimmed_GRCm38_bismark_bt2.bismark.cov.gz	SRR1028400_9wk_100_RRBS__1_trimmed_GRCm38_bismark_bt2.bismark.cov.gz	Cannon_2014	0	WT	0	9	590	3	6
MethRate_SRR1028401_9wk_100_RRBS__1_trimmed_GRCm38_bismark_bt2.bismark.cov.gz	SRR1028401_9wk_100_RRBS__1_trimmed_GRCm38_bismark_bt2.bismark.cov.gz	Cannon_2014	0	WT	0	9	586	2	7
MethRate_SRR1028402_9wk_101_RRBS__1_trimmed_GRCm38_bismark_bt2.bismark.cov.gz	SRR1028402_9wk_101_RRBS__1_trimmed_GRCm38_bismark_bt2.bismark.cov.gz	Cannon_2014	0	WT	0	9	678	3	6
MethRate_SRR1028403_9wk_101_RRBS__1_trimmed_GRCm38_bismark_bt2.bismark.cov.gz	SRR1028403_9wk_101_RRBS__1_trimmed_GRCm38_bismark_bt2.bismark.cov.gz	Cannon_2014	0	WT	0	9	653	4	5
MethRate_SRR1028404_9wk_101_RRBS__1_trimmed_GRCm38_bismark_bt2.bismark.cov.gz	SRR1028404_9wk_101_RRBS__1_trimmed_GRCm38_bismark_bt2.bismark.cov.gz	Cannon_2014	0	WT	0	9	649	5	4
MethRate_SRR1028405_9wk_102_RRBS__1_trimmed_GRCm38_bismark_bt2.bismark.cov.gz	SRR1028405_9wk_102_RRBS__1_trimmed_GRCm38_bismark_bt2.bismark.cov.gz	Cannon_2014	0	WT	0	9	525	2	7
MethRate_SRR1028406_9wk_102_RRBS__1_trimmed_GRCm38_bismark_bt2.bismark.cov.gz	SRR1028406_9wk_102_RRBS__1_trimmed_GRCm38_bismark_bt2.bismark.cov.gz	Cannon_2014	0	WT	0	9	429	3	6
MethRate_SRR1028407_9wk_102_RRBS__1_trimmed_GRCm38_bismark_bt2.bismark.cov.gz	SRR1028407_9wk_102_RRBS__1_trimmed_GRCm38_bismark_bt2.bismark.cov.gz	Cannon_2014	0	WT	0	9	468	3	6
MethRate_SRR1028408_9wk_108_RRBS__1_trimmed_GRCm38_bismark_bt2.bismark.cov.gz	SRR1028408_9wk_108_RRBS__1_trimmed_GRCm38_bismark_bt2.bismark.cov.gz	Cannon_2014	0	WT	0	9	660	3	6
MethRate_SRR1028409_9wk_108_RRBS__1_trimmed_GRCm38_bismark_bt2.bismark.cov.gz	SRR1028409_9wk_108_RRBS__1_trimmed_GRCm38_bismark_bt2.bismark.cov.gz	Cannon_2014	0	WT	0	9	619	3	6
MethRate_SRR1028410_9wk_108_RRBS__1_trimmed_GRCm38_bismark_bt2.bismark.cov.gz	SRR1028410_9wk_108_RRBS__1_trimmed_GRCm38_bismark_bt2.bismark.cov.gz	Cannon_2014	0	WT	0	9	606	2	7
MethRate_SRR1028411_9wk_109_RRBS__1_trimmed_GRCm38_bismark_bt2.bismark.cov.gz	SRR1028411_9wk_109_RRBS__1_trimmed_GRCm38_bismark_bt2.bismark.cov.gz	Cannon_2014	0	WT	0	9	562	2	7
MethRate_SRR1028412_9wk_109_RRBS__1_trimmed_GRCm38_bismark_bt2.bismark.cov.gz	SRR1028412_9wk_109_RRBS__1_trimmed_GRCm38_bismark_bt2.bismark.cov.gz	Cannon_2014	0	WT	0	9	485	2	7
MethRate_SRR1028413_9wk_109_RRBS__1_trimmed_GRCm38_bismark_bt2.bismark.cov.gz	SRR1028413_9wk_109_RRBS__1_trimmed_GRCm38_bismark_bt2.bismark.cov.gz	Cannon_2014	0	WT	0	9	492	4	5
MethRate_SRR1028414_9wk_122_RRBS__1_trimmed_GRCm38_bismark_bt2.bismark.cov.gz	SRR1028414_9wk_122_RRBS__1_trimmed_GRCm38_bismark_bt2.bismark.cov.gz	Cannon_2014	0	WT	0	9	678	9	0
MethRate_SRR1028415_9wk_122_RRBS__1_trimmed_GRCm38_bismark_bt2.bismark.cov.gz	SRR1028415_9wk_122_RRBS__1_trimmed_GRCm38_bismark_bt2.bismark.cov.gz	Cannon_2014	0	WT	0	9	629	10	1
MethRate_SRR1028416_9wk_122_RRBS__1_trimmed_GRCm38_bismark_bt2.bismark.cov.gz	SRR1028416_9wk_122_RRBS__1_trimmed_GRCm38_bismark_bt2.bismark.cov.gz	Cannon_2014	0	WT	0	9	631	9	0
MethRate_SRR1028417_9wk_123_RRBS__1_trimmed_GRCm38_bismark_bt2.bismark.cov.gz	SRR1028417_9wk_123_RRBS__1_trimmed_GRCm38_bismark_bt2.bismark.cov.gz	Cannon_2014	0	WT	0	9	610	5	4
MethRate_SRR1028418_9wk_123_RRBS__1_trimmed_GRCm38_bismark_bt2.bismark.cov.gz	SRR1028418_9wk_123_RRBS__1_trimmed_GRCm38_bismark_bt2.bismark.cov.gz	Cannon_2014	0	WT	0	9	559	5	4
MethRate_SRR1028419_9wk_123_RRBS__1_trimmed_GRCm38_bismark_bt2.bismark.cov.gz	SRR1028419_9wk_123_RRBS__1_trimmed_GRCm38_bismark_bt2.bismark.cov.gz	Cannon_2014	0	WT	0	9	575	5	4
MethRate_SRR1028420_9wk_124_RRBS__1_trimmed_GRCm38_bismark_bt2.bismark.cov.gz	SRR1028420_9wk_124_RRBS__1_trimmed_GRCm38_bismark_bt2.bismark.cov.gz	Cannon_2014	0	WT	0	9	468	4	5
MethRate_SRR1028421_9wk_124_RRBS__1_trimmed_GRCm38_bismark_bt2.bismark.cov.gz	SRR1028421_9wk_124_RRBS__1_trimmed_GRCm38_bismark_bt2.bismark.cov.gz	Cannon_2014	0	WT	0	9	362	3	6
MethRate_SRR1028422_9wk_124_RRBS__1_trimmed_GRCm38_bismark_bt2.bismark.cov.gz	SRR1028422_9wk_124_RRBS__1_trimmed_GRCm38_bismark_bt2.bismark.cov.gz	Cannon_2014	0	WT	0	9	394	5	4
MethRate_SRR1028423_9wk_126_RRBS__1_trimmed_GRCm38_bismark_bt2.bismark.cov.gz	SRR1028423_9wk_126_RRBS__1_trimmed_GRCm38_bismark_bt2.bismark.cov.gz	Cannon_2014	0	WT	0	9	669	3	6
MethRate_SRR1028424_9wk_126_RRBS__1_trimmed_GRCm38_bismark_bt2.bismark.cov.gz	SRR1028424_9wk_126_RRBS__1_trimmed_GRCm38_bismark_bt2.bismark.cov.gz	Cannon_2014	0	WT	0	9	636	3	6
MethRate_SRR1028425_9wk_126_RRBS__1_trimmed_GRCm38_bismark_bt2.bismark.cov.gz	SRR1028425_9wk_126_RRBS__1_trimmed_GRCm38_bismark_bt2.bismark.cov.gz	Cannon_2014	0	WT	0	9	622	2	7
MethRate_SRR1028426_9wk_127_RRBS__1_trimmed_GRCm38_bismark_bt2.bismark.cov.gz	SRR1028426_9wk_127_RRBS__1_trimmed_GRCm38_bismark_bt2.bismark.cov.gz	Cannon_2014	0	WT	0	9	564	3	6
MethRate_SRR1028427_9wk_127_RRBS__1_trimmed_GRCm38_bismark_bt2.bismark.cov.gz	SRR1028427_9wk_127_RRBS__1_trimmed_GRCm38_bismark_bt2.bismark.cov.gz	Cannon_2014	0	WT	0	9	510	2	7
MethRate_SRR1028428_9wk_127_RRBS__1_trimmed_GRCm38_bismark_bt2.bismark.cov.gz	SRR1028428_9wk_127_RRBS__1_trimmed_GRCm38_bismark_bt2.bismark.cov.gz	Cannon_2014	0	WT	0	9	510	2	7
MethRate_SRR1028429_9wk_128_RRBS__1_trimmed_GRCm38_bismark_bt2.bismark.cov.gz	SRR1028429_9wk_128_RRBS__1_trimmed_GRCm38_bismark_bt2.bismark.cov.gz	Cannon_2014	0	WT	0	9	649	2	7
MethRate_SRR1028430_9wk_128_RRBS__1_trimmed_GRCm38_bismark_bt2.bismark.cov.gz	SRR1028430_9wk_128_RRBS__1_trimmed_GRCm38_bismark_bt2.bismark.cov.gz	Cannon_2014	0	WT	0	9	588	1	8
MethRate_SRR1028431_9wk_128_RRBS__1_trimmed_GRCm38_bismark_bt2.bismark.cov.gz	SRR1028431_9wk_128_RRBS__1_trimmed_GRCm38_bismark_bt2.bismark.cov.gz	Cannon_2014	0	WT	0	9	600	2	7
MethRate_SRR1028432_9wk_133_RRBS__1_trimmed_GRCm38_bismark_bt2.bismark.cov.gz	SRR1028432_9wk_133_RRBS__1_trimmed_GRCm38_bismark_bt2.bismark.cov.gz	Cannon_2014	0	WT	0	9	438	3	6
MethRate_SRR1028433_9wk_133_RRBS__1_trimmed_GRCm38_bismark_bt2.bismark.cov.gz	SRR1028433_9wk_133_RRBS__1_trimmed_GRCm38_bismark_bt2.bismark.cov.gz	Cannon_2014	0	WT	0	9	304	2	7
MethRate_SRR1028434_9wk_133_RRBS__1_trimmed_GRCm38_bismark_bt2.bismark.cov.gz	SRR1028434_9wk_133_RRBS__1_trimmed_GRCm38_bismark_bt2.bismark.cov.gz	Cannon_2014	0	WT	0	9	337	3	6
MethRate_SRR1028435_9wk_134_RRBS__1_trimmed_GRCm38_bismark_bt2.bismark.cov.gz	SRR1028435_9wk_134_RRBS__1_trimmed_GRCm38_bismark_bt2.bismark.cov.gz	Cannon_2014	0	WT	0	9	535	3	6
MethRate_SRR1028436_9wk_134_RRBS__1_trimmed_GRCm38_bismark_bt2.bismark.cov.gz	SRR1028436_9wk_134_RRBS__1_trimmed_GRCm38_bismark_bt2.bismark.cov.gz	Cannon_2014	0	WT	0	9	466	3	6
MethRate_SRR1028437_9wk_134_RRBS__1_trimmed_GRCm38_bismark_bt2.bismark.cov.gz	SRR1028437_9wk_134_RRBS__1_trimmed_GRCm38_bismark_bt2.bismark.cov.gz	Cannon_2014	0	WT	0	9	448	3	6
MethRate_SRR1028438_9wk_172_RRBS__1_trimmed_GRCm38_bismark_bt2.bismark.cov.gz	SRR1028438_9wk_172_RRBS__1_trimmed_GRCm38_bismark_bt2.bismark.cov.gz	Cannon_2014	0	WT	0	9	615	4	5
MethRate_SRR1028439_9wk_172_RRBS__1_trimmed_GRCm38_bismark_bt2.bismark.cov.gz	SRR1028439_9wk_172_RRBS__1_trimmed_GRCm38_bismark_bt2.bismark.cov.gz	Cannon_2014	0	WT	0	9	587	5	4
MethRate_SRR1028440_9wk_172_RRBS__1_trimmed_GRCm38_bismark_bt2.bismark.cov.gz	SRR1028440_9wk_172_RRBS__1_trimmed_GRCm38_bismark_bt2.bismark.cov.gz	Cannon_2014	0	WT	0	9	585	8	1
MethRate_SRR1028441_9wk_173_RRBS__1_trimmed_GRCm38_bismark_bt2.bismark.cov.gz	SRR1028441_9wk_173_RRBS__1_trimmed_GRCm38_bismark_bt2.bismark.cov.gz	Cannon_2014	0	WT	0	9	562	6	3
MethRate_SRR1028442_9wk_173_RRBS__1_trimmed_GRCm38_bismark_bt2.bismark.cov.gz	SRR1028442_9wk_173_RRBS__1_trimmed_GRCm38_bismark_bt2.bismark.cov.gz	Cannon_2014	0	WT	0	9	501	6	3
MethRate_SRR1028443_9wk_173_RRBS__1_trimmed_GRCm38_bismark_bt2.bismark.cov.gz	SRR1028443_9wk_173_RRBS__1_trimmed_GRCm38_bismark_bt2.bismark.cov.gz	Cannon_2014	0	WT	0	9	489	7	2
MethRate_SRR1028444_9wk_174_RRBS__1_trimmed_GRCm38_bismark_bt2.bismark.cov.gz	SRR1028444_9wk_174_RRBS__1_trimmed_GRCm38_bismark_bt2.bismark.cov.gz	Cannon_2014	0	WT	0	9	439	7	2
MethRate_SRR1028445_9wk_174_RRBS__1_trimmed_GRCm38_bismark_bt2.bismark.cov.gz	SRR1028445_9wk_174_RRBS__1_trimmed_GRCm38_bismark_bt2.bismark.cov.gz	Cannon_2014	0	WT	0	9	416	7	2
MethRate_SRR1028446_9wk_174_RRBS__1_trimmed_GRCm38_bismark_bt2.bismark.cov.gz	SRR1028446_9wk_174_RRBS__1_trimmed_GRCm38_bismark_bt2.bismark.cov.gz	Cannon_2014	0	WT	0	9	426	4	5
MethRate_SRR1028447_9wk_177_RRBS__1_trimmed_GRCm38_bismark_bt2.bismark.cov.gz	SRR1028447_9wk_177_RRBS__1_trimmed_GRCm38_bismark_bt2.bismark.cov.gz	Cannon_2014	0	WT	0	9	559	3	6
MethRate_SRR1028448_9wk_177_RRBS__1_trimmed_GRCm38_bismark_bt2.bismark.cov.gz	SRR1028448_9wk_177_RRBS__1_trimmed_GRCm38_bismark_bt2.bismark.cov.gz	Cannon_2014	0	WT	0	9	491	3	6
MethRate_SRR1028449_9wk_177_RRBS__1_trimmed_GRCm38_bismark_bt2.bismark.cov.gz	SRR1028449_9wk_177_RRBS__1_trimmed_GRCm38_bismark_bt2.bismark.cov.gz	Cannon_2014	0	WT	0	9	498	4	5
MethRate_SRR1028450_9wk_181_RRBS__1_trimmed_GRCm38_bismark_bt2.bismark.cov.gz	SRR1028450_9wk_181_RRBS__1_trimmed_GRCm38_bismark_bt2.bismark.cov.gz	Cannon_2014	0	WT	0	9	386	4	5
MethRate_SRR1028451_9wk_181_RRBS__1_trimmed_GRCm38_bismark_bt2.bismark.cov.gz	SRR1028451_9wk_181_RRBS__1_trimmed_GRCm38_bismark_bt2.bismark.cov.gz	Cannon_2014	0	WT	0	9	293	5	4
MethRate_SRR1028452_9wk_181_RRBS__1_trimmed_GRCm38_bismark_bt2.bismark.cov.gz	SRR1028452_9wk_181_RRBS__1_trimmed_GRCm38_bismark_bt2.bismark.cov.gz	Cannon_2014	0	WT	0	9	263	4	5
MethRate_SRR1028453_9wk_182_RRBS__1_trimmed_GRCm38_bismark_bt2.bismark.cov.gz	SRR1028453_9wk_182_RRBS__1_trimmed_GRCm38_bismark_bt2.bismark.cov.gz	Cannon_2014	0	WT	0	9	370	4	5
MethRate_SRR1028454_9wk_182_RRBS__1_trimmed_GRCm38_bismark_bt2.bismark.cov.gz	SRR1028454_9wk_182_RRBS__1_trimmed_GRCm38_bismark_bt2.bismark.cov.gz	Cannon_2014	0	WT	0	9	220	5	4
MethRate_SRR1028455_9wk_182_RRBS__1_trimmed_GRCm38_bismark_bt2.bismark.cov.gz	SRR1028455_9wk_182_RRBS__1_trimmed_GRCm38_bismark_bt2.bismark.cov.gz	Cannon_2014	0	WT	0	9	246	4	5
MethRate_SRR1028456_9wk_183_RRBS__1_trimmed_GRCm38_bismark_bt2.bismark.cov.gz	SRR1028456_9wk_183_RRBS__1_trimmed_GRCm38_bismark_bt2.bismark.cov.gz	Cannon_2014	0	WT	0	9	631	6	3
MethRate_SRR1028457_9wk_183_RRBS__1_trimmed_GRCm38_bismark_bt2.bismark.cov.gz	SRR1028457_9wk_183_RRBS__1_trimmed_GRCm38_bismark_bt2.bismark.cov.gz	Cannon_2014	0	WT	0	9	588	7	2
MethRate_SRR1028458_9wk_183_RRBS__1_trimmed_GRCm38_bismark_bt2.bismark.cov.gz	SRR1028458_9wk_183_RRBS__1_trimmed_GRCm38_bismark_bt2.bismark.cov.gz	Cannon_2014	0	WT	0	9	600	5	4
MethRate_SRR1028459_9wk_199_RRBS__1_trimmed_GRCm38_bismark_bt2.bismark.cov.gz	SRR1028459_9wk_199_RRBS__1_trimmed_GRCm38_bismark_bt2.bismark.cov.gz	Cannon_2014	0	WT	0	9	501	4	5
MethRate_SRR1028460_9wk_199_RRBS__1_trimmed_GRCm38_bismark_bt2.bismark.cov.gz	SRR1028460_9wk_199_RRBS__1_trimmed_GRCm38_bismark_bt2.bismark.cov.gz	Cannon_2014	0	WT	0	9	442	4	5
MethRate_SRR1028461_9wk_199_RRBS__1_trimmed_GRCm38_bismark_bt2.bismark.cov.gz	SRR1028461_9wk_199_RRBS__1_trimmed_GRCm38_bismark_bt2.bismark.cov.gz	Cannon_2014	0	WT	0	9	459	3	6
MethRate_SRR1028462_9wk_200_RRBS__1_trimmed_GRCm38_bismark_bt2.bismark.cov.gz	SRR1028462_9wk_200_RRBS__1_trimmed_GRCm38_bismark_bt2.bismark.cov.gz	Cannon_2014	0	WT	0	9	646	3	6
MethRate_SRR1028463_9wk_200_RRBS__1_trimmed_GRCm38_bismark_bt2.bismark.cov.gz	SRR1028463_9wk_200_RRBS__1_trimmed_GRCm38_bismark_bt2.bismark.cov.gz	Cannon_2014	0	WT	0	9	607	4	5
MethRate_SRR1028464_9wk_200_RRBS__1_trimmed_GRCm38_bismark_bt2.bismark.cov.gz	SRR1028464_9wk_200_RRBS__1_trimmed_GRCm38_bismark_bt2.bismark.cov.gz	Cannon_2014	0	WT	0	9	593	5	4
MethRate_SRR1028465_9wk_201_RRBS__1_trimmed_GRCm38_bismark_bt2.bismark.cov.gz	SRR1028465_9wk_201_RRBS__1_trimmed_GRCm38_bismark_bt2.bismark.cov.gz	Cannon_2014	0	WT	0	9	472	3	6
MethRate_SRR1028466_9wk_201_RRBS__1_trimmed_GRCm38_bismark_bt2.bismark.cov.gz	SRR1028466_9wk_201_RRBS__1_trimmed_GRCm38_bismark_bt2.bismark.cov.gz	Cannon_2014	0	WT	0	9	400	4	5
MethRate_SRR1028467_9wk_201_RRBS__1_trimmed_GRCm38_bismark_bt2.bismark.cov.gz	SRR1028467_9wk_201_RRBS__1_trimmed_GRCm38_bismark_bt2.bismark.cov.gz	Cannon_2014	0	WT	0	9	387	3	6
MethRate_SRR1028468_9wk_207_RRBS__1_trimmed_GRCm38_bismark_bt2.bismark.cov.gz	SRR1028468_9wk_207_RRBS__1_trimmed_GRCm38_bismark_bt2.bismark.cov.gz	Cannon_2014	0	WT	0	9	616	4	5
MethRate_SRR1028469_9wk_207_RRBS__1_trimmed_GRCm38_bismark_bt2.bismark.cov.gz	SRR1028469_9wk_207_RRBS__1_trimmed_GRCm38_bismark_bt2.bismark.cov.gz	Cannon_2014	0	WT	0	9	564	5	4
MethRate_SRR1028470_9wk_207_RRBS__1_trimmed_GRCm38_bismark_bt2.bismark.cov.gz	SRR1028470_9wk_207_RRBS__1_trimmed_GRCm38_bismark_bt2.bismark.cov.gz	Cannon_2014	0	WT	0	9	570	5	4
MethRate_SRR1028471_9wk_208_RRBS__1_trimmed_GRCm38_bismark_bt2.bismark.cov.gz	SRR1028471_9wk_208_RRBS__1_trimmed_GRCm38_bismark_bt2.bismark.cov.gz	Cannon_2014	0	WT	0	9	532	6	3
MethRate_SRR1028472_9wk_208_RRBS__1_trimmed_GRCm38_bismark_bt2.bismark.cov.gz	SRR1028472_9wk_208_RRBS__1_trimmed_GRCm38_bismark_bt2.bismark.cov.gz	Cannon_2014	0	WT	0	9	494	5	4
MethRate_SRR1028473_9wk_208_RRBS__1_trimmed_GRCm38_bismark_bt2.bismark.cov.gz	SRR1028473_9wk_208_RRBS__1_trimmed_GRCm38_bismark_bt2.bismark.cov.gz	Cannon_2014	0	WT	0	9	483	4	5
MethRate_SRR1028474_9wk_209_RRBS__1_trimmed_GRCm38_bismark_bt2.bismark.cov.gz	SRR1028474_9wk_209_RRBS__1_trimmed_GRCm38_bismark_bt2.bismark.cov.gz	Cannon_2014	0	WT	0	9	374	5	4
MethRate_SRR1028475_9wk_209_RRBS__1_trimmed_GRCm38_bismark_bt2.bismark.cov.gz	SRR1028475_9wk_209_RRBS__1_trimmed_GRCm38_bismark_bt2.bismark.cov.gz	Cannon_2014	0	WT	0	9	255	5	4
MethRate_SRR1028476_9wk_209_RRBS__1_trimmed_GRCm38_bismark_bt2.bismark.cov.gz	SRR1028476_9wk_209_RRBS__1_trimmed_GRCm38_bismark_bt2.bismark.cov.gz	Cannon_2014	0	WT	0	9	261	4	5
MethRate_SRR1028477_9wk_210_RRBS__1_trimmed_GRCm38_bismark_bt2.bismark.cov.gz	SRR1028477_9wk_210_RRBS__1_trimmed_GRCm38_bismark_bt2.bismark.cov.gz	Cannon_2014	0	WT	0	9	437	3	6
MethRate_SRR1028478_9wk_210_RRBS__1_trimmed_GRCm38_bismark_bt2.bismark.cov.gz	SRR1028478_9wk_210_RRBS__1_trimmed_GRCm38_bismark_bt2.bismark.cov.gz	Cannon_2014	0	WT	0	9	314	3	6
MethRate_SRR1028479_9wk_210_RRBS__1_trimmed_GRCm38_bismark_bt2.bismark.cov.gz	SRR1028479_9wk_210_RRBS__1_trimmed_GRCm38_bismark_bt2.bismark.cov.gz	Cannon_2014	0	WT	0	9	318	3	6
MethRate_SRR1028480_9wk_211_RRBS__1_trimmed_GRCm38_bismark_bt2.bismark.cov.gz	SRR1028480_9wk_211_RRBS__1_trimmed_GRCm38_bismark_bt2.bismark.cov.gz	Cannon_2014	0	WT	0	9	517	6	3
MethRate_SRR1028481_9wk_211_RRBS__1_trimmed_GRCm38_bismark_bt2.bismark.cov.gz	SRR1028481_9wk_211_RRBS__1_trimmed_GRCm38_bismark_bt2.bismark.cov.gz	Cannon_2014	0	WT	0	9	448	5	4
MethRate_SRR1028482_9wk_211_RRBS__1_trimmed_GRCm38_bismark_bt2.bismark.cov.gz	SRR1028482_9wk_211_RRBS__1_trimmed_GRCm38_bismark_bt2.bismark.cov.gz	Cannon_2014	0	WT	0	9	457	5	4
MethRate_SRR1028483_9wk_227_RRBS__1_trimmed_GRCm38_bismark_bt2.bismark.cov.gz	SRR1028483_9wk_227_RRBS__1_trimmed_GRCm38_bismark_bt2.bismark.cov.gz	Cannon_2014	0	WT	0	9	528	3	6
MethRate_SRR1028484_9wk_227_RRBS__1_trimmed_GRCm38_bismark_bt2.bismark.cov.gz	SRR1028484_9wk_227_RRBS__1_trimmed_GRCm38_bismark_bt2.bismark.cov.gz	Cannon_2014	0	WT	0	9	483	2	7
MethRate_SRR1028485_9wk_227_RRBS__1_trimmed_GRCm38_bismark_bt2.bismark.cov.gz	SRR1028485_9wk_227_RRBS__1_trimmed_GRCm38_bismark_bt2.bismark.cov.gz	Cannon_2014	0	WT	0	9	493	3	6
MethRate_SRR1028486_9wk_228_RRBS__1_trimmed_GRCm38_bismark_bt2.bismark.cov.gz	SRR1028486_9wk_228_RRBS__1_trimmed_GRCm38_bismark_bt2.bismark.cov.gz	Cannon_2014	0	WT	0	9	488	3	6
MethRate_SRR1028487_9wk_228_RRBS__1_trimmed_GRCm38_bismark_bt2.bismark.cov.gz	SRR1028487_9wk_228_RRBS__1_trimmed_GRCm38_bismark_bt2.bismark.cov.gz	Cannon_2014	0	WT	0	9	407	3	6
MethRate_SRR1028488_9wk_228_RRBS__1_trimmed_GRCm38_bismark_bt2.bismark.cov.gz	SRR1028488_9wk_228_RRBS__1_trimmed_GRCm38_bismark_bt2.bismark.cov.gz	Cannon_2014	0	WT	0	9	423	4	5
MethRate_SRR4473815_DO_Rep2_-_Ames_Prop1_Hom_-_22_month_1_val_1_GRCm38_bismark_bt2_pe.deduplicated.bismark.cov.gz	SRR4473815_DO_Rep2_-_Ames_Prop1_Hom_-_22_month_1_val_1_GRCm38_bismark_bt2_pe.deduplicated.bismark.cov.gz	Cole_2017	0	NonWT	0	95.5953	680	34	61.5953
MethRate_SRR4473816_DO_Rep3_-_Ames_Prop1_Hom_-_22_month_1_val_1_GRCm38_bismark_bt2_pe.deduplicated.bismark.cov.gz	SRR4473816_DO_Rep3_-_Ames_Prop1_Hom_-_22_month_1_val_1_GRCm38_bismark_bt2_pe.deduplicated.bismark.cov.gz	Cole_2017	0	NonWT	0	95.5953	696	28	67.5953
MethRate_SRR4473817_DO_Rep4_-_Ames_Prop1_Hom_-_22_month_1_val_1_GRCm38_bismark_bt2_pe.deduplicated.bismark.cov.gz	SRR4473817_DO_Rep4_-_Ames_Prop1_Hom_-_22_month_1_val_1_GRCm38_bismark_bt2_pe.deduplicated.bismark.cov.gz	Cole_2017	0	NonWT	0	95.5953	689	30	65.5953
MethRate_SRR4473818_WTO_Rep1_-_Ames_Prop1_Het_-_22_month_1_val_1_GRCm38_bismark_bt2_pe.deduplicated.bismark.cov.gz	SRR4473818_WTO_Rep1_-_Ames_Prop1_Het_-_22_month_1_val_1_GRCm38_bismark_bt2_pe.deduplicated.bismark.cov.gz	Cole_2017	0	NonWT	0	95.5953	690	123	27.4047
MethRate_SRR4473819_WTO_Rep2_-_Ames_Prop1_Het_-_22_month_1_val_1_GRCm38_bismark_bt2_pe.deduplicated.bismark.cov.gz	SRR4473819_WTO_Rep2_-_Ames_Prop1_Het_-_22_month_1_val_1_GRCm38_bismark_bt2_pe.deduplicated.bismark.cov.gz	Cole_2017	0	NonWT	0	95.5953	686	129	33.4047
MethRate_SRR4473820_WTO_Rep3_-_Ames_Prop1_Het_-_22_month_1_val_1_GRCm38_bismark_bt2_pe.deduplicated.bismark.cov.gz	SRR4473820_WTO_Rep3_-_Ames_Prop1_Het_-_22_month_1_val_1_GRCm38_bismark_bt2_pe.deduplicated.bismark.cov.gz	Cole_2017	0	NonWT	0	95.5953	673	125	29.4047
MethRate_SRR4473821_WTO_Rep4_-_Ames_Prop1_Het_-_22_month_1_val_1_GRCm38_bismark_bt2_pe.deduplicated.bismark.cov.gz	SRR4473821_WTO_Rep4_-_Ames_Prop1_Het_-_22_month_1_val_1_GRCm38_bismark_bt2_pe.deduplicated.bismark.cov.gz	Cole_2017	0	NonWT	0	95.5953	708	123	27.4047
MethRate_SRR4473822_DY_Rep1_-_Ames_Prop1_Hom_-_2_month_1_val_1_GRCm38_bismark_bt2_pe.deduplicated.bismark.cov.gz	SRR4473822_DY_Rep1_-_Ames_Prop1_Hom_-_2_month_1_val_1_GRCm38_bismark_bt2_pe.deduplicated.bismark.cov.gz	Cole_2017	0	NonWT	0	8.69049	694	2	6.69049
MethRate_SRR4473823_DY_Rep2_-_Ames_Prop1_Hom_-_2_month_1_val_1_GRCm38_bismark_bt2_pe.deduplicated.bismark.cov.gz	SRR4473823_DY_Rep2_-_Ames_Prop1_Hom_-_2_month_1_val_1_GRCm38_bismark_bt2_pe.deduplicated.bismark.cov.gz	Cole_2017	0	NonWT	0	8.69049	658	2	6.69049
MethRate_SRR4473824_DY_Rep3_-_Ames_Prop1_Hom_-_2_month_1_val_1_GRCm38_bismark_bt2_pe.deduplicated.bismark.cov.gz	SRR4473824_DY_Rep3_-_Ames_Prop1_Hom_-_2_month_1_val_1_GRCm38_bismark_bt2_pe.deduplicated.bismark.cov.gz	Cole_2017	0	NonWT	0	8.69049	696	2	6.69049
MethRate_SRR4473825_DY_Rep4_-_Ames_Prop1_Hom_-_2_month_1_val_1_GRCm38_bismark_bt2_pe.deduplicated.bismark.cov.gz	SRR4473825_DY_Rep4_-_Ames_Prop1_Hom_-_2_month_1_val_1_GRCm38_bismark_bt2_pe.deduplicated.bismark.cov.gz	Cole_2017	0	NonWT	0	8.69049	661	2	6.69049
MethRate_SRR4473826_WTY_Rep1_-_Ames_Prop1_Het_-_2_month_1_val_1_GRCm38_bismark_bt2_pe.deduplicated.bismark.cov.gz	SRR4473826_WTY_Rep1_-_Ames_Prop1_Het_-_2_month_1_val_1_GRCm38_bismark_bt2_pe.deduplicated.bismark.cov.gz	Cole_2017	0	NonWT	0	8.69049	699	7	1.69049
MethRate_SRR4473827_WTY_Rep2_-_Ames_Prop1_Het_-_2_month_1_val_1_GRCm38_bismark_bt2_pe.deduplicated.bismark.cov.gz	SRR4473827_WTY_Rep2_-_Ames_Prop1_Het_-_2_month_1_val_1_GRCm38_bismark_bt2_pe.deduplicated.bismark.cov.gz	Cole_2017	0	NonWT	0	8.69049	705	7	1.69049
MethRate_SRR4473828_WTY_Rep3_-_Ames_Prop1_Het_-_2_month_1_val_1_GRCm38_bismark_bt2_pe.deduplicated.bismark.cov.gz	SRR4473828_WTY_Rep3_-_Ames_Prop1_Het_-_2_month_1_val_1_GRCm38_bismark_bt2_pe.deduplicated.bismark.cov.gz	Cole_2017	0	NonWT	0	8.69049	694	12	3.30951
MethRate_SRR4473829_WTY_Rep4_-_Ames_Prop1_Het_-_2_month_1_val_1_GRCm38_bismark_bt2_pe.deduplicated.bismark.cov.gz	SRR4473829_WTY_Rep4_-_Ames_Prop1_Het_-_2_month_1_val_1_GRCm38_bismark_bt2_pe.deduplicated.bismark.cov.gz	Cole_2017	0	NonWT	0	8.69049	684	8	0.69049
MethRate_SRR4473855_Young_2_Month_Rep_1_1_val_1_GRCm38_bismark_bt2_pe.deduplicated.bismark.cov.gz	SRR4473855_Young_2_Month_Rep_1_1_val_1_GRCm38_bismark_bt2_pe.deduplicated.bismark.cov.gz	Cole_2017	0	WT	0	8.69049	646	19	10.30951
MethRate_SRR4473856_Young_2_Month_Rep_2_1_val_1_GRCm38_bismark_bt2_pe.deduplicated.bismark.cov.gz	SRR4473856_Young_2_Month_Rep_2_1_val_1_GRCm38_bismark_bt2_pe.deduplicated.bismark.cov.gz	Cole_2017	0	WT	0	8.69049	637	14	5.30951
MethRate_SRR4473857_Young_2_Month_Rep_3_1_val_1_GRCm38_bismark_bt2_pe.deduplicated.bismark.cov.gz	SRR4473857_Young_2_Month_Rep_3_1_val_1_GRCm38_bismark_bt2_pe.deduplicated.bismark.cov.gz	Cole_2017	0	WT	0	8.69049	644	28	19.30951
MethRate_SRR4473858_Young_2_Month_Rep_4_1_val_1_GRCm38_bismark_bt2_pe.deduplicated.bismark.cov.gz	SRR4473858_Young_2_Month_Rep_4_1_val_1_GRCm38_bismark_bt2_pe.deduplicated.bismark.cov.gz	Cole_2017	0	WT	0	8.69049	635	18	9.30951
MethRate_SRR4473859_Old_22_month_Rep_1_1_val_1_GRCm38_bismark_bt2_pe.deduplicated.bismark.cov.gz	SRR4473859_Old_22_month_Rep_1_1_val_1_GRCm38_bismark_bt2_pe.deduplicated.bismark.cov.gz	Cole_2017	0	WT	0	95.5953	653	116	20.4047
MethRate_SRR4473860_Old_22_month_Rep_2_1_val_1_GRCm38_bismark_bt2_pe.deduplicated.bismark.cov.gz	SRR4473860_Old_22_month_Rep_2_1_val_1_GRCm38_bismark_bt2_pe.deduplicated.bismark.cov.gz	Cole_2017	0	WT	0	95.5953	635	93	2.5953
MethRate_SRR4473861_Old_22_month_Rep_3_1_val_1_GRCm38_bismark_bt2_pe.deduplicated.bismark.cov.gz	SRR4473861_Old_22_month_Rep_3_1_val_1_GRCm38_bismark_bt2_pe.deduplicated.bismark.cov.gz	Cole_2017	0	WT	0	95.5953	629	75	20.5953
MethRate_SRR4473862_Old_22_month_Rep_4_1_val_1_GRCm38_bismark_bt2_pe.deduplicated.bismark.cov.gz	SRR4473862_Old_22_month_Rep_4_1_val_1_GRCm38_bismark_bt2_pe.deduplicated.bismark.cov.gz	Cole_2017	0	WT	0	95.5953	651	113	17.4047
MethRate_SRR4473863_Rapamycin_22_month_Rep_1_1_val_1_GRCm38_bismark_bt2_pe.deduplicated.bismark.cov.gz	SRR4473863_Rapamycin_22_month_Rep_1_1_val_1_GRCm38_bismark_bt2_pe.deduplicated.bismark.cov.gz	Cole_2017	0	NonWT	0	95.5953	634	71	24.5953
MethRate_SRR4473864_Rapamycin_22_month_Rep_2_1_val_1_GRCm38_bismark_bt2_pe.deduplicated.bismark.cov.gz	SRR4473864_Rapamycin_22_month_Rep_2_1_val_1_GRCm38_bismark_bt2_pe.deduplicated.bismark.cov.gz	Cole_2017	0	NonWT	0	95.5953	630	97	1.4047
MethRate_SRR4473865_Rapamycin_22_month_Rep_3_1_val_1_GRCm38_bismark_bt2_pe.deduplicated.bismark.cov.gz	SRR4473865_Rapamycin_22_month_Rep_3_1_val_1_GRCm38_bismark_bt2_pe.deduplicated.bismark.cov.gz	Cole_2017	0	NonWT	0	95.5953	642	100	4.4047
MethRate_SRR4473866_Rapamycin_22_month_Rep_4_1_val_1_GRCm38_bismark_bt2_pe.deduplicated.bismark.cov.gz	SRR4473866_Rapamycin_22_month_Rep_4_1_val_1_GRCm38_bismark_bt2_pe.deduplicated.bismark.cov.gz	Cole_2017	0	NonWT	0	95.5953	641	112	16.4047
MethRate_SRR4473867_Calorie_Restricted_22_month_Rep_1_1_val_1_GRCm38_bismark_bt2_pe.deduplicated.bismark.cov.gz	SRR4473867_Calorie_Restricted_22_month_Rep_1_1_val_1_GRCm38_bismark_bt2_pe.deduplicated.bismark.cov.gz	Cole_2017	0	NonWT	0	95.5953	625	29	66.5953
MethRate_SRR4473868_Calorie_Restricted_22_month_Rep_2_1_val_1_GRCm38_bismark_bt2_pe.deduplicated.bismark.cov.gz	SRR4473868_Calorie_Restricted_22_month_Rep_2_1_val_1_GRCm38_bismark_bt2_pe.deduplicated.bismark.cov.gz	Cole_2017	0	NonWT	0	95.5953	655	40	55.5953
MethRate_SRR4473869_Calorie_Restricted_22_month_Rep_3_1_val_1_GRCm38_bismark_bt2_pe.deduplicated.bismark.cov.gz	SRR4473869_Calorie_Restricted_22_month_Rep_3_1_val_1_GRCm38_bismark_bt2_pe.deduplicated.bismark.cov.gz	Cole_2017	0	NonWT	0	95.5953	645	64	31.5953
MethRate_SRR4473870_Calorie_Restricted_22_month_Rep_4_1_val_1_GRCm38_bismark_bt2_pe.deduplicated.bismark.cov.gz	SRR4473870_Calorie_Restricted_22_month_Rep_4_1_val_1_GRCm38_bismark_bt2_pe.deduplicated.bismark.cov.gz	Cole_2017	0	NonWT	0	95.5953	583	63	32.5953
