# Supplementary material for: scEpiAge: an age predictor highlighting single-cell ageing heterogeneity in mouse blood
Source: Nat Commun. 2024 Aug 31;15:7567. doi: 10.1038/s41467-024-51833-5 (PMC11366017; doi:10.1038/s41467-024-51833-5)
Supplement: Supplementary file 11 — Source Data [file 41467_2024_51833_MOESM11_ESM.zip › SFig6/S6_AB.txt]

	actualAge	sitesUsed	predictedAge1	absDeviation1
lane6193_TATGCCAG_M05-20526_3_M_B_cells_plate1_pool2_iTag45_L002_R1#1	13	556	17	4
lane6193_TATGCCAG_M05-20526_3_M_B_cells_plate1_pool2_iTag45_L002_R1#2	13	388	6	7
lane6193_TATGCCAG_M05-20526_3_M_B_cells_plate1_pool2_iTag45_L002_R1#3	13	90	8	5
lane6193_TATGCCAG_M05-20526_3_M_B_cells_plate1_pool2_iTag45_L002_R1#4	13	277	10	3
lane6193_TATGCCAG_M05-20526_3_M_B_cells_plate1_pool2_iTag45_L002_R1#5	13	662	19	6
lane6193_TATGCCAG_M05-20526_3_M_B_cells_plate1_pool2_iTag45_L002_R1#6	13	373	13	0
lane6193_TATGCCAG_M05-20526_3_M_B_cells_plate1_pool2_iTag45_L002_R1#7	13	311	19	6
lane6193_TATGCCAG_M05-20526_3_M_B_cells_plate1_pool2_iTag45_L002_R1#8	13	173	13	0
lane6193_TATGCCAG_M05-20526_3_M_B_cells_plate1_pool2_iTag45_L002_R1#9	13	396	13	0
lane6193_TATGCCAG_M05-20526_3_M_B_cells_plate1_pool2_iTag45_L002_R1#10	13	112	7	6
lane6193_TATGCCAG_M05-20526_3_M_B_cells_plate1_pool2_iTag45_L002_R1#11	13	574	10	3
lane6193_TATGCCAG_M05-20526_3_M_B_cells_plate1_pool2_iTag45_L002_R1#12	13	662	11	2
lane6193_TATGCCAG_M05-20526_3_M_B_cells_plate1_pool2_iTag45_L002_R1#13	13	387	9	4
lane6193_TATGCCAG_M05-20526_3_M_B_cells_plate1_pool2_iTag45_L002_R1#14	13	576	11	2
lane6193_TATGCCAG_M05-20526_3_M_B_cells_plate1_pool2_iTag45_L002_R1#15	13	264	16	3
lane6193_TATGCCAG_M05-20526_3_M_B_cells_plate1_pool2_iTag45_L002_R1#16	13	241	9	4
lane6193_TATGCCAG_M05-20526_3_M_B_cells_plate1_pool2_iTag45_L002_R1#17	13	606	11	2
lane6193_TATGCCAG_M05-20526_3_M_B_cells_plate1_pool2_iTag45_L002_R1#18	13	559	17	4
lane6193_TATGCCAG_M05-20526_3_M_B_cells_plate1_pool2_iTag45_L002_R1#19	13	232	14	1
lane6193_TATGCCAG_M05-20526_3_M_B_cells_plate1_pool2_iTag45_L002_R1#20	13	627	14	1
lane6193_TATGCCAG_M05-20526_3_M_B_cells_plate1_pool2_iTag45_L002_R1#21	13	349	16	3
lane6193_TATGCCAG_M05-20526_3_M_B_cells_plate1_pool2_iTag45_L002_R1#22	13	662	10	3
lane6193_TATGCCAG_M05-20526_3_M_B_cells_plate1_pool2_iTag45_L002_R1#23	13	367	13	0
lane6193_TATGCCAG_M05-20526_3_M_B_cells_plate1_pool2_iTag45_L002_R1#24	13	402	11	2
lane6193_TATGCCAG_M05-20526_3_M_B_cells_plate1_pool2_iTag45_L002_R1#25	13	359	6	7
lane6193_TATGCCAG_M05-20526_3_M_B_cells_plate1_pool2_iTag45_L002_R1#26	13	421	16	3
lane6193_TATGCCAG_M05-20526_3_M_B_cells_plate1_pool2_iTag45_L002_R1#27	13	238	19	6
lane6193_TATGCCAG_M05-20526_3_M_B_cells_plate1_pool2_iTag45_L002_R1#28	13	662	13	0
lane6193_TATGCCAG_M05-20526_3_M_B_cells_plate1_pool2_iTag45_L002_R1#29	13	288	11	2
lane6193_TATGCCAG_M05-20526_3_M_B_cells_plate1_pool2_iTag45_L002_R1#30	13	380	8	5
lane6193_TATGCCAG_M05-20526_3_M_B_cells_plate1_pool2_iTag45_L002_R1#31	13	108	4	9
lane6193_TATGCCAG_M05-20526_3_M_B_cells_plate1_pool2_iTag45_L002_R1#32	13	316	17	4
lane6193_TATGCCAG_M05-20526_3_M_B_cells_plate1_pool2_iTag45_L002_R1#33	13	364	7	6
lane6193_TATGCCAG_M05-20526_3_M_B_cells_plate1_pool2_iTag45_L002_R1#34	13	349	8	5
lane6193_TATGCCAG_M05-20526_3_M_B_cells_plate1_pool2_iTag45_L002_R1#35	13	588	15	2
lane6193_TATGCCAG_M05-20526_3_M_B_cells_plate1_pool2_iTag45_L002_R1#36	13	624	16	3
lane6193_TATGCCAG_M05-20526_3_M_B_cells_plate1_pool2_iTag45_L002_R1#37	13	532	10	3
lane6193_TATGCCAG_M05-20526_3_M_B_cells_plate1_pool2_iTag45_L002_R1#38	13	591	9	4
lane6193_TATGCCAG_M05-20526_3_M_B_cells_plate1_pool2_iTag45_L002_R1#39	13	647	17	4
lane6193_TATGCCAG_M05-20526_3_M_B_cells_plate1_pool2_iTag45_L002_R1#40	13	602	12	1
lane6193_TATGCCAG_M05-20526_3_M_B_cells_plate1_pool2_iTag45_L002_R1#41	13	307	8	5
lane6193_TATGCCAG_M05-20526_3_M_B_cells_plate1_pool2_iTag45_L002_R1#42	13	518	18	5
lane6193_TATGCCAG_M05-20526_3_M_B_cells_plate1_pool2_iTag45_L002_R1#43	13	662	12	1
lane6193_TATGCCAG_M05-20526_3_M_B_cells_plate1_pool2_iTag45_L002_R1#44	13	290	12	1
lane6193_TATGCCAG_M05-20526_3_M_B_cells_plate1_pool2_iTag45_L002_R1#45	13	496	8	5
lane6193_TATGCCAG_M05-20526_3_M_B_cells_plate1_pool2_iTag45_L002_R1#46	13	408	20	7
lane6193_TATGCCAG_M05-20526_3_M_B_cells_plate1_pool2_iTag45_L002_R1#47	13	577	14	1
lane6193_TATGCCAG_M05-20526_3_M_B_cells_plate1_pool2_iTag45_L002_R1#48	13	413	15	2
lane6193_TATGCCAG_M05-20526_3_M_B_cells_plate1_pool2_iTag45_L002_R1#49	13	357	20	7
lane6193_TATGCCAG_M05-20526_3_M_B_cells_plate1_pool2_iTag45_L002_R1#50	13	566	8	5
lane6193_TATGCCAG_M05-20526_3_M_B_cells_plate1_pool2_iTag45_L002_R1#51	13	541	15	2
lane6193_TATGCCAG_M05-20526_3_M_B_cells_plate1_pool2_iTag45_L002_R1#52	13	347	14	1
lane6193_TATGCCAG_M05-20526_3_M_B_cells_plate1_pool2_iTag45_L002_R1#53	13	320	8	5
lane6193_TATGCCAG_M05-20526_3_M_B_cells_plate1_pool2_iTag45_L002_R1#54	13	662	12	1
lane6193_TATGCCAG_M05-20526_3_M_B_cells_plate1_pool2_iTag45_L002_R1#55	13	225	6	7
lane6193_TATGCCAG_M05-20526_3_M_B_cells_plate1_pool2_iTag45_L002_R1#56	13	559	10	3
lane6193_TATGCCAG_M05-20526_3_M_B_cells_plate1_pool2_iTag45_L002_R1#57	13	593	12	1
lane6193_TATGCCAG_M05-20526_3_M_B_cells_plate1_pool2_iTag45_L002_R1#58	13	273	14	1
lane6193_TATGCCAG_M05-20526_3_M_B_cells_plate1_pool2_iTag45_L002_R1#59	13	506	9	4
lane6193_TATGCCAG_M05-20526_3_M_B_cells_plate1_pool2_iTag45_L002_R1#60	13	662	10	3
lane6193_TATGCCAG_M05-20526_3_M_B_cells_plate1_pool2_iTag45_L002_R1#61	13	365	10	3
lane6193_TATGCCAG_M05-20526_3_M_B_cells_plate1_pool2_iTag45_L002_R1#62	13	376	20	7
lane6193_TATGCCAG_M05-20526_3_M_B_cells_plate1_pool2_iTag45_L002_R1#63	13	269	17	4
lane6193_TATGCCAG_M05-20526_3_M_B_cells_plate1_pool2_iTag45_L002_R1#64	13	440	13	0
lane6193_TATGCCAG_M05-20526_3_M_B_cells_plate1_pool2_iTag45_L002_R1#65	13	662	10	3
lane6193_TATGCCAG_M05-20526_3_M_B_cells_plate1_pool2_iTag45_L002_R1#66	13	320	18	5
lane6193_TATGCCAG_M05-20526_3_M_B_cells_plate1_pool2_iTag45_L002_R1#67	13	321	18	5
lane6193_TATGCCAG_M05-20526_3_M_B_cells_plate1_pool2_iTag45_L002_R1#68	13	662	12	1
lane6193_TATGCCAG_M05-20526_3_M_B_cells_plate1_pool2_iTag45_L002_R1#69	13	154	8	5
lane6193_TATGCCAG_M05-20526_3_M_B_cells_plate1_pool2_iTag45_L002_R1#70	13	550	9	4
lane6193_TATGCCAG_M05-20526_3_M_B_cells_plate1_pool2_iTag45_L002_R1#71	13	588	15	2
lane6193_TATGCCAG_M05-20526_3_M_B_cells_plate1_pool2_iTag45_L002_R1#72	13	506	13	0
lane6193_TATGCCAG_M05-20526_3_M_B_cells_plate1_pool2_iTag45_L002_R1#73	13	662	9	4
lane6193_TATGCCAG_M05-20526_3_M_B_cells_plate1_pool2_iTag45_L002_R1#74	13	572	16	3
lane6193_TATGCCAG_M05-20526_3_M_B_cells_plate1_pool2_iTag45_L002_R1#75	13	299	10	3
lane6193_TATGCCAG_M05-20526_3_M_B_cells_plate1_pool2_iTag45_L002_R1#76	13	75	21	8
lane6193_TATGCCAG_M05-20526_3_M_B_cells_plate1_pool2_iTag45_L002_R1#77	13	320	16	3
lane6193_TATGCCAG_M05-20526_3_M_B_cells_plate1_pool2_iTag45_L002_R1#78	13	662	14	1
lane6193_TATGCCAG_M05-20526_3_M_B_cells_plate1_pool2_iTag45_L002_R1#79	13	662	15	2
lane6193_TATGCCAG_M05-20526_3_M_B_cells_plate1_pool2_iTag45_L002_R1#80	13	662	13	0
lane6193_TATGCCAG_M05-20526_3_M_B_cells_plate1_pool2_iTag45_L002_R1#81	13	419	13	0
lane6193_TATGCCAG_M05-20526_3_M_B_cells_plate1_pool2_iTag45_L002_R1#82	13	372	9	4
lane6193_TATGCCAG_M05-20526_3_M_B_cells_plate1_pool2_iTag45_L002_R1#83	13	603	10	3
lane6193_TATGCCAG_M05-20526_3_M_B_cells_plate1_pool2_iTag45_L002_R1#84	13	575	19	6
lane6193_TATGCCAG_M05-20526_3_M_B_cells_plate1_pool2_iTag45_L002_R1#85	13	271	12	1
lane6193_TATGCCAG_M05-20526_3_M_B_cells_plate1_pool2_iTag45_L002_R1#86	13	363	19	6
lane6193_TATGCCAG_M05-20526_3_M_B_cells_plate1_pool2_iTag45_L002_R1#87	13	662	11	2
lane6193_TATGCCAG_M05-20526_3_M_B_cells_plate1_pool2_iTag45_L002_R1#88	13	662	8	5
lane6193_TATGCCAG_M05-20526_3_M_B_cells_plate1_pool2_iTag45_L002_R1#89	13	529	13	0
lane6193_TATGCCAG_M05-20526_3_M_B_cells_plate1_pool2_iTag45_L002_R1#90	13	309	12	1
lane6193_TATGCCAG_M05-20526_3_M_B_cells_plate1_pool2_iTag45_L002_R1#91	13	283	8	5
lane6193_TATGCCAG_M05-20526_3_M_B_cells_plate1_pool2_iTag45_L002_R1#92	13	267	8	5
lane6193_TATGCCAG_M05-20526_3_M_B_cells_plate1_pool2_iTag45_L002_R1#93	13	315	10	3
lane6193_TATGCCAG_M05-20526_3_M_B_cells_plate1_pool2_iTag45_L002_R1#94	13	495	12	1
lane6193_TATGCCAG_M05-20526_3_M_B_cells_plate1_pool2_iTag45_L002_R1#95	13	584	10	3
lane6193_TATGCCAG_M05-20526_3_M_B_cells_plate1_pool2_iTag45_L002_R1#96	13	298	21	8
lane6193_TATGCCAG_M05-20526_3_M_B_cells_plate1_pool2_iTag45_L002_R1#97	13	306	18	5
lane6193_TATGCCAG_M05-20526_3_M_B_cells_plate1_pool2_iTag45_L002_R1#98	13	662	12	1
lane6193_TATGCCAG_M05-20526_3_M_B_cells_plate1_pool2_iTag45_L002_R1#99	13	662	15	2
lane6193_TATGCCAG_M05-20526_3_M_B_cells_plate1_pool2_iTag45_L002_R1#100	13	328	14	1
lane6195_GAGGTGCT_M00017620_24_M_B_cells_plate1_pool4_iTag77_L004_R1#1	104	659	102	2
lane6195_GAGGTGCT_M00017620_24_M_B_cells_plate1_pool4_iTag77_L004_R1#2	104	665	96	8
lane6195_GAGGTGCT_M00017620_24_M_B_cells_plate1_pool4_iTag77_L004_R1#3	104	274	95	9
lane6195_GAGGTGCT_M00017620_24_M_B_cells_plate1_pool4_iTag77_L004_R1#4	104	310	107	3
lane6195_GAGGTGCT_M00017620_24_M_B_cells_plate1_pool4_iTag77_L004_R1#5	104	284	98	6
lane6195_GAGGTGCT_M00017620_24_M_B_cells_plate1_pool4_iTag77_L004_R1#6	104	443	100	4
lane6195_GAGGTGCT_M00017620_24_M_B_cells_plate1_pool4_iTag77_L004_R1#7	104	687	94	10
lane6195_GAGGTGCT_M00017620_24_M_B_cells_plate1_pool4_iTag77_L004_R1#8	104	617	117	13
lane6195_GAGGTGCT_M00017620_24_M_B_cells_plate1_pool4_iTag77_L004_R1#9	104	629	71	33
lane6195_GAGGTGCT_M00017620_24_M_B_cells_plate1_pool4_iTag77_L004_R1#10	104	442	127	23
lane6195_GAGGTGCT_M00017620_24_M_B_cells_plate1_pool4_iTag77_L004_R1#11	104	386	99	5
lane6195_GAGGTGCT_M00017620_24_M_B_cells_plate1_pool4_iTag77_L004_R1#12	104	359	100	4
lane6195_GAGGTGCT_M00017620_24_M_B_cells_plate1_pool4_iTag77_L004_R1#13	104	412	86	18
lane6195_GAGGTGCT_M00017620_24_M_B_cells_plate1_pool4_iTag77_L004_R1#14	104	570	95	9
lane6195_GAGGTGCT_M00017620_24_M_B_cells_plate1_pool4_iTag77_L004_R1#15	104	540	111	7
lane6195_GAGGTGCT_M00017620_24_M_B_cells_plate1_pool4_iTag77_L004_R1#16	104	587	108	4
lane6195_GAGGTGCT_M00017620_24_M_B_cells_plate1_pool4_iTag77_L004_R1#17	104	598	88	16
lane6195_GAGGTGCT_M00017620_24_M_B_cells_plate1_pool4_iTag77_L004_R1#18	104	607	86	18
lane6195_GAGGTGCT_M00017620_24_M_B_cells_plate1_pool4_iTag77_L004_R1#19	104	320	89	15
lane6195_GAGGTGCT_M00017620_24_M_B_cells_plate1_pool4_iTag77_L004_R1#20	104	55	62	42
lane6195_GAGGTGCT_M00017620_24_M_B_cells_plate1_pool4_iTag77_L004_R1#21	104	377	94	10
lane6195_GAGGTGCT_M00017620_24_M_B_cells_plate1_pool4_iTag77_L004_R1#22	104	472	108	4
lane6195_GAGGTGCT_M00017620_24_M_B_cells_plate1_pool4_iTag77_L004_R1#23	104	178	60	44
lane6195_GAGGTGCT_M00017620_24_M_B_cells_plate1_pool4_iTag77_L004_R1#24	104	447	82	22
lane6195_GAGGTGCT_M00017620_24_M_B_cells_plate1_pool4_iTag77_L004_R1#25	104	359	112	8
lane6195_GAGGTGCT_M00017620_24_M_B_cells_plate1_pool4_iTag77_L004_R1#26	104	288	115	11
lane6195_GAGGTGCT_M00017620_24_M_B_cells_plate1_pool4_iTag77_L004_R1#27	104	407	114	10
lane6195_GAGGTGCT_M00017620_24_M_B_cells_plate1_pool4_iTag77_L004_R1#28	104	287	111	7
lane6195_GAGGTGCT_M00017620_24_M_B_cells_plate1_pool4_iTag77_L004_R1#29	104	232	133	29
lane6195_GAGGTGCT_M00017620_24_M_B_cells_plate1_pool4_iTag77_L004_R1#30	104	281	113	9
lane6195_GAGGTGCT_M00017620_24_M_B_cells_plate1_pool4_iTag77_L004_R1#31	104	701	104	0
lane6195_GAGGTGCT_M00017620_24_M_B_cells_plate1_pool4_iTag77_L004_R1#32	104	621	106	2
lane6195_GAGGTGCT_M00017620_24_M_B_cells_plate1_pool4_iTag77_L004_R1#33	104	430	103	1
lane6195_GAGGTGCT_M00017620_24_M_B_cells_plate1_pool4_iTag77_L004_R1#34	104	489	108	4
lane6195_GAGGTGCT_M00017620_24_M_B_cells_plate1_pool4_iTag77_L004_R1#35	104	691	99	5
lane6195_GAGGTGCT_M00017620_24_M_B_cells_plate1_pool4_iTag77_L004_R1#36	104	749	76	28
lane6195_GAGGTGCT_M00017620_24_M_B_cells_plate1_pool4_iTag77_L004_R1#37	104	719	95	9
lane6195_GAGGTGCT_M00017620_24_M_B_cells_plate1_pool4_iTag77_L004_R1#38	104	637	89	15
lane6195_GAGGTGCT_M00017620_24_M_B_cells_plate1_pool4_iTag77_L004_R1#39	104	519	100	4
lane6195_GAGGTGCT_M00017620_24_M_B_cells_plate1_pool4_iTag77_L004_R1#40	104	749	99	5
lane6195_GAGGTGCT_M00017620_24_M_B_cells_plate1_pool4_iTag77_L004_R1#41	104	360	82	22
lane6195_GAGGTGCT_M00017620_24_M_B_cells_plate1_pool4_iTag77_L004_R1#42	104	340	109	5
lane6195_GAGGTGCT_M00017620_24_M_B_cells_plate1_pool4_iTag77_L004_R1#43	104	411	101	3
lane6195_GAGGTGCT_M00017620_24_M_B_cells_plate1_pool4_iTag77_L004_R1#44	104	140	93	11
lane6195_GAGGTGCT_M00017620_24_M_B_cells_plate1_pool4_iTag77_L004_R1#45	104	304	104	0
lane6195_GAGGTGCT_M00017620_24_M_B_cells_plate1_pool4_iTag77_L004_R1#46	104	267	91	13
lane6195_GAGGTGCT_M00017620_24_M_B_cells_plate1_pool4_iTag77_L004_R1#47	104	527	95	9
lane6195_GAGGTGCT_M00017620_24_M_B_cells_plate1_pool4_iTag77_L004_R1#48	104	277	118	14
lane6195_GAGGTGCT_M00017620_24_M_B_cells_plate1_pool4_iTag77_L004_R1#49	104	584	94	10
lane6195_GAGGTGCT_M00017620_24_M_B_cells_plate1_pool4_iTag77_L004_R1#50	104	467	90	14
lane6195_GAGGTGCT_M00017620_24_M_B_cells_plate1_pool4_iTag77_L004_R1#51	104	322	108	4
lane6195_GAGGTGCT_M00017620_24_M_B_cells_plate1_pool4_iTag77_L004_R1#52	104	372	64	40
lane6195_GAGGTGCT_M00017620_24_M_B_cells_plate1_pool4_iTag77_L004_R1#53	104	519	84	20
lane6195_GAGGTGCT_M00017620_24_M_B_cells_plate1_pool4_iTag77_L004_R1#54	104	157	112	8
lane6195_GAGGTGCT_M00017620_24_M_B_cells_plate1_pool4_iTag77_L004_R1#55	104	749	114	10
lane6195_GAGGTGCT_M00017620_24_M_B_cells_plate1_pool4_iTag77_L004_R1#56	104	595	94	10
lane6195_GAGGTGCT_M00017620_24_M_B_cells_plate1_pool4_iTag77_L004_R1#57	104	317	87	17
lane6195_GAGGTGCT_M00017620_24_M_B_cells_plate1_pool4_iTag77_L004_R1#58	104	494	115	11
lane6195_GAGGTGCT_M00017620_24_M_B_cells_plate1_pool4_iTag77_L004_R1#59	104	604	96	8
lane6195_GAGGTGCT_M00017620_24_M_B_cells_plate1_pool4_iTag77_L004_R1#60	104	198	91	13
lane6195_GAGGTGCT_M00017620_24_M_B_cells_plate1_pool4_iTag77_L004_R1#61	104	749	110	6
lane6195_GAGGTGCT_M00017620_24_M_B_cells_plate1_pool4_iTag77_L004_R1#62	104	450	84	20
lane6195_GAGGTGCT_M00017620_24_M_B_cells_plate1_pool4_iTag77_L004_R1#63	104	572	100	4
lane6195_GAGGTGCT_M00017620_24_M_B_cells_plate1_pool4_iTag77_L004_R1#64	104	598	90	14
lane6195_GAGGTGCT_M00017620_24_M_B_cells_plate1_pool4_iTag77_L004_R1#65	104	698	82	22
lane6195_GAGGTGCT_M00017620_24_M_B_cells_plate1_pool4_iTag77_L004_R1#66	104	179	133	29
lane6195_GAGGTGCT_M00017620_24_M_B_cells_plate1_pool4_iTag77_L004_R1#67	104	517	75	29
lane6195_GAGGTGCT_M00017620_24_M_B_cells_plate1_pool4_iTag77_L004_R1#68	104	350	102	2
lane6195_GAGGTGCT_M00017620_24_M_B_cells_plate1_pool4_iTag77_L004_R1#69	104	459	69	35
lane6195_GAGGTGCT_M00017620_24_M_B_cells_plate1_pool4_iTag77_L004_R1#70	104	423	123	19
lane6195_GAGGTGCT_M00017620_24_M_B_cells_plate1_pool4_iTag77_L004_R1#71	104	299	78	26
lane6195_GAGGTGCT_M00017620_24_M_B_cells_plate1_pool4_iTag77_L004_R1#72	104	309	84	20
lane6195_GAGGTGCT_M00017620_24_M_B_cells_plate1_pool4_iTag77_L004_R1#73	104	749	74	30
lane6195_GAGGTGCT_M00017620_24_M_B_cells_plate1_pool4_iTag77_L004_R1#74	104	455	63	41
lane6195_GAGGTGCT_M00017620_24_M_B_cells_plate1_pool4_iTag77_L004_R1#75	104	680	91	13
lane6195_GAGGTGCT_M00017620_24_M_B_cells_plate1_pool4_iTag77_L004_R1#76	104	72	98	6
lane6195_GAGGTGCT_M00017620_24_M_B_cells_plate1_pool4_iTag77_L004_R1#77	104	288	111	7
lane6195_GAGGTGCT_M00017620_24_M_B_cells_plate1_pool4_iTag77_L004_R1#78	104	139	69	35
lane6195_GAGGTGCT_M00017620_24_M_B_cells_plate1_pool4_iTag77_L004_R1#79	104	556	75	29
lane6195_GAGGTGCT_M00017620_24_M_B_cells_plate1_pool4_iTag77_L004_R1#80	104	639	106	2
lane6195_GAGGTGCT_M00017620_24_M_B_cells_plate1_pool4_iTag77_L004_R1#81	104	256	118	14
lane6195_GAGGTGCT_M00017620_24_M_B_cells_plate1_pool4_iTag77_L004_R1#82	104	490	68	36
lane6195_GAGGTGCT_M00017620_24_M_B_cells_plate1_pool4_iTag77_L004_R1#83	104	749	93	11
lane6195_GAGGTGCT_M00017620_24_M_B_cells_plate1_pool4_iTag77_L004_R1#84	104	603	94	10
lane6195_GAGGTGCT_M00017620_24_M_B_cells_plate1_pool4_iTag77_L004_R1#85	104	309	89	15
lane6195_GAGGTGCT_M00017620_24_M_B_cells_plate1_pool4_iTag77_L004_R1#86	104	191	86	18
lane6195_GAGGTGCT_M00017620_24_M_B_cells_plate1_pool4_iTag77_L004_R1#87	104	247	96	8
lane6195_GAGGTGCT_M00017620_24_M_B_cells_plate1_pool4_iTag77_L004_R1#88	104	359	97	7
lane6195_GAGGTGCT_M00017620_24_M_B_cells_plate1_pool4_iTag77_L004_R1#89	104	749	75	29
lane6195_GAGGTGCT_M00017620_24_M_B_cells_plate1_pool4_iTag77_L004_R1#90	104	419	120	16
lane6195_GAGGTGCT_M00017620_24_M_B_cells_plate1_pool4_iTag77_L004_R1#91	104	94	141	37
lane6195_GAGGTGCT_M00017620_24_M_B_cells_plate1_pool4_iTag77_L004_R1#92	104	115	70	34
lane6195_GAGGTGCT_M00017620_24_M_B_cells_plate1_pool4_iTag77_L004_R1#93	104	347	87	17
lane6195_GAGGTGCT_M00017620_24_M_B_cells_plate1_pool4_iTag77_L004_R1#94	104	298	99	5
lane6195_GAGGTGCT_M00017620_24_M_B_cells_plate1_pool4_iTag77_L004_R1#95	104	320	87	17
lane6195_GAGGTGCT_M00017620_24_M_B_cells_plate1_pool4_iTag77_L004_R1#96	104	632	90	14
lane6195_GAGGTGCT_M00017620_24_M_B_cells_plate1_pool4_iTag77_L004_R1#97	104	447	120	16
lane6195_GAGGTGCT_M00017620_24_M_B_cells_plate1_pool4_iTag77_L004_R1#98	104	568	89	15
lane6195_GAGGTGCT_M00017620_24_M_B_cells_plate1_pool4_iTag77_L004_R1#99	104	284	103	1
lane6195_GAGGTGCT_M00017620_24_M_B_cells_plate1_pool4_iTag77_L004_R1#100	104	333	103	1
lane6195_GGTGAGTT_M00017912_15_M_B_cells_plate1_pool4_iTag69_L004_R1#1	65	237	90	25
lane6195_GGTGAGTT_M00017912_15_M_B_cells_plate1_pool4_iTag69_L004_R1#2	65	685	73	8
lane6195_GGTGAGTT_M00017912_15_M_B_cells_plate1_pool4_iTag69_L004_R1#3	65	527	84	19
lane6195_GGTGAGTT_M00017912_15_M_B_cells_plate1_pool4_iTag69_L004_R1#4	65	348	78	13
lane6195_GGTGAGTT_M00017912_15_M_B_cells_plate1_pool4_iTag69_L004_R1#5	65	685	60	5
lane6195_GGTGAGTT_M00017912_15_M_B_cells_plate1_pool4_iTag69_L004_R1#6	65	270	54	11
lane6195_GGTGAGTT_M00017912_15_M_B_cells_plate1_pool4_iTag69_L004_R1#7	65	295	71	6
lane6195_GGTGAGTT_M00017912_15_M_B_cells_plate1_pool4_iTag69_L004_R1#8	65	130	89	24
lane6195_GGTGAGTT_M00017912_15_M_B_cells_plate1_pool4_iTag69_L004_R1#9	65	290	73	8
lane6195_GGTGAGTT_M00017912_15_M_B_cells_plate1_pool4_iTag69_L004_R1#10	65	278	39	26
lane6195_GGTGAGTT_M00017912_15_M_B_cells_plate1_pool4_iTag69_L004_R1#11	65	106	66	1
lane6195_GGTGAGTT_M00017912_15_M_B_cells_plate1_pool4_iTag69_L004_R1#12	65	685	65	0
lane6195_GGTGAGTT_M00017912_15_M_B_cells_plate1_pool4_iTag69_L004_R1#13	65	308	90	25
lane6195_GGTGAGTT_M00017912_15_M_B_cells_plate1_pool4_iTag69_L004_R1#14	65	545	67	2
lane6195_GGTGAGTT_M00017912_15_M_B_cells_plate1_pool4_iTag69_L004_R1#15	65	344	45	20
lane6195_GGTGAGTT_M00017912_15_M_B_cells_plate1_pool4_iTag69_L004_R1#16	65	410	83	18
lane6195_GGTGAGTT_M00017912_15_M_B_cells_plate1_pool4_iTag69_L004_R1#17	65	513	67	2
lane6195_GGTGAGTT_M00017912_15_M_B_cells_plate1_pool4_iTag69_L004_R1#18	65	381	51	14
lane6195_GGTGAGTT_M00017912_15_M_B_cells_plate1_pool4_iTag69_L004_R1#19	65	214	44	21
lane6195_GGTGAGTT_M00017912_15_M_B_cells_plate1_pool4_iTag69_L004_R1#20	65	673	68	3
lane6195_GGTGAGTT_M00017912_15_M_B_cells_plate1_pool4_iTag69_L004_R1#21	65	544	58	7
lane6195_GGTGAGTT_M00017912_15_M_B_cells_plate1_pool4_iTag69_L004_R1#22	65	457	48	17
lane6195_GGTGAGTT_M00017912_15_M_B_cells_plate1_pool4_iTag69_L004_R1#23	65	251	79	14
lane6195_GGTGAGTT_M00017912_15_M_B_cells_plate1_pool4_iTag69_L004_R1#24	65	544	63	2
lane6195_GGTGAGTT_M00017912_15_M_B_cells_plate1_pool4_iTag69_L004_R1#25	65	211	54	11
lane6195_GGTGAGTT_M00017912_15_M_B_cells_plate1_pool4_iTag69_L004_R1#26	65	608	46	19
lane6195_GGTGAGTT_M00017912_15_M_B_cells_plate1_pool4_iTag69_L004_R1#27	65	337	70	5
lane6195_GGTGAGTT_M00017912_15_M_B_cells_plate1_pool4_iTag69_L004_R1#28	65	438	54	11
lane6195_GGTGAGTT_M00017912_15_M_B_cells_plate1_pool4_iTag69_L004_R1#29	65	564	48	17
lane6195_GGTGAGTT_M00017912_15_M_B_cells_plate1_pool4_iTag69_L004_R1#30	65	328	89	24
lane6195_GGTGAGTT_M00017912_15_M_B_cells_plate1_pool4_iTag69_L004_R1#31	65	685	65	0
lane6195_GGTGAGTT_M00017912_15_M_B_cells_plate1_pool4_iTag69_L004_R1#32	65	443	68	3
lane6195_GGTGAGTT_M00017912_15_M_B_cells_plate1_pool4_iTag69_L004_R1#33	65	302	74	9
lane6195_GGTGAGTT_M00017912_15_M_B_cells_plate1_pool4_iTag69_L004_R1#34	65	342	61	4
lane6195_GGTGAGTT_M00017912_15_M_B_cells_plate1_pool4_iTag69_L004_R1#35	65	402	80	15
lane6195_GGTGAGTT_M00017912_15_M_B_cells_plate1_pool4_iTag69_L004_R1#36	65	685	73	8
lane6195_GGTGAGTT_M00017912_15_M_B_cells_plate1_pool4_iTag69_L004_R1#37	65	330	110	45
lane6195_GGTGAGTT_M00017912_15_M_B_cells_plate1_pool4_iTag69_L004_R1#38	65	450	86	21
lane6195_GGTGAGTT_M00017912_15_M_B_cells_plate1_pool4_iTag69_L004_R1#39	65	169	69	4
lane6195_GGTGAGTT_M00017912_15_M_B_cells_plate1_pool4_iTag69_L004_R1#40	65	685	73	8
lane6195_GGTGAGTT_M00017912_15_M_B_cells_plate1_pool4_iTag69_L004_R1#41	65	541	100	35
lane6195_GGTGAGTT_M00017912_15_M_B_cells_plate1_pool4_iTag69_L004_R1#42	65	530	65	0
lane6195_GGTGAGTT_M00017912_15_M_B_cells_plate1_pool4_iTag69_L004_R1#43	65	450	77	12
lane6195_GGTGAGTT_M00017912_15_M_B_cells_plate1_pool4_iTag69_L004_R1#44	65	685	66	1
lane6195_GGTGAGTT_M00017912_15_M_B_cells_plate1_pool4_iTag69_L004_R1#45	65	633	69	4
lane6195_GGTGAGTT_M00017912_15_M_B_cells_plate1_pool4_iTag69_L004_R1#46	65	319	104	39
lane6195_GGTGAGTT_M00017912_15_M_B_cells_plate1_pool4_iTag69_L004_R1#47	65	482	82	17
lane6195_GGTGAGTT_M00017912_15_M_B_cells_plate1_pool4_iTag69_L004_R1#48	65	141	33	32
lane6195_GGTGAGTT_M00017912_15_M_B_cells_plate1_pool4_iTag69_L004_R1#49	65	675	81	16
lane6195_GGTGAGTT_M00017912_15_M_B_cells_plate1_pool4_iTag69_L004_R1#50	65	288	36	29
lane6195_GGTGAGTT_M00017912_15_M_B_cells_plate1_pool4_iTag69_L004_R1#51	65	685	63	2
lane6195_GGTGAGTT_M00017912_15_M_B_cells_plate1_pool4_iTag69_L004_R1#52	65	449	51	14
lane6195_GGTGAGTT_M00017912_15_M_B_cells_plate1_pool4_iTag69_L004_R1#53	65	685	65	0
lane6195_GGTGAGTT_M00017912_15_M_B_cells_plate1_pool4_iTag69_L004_R1#54	65	311	69	4
lane6195_GGTGAGTT_M00017912_15_M_B_cells_plate1_pool4_iTag69_L004_R1#55	65	442	88	23
lane6195_GGTGAGTT_M00017912_15_M_B_cells_plate1_pool4_iTag69_L004_R1#56	65	620	72	7
lane6195_GGTGAGTT_M00017912_15_M_B_cells_plate1_pool4_iTag69_L004_R1#57	65	182	80	15
lane6195_GGTGAGTT_M00017912_15_M_B_cells_plate1_pool4_iTag69_L004_R1#58	65	224	56	9
lane6195_GGTGAGTT_M00017912_15_M_B_cells_plate1_pool4_iTag69_L004_R1#59	65	581	80	15
lane6195_GGTGAGTT_M00017912_15_M_B_cells_plate1_pool4_iTag69_L004_R1#60	65	685	57	8
lane6195_GGTGAGTT_M00017912_15_M_B_cells_plate1_pool4_iTag69_L004_R1#61	65	685	61	4
lane6195_GGTGAGTT_M00017912_15_M_B_cells_plate1_pool4_iTag69_L004_R1#62	65	204	77	12
lane6195_GGTGAGTT_M00017912_15_M_B_cells_plate1_pool4_iTag69_L004_R1#63	65	407	50	15
lane6195_GGTGAGTT_M00017912_15_M_B_cells_plate1_pool4_iTag69_L004_R1#64	65	434	65	0
lane6195_GGTGAGTT_M00017912_15_M_B_cells_plate1_pool4_iTag69_L004_R1#65	65	506	55	10
lane6195_GGTGAGTT_M00017912_15_M_B_cells_plate1_pool4_iTag69_L004_R1#66	65	446	84	19
lane6195_GGTGAGTT_M00017912_15_M_B_cells_plate1_pool4_iTag69_L004_R1#67	65	516	83	18
lane6195_GGTGAGTT_M00017912_15_M_B_cells_plate1_pool4_iTag69_L004_R1#68	65	547	52	13
lane6195_GGTGAGTT_M00017912_15_M_B_cells_plate1_pool4_iTag69_L004_R1#69	65	191	74	9
lane6195_GGTGAGTT_M00017912_15_M_B_cells_plate1_pool4_iTag69_L004_R1#70	65	320	58	7
lane6195_GGTGAGTT_M00017912_15_M_B_cells_plate1_pool4_iTag69_L004_R1#71	65	562	75	10
lane6195_GGTGAGTT_M00017912_15_M_B_cells_plate1_pool4_iTag69_L004_R1#72	65	99	103	38
lane6195_GGTGAGTT_M00017912_15_M_B_cells_plate1_pool4_iTag69_L004_R1#73	65	649	75	10
lane6195_GGTGAGTT_M00017912_15_M_B_cells_plate1_pool4_iTag69_L004_R1#74	65	587	76	11
lane6195_GGTGAGTT_M00017912_15_M_B_cells_plate1_pool4_iTag69_L004_R1#75	65	462	59	6
lane6195_GGTGAGTT_M00017912_15_M_B_cells_plate1_pool4_iTag69_L004_R1#76	65	221	76	11
lane6195_GGTGAGTT_M00017912_15_M_B_cells_plate1_pool4_iTag69_L004_R1#77	65	685	71	6
lane6195_GGTGAGTT_M00017912_15_M_B_cells_plate1_pool4_iTag69_L004_R1#78	65	570	66	1
lane6195_GGTGAGTT_M00017912_15_M_B_cells_plate1_pool4_iTag69_L004_R1#79	65	303	64	1
lane6195_GGTGAGTT_M00017912_15_M_B_cells_plate1_pool4_iTag69_L004_R1#80	65	336	75	10
lane6195_GGTGAGTT_M00017912_15_M_B_cells_plate1_pool4_iTag69_L004_R1#81	65	617	51	14
lane6195_GGTGAGTT_M00017912_15_M_B_cells_plate1_pool4_iTag69_L004_R1#82	65	413	65	0
lane6195_GGTGAGTT_M00017912_15_M_B_cells_plate1_pool4_iTag69_L004_R1#83	65	437	81	16
lane6195_GGTGAGTT_M00017912_15_M_B_cells_plate1_pool4_iTag69_L004_R1#84	65	226	62	3
lane6195_GGTGAGTT_M00017912_15_M_B_cells_plate1_pool4_iTag69_L004_R1#85	65	685	74	9
lane6195_GGTGAGTT_M00017912_15_M_B_cells_plate1_pool4_iTag69_L004_R1#86	65	685	82	17
lane6195_GGTGAGTT_M00017912_15_M_B_cells_plate1_pool4_iTag69_L004_R1#87	65	286	50	15
lane6195_GGTGAGTT_M00017912_15_M_B_cells_plate1_pool4_iTag69_L004_R1#88	65	305	54	11
lane6195_GGTGAGTT_M00017912_15_M_B_cells_plate1_pool4_iTag69_L004_R1#89	65	541	67	2
lane6195_GGTGAGTT_M00017912_15_M_B_cells_plate1_pool4_iTag69_L004_R1#90	65	592	78	13
lane6195_GGTGAGTT_M00017912_15_M_B_cells_plate1_pool4_iTag69_L004_R1#91	65	482	37	28
lane6195_GGTGAGTT_M00017912_15_M_B_cells_plate1_pool4_iTag69_L004_R1#92	65	685	72	7
lane6195_GGTGAGTT_M00017912_15_M_B_cells_plate1_pool4_iTag69_L004_R1#93	65	164	98	33
lane6195_GGTGAGTT_M00017912_15_M_B_cells_plate1_pool4_iTag69_L004_R1#94	65	685	61	4
lane6195_GGTGAGTT_M00017912_15_M_B_cells_plate1_pool4_iTag69_L004_R1#95	65	291	89	24
lane6195_GGTGAGTT_M00017912_15_M_B_cells_plate1_pool4_iTag69_L004_R1#96	65	253	45	20
lane6195_GGTGAGTT_M00017912_15_M_B_cells_plate1_pool4_iTag69_L004_R1#97	65	208	76	11
lane6195_GGTGAGTT_M00017912_15_M_B_cells_plate1_pool4_iTag69_L004_R1#98	65	685	52	13
lane6195_GGTGAGTT_M00017912_15_M_B_cells_plate1_pool4_iTag69_L004_R1#99	65	462	48	17
lane6195_GGTGAGTT_M00017912_15_M_B_cells_plate1_pool4_iTag69_L004_R1#100	65	685	59	6
lane6195_TACCGAGC_M00018752_6_M_B_cells_plate1_pool4_iTag53_L004_R1#1	26	249	27	1
lane6195_TACCGAGC_M00018752_6_M_B_cells_plate1_pool4_iTag53_L004_R1#2	26	413	48	22
lane6195_TACCGAGC_M00018752_6_M_B_cells_plate1_pool4_iTag53_L004_R1#3	26	430	31	5
lane6195_TACCGAGC_M00018752_6_M_B_cells_plate1_pool4_iTag53_L004_R1#4	26	630	28	2
lane6195_TACCGAGC_M00018752_6_M_B_cells_plate1_pool4_iTag53_L004_R1#5	26	630	39	13
lane6195_TACCGAGC_M00018752_6_M_B_cells_plate1_pool4_iTag53_L004_R1#6	26	464	32	6
lane6195_TACCGAGC_M00018752_6_M_B_cells_plate1_pool4_iTag53_L004_R1#7	26	332	46	20
lane6195_TACCGAGC_M00018752_6_M_B_cells_plate1_pool4_iTag53_L004_R1#8	26	362	52	26
lane6195_TACCGAGC_M00018752_6_M_B_cells_plate1_pool4_iTag53_L004_R1#9	26	230	40	14
lane6195_TACCGAGC_M00018752_6_M_B_cells_plate1_pool4_iTag53_L004_R1#10	26	483	40	14
lane6195_TACCGAGC_M00018752_6_M_B_cells_plate1_pool4_iTag53_L004_R1#11	26	630	31	5
lane6195_TACCGAGC_M00018752_6_M_B_cells_plate1_pool4_iTag53_L004_R1#12	26	582	32	6
lane6195_TACCGAGC_M00018752_6_M_B_cells_plate1_pool4_iTag53_L004_R1#13	26	630	31	5
lane6195_TACCGAGC_M00018752_6_M_B_cells_plate1_pool4_iTag53_L004_R1#14	26	630	34	8
lane6195_TACCGAGC_M00018752_6_M_B_cells_plate1_pool4_iTag53_L004_R1#15	26	574	35	9
lane6195_TACCGAGC_M00018752_6_M_B_cells_plate1_pool4_iTag53_L004_R1#16	26	516	32	6
lane6195_TACCGAGC_M00018752_6_M_B_cells_plate1_pool4_iTag53_L004_R1#17	26	366	39	13
lane6195_TACCGAGC_M00018752_6_M_B_cells_plate1_pool4_iTag53_L004_R1#18	26	230	38	12
lane6195_TACCGAGC_M00018752_6_M_B_cells_plate1_pool4_iTag53_L004_R1#19	26	367	37	11
lane6195_TACCGAGC_M00018752_6_M_B_cells_plate1_pool4_iTag53_L004_R1#20	26	460	37	11
lane6195_TACCGAGC_M00018752_6_M_B_cells_plate1_pool4_iTag53_L004_R1#21	26	630	30	4
lane6195_TACCGAGC_M00018752_6_M_B_cells_plate1_pool4_iTag53_L004_R1#22	26	630	35	9
lane6195_TACCGAGC_M00018752_6_M_B_cells_plate1_pool4_iTag53_L004_R1#23	26	276	23	3
lane6195_TACCGAGC_M00018752_6_M_B_cells_plate1_pool4_iTag53_L004_R1#24	26	354	48	22
lane6195_TACCGAGC_M00018752_6_M_B_cells_plate1_pool4_iTag53_L004_R1#25	26	156	80	54
lane6195_TACCGAGC_M00018752_6_M_B_cells_plate1_pool4_iTag53_L004_R1#26	26	212	13	13
lane6195_TACCGAGC_M00018752_6_M_B_cells_plate1_pool4_iTag53_L004_R1#27	26	320	30	4
lane6195_TACCGAGC_M00018752_6_M_B_cells_plate1_pool4_iTag53_L004_R1#28	26	223	40	14
lane6195_TACCGAGC_M00018752_6_M_B_cells_plate1_pool4_iTag53_L004_R1#29	26	292	30	4
lane6195_TACCGAGC_M00018752_6_M_B_cells_plate1_pool4_iTag53_L004_R1#30	26	294	47	21
lane6195_TACCGAGC_M00018752_6_M_B_cells_plate1_pool4_iTag53_L004_R1#31	26	630	36	10
lane6195_TACCGAGC_M00018752_6_M_B_cells_plate1_pool4_iTag53_L004_R1#32	26	329	31	5
lane6195_TACCGAGC_M00018752_6_M_B_cells_plate1_pool4_iTag53_L004_R1#33	26	630	50	24
lane6195_TACCGAGC_M00018752_6_M_B_cells_plate1_pool4_iTag53_L004_R1#34	26	207	38	12
lane6195_TACCGAGC_M00018752_6_M_B_cells_plate1_pool4_iTag53_L004_R1#35	26	295	39	13
lane6195_TACCGAGC_M00018752_6_M_B_cells_plate1_pool4_iTag53_L004_R1#36	26	630	30	4
lane6195_TACCGAGC_M00018752_6_M_B_cells_plate1_pool4_iTag53_L004_R1#37	26	630	33	7
lane6195_TACCGAGC_M00018752_6_M_B_cells_plate1_pool4_iTag53_L004_R1#38	26	568	34	8
lane6195_TACCGAGC_M00018752_6_M_B_cells_plate1_pool4_iTag53_L004_R1#39	26	242	18	8
lane6195_TACCGAGC_M00018752_6_M_B_cells_plate1_pool4_iTag53_L004_R1#40	26	630	24	2
lane6195_TACCGAGC_M00018752_6_M_B_cells_plate1_pool4_iTag53_L004_R1#41	26	577	32	6
lane6195_TACCGAGC_M00018752_6_M_B_cells_plate1_pool4_iTag53_L004_R1#42	26	230	29	3
lane6195_TACCGAGC_M00018752_6_M_B_cells_plate1_pool4_iTag53_L004_R1#43	26	630	39	13
lane6195_TACCGAGC_M00018752_6_M_B_cells_plate1_pool4_iTag53_L004_R1#44	26	218	27	1
lane6195_TACCGAGC_M00018752_6_M_B_cells_plate1_pool4_iTag53_L004_R1#45	26	385	27	1
lane6195_TACCGAGC_M00018752_6_M_B_cells_plate1_pool4_iTag53_L004_R1#46	26	454	24	2
lane6195_TACCGAGC_M00018752_6_M_B_cells_plate1_pool4_iTag53_L004_R1#47	26	544	31	5
lane6195_TACCGAGC_M00018752_6_M_B_cells_plate1_pool4_iTag53_L004_R1#48	26	261	32	6
lane6195_TACCGAGC_M00018752_6_M_B_cells_plate1_pool4_iTag53_L004_R1#49	26	472	40	14
lane6195_TACCGAGC_M00018752_6_M_B_cells_plate1_pool4_iTag53_L004_R1#50	26	255	37	11
lane6195_TACCGAGC_M00018752_6_M_B_cells_plate1_pool4_iTag53_L004_R1#51	26	274	32	6
lane6195_TACCGAGC_M00018752_6_M_B_cells_plate1_pool4_iTag53_L004_R1#52	26	630	28	2
lane6195_TACCGAGC_M00018752_6_M_B_cells_plate1_pool4_iTag53_L004_R1#53	26	589	33	7
lane6195_TACCGAGC_M00018752_6_M_B_cells_plate1_pool4_iTag53_L004_R1#54	26	245	47	21
lane6195_TACCGAGC_M00018752_6_M_B_cells_plate1_pool4_iTag53_L004_R1#55	26	630	40	14
lane6195_TACCGAGC_M00018752_6_M_B_cells_plate1_pool4_iTag53_L004_R1#56	26	630	32	6
lane6195_TACCGAGC_M00018752_6_M_B_cells_plate1_pool4_iTag53_L004_R1#57	26	630	27	1
lane6195_TACCGAGC_M00018752_6_M_B_cells_plate1_pool4_iTag53_L004_R1#58	26	487	23	3
lane6195_TACCGAGC_M00018752_6_M_B_cells_plate1_pool4_iTag53_L004_R1#59	26	630	34	8
lane6195_TACCGAGC_M00018752_6_M_B_cells_plate1_pool4_iTag53_L004_R1#60	26	297	49	23
lane6195_TACCGAGC_M00018752_6_M_B_cells_plate1_pool4_iTag53_L004_R1#61	26	258	43	17
lane6195_TACCGAGC_M00018752_6_M_B_cells_plate1_pool4_iTag53_L004_R1#62	26	251	35	9
lane6195_TACCGAGC_M00018752_6_M_B_cells_plate1_pool4_iTag53_L004_R1#63	26	286	29	3
lane6195_TACCGAGC_M00018752_6_M_B_cells_plate1_pool4_iTag53_L004_R1#64	26	255	22	4
lane6195_TACCGAGC_M00018752_6_M_B_cells_plate1_pool4_iTag53_L004_R1#65	26	630	38	12
lane6195_TACCGAGC_M00018752_6_M_B_cells_plate1_pool4_iTag53_L004_R1#66	26	356	34	8
lane6195_TACCGAGC_M00018752_6_M_B_cells_plate1_pool4_iTag53_L004_R1#67	26	607	25	1
lane6195_TACCGAGC_M00018752_6_M_B_cells_plate1_pool4_iTag53_L004_R1#68	26	268	21	5
lane6195_TACCGAGC_M00018752_6_M_B_cells_plate1_pool4_iTag53_L004_R1#69	26	444	21	5
lane6195_TACCGAGC_M00018752_6_M_B_cells_plate1_pool4_iTag53_L004_R1#70	26	285	32	6
lane6195_TACCGAGC_M00018752_6_M_B_cells_plate1_pool4_iTag53_L004_R1#71	26	321	33	7
lane6195_TACCGAGC_M00018752_6_M_B_cells_plate1_pool4_iTag53_L004_R1#72	26	401	40	14
lane6195_TACCGAGC_M00018752_6_M_B_cells_plate1_pool4_iTag53_L004_R1#73	26	529	26	0
lane6195_TACCGAGC_M00018752_6_M_B_cells_plate1_pool4_iTag53_L004_R1#74	26	366	26	0
lane6195_TACCGAGC_M00018752_6_M_B_cells_plate1_pool4_iTag53_L004_R1#75	26	379	36	10
lane6195_TACCGAGC_M00018752_6_M_B_cells_plate1_pool4_iTag53_L004_R1#76	26	358	35	9
lane6195_TACCGAGC_M00018752_6_M_B_cells_plate1_pool4_iTag53_L004_R1#77	26	630	32	6
lane6195_TACCGAGC_M00018752_6_M_B_cells_plate1_pool4_iTag53_L004_R1#78	26	445	37	11
lane6195_TACCGAGC_M00018752_6_M_B_cells_plate1_pool4_iTag53_L004_R1#79	26	81	51	25
lane6195_TACCGAGC_M00018752_6_M_B_cells_plate1_pool4_iTag53_L004_R1#80	26	389	30	4
lane6195_TACCGAGC_M00018752_6_M_B_cells_plate1_pool4_iTag53_L004_R1#81	26	231	33	7
lane6195_TACCGAGC_M00018752_6_M_B_cells_plate1_pool4_iTag53_L004_R1#82	26	236	42	16
lane6195_TACCGAGC_M00018752_6_M_B_cells_plate1_pool4_iTag53_L004_R1#83	26	217	39	13
lane6195_TACCGAGC_M00018752_6_M_B_cells_plate1_pool4_iTag53_L004_R1#84	26	456	20	6
lane6195_TACCGAGC_M00018752_6_M_B_cells_plate1_pool4_iTag53_L004_R1#85	26	318	61	35
lane6195_TACCGAGC_M00018752_6_M_B_cells_plate1_pool4_iTag53_L004_R1#86	26	630	24	2
lane6195_TACCGAGC_M00018752_6_M_B_cells_plate1_pool4_iTag53_L004_R1#87	26	270	56	30
lane6195_TACCGAGC_M00018752_6_M_B_cells_plate1_pool4_iTag53_L004_R1#88	26	378	29	3
lane6195_TACCGAGC_M00018752_6_M_B_cells_plate1_pool4_iTag53_L004_R1#89	26	385	52	26
lane6195_TACCGAGC_M00018752_6_M_B_cells_plate1_pool4_iTag53_L004_R1#90	26	630	34	8
lane6195_TACCGAGC_M00018752_6_M_B_cells_plate1_pool4_iTag53_L004_R1#91	26	79	11	15
lane6195_TACCGAGC_M00018752_6_M_B_cells_plate1_pool4_iTag53_L004_R1#92	26	282	31	5
lane6195_TACCGAGC_M00018752_6_M_B_cells_plate1_pool4_iTag53_L004_R1#93	26	214	37	11
lane6195_TACCGAGC_M00018752_6_M_B_cells_plate1_pool4_iTag53_L004_R1#94	26	447	29	3
lane6195_TACCGAGC_M00018752_6_M_B_cells_plate1_pool4_iTag53_L004_R1#95	26	248	20	6
lane6195_TACCGAGC_M00018752_6_M_B_cells_plate1_pool4_iTag53_L004_R1#96	26	630	23	3
lane6195_TACCGAGC_M00018752_6_M_B_cells_plate1_pool4_iTag53_L004_R1#97	26	630	26	0
lane6195_TACCGAGC_M00018752_6_M_B_cells_plate1_pool4_iTag53_L004_R1#98	26	630	25	1
lane6195_TACCGAGC_M00018752_6_M_B_cells_plate1_pool4_iTag53_L004_R1#99	26	465	27	1
lane6195_TACCGAGC_M00018752_6_M_B_cells_plate1_pool4_iTag53_L004_R1#100	26	308	29	3
lane6195_TCTGCTGT_M00018359_9_M_B_cells_plate1_pool4_iTag19_L004_R1#1	39	394	29	10
lane6195_TCTGCTGT_M00018359_9_M_B_cells_plate1_pool4_iTag19_L004_R1#2	39	547	41	2
lane6195_TCTGCTGT_M00018359_9_M_B_cells_plate1_pool4_iTag19_L004_R1#3	39	280	26	13
lane6195_TCTGCTGT_M00018359_9_M_B_cells_plate1_pool4_iTag19_L004_R1#4	39	626	46	7
lane6195_TCTGCTGT_M00018359_9_M_B_cells_plate1_pool4_iTag19_L004_R1#5	39	484	34	5
lane6195_TCTGCTGT_M00018359_9_M_B_cells_plate1_pool4_iTag19_L004_R1#6	39	472	39	0
lane6195_TCTGCTGT_M00018359_9_M_B_cells_plate1_pool4_iTag19_L004_R1#7	39	629	48	9
lane6195_TCTGCTGT_M00018359_9_M_B_cells_plate1_pool4_iTag19_L004_R1#8	39	629	30	9
lane6195_TCTGCTGT_M00018359_9_M_B_cells_plate1_pool4_iTag19_L004_R1#9	39	501	22	17
lane6195_TCTGCTGT_M00018359_9_M_B_cells_plate1_pool4_iTag19_L004_R1#10	39	629	46	7
lane6195_TCTGCTGT_M00018359_9_M_B_cells_plate1_pool4_iTag19_L004_R1#11	39	367	34	5
lane6195_TCTGCTGT_M00018359_9_M_B_cells_plate1_pool4_iTag19_L004_R1#12	39	629	37	2
lane6195_TCTGCTGT_M00018359_9_M_B_cells_plate1_pool4_iTag19_L004_R1#13	39	629	47	8
lane6195_TCTGCTGT_M00018359_9_M_B_cells_plate1_pool4_iTag19_L004_R1#14	39	517	29	10
lane6195_TCTGCTGT_M00018359_9_M_B_cells_plate1_pool4_iTag19_L004_R1#15	39	626	39	0
lane6195_TCTGCTGT_M00018359_9_M_B_cells_plate1_pool4_iTag19_L004_R1#16	39	490	30	9
lane6195_TCTGCTGT_M00018359_9_M_B_cells_plate1_pool4_iTag19_L004_R1#17	39	80	38	1
lane6195_TCTGCTGT_M00018359_9_M_B_cells_plate1_pool4_iTag19_L004_R1#18	39	342	53	14
lane6195_TCTGCTGT_M00018359_9_M_B_cells_plate1_pool4_iTag19_L004_R1#19	39	498	49	10
lane6195_TCTGCTGT_M00018359_9_M_B_cells_plate1_pool4_iTag19_L004_R1#20	39	468	49	10
lane6195_TCTGCTGT_M00018359_9_M_B_cells_plate1_pool4_iTag19_L004_R1#21	39	572	34	5
lane6195_TCTGCTGT_M00018359_9_M_B_cells_plate1_pool4_iTag19_L004_R1#22	39	397	48	9
lane6195_TCTGCTGT_M00018359_9_M_B_cells_plate1_pool4_iTag19_L004_R1#23	39	125	108	69
lane6195_TCTGCTGT_M00018359_9_M_B_cells_plate1_pool4_iTag19_L004_R1#24	39	302	33	6
lane6195_TCTGCTGT_M00018359_9_M_B_cells_plate1_pool4_iTag19_L004_R1#25	39	250	38	1
lane6195_TCTGCTGT_M00018359_9_M_B_cells_plate1_pool4_iTag19_L004_R1#26	39	77	28	11
lane6195_TCTGCTGT_M00018359_9_M_B_cells_plate1_pool4_iTag19_L004_R1#27	39	629	47	8
lane6195_TCTGCTGT_M00018359_9_M_B_cells_plate1_pool4_iTag19_L004_R1#28	39	346	33	6
lane6195_TCTGCTGT_M00018359_9_M_B_cells_plate1_pool4_iTag19_L004_R1#29	39	288	45	6
lane6195_TCTGCTGT_M00018359_9_M_B_cells_plate1_pool4_iTag19_L004_R1#30	39	515	36	3
lane6195_TCTGCTGT_M00018359_9_M_B_cells_plate1_pool4_iTag19_L004_R1#31	39	379	60	21
lane6195_TCTGCTGT_M00018359_9_M_B_cells_plate1_pool4_iTag19_L004_R1#32	39	387	39	0
lane6195_TCTGCTGT_M00018359_9_M_B_cells_plate1_pool4_iTag19_L004_R1#33	39	629	41	2
lane6195_TCTGCTGT_M00018359_9_M_B_cells_plate1_pool4_iTag19_L004_R1#34	39	506	59	20
lane6195_TCTGCTGT_M00018359_9_M_B_cells_plate1_pool4_iTag19_L004_R1#35	39	629	32	7
lane6195_TCTGCTGT_M00018359_9_M_B_cells_plate1_pool4_iTag19_L004_R1#36	39	629	34	5
lane6195_TCTGCTGT_M00018359_9_M_B_cells_plate1_pool4_iTag19_L004_R1#37	39	379	44	5
lane6195_TCTGCTGT_M00018359_9_M_B_cells_plate1_pool4_iTag19_L004_R1#38	39	471	43	4
lane6195_TCTGCTGT_M00018359_9_M_B_cells_plate1_pool4_iTag19_L004_R1#39	39	292	45	6
lane6195_TCTGCTGT_M00018359_9_M_B_cells_plate1_pool4_iTag19_L004_R1#40	39	553	39	0
lane6195_TCTGCTGT_M00018359_9_M_B_cells_plate1_pool4_iTag19_L004_R1#41	39	97	26	13
lane6195_TCTGCTGT_M00018359_9_M_B_cells_plate1_pool4_iTag19_L004_R1#42	39	629	31	8
lane6195_TCTGCTGT_M00018359_9_M_B_cells_plate1_pool4_iTag19_L004_R1#43	39	299	26	13
lane6195_TCTGCTGT_M00018359_9_M_B_cells_plate1_pool4_iTag19_L004_R1#44	39	203	79	40
lane6195_TCTGCTGT_M00018359_9_M_B_cells_plate1_pool4_iTag19_L004_R1#45	39	629	60	21
lane6195_TCTGCTGT_M00018359_9_M_B_cells_plate1_pool4_iTag19_L004_R1#46	39	629	47	8
lane6195_TCTGCTGT_M00018359_9_M_B_cells_plate1_pool4_iTag19_L004_R1#47	39	228	32	7
lane6195_TCTGCTGT_M00018359_9_M_B_cells_plate1_pool4_iTag19_L004_R1#48	39	479	44	5
lane6195_TCTGCTGT_M00018359_9_M_B_cells_plate1_pool4_iTag19_L004_R1#49	39	629	31	8
lane6195_TCTGCTGT_M00018359_9_M_B_cells_plate1_pool4_iTag19_L004_R1#50	39	629	77	38
lane6195_TCTGCTGT_M00018359_9_M_B_cells_plate1_pool4_iTag19_L004_R1#51	39	629	38	1
lane6195_TCTGCTGT_M00018359_9_M_B_cells_plate1_pool4_iTag19_L004_R1#52	39	456	43	4
lane6195_TCTGCTGT_M00018359_9_M_B_cells_plate1_pool4_iTag19_L004_R1#53	39	477	48	9
lane6195_TCTGCTGT_M00018359_9_M_B_cells_plate1_pool4_iTag19_L004_R1#54	39	629	26	13
lane6195_TCTGCTGT_M00018359_9_M_B_cells_plate1_pool4_iTag19_L004_R1#55	39	582	28	11
lane6195_TCTGCTGT_M00018359_9_M_B_cells_plate1_pool4_iTag19_L004_R1#56	39	408	10	29
lane6195_TCTGCTGT_M00018359_9_M_B_cells_plate1_pool4_iTag19_L004_R1#57	39	629	43	4
lane6195_TCTGCTGT_M00018359_9_M_B_cells_plate1_pool4_iTag19_L004_R1#58	39	300	38	1
lane6195_TCTGCTGT_M00018359_9_M_B_cells_plate1_pool4_iTag19_L004_R1#59	39	259	34	5
lane6195_TCTGCTGT_M00018359_9_M_B_cells_plate1_pool4_iTag19_L004_R1#60	39	629	37	2
lane6195_TCTGCTGT_M00018359_9_M_B_cells_plate1_pool4_iTag19_L004_R1#61	39	414	45	6
lane6195_TCTGCTGT_M00018359_9_M_B_cells_plate1_pool4_iTag19_L004_R1#62	39	416	54	15
lane6195_TCTGCTGT_M00018359_9_M_B_cells_plate1_pool4_iTag19_L004_R1#63	39	629	33	6
lane6195_TCTGCTGT_M00018359_9_M_B_cells_plate1_pool4_iTag19_L004_R1#64	39	70	10	29
lane6195_TCTGCTGT_M00018359_9_M_B_cells_plate1_pool4_iTag19_L004_R1#65	39	629	37	2
lane6195_TCTGCTGT_M00018359_9_M_B_cells_plate1_pool4_iTag19_L004_R1#66	39	378	45	6
lane6195_TCTGCTGT_M00018359_9_M_B_cells_plate1_pool4_iTag19_L004_R1#67	39	489	48	9
lane6195_TCTGCTGT_M00018359_9_M_B_cells_plate1_pool4_iTag19_L004_R1#68	39	287	38	1
lane6195_TCTGCTGT_M00018359_9_M_B_cells_plate1_pool4_iTag19_L004_R1#69	39	507	34	5
lane6195_TCTGCTGT_M00018359_9_M_B_cells_plate1_pool4_iTag19_L004_R1#70	39	629	29	10
lane6195_TCTGCTGT_M00018359_9_M_B_cells_plate1_pool4_iTag19_L004_R1#71	39	629	31	8
lane6195_TCTGCTGT_M00018359_9_M_B_cells_plate1_pool4_iTag19_L004_R1#72	39	271	33	6
lane6195_TCTGCTGT_M00018359_9_M_B_cells_plate1_pool4_iTag19_L004_R1#73	39	282	24	15
lane6195_TCTGCTGT_M00018359_9_M_B_cells_plate1_pool4_iTag19_L004_R1#74	39	399	26	13
lane6195_TCTGCTGT_M00018359_9_M_B_cells_plate1_pool4_iTag19_L004_R1#75	39	289	38	1
lane6195_TCTGCTGT_M00018359_9_M_B_cells_plate1_pool4_iTag19_L004_R1#76	39	387	43	4
lane6195_TCTGCTGT_M00018359_9_M_B_cells_plate1_pool4_iTag19_L004_R1#77	39	297	64	25
lane6195_TCTGCTGT_M00018359_9_M_B_cells_plate1_pool4_iTag19_L004_R1#78	39	485	43	4
lane6195_TCTGCTGT_M00018359_9_M_B_cells_plate1_pool4_iTag19_L004_R1#79	39	144	23	16
lane6195_TCTGCTGT_M00018359_9_M_B_cells_plate1_pool4_iTag19_L004_R1#80	39	515	37	2
lane6195_TCTGCTGT_M00018359_9_M_B_cells_plate1_pool4_iTag19_L004_R1#81	39	220	18	21
lane6195_TCTGCTGT_M00018359_9_M_B_cells_plate1_pool4_iTag19_L004_R1#82	39	213	97	58
lane6195_TCTGCTGT_M00018359_9_M_B_cells_plate1_pool4_iTag19_L004_R1#83	39	345	33	6
lane6195_TCTGCTGT_M00018359_9_M_B_cells_plate1_pool4_iTag19_L004_R1#84	39	629	45	6
lane6195_TCTGCTGT_M00018359_9_M_B_cells_plate1_pool4_iTag19_L004_R1#85	39	553	35	4
lane6195_TCTGCTGT_M00018359_9_M_B_cells_plate1_pool4_iTag19_L004_R1#86	39	551	43	4
lane6195_TCTGCTGT_M00018359_9_M_B_cells_plate1_pool4_iTag19_L004_R1#87	39	346	28	11
lane6195_TCTGCTGT_M00018359_9_M_B_cells_plate1_pool4_iTag19_L004_R1#88	39	450	28	11
lane6195_TCTGCTGT_M00018359_9_M_B_cells_plate1_pool4_iTag19_L004_R1#89	39	252	17	22
lane6195_TCTGCTGT_M00018359_9_M_B_cells_plate1_pool4_iTag19_L004_R1#90	39	168	81	42
lane6195_TCTGCTGT_M00018359_9_M_B_cells_plate1_pool4_iTag19_L004_R1#91	39	584	59	20
lane6195_TCTGCTGT_M00018359_9_M_B_cells_plate1_pool4_iTag19_L004_R1#92	39	628	29	10
lane6195_TCTGCTGT_M00018359_9_M_B_cells_plate1_pool4_iTag19_L004_R1#93	39	629	28	11
lane6195_TCTGCTGT_M00018359_9_M_B_cells_plate1_pool4_iTag19_L004_R1#94	39	407	38	1
lane6195_TCTGCTGT_M00018359_9_M_B_cells_plate1_pool4_iTag19_L004_R1#95	39	416	36	3
lane6195_TCTGCTGT_M00018359_9_M_B_cells_plate1_pool4_iTag19_L004_R1#96	39	321	44	5
lane6195_TCTGCTGT_M00018359_9_M_B_cells_plate1_pool4_iTag19_L004_R1#97	39	149	73	34
lane6195_TCTGCTGT_M00018359_9_M_B_cells_plate1_pool4_iTag19_L004_R1#98	39	629	42	3
lane6195_TCTGCTGT_M00018359_9_M_B_cells_plate1_pool4_iTag19_L004_R1#99	39	510	34	5
lane6195_TCTGCTGT_M00018359_9_M_B_cells_plate1_pool4_iTag19_L004_R1#100	39	262	39	0
lane6193_GATCTCTT_M00017912_15_M_CD4_T_Cells_plate1_pool2_iTag70_L002_R1#1	65	212	65	0
lane6193_GATCTCTT_M00017912_15_M_CD4_T_Cells_plate1_pool2_iTag70_L002_R1#2	65	301	53	12
lane6193_GATCTCTT_M00017912_15_M_CD4_T_Cells_plate1_pool2_iTag70_L002_R1#3	65	329	62	3
lane6193_GATCTCTT_M00017912_15_M_CD4_T_Cells_plate1_pool2_iTag70_L002_R1#4	65	269	76	11
lane6193_GATCTCTT_M00017912_15_M_CD4_T_Cells_plate1_pool2_iTag70_L002_R1#5	65	502	87	22
lane6193_GATCTCTT_M00017912_15_M_CD4_T_Cells_plate1_pool2_iTag70_L002_R1#6	65	334	84	19
lane6193_GATCTCTT_M00017912_15_M_CD4_T_Cells_plate1_pool2_iTag70_L002_R1#7	65	502	50	15
lane6193_GATCTCTT_M00017912_15_M_CD4_T_Cells_plate1_pool2_iTag70_L002_R1#8	65	200	66	1
lane6193_GATCTCTT_M00017912_15_M_CD4_T_Cells_plate1_pool2_iTag70_L002_R1#9	65	502	75	10
lane6193_GATCTCTT_M00017912_15_M_CD4_T_Cells_plate1_pool2_iTag70_L002_R1#10	65	459	72	7
lane6193_GATCTCTT_M00017912_15_M_CD4_T_Cells_plate1_pool2_iTag70_L002_R1#11	65	254	38	27
lane6193_GATCTCTT_M00017912_15_M_CD4_T_Cells_plate1_pool2_iTag70_L002_R1#12	65	469	56	9
lane6193_GATCTCTT_M00017912_15_M_CD4_T_Cells_plate1_pool2_iTag70_L002_R1#13	65	447	46	19
lane6193_GATCTCTT_M00017912_15_M_CD4_T_Cells_plate1_pool2_iTag70_L002_R1#14	65	502	86	21
lane6193_GATCTCTT_M00017912_15_M_CD4_T_Cells_plate1_pool2_iTag70_L002_R1#15	65	409	48	17
lane6193_GATCTCTT_M00017912_15_M_CD4_T_Cells_plate1_pool2_iTag70_L002_R1#16	65	177	41	24
lane6193_GATCTCTT_M00017912_15_M_CD4_T_Cells_plate1_pool2_iTag70_L002_R1#17	65	502	44	21
lane6193_GATCTCTT_M00017912_15_M_CD4_T_Cells_plate1_pool2_iTag70_L002_R1#18	65	169	39	26
lane6193_GATCTCTT_M00017912_15_M_CD4_T_Cells_plate1_pool2_iTag70_L002_R1#19	65	121	86	21
lane6193_GATCTCTT_M00017912_15_M_CD4_T_Cells_plate1_pool2_iTag70_L002_R1#20	65	261	81	16
lane6193_GATCTCTT_M00017912_15_M_CD4_T_Cells_plate1_pool2_iTag70_L002_R1#21	65	473	60	5
lane6193_GATCTCTT_M00017912_15_M_CD4_T_Cells_plate1_pool2_iTag70_L002_R1#22	65	502	94	29
lane6193_GATCTCTT_M00017912_15_M_CD4_T_Cells_plate1_pool2_iTag70_L002_R1#23	65	502	50	15
lane6193_GATCTCTT_M00017912_15_M_CD4_T_Cells_plate1_pool2_iTag70_L002_R1#24	65	87	39	26
lane6193_GATCTCTT_M00017912_15_M_CD4_T_Cells_plate1_pool2_iTag70_L002_R1#25	65	502	57	8
lane6193_GATCTCTT_M00017912_15_M_CD4_T_Cells_plate1_pool2_iTag70_L002_R1#26	65	313	66	1
lane6193_GATCTCTT_M00017912_15_M_CD4_T_Cells_plate1_pool2_iTag70_L002_R1#27	65	502	69	4
lane6193_GATCTCTT_M00017912_15_M_CD4_T_Cells_plate1_pool2_iTag70_L002_R1#28	65	166	80	15
lane6193_GATCTCTT_M00017912_15_M_CD4_T_Cells_plate1_pool2_iTag70_L002_R1#29	65	261	47	18
lane6193_GATCTCTT_M00017912_15_M_CD4_T_Cells_plate1_pool2_iTag70_L002_R1#30	65	214	43	22
lane6193_GATCTCTT_M00017912_15_M_CD4_T_Cells_plate1_pool2_iTag70_L002_R1#31	65	111	78	13
lane6193_GATCTCTT_M00017912_15_M_CD4_T_Cells_plate1_pool2_iTag70_L002_R1#32	65	460	55	10
lane6193_GATCTCTT_M00017912_15_M_CD4_T_Cells_plate1_pool2_iTag70_L002_R1#33	65	489	35	30
lane6193_GATCTCTT_M00017912_15_M_CD4_T_Cells_plate1_pool2_iTag70_L002_R1#34	65	396	47	18
lane6193_GATCTCTT_M00017912_15_M_CD4_T_Cells_plate1_pool2_iTag70_L002_R1#35	65	502	41	24
lane6193_GATCTCTT_M00017912_15_M_CD4_T_Cells_plate1_pool2_iTag70_L002_R1#36	65	189	35	30
lane6193_GATCTCTT_M00017912_15_M_CD4_T_Cells_plate1_pool2_iTag70_L002_R1#37	65	390	68	3
lane6193_GATCTCTT_M00017912_15_M_CD4_T_Cells_plate1_pool2_iTag70_L002_R1#38	65	453	58	7
lane6193_GATCTCTT_M00017912_15_M_CD4_T_Cells_plate1_pool2_iTag70_L002_R1#39	65	502	45	20
lane6193_GATCTCTT_M00017912_15_M_CD4_T_Cells_plate1_pool2_iTag70_L002_R1#40	65	294	36	29
lane6193_GATCTCTT_M00017912_15_M_CD4_T_Cells_plate1_pool2_iTag70_L002_R1#41	65	129	62	3
lane6193_GATCTCTT_M00017912_15_M_CD4_T_Cells_plate1_pool2_iTag70_L002_R1#42	65	166	85	20
lane6193_GATCTCTT_M00017912_15_M_CD4_T_Cells_plate1_pool2_iTag70_L002_R1#43	65	502	41	24
lane6193_GATCTCTT_M00017912_15_M_CD4_T_Cells_plate1_pool2_iTag70_L002_R1#44	65	361	46	19
lane6193_GATCTCTT_M00017912_15_M_CD4_T_Cells_plate1_pool2_iTag70_L002_R1#45	65	502	72	7
lane6193_GATCTCTT_M00017912_15_M_CD4_T_Cells_plate1_pool2_iTag70_L002_R1#46	65	365	53	12
lane6193_GATCTCTT_M00017912_15_M_CD4_T_Cells_plate1_pool2_iTag70_L002_R1#47	65	169	106	41
lane6193_GATCTCTT_M00017912_15_M_CD4_T_Cells_plate1_pool2_iTag70_L002_R1#48	65	502	37	28
lane6193_GATCTCTT_M00017912_15_M_CD4_T_Cells_plate1_pool2_iTag70_L002_R1#49	65	498	41	24
lane6193_GATCTCTT_M00017912_15_M_CD4_T_Cells_plate1_pool2_iTag70_L002_R1#50	65	193	32	33
lane6193_GATCTCTT_M00017912_15_M_CD4_T_Cells_plate1_pool2_iTag70_L002_R1#51	65	502	49	16
lane6193_GATCTCTT_M00017912_15_M_CD4_T_Cells_plate1_pool2_iTag70_L002_R1#52	65	125	78	13
lane6193_GATCTCTT_M00017912_15_M_CD4_T_Cells_plate1_pool2_iTag70_L002_R1#53	65	502	40	25
lane6193_GATCTCTT_M00017912_15_M_CD4_T_Cells_plate1_pool2_iTag70_L002_R1#54	65	502	68	3
lane6193_GATCTCTT_M00017912_15_M_CD4_T_Cells_plate1_pool2_iTag70_L002_R1#55	65	259	59	6
lane6193_GATCTCTT_M00017912_15_M_CD4_T_Cells_plate1_pool2_iTag70_L002_R1#56	65	153	65	0
lane6193_GATCTCTT_M00017912_15_M_CD4_T_Cells_plate1_pool2_iTag70_L002_R1#57	65	502	43	22
lane6193_GATCTCTT_M00017912_15_M_CD4_T_Cells_plate1_pool2_iTag70_L002_R1#58	65	502	51	14
lane6193_GATCTCTT_M00017912_15_M_CD4_T_Cells_plate1_pool2_iTag70_L002_R1#59	65	502	39	26
lane6193_GATCTCTT_M00017912_15_M_CD4_T_Cells_plate1_pool2_iTag70_L002_R1#60	65	435	74	9
lane6193_GATCTCTT_M00017912_15_M_CD4_T_Cells_plate1_pool2_iTag70_L002_R1#61	65	387	73	8
lane6193_GATCTCTT_M00017912_15_M_CD4_T_Cells_plate1_pool2_iTag70_L002_R1#62	65	502	49	16
lane6193_GATCTCTT_M00017912_15_M_CD4_T_Cells_plate1_pool2_iTag70_L002_R1#63	65	207	80	15
lane6193_GATCTCTT_M00017912_15_M_CD4_T_Cells_plate1_pool2_iTag70_L002_R1#64	65	502	58	7
lane6193_GATCTCTT_M00017912_15_M_CD4_T_Cells_plate1_pool2_iTag70_L002_R1#65	65	502	50	15
lane6193_GATCTCTT_M00017912_15_M_CD4_T_Cells_plate1_pool2_iTag70_L002_R1#66	65	485	79	14
lane6193_GATCTCTT_M00017912_15_M_CD4_T_Cells_plate1_pool2_iTag70_L002_R1#67	65	502	70	5
lane6193_GATCTCTT_M00017912_15_M_CD4_T_Cells_plate1_pool2_iTag70_L002_R1#68	65	479	61	4
lane6193_GATCTCTT_M00017912_15_M_CD4_T_Cells_plate1_pool2_iTag70_L002_R1#69	65	328	73	8
lane6193_GATCTCTT_M00017912_15_M_CD4_T_Cells_plate1_pool2_iTag70_L002_R1#70	65	502	65	0
lane6193_GATCTCTT_M00017912_15_M_CD4_T_Cells_plate1_pool2_iTag70_L002_R1#71	65	340	60	5
lane6193_GATCTCTT_M00017912_15_M_CD4_T_Cells_plate1_pool2_iTag70_L002_R1#72	65	179	59	6
lane6193_GATCTCTT_M00017912_15_M_CD4_T_Cells_plate1_pool2_iTag70_L002_R1#73	65	436	47	18
lane6193_GATCTCTT_M00017912_15_M_CD4_T_Cells_plate1_pool2_iTag70_L002_R1#74	65	252	89	24
lane6193_GATCTCTT_M00017912_15_M_CD4_T_Cells_plate1_pool2_iTag70_L002_R1#75	65	348	50	15
lane6193_GATCTCTT_M00017912_15_M_CD4_T_Cells_plate1_pool2_iTag70_L002_R1#76	65	502	33	32
lane6193_GATCTCTT_M00017912_15_M_CD4_T_Cells_plate1_pool2_iTag70_L002_R1#77	65	254	67	2
lane6193_GATCTCTT_M00017912_15_M_CD4_T_Cells_plate1_pool2_iTag70_L002_R1#78	65	332	66	1
lane6193_GATCTCTT_M00017912_15_M_CD4_T_Cells_plate1_pool2_iTag70_L002_R1#79	65	419	47	18
lane6193_GATCTCTT_M00017912_15_M_CD4_T_Cells_plate1_pool2_iTag70_L002_R1#80	65	390	64	1
lane6193_GATCTCTT_M00017912_15_M_CD4_T_Cells_plate1_pool2_iTag70_L002_R1#81	65	240	41	24
lane6193_GATCTCTT_M00017912_15_M_CD4_T_Cells_plate1_pool2_iTag70_L002_R1#82	65	362	68	3
lane6193_GATCTCTT_M00017912_15_M_CD4_T_Cells_plate1_pool2_iTag70_L002_R1#83	65	215	82	17
lane6193_GATCTCTT_M00017912_15_M_CD4_T_Cells_plate1_pool2_iTag70_L002_R1#84	65	502	44	21
lane6193_GATCTCTT_M00017912_15_M_CD4_T_Cells_plate1_pool2_iTag70_L002_R1#85	65	178	72	7
lane6193_GATCTCTT_M00017912_15_M_CD4_T_Cells_plate1_pool2_iTag70_L002_R1#86	65	502	55	10
lane6193_GATCTCTT_M00017912_15_M_CD4_T_Cells_plate1_pool2_iTag70_L002_R1#87	65	237	46	19
lane6193_GATCTCTT_M00017912_15_M_CD4_T_Cells_plate1_pool2_iTag70_L002_R1#88	65	502	51	14
lane6193_GATCTCTT_M00017912_15_M_CD4_T_Cells_plate1_pool2_iTag70_L002_R1#89	65	425	57	8
lane6193_GATCTCTT_M00017912_15_M_CD4_T_Cells_plate1_pool2_iTag70_L002_R1#90	65	194	81	16
lane6193_GATCTCTT_M00017912_15_M_CD4_T_Cells_plate1_pool2_iTag70_L002_R1#91	65	493	47	18
lane6193_GATCTCTT_M00017912_15_M_CD4_T_Cells_plate1_pool2_iTag70_L002_R1#92	65	502	60	5
lane6193_GATCTCTT_M00017912_15_M_CD4_T_Cells_plate1_pool2_iTag70_L002_R1#93	65	502	38	27
lane6193_GATCTCTT_M00017912_15_M_CD4_T_Cells_plate1_pool2_iTag70_L002_R1#94	65	502	56	9
lane6193_GATCTCTT_M00017912_15_M_CD4_T_Cells_plate1_pool2_iTag70_L002_R1#95	65	302	37	28
lane6193_GATCTCTT_M00017912_15_M_CD4_T_Cells_plate1_pool2_iTag70_L002_R1#96	65	186	53	12
lane6193_GATCTCTT_M00017912_15_M_CD4_T_Cells_plate1_pool2_iTag70_L002_R1#97	65	353	58	7
lane6193_GATCTCTT_M00017912_15_M_CD4_T_Cells_plate1_pool2_iTag70_L002_R1#98	65	280	70	5
lane6193_GATCTCTT_M00017912_15_M_CD4_T_Cells_plate1_pool2_iTag70_L002_R1#99	65	502	42	23
lane6193_GATCTCTT_M00017912_15_M_CD4_T_Cells_plate1_pool2_iTag70_L002_R1#100	65	502	64	1
lane6194_GCATGGCT_M00017620_24_M_CD4_T_Cells_plate1_pool3_iTag78_L003_R1#1	104	643	105	1
lane6194_GCATGGCT_M00017620_24_M_CD4_T_Cells_plate1_pool3_iTag78_L003_R1#2	104	227	104	0
lane6194_GCATGGCT_M00017620_24_M_CD4_T_Cells_plate1_pool3_iTag78_L003_R1#3	104	643	108	4
lane6194_GCATGGCT_M00017620_24_M_CD4_T_Cells_plate1_pool3_iTag78_L003_R1#4	104	643	121	17
lane6194_GCATGGCT_M00017620_24_M_CD4_T_Cells_plate1_pool3_iTag78_L003_R1#5	104	487	123	19
lane6194_GCATGGCT_M00017620_24_M_CD4_T_Cells_plate1_pool3_iTag78_L003_R1#6	104	418	118	14
lane6194_GCATGGCT_M00017620_24_M_CD4_T_Cells_plate1_pool3_iTag78_L003_R1#7	104	310	83	21
lane6194_GCATGGCT_M00017620_24_M_CD4_T_Cells_plate1_pool3_iTag78_L003_R1#8	104	530	103	1
lane6194_GCATGGCT_M00017620_24_M_CD4_T_Cells_plate1_pool3_iTag78_L003_R1#9	104	643	120	16
lane6194_GCATGGCT_M00017620_24_M_CD4_T_Cells_plate1_pool3_iTag78_L003_R1#10	104	314	92	12
lane6194_GCATGGCT_M00017620_24_M_CD4_T_Cells_plate1_pool3_iTag78_L003_R1#11	104	407	105	1
lane6194_GCATGGCT_M00017620_24_M_CD4_T_Cells_plate1_pool3_iTag78_L003_R1#12	104	251	73	31
lane6194_GCATGGCT_M00017620_24_M_CD4_T_Cells_plate1_pool3_iTag78_L003_R1#13	104	643	97	7
lane6194_GCATGGCT_M00017620_24_M_CD4_T_Cells_plate1_pool3_iTag78_L003_R1#14	104	384	122	18
lane6194_GCATGGCT_M00017620_24_M_CD4_T_Cells_plate1_pool3_iTag78_L003_R1#15	104	616	88	16
lane6194_GCATGGCT_M00017620_24_M_CD4_T_Cells_plate1_pool3_iTag78_L003_R1#16	104	558	100	4
lane6194_GCATGGCT_M00017620_24_M_CD4_T_Cells_plate1_pool3_iTag78_L003_R1#17	104	464	131	27
lane6194_GCATGGCT_M00017620_24_M_CD4_T_Cells_plate1_pool3_iTag78_L003_R1#18	104	643	123	19
lane6194_GCATGGCT_M00017620_24_M_CD4_T_Cells_plate1_pool3_iTag78_L003_R1#19	104	427	117	13
lane6194_GCATGGCT_M00017620_24_M_CD4_T_Cells_plate1_pool3_iTag78_L003_R1#20	104	405	99	5
lane6194_GCATGGCT_M00017620_24_M_CD4_T_Cells_plate1_pool3_iTag78_L003_R1#21	104	391	97	7
lane6194_GCATGGCT_M00017620_24_M_CD4_T_Cells_plate1_pool3_iTag78_L003_R1#22	104	421	125	21
lane6194_GCATGGCT_M00017620_24_M_CD4_T_Cells_plate1_pool3_iTag78_L003_R1#23	104	564	115	11
lane6194_GCATGGCT_M00017620_24_M_CD4_T_Cells_plate1_pool3_iTag78_L003_R1#24	104	473	64	40
lane6194_GCATGGCT_M00017620_24_M_CD4_T_Cells_plate1_pool3_iTag78_L003_R1#25	104	346	109	5
lane6194_GCATGGCT_M00017620_24_M_CD4_T_Cells_plate1_pool3_iTag78_L003_R1#26	104	442	122	18
lane6194_GCATGGCT_M00017620_24_M_CD4_T_Cells_plate1_pool3_iTag78_L003_R1#27	104	643	110	6
lane6194_GCATGGCT_M00017620_24_M_CD4_T_Cells_plate1_pool3_iTag78_L003_R1#28	104	116	147	43
lane6194_GCATGGCT_M00017620_24_M_CD4_T_Cells_plate1_pool3_iTag78_L003_R1#29	104	420	99	5
lane6194_GCATGGCT_M00017620_24_M_CD4_T_Cells_plate1_pool3_iTag78_L003_R1#30	104	472	62	42
lane6194_GCATGGCT_M00017620_24_M_CD4_T_Cells_plate1_pool3_iTag78_L003_R1#31	104	303	116	12
lane6194_GCATGGCT_M00017620_24_M_CD4_T_Cells_plate1_pool3_iTag78_L003_R1#32	104	643	55	49
lane6194_GCATGGCT_M00017620_24_M_CD4_T_Cells_plate1_pool3_iTag78_L003_R1#33	104	92	139	35
lane6194_GCATGGCT_M00017620_24_M_CD4_T_Cells_plate1_pool3_iTag78_L003_R1#34	104	643	100	4
lane6194_GCATGGCT_M00017620_24_M_CD4_T_Cells_plate1_pool3_iTag78_L003_R1#35	104	643	108	4
lane6194_GCATGGCT_M00017620_24_M_CD4_T_Cells_plate1_pool3_iTag78_L003_R1#36	104	643	97	7
lane6194_GCATGGCT_M00017620_24_M_CD4_T_Cells_plate1_pool3_iTag78_L003_R1#37	104	558	125	21
lane6194_GCATGGCT_M00017620_24_M_CD4_T_Cells_plate1_pool3_iTag78_L003_R1#38	104	611	95	9
lane6194_GCATGGCT_M00017620_24_M_CD4_T_Cells_plate1_pool3_iTag78_L003_R1#39	104	504	117	13
lane6194_GCATGGCT_M00017620_24_M_CD4_T_Cells_plate1_pool3_iTag78_L003_R1#40	104	643	123	19
lane6194_GCATGGCT_M00017620_24_M_CD4_T_Cells_plate1_pool3_iTag78_L003_R1#41	104	351	108	4
lane6194_GCATGGCT_M00017620_24_M_CD4_T_Cells_plate1_pool3_iTag78_L003_R1#42	104	271	61	43
lane6194_GCATGGCT_M00017620_24_M_CD4_T_Cells_plate1_pool3_iTag78_L003_R1#43	104	643	98	6
lane6194_GCATGGCT_M00017620_24_M_CD4_T_Cells_plate1_pool3_iTag78_L003_R1#44	104	489	75	29
lane6194_GCATGGCT_M00017620_24_M_CD4_T_Cells_plate1_pool3_iTag78_L003_R1#45	104	364	85	19
lane6194_GCATGGCT_M00017620_24_M_CD4_T_Cells_plate1_pool3_iTag78_L003_R1#46	104	643	104	0
lane6194_GCATGGCT_M00017620_24_M_CD4_T_Cells_plate1_pool3_iTag78_L003_R1#47	104	643	94	10
lane6194_GCATGGCT_M00017620_24_M_CD4_T_Cells_plate1_pool3_iTag78_L003_R1#48	104	263	100	4
lane6194_GCATGGCT_M00017620_24_M_CD4_T_Cells_plate1_pool3_iTag78_L003_R1#49	104	643	57	47
lane6194_GCATGGCT_M00017620_24_M_CD4_T_Cells_plate1_pool3_iTag78_L003_R1#50	104	340	117	13
lane6194_GCATGGCT_M00017620_24_M_CD4_T_Cells_plate1_pool3_iTag78_L003_R1#51	104	351	107	3
lane6194_GCATGGCT_M00017620_24_M_CD4_T_Cells_plate1_pool3_iTag78_L003_R1#52	104	485	103	1
lane6194_GCATGGCT_M00017620_24_M_CD4_T_Cells_plate1_pool3_iTag78_L003_R1#53	104	643	120	16
lane6194_GCATGGCT_M00017620_24_M_CD4_T_Cells_plate1_pool3_iTag78_L003_R1#54	104	362	100	4
lane6194_GCATGGCT_M00017620_24_M_CD4_T_Cells_plate1_pool3_iTag78_L003_R1#55	104	273	76	28
lane6194_GCATGGCT_M00017620_24_M_CD4_T_Cells_plate1_pool3_iTag78_L003_R1#56	104	643	116	12
lane6194_GCATGGCT_M00017620_24_M_CD4_T_Cells_plate1_pool3_iTag78_L003_R1#57	104	423	104	0
lane6194_GCATGGCT_M00017620_24_M_CD4_T_Cells_plate1_pool3_iTag78_L003_R1#58	104	316	63	41
lane6194_GCATGGCT_M00017620_24_M_CD4_T_Cells_plate1_pool3_iTag78_L003_R1#59	104	403	87	17
lane6194_GCATGGCT_M00017620_24_M_CD4_T_Cells_plate1_pool3_iTag78_L003_R1#60	104	249	120	16
lane6194_GCATGGCT_M00017620_24_M_CD4_T_Cells_plate1_pool3_iTag78_L003_R1#61	104	643	81	23
lane6194_GCATGGCT_M00017620_24_M_CD4_T_Cells_plate1_pool3_iTag78_L003_R1#62	104	440	113	9
lane6194_GCATGGCT_M00017620_24_M_CD4_T_Cells_plate1_pool3_iTag78_L003_R1#63	104	383	65	39
lane6194_GCATGGCT_M00017620_24_M_CD4_T_Cells_plate1_pool3_iTag78_L003_R1#64	104	515	110	6
lane6194_GCATGGCT_M00017620_24_M_CD4_T_Cells_plate1_pool3_iTag78_L003_R1#65	104	250	28	76
lane6194_GCATGGCT_M00017620_24_M_CD4_T_Cells_plate1_pool3_iTag78_L003_R1#66	104	458	119	15
lane6194_GCATGGCT_M00017620_24_M_CD4_T_Cells_plate1_pool3_iTag78_L003_R1#67	104	446	118	14
lane6194_GCATGGCT_M00017620_24_M_CD4_T_Cells_plate1_pool3_iTag78_L003_R1#68	104	606	106	2
lane6194_GCATGGCT_M00017620_24_M_CD4_T_Cells_plate1_pool3_iTag78_L003_R1#69	104	461	77	27
lane6194_GCATGGCT_M00017620_24_M_CD4_T_Cells_plate1_pool3_iTag78_L003_R1#70	104	307	102	2
lane6194_GCATGGCT_M00017620_24_M_CD4_T_Cells_plate1_pool3_iTag78_L003_R1#71	104	357	94	10
lane6194_GCATGGCT_M00017620_24_M_CD4_T_Cells_plate1_pool3_iTag78_L003_R1#72	104	366	69	35
lane6194_GCATGGCT_M00017620_24_M_CD4_T_Cells_plate1_pool3_iTag78_L003_R1#73	104	363	109	5
lane6194_GCATGGCT_M00017620_24_M_CD4_T_Cells_plate1_pool3_iTag78_L003_R1#74	104	248	117	13
lane6194_GCATGGCT_M00017620_24_M_CD4_T_Cells_plate1_pool3_iTag78_L003_R1#75	104	535	98	6
lane6194_GCATGGCT_M00017620_24_M_CD4_T_Cells_plate1_pool3_iTag78_L003_R1#76	104	643	125	21
lane6194_GCATGGCT_M00017620_24_M_CD4_T_Cells_plate1_pool3_iTag78_L003_R1#77	104	426	100	4
lane6194_GCATGGCT_M00017620_24_M_CD4_T_Cells_plate1_pool3_iTag78_L003_R1#78	104	643	101	3
lane6194_GCATGGCT_M00017620_24_M_CD4_T_Cells_plate1_pool3_iTag78_L003_R1#79	104	387	123	19
lane6194_GCATGGCT_M00017620_24_M_CD4_T_Cells_plate1_pool3_iTag78_L003_R1#80	104	643	102	2
lane6194_GCATGGCT_M00017620_24_M_CD4_T_Cells_plate1_pool3_iTag78_L003_R1#81	104	569	103	1
lane6194_GCATGGCT_M00017620_24_M_CD4_T_Cells_plate1_pool3_iTag78_L003_R1#82	104	240	137	33
lane6194_GCATGGCT_M00017620_24_M_CD4_T_Cells_plate1_pool3_iTag78_L003_R1#83	104	643	106	2
lane6194_GCATGGCT_M00017620_24_M_CD4_T_Cells_plate1_pool3_iTag78_L003_R1#84	104	344	128	24
lane6194_GCATGGCT_M00017620_24_M_CD4_T_Cells_plate1_pool3_iTag78_L003_R1#85	104	484	106	2
lane6194_GCATGGCT_M00017620_24_M_CD4_T_Cells_plate1_pool3_iTag78_L003_R1#86	104	267	35	69
lane6194_GCATGGCT_M00017620_24_M_CD4_T_Cells_plate1_pool3_iTag78_L003_R1#87	104	323	65	39
lane6194_GCATGGCT_M00017620_24_M_CD4_T_Cells_plate1_pool3_iTag78_L003_R1#88	104	643	96	8
lane6194_GCATGGCT_M00017620_24_M_CD4_T_Cells_plate1_pool3_iTag78_L003_R1#89	104	643	87	17
lane6194_GCATGGCT_M00017620_24_M_CD4_T_Cells_plate1_pool3_iTag78_L003_R1#90	104	240	120	16
lane6194_GCATGGCT_M00017620_24_M_CD4_T_Cells_plate1_pool3_iTag78_L003_R1#91	104	639	94	10
lane6194_GCATGGCT_M00017620_24_M_CD4_T_Cells_plate1_pool3_iTag78_L003_R1#92	104	426	86	18
lane6194_GCATGGCT_M00017620_24_M_CD4_T_Cells_plate1_pool3_iTag78_L003_R1#93	104	583	92	12
lane6194_GCATGGCT_M00017620_24_M_CD4_T_Cells_plate1_pool3_iTag78_L003_R1#94	104	269	85	19
lane6194_GCATGGCT_M00017620_24_M_CD4_T_Cells_plate1_pool3_iTag78_L003_R1#95	104	420	128	24
lane6194_GCATGGCT_M00017620_24_M_CD4_T_Cells_plate1_pool3_iTag78_L003_R1#96	104	643	79	25
lane6194_GCATGGCT_M00017620_24_M_CD4_T_Cells_plate1_pool3_iTag78_L003_R1#97	104	643	79	25
lane6194_GCATGGCT_M00017620_24_M_CD4_T_Cells_plate1_pool3_iTag78_L003_R1#98	104	463	100	4
lane6194_GCATGGCT_M00017620_24_M_CD4_T_Cells_plate1_pool3_iTag78_L003_R1#99	104	444	92	12
lane6194_GCATGGCT_M00017620_24_M_CD4_T_Cells_plate1_pool3_iTag78_L003_R1#100	104	500	107	3
lane6197_TCAGATTC_M05-20526_3_M_CD4_T_Cells_plate1_pool6_iTag46_L006_R1#1	13	542	10	3
lane6197_TCAGATTC_M05-20526_3_M_CD4_T_Cells_plate1_pool6_iTag46_L006_R1#2	13	348	15	2
lane6197_TCAGATTC_M05-20526_3_M_CD4_T_Cells_plate1_pool6_iTag46_L006_R1#3	13	542	11	2
lane6197_TCAGATTC_M05-20526_3_M_CD4_T_Cells_plate1_pool6_iTag46_L006_R1#4	13	209	20	7
lane6197_TCAGATTC_M05-20526_3_M_CD4_T_Cells_plate1_pool6_iTag46_L006_R1#5	13	542	18	5
lane6197_TCAGATTC_M05-20526_3_M_CD4_T_Cells_plate1_pool6_iTag46_L006_R1#6	13	490	15	2
lane6197_TCAGATTC_M05-20526_3_M_CD4_T_Cells_plate1_pool6_iTag46_L006_R1#7	13	248	21	8
lane6197_TCAGATTC_M05-20526_3_M_CD4_T_Cells_plate1_pool6_iTag46_L006_R1#8	13	291	30	17
lane6197_TCAGATTC_M05-20526_3_M_CD4_T_Cells_plate1_pool6_iTag46_L006_R1#9	13	542	15	2
lane6197_TCAGATTC_M05-20526_3_M_CD4_T_Cells_plate1_pool6_iTag46_L006_R1#10	13	334	7	6
lane6197_TCAGATTC_M05-20526_3_M_CD4_T_Cells_plate1_pool6_iTag46_L006_R1#11	13	345	37	24
lane6197_TCAGATTC_M05-20526_3_M_CD4_T_Cells_plate1_pool6_iTag46_L006_R1#12	13	261	19	6
lane6197_TCAGATTC_M05-20526_3_M_CD4_T_Cells_plate1_pool6_iTag46_L006_R1#13	13	542	17	4
lane6197_TCAGATTC_M05-20526_3_M_CD4_T_Cells_plate1_pool6_iTag46_L006_R1#14	13	542	15	2
lane6197_TCAGATTC_M05-20526_3_M_CD4_T_Cells_plate1_pool6_iTag46_L006_R1#15	13	532	23	10
lane6197_TCAGATTC_M05-20526_3_M_CD4_T_Cells_plate1_pool6_iTag46_L006_R1#16	13	449	11	2
lane6197_TCAGATTC_M05-20526_3_M_CD4_T_Cells_plate1_pool6_iTag46_L006_R1#17	13	82	12	1
lane6197_TCAGATTC_M05-20526_3_M_CD4_T_Cells_plate1_pool6_iTag46_L006_R1#18	13	542	16	3
lane6197_TCAGATTC_M05-20526_3_M_CD4_T_Cells_plate1_pool6_iTag46_L006_R1#19	13	542	9	4
lane6197_TCAGATTC_M05-20526_3_M_CD4_T_Cells_plate1_pool6_iTag46_L006_R1#20	13	505	10	3
lane6197_TCAGATTC_M05-20526_3_M_CD4_T_Cells_plate1_pool6_iTag46_L006_R1#21	13	528	9	4
lane6197_TCAGATTC_M05-20526_3_M_CD4_T_Cells_plate1_pool6_iTag46_L006_R1#22	13	322	19	6
lane6197_TCAGATTC_M05-20526_3_M_CD4_T_Cells_plate1_pool6_iTag46_L006_R1#23	13	217	10	3
lane6197_TCAGATTC_M05-20526_3_M_CD4_T_Cells_plate1_pool6_iTag46_L006_R1#24	13	254	20	7
lane6197_TCAGATTC_M05-20526_3_M_CD4_T_Cells_plate1_pool6_iTag46_L006_R1#25	13	542	22	9
lane6197_TCAGATTC_M05-20526_3_M_CD4_T_Cells_plate1_pool6_iTag46_L006_R1#26	13	231	15	2
lane6197_TCAGATTC_M05-20526_3_M_CD4_T_Cells_plate1_pool6_iTag46_L006_R1#27	13	542	14	1
lane6197_TCAGATTC_M05-20526_3_M_CD4_T_Cells_plate1_pool6_iTag46_L006_R1#28	13	486	18	5
lane6197_TCAGATTC_M05-20526_3_M_CD4_T_Cells_plate1_pool6_iTag46_L006_R1#29	13	439	20	7
lane6197_TCAGATTC_M05-20526_3_M_CD4_T_Cells_plate1_pool6_iTag46_L006_R1#30	13	542	16	3
lane6197_TCAGATTC_M05-20526_3_M_CD4_T_Cells_plate1_pool6_iTag46_L006_R1#31	13	520	15	2
lane6197_TCAGATTC_M05-20526_3_M_CD4_T_Cells_plate1_pool6_iTag46_L006_R1#32	13	542	9	4
lane6197_TCAGATTC_M05-20526_3_M_CD4_T_Cells_plate1_pool6_iTag46_L006_R1#33	13	542	12	1
lane6197_TCAGATTC_M05-20526_3_M_CD4_T_Cells_plate1_pool6_iTag46_L006_R1#34	13	378	20	7
lane6197_TCAGATTC_M05-20526_3_M_CD4_T_Cells_plate1_pool6_iTag46_L006_R1#35	13	400	13	0
lane6197_TCAGATTC_M05-20526_3_M_CD4_T_Cells_plate1_pool6_iTag46_L006_R1#36	13	532	27	14
lane6197_TCAGATTC_M05-20526_3_M_CD4_T_Cells_plate1_pool6_iTag46_L006_R1#37	13	542	18	5
lane6197_TCAGATTC_M05-20526_3_M_CD4_T_Cells_plate1_pool6_iTag46_L006_R1#38	13	272	17	4
lane6197_TCAGATTC_M05-20526_3_M_CD4_T_Cells_plate1_pool6_iTag46_L006_R1#39	13	451	14	1
lane6197_TCAGATTC_M05-20526_3_M_CD4_T_Cells_plate1_pool6_iTag46_L006_R1#40	13	224	14	1
lane6197_TCAGATTC_M05-20526_3_M_CD4_T_Cells_plate1_pool6_iTag46_L006_R1#41	13	349	12	1
lane6197_TCAGATTC_M05-20526_3_M_CD4_T_Cells_plate1_pool6_iTag46_L006_R1#42	13	542	10	3
lane6197_TCAGATTC_M05-20526_3_M_CD4_T_Cells_plate1_pool6_iTag46_L006_R1#43	13	267	10	3
lane6197_TCAGATTC_M05-20526_3_M_CD4_T_Cells_plate1_pool6_iTag46_L006_R1#44	13	542	13	0
lane6197_TCAGATTC_M05-20526_3_M_CD4_T_Cells_plate1_pool6_iTag46_L006_R1#45	13	187	17	4
lane6197_TCAGATTC_M05-20526_3_M_CD4_T_Cells_plate1_pool6_iTag46_L006_R1#46	13	390	23	10
lane6197_TCAGATTC_M05-20526_3_M_CD4_T_Cells_plate1_pool6_iTag46_L006_R1#47	13	542	14	1
lane6197_TCAGATTC_M05-20526_3_M_CD4_T_Cells_plate1_pool6_iTag46_L006_R1#48	13	475	12	1
lane6197_TCAGATTC_M05-20526_3_M_CD4_T_Cells_plate1_pool6_iTag46_L006_R1#49	13	53	2	11
lane6197_TCAGATTC_M05-20526_3_M_CD4_T_Cells_plate1_pool6_iTag46_L006_R1#50	13	402	13	0
lane6197_TCAGATTC_M05-20526_3_M_CD4_T_Cells_plate1_pool6_iTag46_L006_R1#51	13	542	9	4
lane6197_TCAGATTC_M05-20526_3_M_CD4_T_Cells_plate1_pool6_iTag46_L006_R1#52	13	411	19	6
lane6197_TCAGATTC_M05-20526_3_M_CD4_T_Cells_plate1_pool6_iTag46_L006_R1#53	13	542	8	5
lane6197_TCAGATTC_M05-20526_3_M_CD4_T_Cells_plate1_pool6_iTag46_L006_R1#54	13	542	17	4
lane6197_TCAGATTC_M05-20526_3_M_CD4_T_Cells_plate1_pool6_iTag46_L006_R1#55	13	63	12	1
lane6197_TCAGATTC_M05-20526_3_M_CD4_T_Cells_plate1_pool6_iTag46_L006_R1#56	13	269	8	5
lane6197_TCAGATTC_M05-20526_3_M_CD4_T_Cells_plate1_pool6_iTag46_L006_R1#57	13	407	11	2
lane6197_TCAGATTC_M05-20526_3_M_CD4_T_Cells_plate1_pool6_iTag46_L006_R1#58	13	185	7	6
lane6197_TCAGATTC_M05-20526_3_M_CD4_T_Cells_plate1_pool6_iTag46_L006_R1#59	13	542	11	2
lane6197_TCAGATTC_M05-20526_3_M_CD4_T_Cells_plate1_pool6_iTag46_L006_R1#60	13	403	17	4
lane6197_TCAGATTC_M05-20526_3_M_CD4_T_Cells_plate1_pool6_iTag46_L006_R1#61	13	542	13	0
lane6197_TCAGATTC_M05-20526_3_M_CD4_T_Cells_plate1_pool6_iTag46_L006_R1#62	13	46	19	6
lane6197_TCAGATTC_M05-20526_3_M_CD4_T_Cells_plate1_pool6_iTag46_L006_R1#63	13	542	9	4
lane6197_TCAGATTC_M05-20526_3_M_CD4_T_Cells_plate1_pool6_iTag46_L006_R1#64	13	542	19	6
lane6197_TCAGATTC_M05-20526_3_M_CD4_T_Cells_plate1_pool6_iTag46_L006_R1#65	13	500	14	1
lane6197_TCAGATTC_M05-20526_3_M_CD4_T_Cells_plate1_pool6_iTag46_L006_R1#66	13	542	11	2
lane6197_TCAGATTC_M05-20526_3_M_CD4_T_Cells_plate1_pool6_iTag46_L006_R1#67	13	103	17	4
lane6197_TCAGATTC_M05-20526_3_M_CD4_T_Cells_plate1_pool6_iTag46_L006_R1#68	13	436	15	2
lane6197_TCAGATTC_M05-20526_3_M_CD4_T_Cells_plate1_pool6_iTag46_L006_R1#69	13	478	13	0
lane6197_TCAGATTC_M05-20526_3_M_CD4_T_Cells_plate1_pool6_iTag46_L006_R1#70	13	141	21	8
lane6197_TCAGATTC_M05-20526_3_M_CD4_T_Cells_plate1_pool6_iTag46_L006_R1#71	13	400	17	4
lane6197_TCAGATTC_M05-20526_3_M_CD4_T_Cells_plate1_pool6_iTag46_L006_R1#72	13	304	7	6
lane6197_TCAGATTC_M05-20526_3_M_CD4_T_Cells_plate1_pool6_iTag46_L006_R1#73	13	542	13	0
lane6197_TCAGATTC_M05-20526_3_M_CD4_T_Cells_plate1_pool6_iTag46_L006_R1#74	13	202	8	5
lane6197_TCAGATTC_M05-20526_3_M_CD4_T_Cells_plate1_pool6_iTag46_L006_R1#75	13	542	19	6
lane6197_TCAGATTC_M05-20526_3_M_CD4_T_Cells_plate1_pool6_iTag46_L006_R1#76	13	462	20	7
lane6197_TCAGATTC_M05-20526_3_M_CD4_T_Cells_plate1_pool6_iTag46_L006_R1#77	13	467	23	10
lane6197_TCAGATTC_M05-20526_3_M_CD4_T_Cells_plate1_pool6_iTag46_L006_R1#78	13	432	16	3
lane6197_TCAGATTC_M05-20526_3_M_CD4_T_Cells_plate1_pool6_iTag46_L006_R1#79	13	542	12	1
lane6197_TCAGATTC_M05-20526_3_M_CD4_T_Cells_plate1_pool6_iTag46_L006_R1#80	13	350	16	3
lane6197_TCAGATTC_M05-20526_3_M_CD4_T_Cells_plate1_pool6_iTag46_L006_R1#81	13	507	15	2
lane6197_TCAGATTC_M05-20526_3_M_CD4_T_Cells_plate1_pool6_iTag46_L006_R1#82	13	542	15	2
lane6197_TCAGATTC_M05-20526_3_M_CD4_T_Cells_plate1_pool6_iTag46_L006_R1#83	13	186	16	3
lane6197_TCAGATTC_M05-20526_3_M_CD4_T_Cells_plate1_pool6_iTag46_L006_R1#84	13	178	26	13
lane6197_TCAGATTC_M05-20526_3_M_CD4_T_Cells_plate1_pool6_iTag46_L006_R1#85	13	211	11	2
lane6197_TCAGATTC_M05-20526_3_M_CD4_T_Cells_plate1_pool6_iTag46_L006_R1#86	13	461	19	6
lane6197_TCAGATTC_M05-20526_3_M_CD4_T_Cells_plate1_pool6_iTag46_L006_R1#87	13	542	13	0
lane6197_TCAGATTC_M05-20526_3_M_CD4_T_Cells_plate1_pool6_iTag46_L006_R1#88	13	246	8	5
lane6197_TCAGATTC_M05-20526_3_M_CD4_T_Cells_plate1_pool6_iTag46_L006_R1#89	13	542	19	6
lane6197_TCAGATTC_M05-20526_3_M_CD4_T_Cells_plate1_pool6_iTag46_L006_R1#90	13	446	10	3
lane6197_TCAGATTC_M05-20526_3_M_CD4_T_Cells_plate1_pool6_iTag46_L006_R1#91	13	542	19	6
lane6197_TCAGATTC_M05-20526_3_M_CD4_T_Cells_plate1_pool6_iTag46_L006_R1#92	13	342	14	1
lane6197_TCAGATTC_M05-20526_3_M_CD4_T_Cells_plate1_pool6_iTag46_L006_R1#93	13	288	17	4
lane6197_TCAGATTC_M05-20526_3_M_CD4_T_Cells_plate1_pool6_iTag46_L006_R1#94	13	542	13	0
lane6197_TCAGATTC_M05-20526_3_M_CD4_T_Cells_plate1_pool6_iTag46_L006_R1#95	13	542	11	2
lane6197_TCAGATTC_M05-20526_3_M_CD4_T_Cells_plate1_pool6_iTag46_L006_R1#96	13	114	19	6
lane6197_TCAGATTC_M05-20526_3_M_CD4_T_Cells_plate1_pool6_iTag46_L006_R1#97	13	256	23	10
lane6197_TCAGATTC_M05-20526_3_M_CD4_T_Cells_plate1_pool6_iTag46_L006_R1#98	13	477	20	7
lane6197_TCAGATTC_M05-20526_3_M_CD4_T_Cells_plate1_pool6_iTag46_L006_R1#99	13	210	20	7
lane6197_TCAGATTC_M05-20526_3_M_CD4_T_Cells_plate1_pool6_iTag46_L006_R1#100	13	542	11	2
lane6197_TTGGAGGT_M00018359_9_M_CD4_T_Cells_plate1_pool6_iTag20_L006_R1#1	39	208	53	14
lane6197_TTGGAGGT_M00018359_9_M_CD4_T_Cells_plate1_pool6_iTag20_L006_R1#2	39	372	24	15
lane6197_TTGGAGGT_M00018359_9_M_CD4_T_Cells_plate1_pool6_iTag20_L006_R1#3	39	332	30	9
lane6197_TTGGAGGT_M00018359_9_M_CD4_T_Cells_plate1_pool6_iTag20_L006_R1#4	39	173	58	19
lane6197_TTGGAGGT_M00018359_9_M_CD4_T_Cells_plate1_pool6_iTag20_L006_R1#5	39	372	48	9
lane6197_TTGGAGGT_M00018359_9_M_CD4_T_Cells_plate1_pool6_iTag20_L006_R1#6	39	372	36	3
lane6197_TTGGAGGT_M00018359_9_M_CD4_T_Cells_plate1_pool6_iTag20_L006_R1#7	39	270	29	10
lane6197_TTGGAGGT_M00018359_9_M_CD4_T_Cells_plate1_pool6_iTag20_L006_R1#8	39	372	32	7
lane6197_TTGGAGGT_M00018359_9_M_CD4_T_Cells_plate1_pool6_iTag20_L006_R1#9	39	309	39	0
lane6197_TTGGAGGT_M00018359_9_M_CD4_T_Cells_plate1_pool6_iTag20_L006_R1#10	39	372	39	0
lane6197_TTGGAGGT_M00018359_9_M_CD4_T_Cells_plate1_pool6_iTag20_L006_R1#11	39	372	48	9
lane6197_TTGGAGGT_M00018359_9_M_CD4_T_Cells_plate1_pool6_iTag20_L006_R1#12	39	372	23	16
lane6197_TTGGAGGT_M00018359_9_M_CD4_T_Cells_plate1_pool6_iTag20_L006_R1#13	39	372	29	10
lane6197_TTGGAGGT_M00018359_9_M_CD4_T_Cells_plate1_pool6_iTag20_L006_R1#14	39	208	21	18
lane6197_TTGGAGGT_M00018359_9_M_CD4_T_Cells_plate1_pool6_iTag20_L006_R1#15	39	194	26	13
lane6197_TTGGAGGT_M00018359_9_M_CD4_T_Cells_plate1_pool6_iTag20_L006_R1#16	39	372	52	13
lane6197_TTGGAGGT_M00018359_9_M_CD4_T_Cells_plate1_pool6_iTag20_L006_R1#17	39	365	28	11
lane6197_TTGGAGGT_M00018359_9_M_CD4_T_Cells_plate1_pool6_iTag20_L006_R1#18	39	356	32	7
lane6197_TTGGAGGT_M00018359_9_M_CD4_T_Cells_plate1_pool6_iTag20_L006_R1#19	39	80	38	1
lane6197_TTGGAGGT_M00018359_9_M_CD4_T_Cells_plate1_pool6_iTag20_L006_R1#20	39	233	62	23
lane6197_TTGGAGGT_M00018359_9_M_CD4_T_Cells_plate1_pool6_iTag20_L006_R1#21	39	211	30	9
lane6197_TTGGAGGT_M00018359_9_M_CD4_T_Cells_plate1_pool6_iTag20_L006_R1#22	39	199	36	3
lane6197_TTGGAGGT_M00018359_9_M_CD4_T_Cells_plate1_pool6_iTag20_L006_R1#23	39	372	35	4
lane6197_TTGGAGGT_M00018359_9_M_CD4_T_Cells_plate1_pool6_iTag20_L006_R1#24	39	372	63	24
lane6197_TTGGAGGT_M00018359_9_M_CD4_T_Cells_plate1_pool6_iTag20_L006_R1#25	39	372	51	12
lane6197_TTGGAGGT_M00018359_9_M_CD4_T_Cells_plate1_pool6_iTag20_L006_R1#26	39	300	52	13
lane6197_TTGGAGGT_M00018359_9_M_CD4_T_Cells_plate1_pool6_iTag20_L006_R1#27	39	261	39	0
lane6197_TTGGAGGT_M00018359_9_M_CD4_T_Cells_plate1_pool6_iTag20_L006_R1#28	39	372	32	7
lane6197_TTGGAGGT_M00018359_9_M_CD4_T_Cells_plate1_pool6_iTag20_L006_R1#29	39	272	34	5
lane6197_TTGGAGGT_M00018359_9_M_CD4_T_Cells_plate1_pool6_iTag20_L006_R1#30	39	372	40	1
lane6197_TTGGAGGT_M00018359_9_M_CD4_T_Cells_plate1_pool6_iTag20_L006_R1#31	39	372	34	5
lane6197_TTGGAGGT_M00018359_9_M_CD4_T_Cells_plate1_pool6_iTag20_L006_R1#32	39	217	34	5
lane6197_TTGGAGGT_M00018359_9_M_CD4_T_Cells_plate1_pool6_iTag20_L006_R1#33	39	64	84	45
lane6197_TTGGAGGT_M00018359_9_M_CD4_T_Cells_plate1_pool6_iTag20_L006_R1#34	39	321	24	15
lane6197_TTGGAGGT_M00018359_9_M_CD4_T_Cells_plate1_pool6_iTag20_L006_R1#35	39	372	76	37
lane6197_TTGGAGGT_M00018359_9_M_CD4_T_Cells_plate1_pool6_iTag20_L006_R1#36	39	372	30	9
lane6197_TTGGAGGT_M00018359_9_M_CD4_T_Cells_plate1_pool6_iTag20_L006_R1#37	39	247	51	12
lane6197_TTGGAGGT_M00018359_9_M_CD4_T_Cells_plate1_pool6_iTag20_L006_R1#38	39	372	28	11
lane6197_TTGGAGGT_M00018359_9_M_CD4_T_Cells_plate1_pool6_iTag20_L006_R1#39	39	151	17	22
lane6197_TTGGAGGT_M00018359_9_M_CD4_T_Cells_plate1_pool6_iTag20_L006_R1#40	39	372	48	9
lane6197_TTGGAGGT_M00018359_9_M_CD4_T_Cells_plate1_pool6_iTag20_L006_R1#41	39	219	38	1
lane6197_TTGGAGGT_M00018359_9_M_CD4_T_Cells_plate1_pool6_iTag20_L006_R1#42	39	372	35	4
lane6197_TTGGAGGT_M00018359_9_M_CD4_T_Cells_plate1_pool6_iTag20_L006_R1#43	39	372	46	7
lane6197_TTGGAGGT_M00018359_9_M_CD4_T_Cells_plate1_pool6_iTag20_L006_R1#44	39	372	49	10
lane6197_TTGGAGGT_M00018359_9_M_CD4_T_Cells_plate1_pool6_iTag20_L006_R1#45	39	372	54	15
lane6197_TTGGAGGT_M00018359_9_M_CD4_T_Cells_plate1_pool6_iTag20_L006_R1#46	39	372	64	25
lane6197_TTGGAGGT_M00018359_9_M_CD4_T_Cells_plate1_pool6_iTag20_L006_R1#47	39	219	37	2
lane6197_TTGGAGGT_M00018359_9_M_CD4_T_Cells_plate1_pool6_iTag20_L006_R1#48	39	55	45	6
lane6197_TTGGAGGT_M00018359_9_M_CD4_T_Cells_plate1_pool6_iTag20_L006_R1#49	39	283	35	4
lane6197_TTGGAGGT_M00018359_9_M_CD4_T_Cells_plate1_pool6_iTag20_L006_R1#50	39	372	43	4
lane6197_TTGGAGGT_M00018359_9_M_CD4_T_Cells_plate1_pool6_iTag20_L006_R1#51	39	372	44	5
lane6197_TTGGAGGT_M00018359_9_M_CD4_T_Cells_plate1_pool6_iTag20_L006_R1#52	39	139	51	12
lane6197_TTGGAGGT_M00018359_9_M_CD4_T_Cells_plate1_pool6_iTag20_L006_R1#53	39	254	32	7
lane6197_TTGGAGGT_M00018359_9_M_CD4_T_Cells_plate1_pool6_iTag20_L006_R1#54	39	168	50	11
lane6197_TTGGAGGT_M00018359_9_M_CD4_T_Cells_plate1_pool6_iTag20_L006_R1#55	39	372	51	12
lane6197_TTGGAGGT_M00018359_9_M_CD4_T_Cells_plate1_pool6_iTag20_L006_R1#56	39	217	26	13
lane6197_TTGGAGGT_M00018359_9_M_CD4_T_Cells_plate1_pool6_iTag20_L006_R1#57	39	372	40	1
lane6197_TTGGAGGT_M00018359_9_M_CD4_T_Cells_plate1_pool6_iTag20_L006_R1#58	39	372	35	4
lane6197_TTGGAGGT_M00018359_9_M_CD4_T_Cells_plate1_pool6_iTag20_L006_R1#59	39	350	32	7
lane6197_TTGGAGGT_M00018359_9_M_CD4_T_Cells_plate1_pool6_iTag20_L006_R1#60	39	372	53	14
lane6197_TTGGAGGT_M00018359_9_M_CD4_T_Cells_plate1_pool6_iTag20_L006_R1#61	39	372	61	22
lane6197_TTGGAGGT_M00018359_9_M_CD4_T_Cells_plate1_pool6_iTag20_L006_R1#62	39	372	49	10
lane6197_TTGGAGGT_M00018359_9_M_CD4_T_Cells_plate1_pool6_iTag20_L006_R1#63	39	207	58	19
lane6197_TTGGAGGT_M00018359_9_M_CD4_T_Cells_plate1_pool6_iTag20_L006_R1#64	39	372	27	12
lane6197_TTGGAGGT_M00018359_9_M_CD4_T_Cells_plate1_pool6_iTag20_L006_R1#65	39	372	23	16
lane6197_TTGGAGGT_M00018359_9_M_CD4_T_Cells_plate1_pool6_iTag20_L006_R1#66	39	250	25	14
lane6197_TTGGAGGT_M00018359_9_M_CD4_T_Cells_plate1_pool6_iTag20_L006_R1#67	39	284	48	9
lane6197_TTGGAGGT_M00018359_9_M_CD4_T_Cells_plate1_pool6_iTag20_L006_R1#68	39	372	45	6
lane6197_TTGGAGGT_M00018359_9_M_CD4_T_Cells_plate1_pool6_iTag20_L006_R1#69	39	372	49	10
lane6197_TTGGAGGT_M00018359_9_M_CD4_T_Cells_plate1_pool6_iTag20_L006_R1#70	39	252	25	14
lane6197_TTGGAGGT_M00018359_9_M_CD4_T_Cells_plate1_pool6_iTag20_L006_R1#71	39	372	83	44
lane6197_TTGGAGGT_M00018359_9_M_CD4_T_Cells_plate1_pool6_iTag20_L006_R1#72	39	246	37	2
lane6197_TTGGAGGT_M00018359_9_M_CD4_T_Cells_plate1_pool6_iTag20_L006_R1#73	39	372	50	11
lane6197_TTGGAGGT_M00018359_9_M_CD4_T_Cells_plate1_pool6_iTag20_L006_R1#74	39	340	41	2
lane6197_TTGGAGGT_M00018359_9_M_CD4_T_Cells_plate1_pool6_iTag20_L006_R1#75	39	372	34	5
lane6197_TTGGAGGT_M00018359_9_M_CD4_T_Cells_plate1_pool6_iTag20_L006_R1#76	39	372	38	1
lane6197_TTGGAGGT_M00018359_9_M_CD4_T_Cells_plate1_pool6_iTag20_L006_R1#77	39	192	67	28
lane6197_TTGGAGGT_M00018359_9_M_CD4_T_Cells_plate1_pool6_iTag20_L006_R1#78	39	372	32	7
lane6197_TTGGAGGT_M00018359_9_M_CD4_T_Cells_plate1_pool6_iTag20_L006_R1#79	39	372	60	21
lane6197_TTGGAGGT_M00018359_9_M_CD4_T_Cells_plate1_pool6_iTag20_L006_R1#80	39	368	38	1
lane6197_TTGGAGGT_M00018359_9_M_CD4_T_Cells_plate1_pool6_iTag20_L006_R1#81	39	363	41	2
lane6197_TTGGAGGT_M00018359_9_M_CD4_T_Cells_plate1_pool6_iTag20_L006_R1#82	39	372	46	7
lane6197_TTGGAGGT_M00018359_9_M_CD4_T_Cells_plate1_pool6_iTag20_L006_R1#83	39	372	40	1
lane6197_TTGGAGGT_M00018359_9_M_CD4_T_Cells_plate1_pool6_iTag20_L006_R1#84	39	372	54	15
lane6197_TTGGAGGT_M00018359_9_M_CD4_T_Cells_plate1_pool6_iTag20_L006_R1#85	39	326	30	9
lane6197_TTGGAGGT_M00018359_9_M_CD4_T_Cells_plate1_pool6_iTag20_L006_R1#86	39	332	41	2
lane6197_TTGGAGGT_M00018359_9_M_CD4_T_Cells_plate1_pool6_iTag20_L006_R1#87	39	196	24	15
lane6197_TTGGAGGT_M00018359_9_M_CD4_T_Cells_plate1_pool6_iTag20_L006_R1#88	39	372	28	11
lane6197_TTGGAGGT_M00018359_9_M_CD4_T_Cells_plate1_pool6_iTag20_L006_R1#89	39	221	23	16
lane6197_TTGGAGGT_M00018359_9_M_CD4_T_Cells_plate1_pool6_iTag20_L006_R1#90	39	88	14	25
lane6197_TTGGAGGT_M00018359_9_M_CD4_T_Cells_plate1_pool6_iTag20_L006_R1#91	39	372	17	22
lane6197_TTGGAGGT_M00018359_9_M_CD4_T_Cells_plate1_pool6_iTag20_L006_R1#92	39	372	64	25
lane6197_TTGGAGGT_M00018359_9_M_CD4_T_Cells_plate1_pool6_iTag20_L006_R1#93	39	372	17	22
lane6197_TTGGAGGT_M00018359_9_M_CD4_T_Cells_plate1_pool6_iTag20_L006_R1#94	39	252	57	18
lane6197_TTGGAGGT_M00018359_9_M_CD4_T_Cells_plate1_pool6_iTag20_L006_R1#95	39	341	58	19
lane6197_TTGGAGGT_M00018359_9_M_CD4_T_Cells_plate1_pool6_iTag20_L006_R1#96	39	372	36	3
lane6197_TTGGAGGT_M00018359_9_M_CD4_T_Cells_plate1_pool6_iTag20_L006_R1#97	39	178	29	10
lane6197_TTGGAGGT_M00018359_9_M_CD4_T_Cells_plate1_pool6_iTag20_L006_R1#98	39	372	25	14
lane6197_TTGGAGGT_M00018359_9_M_CD4_T_Cells_plate1_pool6_iTag20_L006_R1#99	39	245	52	13
lane6197_TTGGAGGT_M00018359_9_M_CD4_T_Cells_plate1_pool6_iTag20_L006_R1#100	39	155	56	17
lane6198_TGTTCTCC_M00018752_6_M_CD4_T_Cells_plate1_pool7_iTag54_L007_R1#1	26	419	36	10
lane6198_TGTTCTCC_M00018752_6_M_CD4_T_Cells_plate1_pool7_iTag54_L007_R1#2	26	419	32	6
lane6198_TGTTCTCC_M00018752_6_M_CD4_T_Cells_plate1_pool7_iTag54_L007_R1#3	26	419	23	3
lane6198_TGTTCTCC_M00018752_6_M_CD4_T_Cells_plate1_pool7_iTag54_L007_R1#4	26	162	36	10
lane6198_TGTTCTCC_M00018752_6_M_CD4_T_Cells_plate1_pool7_iTag54_L007_R1#5	26	379	29	3
lane6198_TGTTCTCC_M00018752_6_M_CD4_T_Cells_plate1_pool7_iTag54_L007_R1#6	26	238	37	11
lane6198_TGTTCTCC_M00018752_6_M_CD4_T_Cells_plate1_pool7_iTag54_L007_R1#7	26	369	31	5
lane6198_TGTTCTCC_M00018752_6_M_CD4_T_Cells_plate1_pool7_iTag54_L007_R1#8	26	179	67	41
lane6198_TGTTCTCC_M00018752_6_M_CD4_T_Cells_plate1_pool7_iTag54_L007_R1#9	26	174	19	7
lane6198_TGTTCTCC_M00018752_6_M_CD4_T_Cells_plate1_pool7_iTag54_L007_R1#10	26	419	31	5
lane6198_TGTTCTCC_M00018752_6_M_CD4_T_Cells_plate1_pool7_iTag54_L007_R1#11	26	374	38	12
lane6198_TGTTCTCC_M00018752_6_M_CD4_T_Cells_plate1_pool7_iTag54_L007_R1#12	26	419	23	3
lane6198_TGTTCTCC_M00018752_6_M_CD4_T_Cells_plate1_pool7_iTag54_L007_R1#13	26	201	61	35
lane6198_TGTTCTCC_M00018752_6_M_CD4_T_Cells_plate1_pool7_iTag54_L007_R1#14	26	419	31	5
lane6198_TGTTCTCC_M00018752_6_M_CD4_T_Cells_plate1_pool7_iTag54_L007_R1#15	26	419	34	8
lane6198_TGTTCTCC_M00018752_6_M_CD4_T_Cells_plate1_pool7_iTag54_L007_R1#16	26	419	28	2
lane6198_TGTTCTCC_M00018752_6_M_CD4_T_Cells_plate1_pool7_iTag54_L007_R1#17	26	419	29	3
lane6198_TGTTCTCC_M00018752_6_M_CD4_T_Cells_plate1_pool7_iTag54_L007_R1#18	26	419	39	13
lane6198_TGTTCTCC_M00018752_6_M_CD4_T_Cells_plate1_pool7_iTag54_L007_R1#19	26	419	35	9
lane6198_TGTTCTCC_M00018752_6_M_CD4_T_Cells_plate1_pool7_iTag54_L007_R1#20	26	419	32	6
lane6198_TGTTCTCC_M00018752_6_M_CD4_T_Cells_plate1_pool7_iTag54_L007_R1#21	26	419	44	18
lane6198_TGTTCTCC_M00018752_6_M_CD4_T_Cells_plate1_pool7_iTag54_L007_R1#22	26	272	25	1
lane6198_TGTTCTCC_M00018752_6_M_CD4_T_Cells_plate1_pool7_iTag54_L007_R1#23	26	419	31	5
lane6198_TGTTCTCC_M00018752_6_M_CD4_T_Cells_plate1_pool7_iTag54_L007_R1#24	26	210	13	13
lane6198_TGTTCTCC_M00018752_6_M_CD4_T_Cells_plate1_pool7_iTag54_L007_R1#25	26	419	36	10
lane6198_TGTTCTCC_M00018752_6_M_CD4_T_Cells_plate1_pool7_iTag54_L007_R1#26	26	104	44	18
lane6198_TGTTCTCC_M00018752_6_M_CD4_T_Cells_plate1_pool7_iTag54_L007_R1#27	26	180	31	5
lane6198_TGTTCTCC_M00018752_6_M_CD4_T_Cells_plate1_pool7_iTag54_L007_R1#28	26	156	24	2
lane6198_TGTTCTCC_M00018752_6_M_CD4_T_Cells_plate1_pool7_iTag54_L007_R1#29	26	419	34	8
lane6198_TGTTCTCC_M00018752_6_M_CD4_T_Cells_plate1_pool7_iTag54_L007_R1#30	26	419	39	13
lane6198_TGTTCTCC_M00018752_6_M_CD4_T_Cells_plate1_pool7_iTag54_L007_R1#31	26	247	21	5
lane6198_TGTTCTCC_M00018752_6_M_CD4_T_Cells_plate1_pool7_iTag54_L007_R1#32	26	419	48	22
lane6198_TGTTCTCC_M00018752_6_M_CD4_T_Cells_plate1_pool7_iTag54_L007_R1#33	26	249	25	1
lane6198_TGTTCTCC_M00018752_6_M_CD4_T_Cells_plate1_pool7_iTag54_L007_R1#34	26	180	69	43
lane6198_TGTTCTCC_M00018752_6_M_CD4_T_Cells_plate1_pool7_iTag54_L007_R1#35	26	257	37	11
lane6198_TGTTCTCC_M00018752_6_M_CD4_T_Cells_plate1_pool7_iTag54_L007_R1#36	26	355	33	7
lane6198_TGTTCTCC_M00018752_6_M_CD4_T_Cells_plate1_pool7_iTag54_L007_R1#37	26	323	35	9
lane6198_TGTTCTCC_M00018752_6_M_CD4_T_Cells_plate1_pool7_iTag54_L007_R1#38	26	139	47	21
lane6198_TGTTCTCC_M00018752_6_M_CD4_T_Cells_plate1_pool7_iTag54_L007_R1#39	26	356	24	2
lane6198_TGTTCTCC_M00018752_6_M_CD4_T_Cells_plate1_pool7_iTag54_L007_R1#40	26	372	32	6
lane6198_TGTTCTCC_M00018752_6_M_CD4_T_Cells_plate1_pool7_iTag54_L007_R1#41	26	397	28	2
lane6198_TGTTCTCC_M00018752_6_M_CD4_T_Cells_plate1_pool7_iTag54_L007_R1#42	26	403	34	8
lane6198_TGTTCTCC_M00018752_6_M_CD4_T_Cells_plate1_pool7_iTag54_L007_R1#43	26	419	29	3
lane6198_TGTTCTCC_M00018752_6_M_CD4_T_Cells_plate1_pool7_iTag54_L007_R1#44	26	419	28	2
lane6198_TGTTCTCC_M00018752_6_M_CD4_T_Cells_plate1_pool7_iTag54_L007_R1#45	26	345	35	9
lane6198_TGTTCTCC_M00018752_6_M_CD4_T_Cells_plate1_pool7_iTag54_L007_R1#46	26	419	29	3
lane6198_TGTTCTCC_M00018752_6_M_CD4_T_Cells_plate1_pool7_iTag54_L007_R1#47	26	353	35	9
lane6198_TGTTCTCC_M00018752_6_M_CD4_T_Cells_plate1_pool7_iTag54_L007_R1#48	26	419	23	3
lane6198_TGTTCTCC_M00018752_6_M_CD4_T_Cells_plate1_pool7_iTag54_L007_R1#49	26	419	30	4
lane6198_TGTTCTCC_M00018752_6_M_CD4_T_Cells_plate1_pool7_iTag54_L007_R1#50	26	419	46	20
lane6198_TGTTCTCC_M00018752_6_M_CD4_T_Cells_plate1_pool7_iTag54_L007_R1#51	26	271	36	10
lane6198_TGTTCTCC_M00018752_6_M_CD4_T_Cells_plate1_pool7_iTag54_L007_R1#52	26	279	47	21
lane6198_TGTTCTCC_M00018752_6_M_CD4_T_Cells_plate1_pool7_iTag54_L007_R1#53	26	190	58	32
lane6198_TGTTCTCC_M00018752_6_M_CD4_T_Cells_plate1_pool7_iTag54_L007_R1#54	26	419	36	10
lane6198_TGTTCTCC_M00018752_6_M_CD4_T_Cells_plate1_pool7_iTag54_L007_R1#55	26	419	28	2
lane6198_TGTTCTCC_M00018752_6_M_CD4_T_Cells_plate1_pool7_iTag54_L007_R1#56	26	419	30	4
lane6198_TGTTCTCC_M00018752_6_M_CD4_T_Cells_plate1_pool7_iTag54_L007_R1#57	26	419	30	4
lane6198_TGTTCTCC_M00018752_6_M_CD4_T_Cells_plate1_pool7_iTag54_L007_R1#58	26	172	37	11
lane6198_TGTTCTCC_M00018752_6_M_CD4_T_Cells_plate1_pool7_iTag54_L007_R1#59	26	343	22	4
lane6198_TGTTCTCC_M00018752_6_M_CD4_T_Cells_plate1_pool7_iTag54_L007_R1#60	26	300	26	0
lane6198_TGTTCTCC_M00018752_6_M_CD4_T_Cells_plate1_pool7_iTag54_L007_R1#61	26	419	29	3
lane6198_TGTTCTCC_M00018752_6_M_CD4_T_Cells_plate1_pool7_iTag54_L007_R1#62	26	357	26	0
lane6198_TGTTCTCC_M00018752_6_M_CD4_T_Cells_plate1_pool7_iTag54_L007_R1#63	26	419	28	2
lane6198_TGTTCTCC_M00018752_6_M_CD4_T_Cells_plate1_pool7_iTag54_L007_R1#64	26	419	19	7
lane6198_TGTTCTCC_M00018752_6_M_CD4_T_Cells_plate1_pool7_iTag54_L007_R1#65	26	177	40	14
lane6198_TGTTCTCC_M00018752_6_M_CD4_T_Cells_plate1_pool7_iTag54_L007_R1#66	26	419	32	6
lane6198_TGTTCTCC_M00018752_6_M_CD4_T_Cells_plate1_pool7_iTag54_L007_R1#67	26	419	26	0
lane6198_TGTTCTCC_M00018752_6_M_CD4_T_Cells_plate1_pool7_iTag54_L007_R1#68	26	248	41	15
lane6198_TGTTCTCC_M00018752_6_M_CD4_T_Cells_plate1_pool7_iTag54_L007_R1#69	26	419	29	3
lane6198_TGTTCTCC_M00018752_6_M_CD4_T_Cells_plate1_pool7_iTag54_L007_R1#70	26	337	28	2
lane6198_TGTTCTCC_M00018752_6_M_CD4_T_Cells_plate1_pool7_iTag54_L007_R1#71	26	419	34	8
lane6198_TGTTCTCC_M00018752_6_M_CD4_T_Cells_plate1_pool7_iTag54_L007_R1#72	26	419	40	14
lane6198_TGTTCTCC_M00018752_6_M_CD4_T_Cells_plate1_pool7_iTag54_L007_R1#73	26	419	56	30
lane6198_TGTTCTCC_M00018752_6_M_CD4_T_Cells_plate1_pool7_iTag54_L007_R1#74	26	419	40	14
lane6198_TGTTCTCC_M00018752_6_M_CD4_T_Cells_plate1_pool7_iTag54_L007_R1#75	26	348	19	7
lane6198_TGTTCTCC_M00018752_6_M_CD4_T_Cells_plate1_pool7_iTag54_L007_R1#76	26	419	30	4
lane6198_TGTTCTCC_M00018752_6_M_CD4_T_Cells_plate1_pool7_iTag54_L007_R1#77	26	193	38	12
lane6198_TGTTCTCC_M00018752_6_M_CD4_T_Cells_plate1_pool7_iTag54_L007_R1#78	26	419	26	0
lane6198_TGTTCTCC_M00018752_6_M_CD4_T_Cells_plate1_pool7_iTag54_L007_R1#79	26	259	27	1
lane6198_TGTTCTCC_M00018752_6_M_CD4_T_Cells_plate1_pool7_iTag54_L007_R1#80	26	273	29	3
lane6198_TGTTCTCC_M00018752_6_M_CD4_T_Cells_plate1_pool7_iTag54_L007_R1#81	26	419	37	11
lane6198_TGTTCTCC_M00018752_6_M_CD4_T_Cells_plate1_pool7_iTag54_L007_R1#82	26	419	34	8
lane6198_TGTTCTCC_M00018752_6_M_CD4_T_Cells_plate1_pool7_iTag54_L007_R1#83	26	419	33	7
lane6198_TGTTCTCC_M00018752_6_M_CD4_T_Cells_plate1_pool7_iTag54_L007_R1#84	26	419	22	4
lane6198_TGTTCTCC_M00018752_6_M_CD4_T_Cells_plate1_pool7_iTag54_L007_R1#85	26	419	30	4
lane6198_TGTTCTCC_M00018752_6_M_CD4_T_Cells_plate1_pool7_iTag54_L007_R1#86	26	419	19	7
lane6198_TGTTCTCC_M00018752_6_M_CD4_T_Cells_plate1_pool7_iTag54_L007_R1#87	26	419	25	1
lane6198_TGTTCTCC_M00018752_6_M_CD4_T_Cells_plate1_pool7_iTag54_L007_R1#88	26	297	16	10
lane6198_TGTTCTCC_M00018752_6_M_CD4_T_Cells_plate1_pool7_iTag54_L007_R1#89	26	268	40	14
lane6198_TGTTCTCC_M00018752_6_M_CD4_T_Cells_plate1_pool7_iTag54_L007_R1#90	26	393	41	15
lane6198_TGTTCTCC_M00018752_6_M_CD4_T_Cells_plate1_pool7_iTag54_L007_R1#91	26	252	47	21
lane6198_TGTTCTCC_M00018752_6_M_CD4_T_Cells_plate1_pool7_iTag54_L007_R1#92	26	349	32	6
lane6198_TGTTCTCC_M00018752_6_M_CD4_T_Cells_plate1_pool7_iTag54_L007_R1#93	26	229	50	24
lane6198_TGTTCTCC_M00018752_6_M_CD4_T_Cells_plate1_pool7_iTag54_L007_R1#94	26	286	64	38
lane6198_TGTTCTCC_M00018752_6_M_CD4_T_Cells_plate1_pool7_iTag54_L007_R1#95	26	419	39	13
lane6198_TGTTCTCC_M00018752_6_M_CD4_T_Cells_plate1_pool7_iTag54_L007_R1#96	26	297	53	27
lane6198_TGTTCTCC_M00018752_6_M_CD4_T_Cells_plate1_pool7_iTag54_L007_R1#97	26	354	30	4
lane6198_TGTTCTCC_M00018752_6_M_CD4_T_Cells_plate1_pool7_iTag54_L007_R1#98	26	209	37	11
lane6198_TGTTCTCC_M00018752_6_M_CD4_T_Cells_plate1_pool7_iTag54_L007_R1#99	26	419	29	3
lane6198_TGTTCTCC_M00018752_6_M_CD4_T_Cells_plate1_pool7_iTag54_L007_R1#100	26	419	18	8
lane6192_GTGTCCTT_M00017912_15_M_CD8_T_Cells_plate1_pool1_iTag71_L001_R1#1	65	417	61	4
lane6192_GTGTCCTT_M00017912_15_M_CD8_T_Cells_plate1_pool1_iTag71_L001_R1#2	65	304	78	13
lane6192_GTGTCCTT_M00017912_15_M_CD8_T_Cells_plate1_pool1_iTag71_L001_R1#3	65	417	56	9
lane6192_GTGTCCTT_M00017912_15_M_CD8_T_Cells_plate1_pool1_iTag71_L001_R1#4	65	417	57	8
lane6192_GTGTCCTT_M00017912_15_M_CD8_T_Cells_plate1_pool1_iTag71_L001_R1#5	65	183	111	46
lane6192_GTGTCCTT_M00017912_15_M_CD8_T_Cells_plate1_pool1_iTag71_L001_R1#6	65	408	68	3
lane6192_GTGTCCTT_M00017912_15_M_CD8_T_Cells_plate1_pool1_iTag71_L001_R1#7	65	417	46	19
lane6192_GTGTCCTT_M00017912_15_M_CD8_T_Cells_plate1_pool1_iTag71_L001_R1#8	65	417	46	19
lane6192_GTGTCCTT_M00017912_15_M_CD8_T_Cells_plate1_pool1_iTag71_L001_R1#9	65	410	66	1
lane6192_GTGTCCTT_M00017912_15_M_CD8_T_Cells_plate1_pool1_iTag71_L001_R1#10	65	334	55	10
lane6192_GTGTCCTT_M00017912_15_M_CD8_T_Cells_plate1_pool1_iTag71_L001_R1#11	65	417	35	30
lane6192_GTGTCCTT_M00017912_15_M_CD8_T_Cells_plate1_pool1_iTag71_L001_R1#12	65	417	61	4
lane6192_GTGTCCTT_M00017912_15_M_CD8_T_Cells_plate1_pool1_iTag71_L001_R1#13	65	162	69	4
lane6192_GTGTCCTT_M00017912_15_M_CD8_T_Cells_plate1_pool1_iTag71_L001_R1#14	65	417	43	22
lane6192_GTGTCCTT_M00017912_15_M_CD8_T_Cells_plate1_pool1_iTag71_L001_R1#15	65	214	38	27
lane6192_GTGTCCTT_M00017912_15_M_CD8_T_Cells_plate1_pool1_iTag71_L001_R1#16	65	417	60	5
lane6192_GTGTCCTT_M00017912_15_M_CD8_T_Cells_plate1_pool1_iTag71_L001_R1#17	65	417	40	25
lane6192_GTGTCCTT_M00017912_15_M_CD8_T_Cells_plate1_pool1_iTag71_L001_R1#18	65	244	42	23
lane6192_GTGTCCTT_M00017912_15_M_CD8_T_Cells_plate1_pool1_iTag71_L001_R1#19	65	292	32	33
lane6192_GTGTCCTT_M00017912_15_M_CD8_T_Cells_plate1_pool1_iTag71_L001_R1#20	65	417	39	26
lane6192_GTGTCCTT_M00017912_15_M_CD8_T_Cells_plate1_pool1_iTag71_L001_R1#21	65	306	47	18
lane6192_GTGTCCTT_M00017912_15_M_CD8_T_Cells_plate1_pool1_iTag71_L001_R1#22	65	245	46	19
lane6192_GTGTCCTT_M00017912_15_M_CD8_T_Cells_plate1_pool1_iTag71_L001_R1#23	65	267	57	8
lane6192_GTGTCCTT_M00017912_15_M_CD8_T_Cells_plate1_pool1_iTag71_L001_R1#24	65	417	38	27
lane6192_GTGTCCTT_M00017912_15_M_CD8_T_Cells_plate1_pool1_iTag71_L001_R1#25	65	417	62	3
lane6192_GTGTCCTT_M00017912_15_M_CD8_T_Cells_plate1_pool1_iTag71_L001_R1#26	65	324	76	11
lane6192_GTGTCCTT_M00017912_15_M_CD8_T_Cells_plate1_pool1_iTag71_L001_R1#27	65	417	46	19
lane6192_GTGTCCTT_M00017912_15_M_CD8_T_Cells_plate1_pool1_iTag71_L001_R1#28	65	417	42	23
lane6192_GTGTCCTT_M00017912_15_M_CD8_T_Cells_plate1_pool1_iTag71_L001_R1#29	65	417	98	33
lane6192_GTGTCCTT_M00017912_15_M_CD8_T_Cells_plate1_pool1_iTag71_L001_R1#30	65	417	65	0
lane6192_GTGTCCTT_M00017912_15_M_CD8_T_Cells_plate1_pool1_iTag71_L001_R1#31	65	417	51	14
lane6192_GTGTCCTT_M00017912_15_M_CD8_T_Cells_plate1_pool1_iTag71_L001_R1#32	65	194	43	22
lane6192_GTGTCCTT_M00017912_15_M_CD8_T_Cells_plate1_pool1_iTag71_L001_R1#33	65	417	65	0
lane6192_GTGTCCTT_M00017912_15_M_CD8_T_Cells_plate1_pool1_iTag71_L001_R1#34	65	267	42	23
lane6192_GTGTCCTT_M00017912_15_M_CD8_T_Cells_plate1_pool1_iTag71_L001_R1#35	65	264	44	21
lane6192_GTGTCCTT_M00017912_15_M_CD8_T_Cells_plate1_pool1_iTag71_L001_R1#36	65	353	60	5
lane6192_GTGTCCTT_M00017912_15_M_CD8_T_Cells_plate1_pool1_iTag71_L001_R1#37	65	417	63	2
lane6192_GTGTCCTT_M00017912_15_M_CD8_T_Cells_plate1_pool1_iTag71_L001_R1#38	65	193	56	9
lane6192_GTGTCCTT_M00017912_15_M_CD8_T_Cells_plate1_pool1_iTag71_L001_R1#39	65	417	62	3
lane6192_GTGTCCTT_M00017912_15_M_CD8_T_Cells_plate1_pool1_iTag71_L001_R1#40	65	97	73	8
lane6192_GTGTCCTT_M00017912_15_M_CD8_T_Cells_plate1_pool1_iTag71_L001_R1#41	65	417	73	8
lane6192_GTGTCCTT_M00017912_15_M_CD8_T_Cells_plate1_pool1_iTag71_L001_R1#42	65	122	67	2
lane6192_GTGTCCTT_M00017912_15_M_CD8_T_Cells_plate1_pool1_iTag71_L001_R1#43	65	338	34	31
lane6192_GTGTCCTT_M00017912_15_M_CD8_T_Cells_plate1_pool1_iTag71_L001_R1#44	65	133	76	11
lane6192_GTGTCCTT_M00017912_15_M_CD8_T_Cells_plate1_pool1_iTag71_L001_R1#45	65	282	82	17
lane6192_GTGTCCTT_M00017912_15_M_CD8_T_Cells_plate1_pool1_iTag71_L001_R1#46	65	417	55	10
lane6192_GTGTCCTT_M00017912_15_M_CD8_T_Cells_plate1_pool1_iTag71_L001_R1#47	65	417	77	12
lane6192_GTGTCCTT_M00017912_15_M_CD8_T_Cells_plate1_pool1_iTag71_L001_R1#48	65	417	40	25
lane6192_GTGTCCTT_M00017912_15_M_CD8_T_Cells_plate1_pool1_iTag71_L001_R1#49	65	417	49	16
lane6192_GTGTCCTT_M00017912_15_M_CD8_T_Cells_plate1_pool1_iTag71_L001_R1#50	65	205	57	8
lane6192_GTGTCCTT_M00017912_15_M_CD8_T_Cells_plate1_pool1_iTag71_L001_R1#51	65	417	48	17
lane6192_GTGTCCTT_M00017912_15_M_CD8_T_Cells_plate1_pool1_iTag71_L001_R1#52	65	417	46	19
lane6192_GTGTCCTT_M00017912_15_M_CD8_T_Cells_plate1_pool1_iTag71_L001_R1#53	65	386	53	12
lane6192_GTGTCCTT_M00017912_15_M_CD8_T_Cells_plate1_pool1_iTag71_L001_R1#54	65	100	58	7
lane6192_GTGTCCTT_M00017912_15_M_CD8_T_Cells_plate1_pool1_iTag71_L001_R1#55	65	417	46	19
lane6192_GTGTCCTT_M00017912_15_M_CD8_T_Cells_plate1_pool1_iTag71_L001_R1#56	65	417	59	6
lane6192_GTGTCCTT_M00017912_15_M_CD8_T_Cells_plate1_pool1_iTag71_L001_R1#57	65	417	45	20
lane6192_GTGTCCTT_M00017912_15_M_CD8_T_Cells_plate1_pool1_iTag71_L001_R1#58	65	417	47	18
lane6192_GTGTCCTT_M00017912_15_M_CD8_T_Cells_plate1_pool1_iTag71_L001_R1#59	65	417	53	12
lane6192_GTGTCCTT_M00017912_15_M_CD8_T_Cells_plate1_pool1_iTag71_L001_R1#60	65	417	86	21
lane6192_GTGTCCTT_M00017912_15_M_CD8_T_Cells_plate1_pool1_iTag71_L001_R1#61	65	184	28	37
lane6192_GTGTCCTT_M00017912_15_M_CD8_T_Cells_plate1_pool1_iTag71_L001_R1#62	65	206	39	26
lane6192_GTGTCCTT_M00017912_15_M_CD8_T_Cells_plate1_pool1_iTag71_L001_R1#63	65	397	33	32
lane6192_GTGTCCTT_M00017912_15_M_CD8_T_Cells_plate1_pool1_iTag71_L001_R1#64	65	323	72	7
lane6192_GTGTCCTT_M00017912_15_M_CD8_T_Cells_plate1_pool1_iTag71_L001_R1#65	65	417	48	17
lane6192_GTGTCCTT_M00017912_15_M_CD8_T_Cells_plate1_pool1_iTag71_L001_R1#66	65	372	72	7
lane6192_GTGTCCTT_M00017912_15_M_CD8_T_Cells_plate1_pool1_iTag71_L001_R1#67	65	417	65	0
lane6192_GTGTCCTT_M00017912_15_M_CD8_T_Cells_plate1_pool1_iTag71_L001_R1#68	65	417	57	8
lane6192_GTGTCCTT_M00017912_15_M_CD8_T_Cells_plate1_pool1_iTag71_L001_R1#69	65	388	54	11
lane6192_GTGTCCTT_M00017912_15_M_CD8_T_Cells_plate1_pool1_iTag71_L001_R1#70	65	417	43	22
lane6192_GTGTCCTT_M00017912_15_M_CD8_T_Cells_plate1_pool1_iTag71_L001_R1#71	65	243	51	14
lane6192_GTGTCCTT_M00017912_15_M_CD8_T_Cells_plate1_pool1_iTag71_L001_R1#72	65	198	76	11
lane6192_GTGTCCTT_M00017912_15_M_CD8_T_Cells_plate1_pool1_iTag71_L001_R1#73	65	417	40	25
lane6192_GTGTCCTT_M00017912_15_M_CD8_T_Cells_plate1_pool1_iTag71_L001_R1#74	65	404	45	20
lane6192_GTGTCCTT_M00017912_15_M_CD8_T_Cells_plate1_pool1_iTag71_L001_R1#75	65	408	49	16
lane6192_GTGTCCTT_M00017912_15_M_CD8_T_Cells_plate1_pool1_iTag71_L001_R1#76	65	103	113	48
lane6192_GTGTCCTT_M00017912_15_M_CD8_T_Cells_plate1_pool1_iTag71_L001_R1#77	65	392	49	16
lane6192_GTGTCCTT_M00017912_15_M_CD8_T_Cells_plate1_pool1_iTag71_L001_R1#78	65	267	62	3
lane6192_GTGTCCTT_M00017912_15_M_CD8_T_Cells_plate1_pool1_iTag71_L001_R1#79	65	327	53	12
lane6192_GTGTCCTT_M00017912_15_M_CD8_T_Cells_plate1_pool1_iTag71_L001_R1#80	65	333	33	32
lane6192_GTGTCCTT_M00017912_15_M_CD8_T_Cells_plate1_pool1_iTag71_L001_R1#81	65	263	47	18
lane6192_GTGTCCTT_M00017912_15_M_CD8_T_Cells_plate1_pool1_iTag71_L001_R1#82	65	417	59	6
lane6192_GTGTCCTT_M00017912_15_M_CD8_T_Cells_plate1_pool1_iTag71_L001_R1#83	65	412	53	12
lane6192_GTGTCCTT_M00017912_15_M_CD8_T_Cells_plate1_pool1_iTag71_L001_R1#84	65	196	37	28
lane6192_GTGTCCTT_M00017912_15_M_CD8_T_Cells_plate1_pool1_iTag71_L001_R1#85	65	417	66	1
lane6192_GTGTCCTT_M00017912_15_M_CD8_T_Cells_plate1_pool1_iTag71_L001_R1#86	65	417	51	14
lane6192_GTGTCCTT_M00017912_15_M_CD8_T_Cells_plate1_pool1_iTag71_L001_R1#87	65	348	64	1
lane6192_GTGTCCTT_M00017912_15_M_CD8_T_Cells_plate1_pool1_iTag71_L001_R1#88	65	417	38	27
lane6192_GTGTCCTT_M00017912_15_M_CD8_T_Cells_plate1_pool1_iTag71_L001_R1#89	65	228	64	1
lane6192_GTGTCCTT_M00017912_15_M_CD8_T_Cells_plate1_pool1_iTag71_L001_R1#90	65	417	44	21
lane6192_GTGTCCTT_M00017912_15_M_CD8_T_Cells_plate1_pool1_iTag71_L001_R1#91	65	417	41	24
lane6192_GTGTCCTT_M00017912_15_M_CD8_T_Cells_plate1_pool1_iTag71_L001_R1#92	65	417	72	7
lane6192_GTGTCCTT_M00017912_15_M_CD8_T_Cells_plate1_pool1_iTag71_L001_R1#93	65	250	46	19
lane6192_GTGTCCTT_M00017912_15_M_CD8_T_Cells_plate1_pool1_iTag71_L001_R1#94	65	356	74	9
lane6192_GTGTCCTT_M00017912_15_M_CD8_T_Cells_plate1_pool1_iTag71_L001_R1#95	65	345	34	31
lane6192_GTGTCCTT_M00017912_15_M_CD8_T_Cells_plate1_pool1_iTag71_L001_R1#96	65	292	31	34
lane6192_GTGTCCTT_M00017912_15_M_CD8_T_Cells_plate1_pool1_iTag71_L001_R1#97	65	417	49	16
lane6192_GTGTCCTT_M00017912_15_M_CD8_T_Cells_plate1_pool1_iTag71_L001_R1#98	65	173	60	5
lane6192_GTGTCCTT_M00017912_15_M_CD8_T_Cells_plate1_pool1_iTag71_L001_R1#99	65	417	61	4
lane6192_GTGTCCTT_M00017912_15_M_CD8_T_Cells_plate1_pool1_iTag71_L001_R1#100	65	375	46	19
lane6193_GTTAGCCT_M00017620_24_M_CD8_T_Cells_plate1_pool2_iTag79_L002_R1#1	104	518	41	63
lane6193_GTTAGCCT_M00017620_24_M_CD8_T_Cells_plate1_pool2_iTag79_L002_R1#2	104	351	36	68
lane6193_GTTAGCCT_M00017620_24_M_CD8_T_Cells_plate1_pool2_iTag79_L002_R1#3	104	518	46	58
lane6193_GTTAGCCT_M00017620_24_M_CD8_T_Cells_plate1_pool2_iTag79_L002_R1#4	104	480	65	39
lane6193_GTTAGCCT_M00017620_24_M_CD8_T_Cells_plate1_pool2_iTag79_L002_R1#5	104	98	39	65
lane6193_GTTAGCCT_M00017620_24_M_CD8_T_Cells_plate1_pool2_iTag79_L002_R1#6	104	388	68	36
lane6193_GTTAGCCT_M00017620_24_M_CD8_T_Cells_plate1_pool2_iTag79_L002_R1#7	104	469	42	62
lane6193_GTTAGCCT_M00017620_24_M_CD8_T_Cells_plate1_pool2_iTag79_L002_R1#8	104	518	63	41
lane6193_GTTAGCCT_M00017620_24_M_CD8_T_Cells_plate1_pool2_iTag79_L002_R1#9	104	518	53	51
lane6193_GTTAGCCT_M00017620_24_M_CD8_T_Cells_plate1_pool2_iTag79_L002_R1#10	104	407	96	8
lane6193_GTTAGCCT_M00017620_24_M_CD8_T_Cells_plate1_pool2_iTag79_L002_R1#11	104	236	120	16
lane6193_GTTAGCCT_M00017620_24_M_CD8_T_Cells_plate1_pool2_iTag79_L002_R1#12	104	518	32	72
lane6193_GTTAGCCT_M00017620_24_M_CD8_T_Cells_plate1_pool2_iTag79_L002_R1#13	104	408	49	55
lane6193_GTTAGCCT_M00017620_24_M_CD8_T_Cells_plate1_pool2_iTag79_L002_R1#14	104	518	46	58
lane6193_GTTAGCCT_M00017620_24_M_CD8_T_Cells_plate1_pool2_iTag79_L002_R1#15	104	518	38	66
lane6193_GTTAGCCT_M00017620_24_M_CD8_T_Cells_plate1_pool2_iTag79_L002_R1#16	104	394	60	44
lane6193_GTTAGCCT_M00017620_24_M_CD8_T_Cells_plate1_pool2_iTag79_L002_R1#17	104	301	72	32
lane6193_GTTAGCCT_M00017620_24_M_CD8_T_Cells_plate1_pool2_iTag79_L002_R1#18	104	379	31	73
lane6193_GTTAGCCT_M00017620_24_M_CD8_T_Cells_plate1_pool2_iTag79_L002_R1#19	104	518	38	66
lane6193_GTTAGCCT_M00017620_24_M_CD8_T_Cells_plate1_pool2_iTag79_L002_R1#20	104	200	30	74
lane6193_GTTAGCCT_M00017620_24_M_CD8_T_Cells_plate1_pool2_iTag79_L002_R1#21	104	518	41	63
lane6193_GTTAGCCT_M00017620_24_M_CD8_T_Cells_plate1_pool2_iTag79_L002_R1#22	104	192	43	61
lane6193_GTTAGCCT_M00017620_24_M_CD8_T_Cells_plate1_pool2_iTag79_L002_R1#23	104	269	24	80
lane6193_GTTAGCCT_M00017620_24_M_CD8_T_Cells_plate1_pool2_iTag79_L002_R1#24	104	518	48	56
lane6193_GTTAGCCT_M00017620_24_M_CD8_T_Cells_plate1_pool2_iTag79_L002_R1#25	104	462	38	66
lane6193_GTTAGCCT_M00017620_24_M_CD8_T_Cells_plate1_pool2_iTag79_L002_R1#26	104	518	72	32
lane6193_GTTAGCCT_M00017620_24_M_CD8_T_Cells_plate1_pool2_iTag79_L002_R1#27	104	196	46	58
lane6193_GTTAGCCT_M00017620_24_M_CD8_T_Cells_plate1_pool2_iTag79_L002_R1#28	104	518	30	74
lane6193_GTTAGCCT_M00017620_24_M_CD8_T_Cells_plate1_pool2_iTag79_L002_R1#29	104	518	51	53
lane6193_GTTAGCCT_M00017620_24_M_CD8_T_Cells_plate1_pool2_iTag79_L002_R1#30	104	437	29	75
lane6193_GTTAGCCT_M00017620_24_M_CD8_T_Cells_plate1_pool2_iTag79_L002_R1#31	104	518	44	60
lane6193_GTTAGCCT_M00017620_24_M_CD8_T_Cells_plate1_pool2_iTag79_L002_R1#32	104	367	62	42
lane6193_GTTAGCCT_M00017620_24_M_CD8_T_Cells_plate1_pool2_iTag79_L002_R1#33	104	480	45	59
lane6193_GTTAGCCT_M00017620_24_M_CD8_T_Cells_plate1_pool2_iTag79_L002_R1#34	104	518	36	68
lane6193_GTTAGCCT_M00017620_24_M_CD8_T_Cells_plate1_pool2_iTag79_L002_R1#35	104	518	44	60
lane6193_GTTAGCCT_M00017620_24_M_CD8_T_Cells_plate1_pool2_iTag79_L002_R1#36	104	368	53	51
lane6193_GTTAGCCT_M00017620_24_M_CD8_T_Cells_plate1_pool2_iTag79_L002_R1#37	104	518	45	59
lane6193_GTTAGCCT_M00017620_24_M_CD8_T_Cells_plate1_pool2_iTag79_L002_R1#38	104	253	42	62
lane6193_GTTAGCCT_M00017620_24_M_CD8_T_Cells_plate1_pool2_iTag79_L002_R1#39	104	518	56	48
lane6193_GTTAGCCT_M00017620_24_M_CD8_T_Cells_plate1_pool2_iTag79_L002_R1#40	104	518	32	72
lane6193_GTTAGCCT_M00017620_24_M_CD8_T_Cells_plate1_pool2_iTag79_L002_R1#41	104	518	49	55
lane6193_GTTAGCCT_M00017620_24_M_CD8_T_Cells_plate1_pool2_iTag79_L002_R1#42	104	391	68	36
lane6193_GTTAGCCT_M00017620_24_M_CD8_T_Cells_plate1_pool2_iTag79_L002_R1#43	104	192	40	64
lane6193_GTTAGCCT_M00017620_24_M_CD8_T_Cells_plate1_pool2_iTag79_L002_R1#44	104	44	85	19
lane6193_GTTAGCCT_M00017620_24_M_CD8_T_Cells_plate1_pool2_iTag79_L002_R1#45	104	518	31	73
lane6193_GTTAGCCT_M00017620_24_M_CD8_T_Cells_plate1_pool2_iTag79_L002_R1#46	104	450	68	36
lane6193_GTTAGCCT_M00017620_24_M_CD8_T_Cells_plate1_pool2_iTag79_L002_R1#47	104	277	57	47
lane6193_GTTAGCCT_M00017620_24_M_CD8_T_Cells_plate1_pool2_iTag79_L002_R1#48	104	518	72	32
lane6193_GTTAGCCT_M00017620_24_M_CD8_T_Cells_plate1_pool2_iTag79_L002_R1#49	104	518	26	78
lane6193_GTTAGCCT_M00017620_24_M_CD8_T_Cells_plate1_pool2_iTag79_L002_R1#50	104	210	23	81
lane6193_GTTAGCCT_M00017620_24_M_CD8_T_Cells_plate1_pool2_iTag79_L002_R1#51	104	87	36	68
lane6193_GTTAGCCT_M00017620_24_M_CD8_T_Cells_plate1_pool2_iTag79_L002_R1#52	104	404	55	49
lane6193_GTTAGCCT_M00017620_24_M_CD8_T_Cells_plate1_pool2_iTag79_L002_R1#53	104	458	28	76
lane6193_GTTAGCCT_M00017620_24_M_CD8_T_Cells_plate1_pool2_iTag79_L002_R1#54	104	452	88	16
lane6193_GTTAGCCT_M00017620_24_M_CD8_T_Cells_plate1_pool2_iTag79_L002_R1#55	104	369	39	65
lane6193_GTTAGCCT_M00017620_24_M_CD8_T_Cells_plate1_pool2_iTag79_L002_R1#56	104	384	49	55
lane6193_GTTAGCCT_M00017620_24_M_CD8_T_Cells_plate1_pool2_iTag79_L002_R1#57	104	516	69	35
lane6193_GTTAGCCT_M00017620_24_M_CD8_T_Cells_plate1_pool2_iTag79_L002_R1#58	104	194	19	85
lane6193_GTTAGCCT_M00017620_24_M_CD8_T_Cells_plate1_pool2_iTag79_L002_R1#59	104	518	43	61
lane6193_GTTAGCCT_M00017620_24_M_CD8_T_Cells_plate1_pool2_iTag79_L002_R1#60	104	296	57	47
lane6193_GTTAGCCT_M00017620_24_M_CD8_T_Cells_plate1_pool2_iTag79_L002_R1#61	104	518	82	22
lane6193_GTTAGCCT_M00017620_24_M_CD8_T_Cells_plate1_pool2_iTag79_L002_R1#62	104	518	34	70
lane6193_GTTAGCCT_M00017620_24_M_CD8_T_Cells_plate1_pool2_iTag79_L002_R1#63	104	484	73	31
lane6193_GTTAGCCT_M00017620_24_M_CD8_T_Cells_plate1_pool2_iTag79_L002_R1#64	104	372	36	68
lane6193_GTTAGCCT_M00017620_24_M_CD8_T_Cells_plate1_pool2_iTag79_L002_R1#65	104	478	41	63
lane6193_GTTAGCCT_M00017620_24_M_CD8_T_Cells_plate1_pool2_iTag79_L002_R1#66	104	235	39	65
lane6193_GTTAGCCT_M00017620_24_M_CD8_T_Cells_plate1_pool2_iTag79_L002_R1#67	104	518	92	12
lane6193_GTTAGCCT_M00017620_24_M_CD8_T_Cells_plate1_pool2_iTag79_L002_R1#68	104	351	31	73
lane6193_GTTAGCCT_M00017620_24_M_CD8_T_Cells_plate1_pool2_iTag79_L002_R1#69	104	518	42	62
lane6193_GTTAGCCT_M00017620_24_M_CD8_T_Cells_plate1_pool2_iTag79_L002_R1#70	104	298	48	56
lane6193_GTTAGCCT_M00017620_24_M_CD8_T_Cells_plate1_pool2_iTag79_L002_R1#71	104	518	40	64
lane6193_GTTAGCCT_M00017620_24_M_CD8_T_Cells_plate1_pool2_iTag79_L002_R1#72	104	518	31	73
lane6193_GTTAGCCT_M00017620_24_M_CD8_T_Cells_plate1_pool2_iTag79_L002_R1#73	104	215	23	81
lane6193_GTTAGCCT_M00017620_24_M_CD8_T_Cells_plate1_pool2_iTag79_L002_R1#74	104	495	34	70
lane6193_GTTAGCCT_M00017620_24_M_CD8_T_Cells_plate1_pool2_iTag79_L002_R1#75	104	272	40	64
lane6193_GTTAGCCT_M00017620_24_M_CD8_T_Cells_plate1_pool2_iTag79_L002_R1#76	104	518	51	53
lane6193_GTTAGCCT_M00017620_24_M_CD8_T_Cells_plate1_pool2_iTag79_L002_R1#77	104	518	84	20
lane6193_GTTAGCCT_M00017620_24_M_CD8_T_Cells_plate1_pool2_iTag79_L002_R1#78	104	382	32	72
lane6193_GTTAGCCT_M00017620_24_M_CD8_T_Cells_plate1_pool2_iTag79_L002_R1#79	104	518	64	40
lane6193_GTTAGCCT_M00017620_24_M_CD8_T_Cells_plate1_pool2_iTag79_L002_R1#80	104	397	68	36
lane6193_GTTAGCCT_M00017620_24_M_CD8_T_Cells_plate1_pool2_iTag79_L002_R1#81	104	518	46	58
lane6193_GTTAGCCT_M00017620_24_M_CD8_T_Cells_plate1_pool2_iTag79_L002_R1#82	104	472	39	65
lane6193_GTTAGCCT_M00017620_24_M_CD8_T_Cells_plate1_pool2_iTag79_L002_R1#83	104	518	56	48
lane6193_GTTAGCCT_M00017620_24_M_CD8_T_Cells_plate1_pool2_iTag79_L002_R1#84	104	238	45	59
lane6193_GTTAGCCT_M00017620_24_M_CD8_T_Cells_plate1_pool2_iTag79_L002_R1#85	104	365	31	73
lane6193_GTTAGCCT_M00017620_24_M_CD8_T_Cells_plate1_pool2_iTag79_L002_R1#86	104	398	77	27
lane6193_GTTAGCCT_M00017620_24_M_CD8_T_Cells_plate1_pool2_iTag79_L002_R1#87	104	378	118	14
lane6193_GTTAGCCT_M00017620_24_M_CD8_T_Cells_plate1_pool2_iTag79_L002_R1#88	104	462	61	43
lane6193_GTTAGCCT_M00017620_24_M_CD8_T_Cells_plate1_pool2_iTag79_L002_R1#89	104	292	60	44
lane6193_GTTAGCCT_M00017620_24_M_CD8_T_Cells_plate1_pool2_iTag79_L002_R1#90	104	290	37	67
lane6193_GTTAGCCT_M00017620_24_M_CD8_T_Cells_plate1_pool2_iTag79_L002_R1#91	104	518	46	58
lane6193_GTTAGCCT_M00017620_24_M_CD8_T_Cells_plate1_pool2_iTag79_L002_R1#92	104	246	48	56
lane6193_GTTAGCCT_M00017620_24_M_CD8_T_Cells_plate1_pool2_iTag79_L002_R1#93	104	436	25	79
lane6193_GTTAGCCT_M00017620_24_M_CD8_T_Cells_plate1_pool2_iTag79_L002_R1#94	104	497	29	75
lane6193_GTTAGCCT_M00017620_24_M_CD8_T_Cells_plate1_pool2_iTag79_L002_R1#95	104	426	70	34
lane6193_GTTAGCCT_M00017620_24_M_CD8_T_Cells_plate1_pool2_iTag79_L002_R1#96	104	317	97	7
lane6193_GTTAGCCT_M00017620_24_M_CD8_T_Cells_plate1_pool2_iTag79_L002_R1#97	104	275	26	78
lane6193_GTTAGCCT_M00017620_24_M_CD8_T_Cells_plate1_pool2_iTag79_L002_R1#98	104	225	36	68
lane6193_GTTAGCCT_M00017620_24_M_CD8_T_Cells_plate1_pool2_iTag79_L002_R1#99	104	155	39	65
lane6193_GTTAGCCT_M00017620_24_M_CD8_T_Cells_plate1_pool2_iTag79_L002_R1#100	104	518	76	28
lane6196_TTCGCACC_M00018752_6_M_CD8_T_Cells_plate1_pool5_iTag55_L005_R1#1	26	453	29	3
lane6196_TTCGCACC_M00018752_6_M_CD8_T_Cells_plate1_pool5_iTag55_L005_R1#2	26	302	28	2
lane6196_TTCGCACC_M00018752_6_M_CD8_T_Cells_plate1_pool5_iTag55_L005_R1#3	26	78	61	35
lane6196_TTCGCACC_M00018752_6_M_CD8_T_Cells_plate1_pool5_iTag55_L005_R1#4	26	350	25	1
lane6196_TTCGCACC_M00018752_6_M_CD8_T_Cells_plate1_pool5_iTag55_L005_R1#5	26	239	15	11
lane6196_TTCGCACC_M00018752_6_M_CD8_T_Cells_plate1_pool5_iTag55_L005_R1#6	26	497	22	4
lane6196_TTCGCACC_M00018752_6_M_CD8_T_Cells_plate1_pool5_iTag55_L005_R1#7	26	565	20	6
lane6196_TTCGCACC_M00018752_6_M_CD8_T_Cells_plate1_pool5_iTag55_L005_R1#8	26	468	32	6
lane6196_TTCGCACC_M00018752_6_M_CD8_T_Cells_plate1_pool5_iTag55_L005_R1#9	26	561	18	8
lane6196_TTCGCACC_M00018752_6_M_CD8_T_Cells_plate1_pool5_iTag55_L005_R1#10	26	388	18	8
lane6196_TTCGCACC_M00018752_6_M_CD8_T_Cells_plate1_pool5_iTag55_L005_R1#11	26	459	17	9
lane6196_TTCGCACC_M00018752_6_M_CD8_T_Cells_plate1_pool5_iTag55_L005_R1#12	26	170	13	13
lane6196_TTCGCACC_M00018752_6_M_CD8_T_Cells_plate1_pool5_iTag55_L005_R1#13	26	104	42	16
lane6196_TTCGCACC_M00018752_6_M_CD8_T_Cells_plate1_pool5_iTag55_L005_R1#14	26	366	18	8
lane6196_TTCGCACC_M00018752_6_M_CD8_T_Cells_plate1_pool5_iTag55_L005_R1#15	26	338	28	2
lane6196_TTCGCACC_M00018752_6_M_CD8_T_Cells_plate1_pool5_iTag55_L005_R1#16	26	282	14	12
lane6196_TTCGCACC_M00018752_6_M_CD8_T_Cells_plate1_pool5_iTag55_L005_R1#17	26	238	26	0
lane6196_TTCGCACC_M00018752_6_M_CD8_T_Cells_plate1_pool5_iTag55_L005_R1#18	26	565	19	7
lane6196_TTCGCACC_M00018752_6_M_CD8_T_Cells_plate1_pool5_iTag55_L005_R1#19	26	565	26	0
lane6196_TTCGCACC_M00018752_6_M_CD8_T_Cells_plate1_pool5_iTag55_L005_R1#20	26	432	19	7
lane6196_TTCGCACC_M00018752_6_M_CD8_T_Cells_plate1_pool5_iTag55_L005_R1#21	26	476	20	6
lane6196_TTCGCACC_M00018752_6_M_CD8_T_Cells_plate1_pool5_iTag55_L005_R1#22	26	565	30	4
lane6196_TTCGCACC_M00018752_6_M_CD8_T_Cells_plate1_pool5_iTag55_L005_R1#23	26	476	24	2
lane6196_TTCGCACC_M00018752_6_M_CD8_T_Cells_plate1_pool5_iTag55_L005_R1#24	26	519	25	1
lane6196_TTCGCACC_M00018752_6_M_CD8_T_Cells_plate1_pool5_iTag55_L005_R1#25	26	297	19	7
lane6196_TTCGCACC_M00018752_6_M_CD8_T_Cells_plate1_pool5_iTag55_L005_R1#26	26	224	16	10
lane6196_TTCGCACC_M00018752_6_M_CD8_T_Cells_plate1_pool5_iTag55_L005_R1#27	26	565	27	1
lane6196_TTCGCACC_M00018752_6_M_CD8_T_Cells_plate1_pool5_iTag55_L005_R1#28	26	565	20	6
lane6196_TTCGCACC_M00018752_6_M_CD8_T_Cells_plate1_pool5_iTag55_L005_R1#29	26	565	29	3
lane6196_TTCGCACC_M00018752_6_M_CD8_T_Cells_plate1_pool5_iTag55_L005_R1#30	26	565	30	4
lane6196_TTCGCACC_M00018752_6_M_CD8_T_Cells_plate1_pool5_iTag55_L005_R1#31	26	565	22	4
lane6196_TTCGCACC_M00018752_6_M_CD8_T_Cells_plate1_pool5_iTag55_L005_R1#32	26	460	36	10
lane6196_TTCGCACC_M00018752_6_M_CD8_T_Cells_plate1_pool5_iTag55_L005_R1#33	26	565	19	7
lane6196_TTCGCACC_M00018752_6_M_CD8_T_Cells_plate1_pool5_iTag55_L005_R1#34	26	565	21	5
lane6196_TTCGCACC_M00018752_6_M_CD8_T_Cells_plate1_pool5_iTag55_L005_R1#35	26	565	21	5
lane6196_TTCGCACC_M00018752_6_M_CD8_T_Cells_plate1_pool5_iTag55_L005_R1#36	26	287	21	5
lane6196_TTCGCACC_M00018752_6_M_CD8_T_Cells_plate1_pool5_iTag55_L005_R1#37	26	235	22	4
lane6196_TTCGCACC_M00018752_6_M_CD8_T_Cells_plate1_pool5_iTag55_L005_R1#38	26	565	18	8
lane6196_TTCGCACC_M00018752_6_M_CD8_T_Cells_plate1_pool5_iTag55_L005_R1#39	26	565	21	5
lane6196_TTCGCACC_M00018752_6_M_CD8_T_Cells_plate1_pool5_iTag55_L005_R1#40	26	495	22	4
lane6196_TTCGCACC_M00018752_6_M_CD8_T_Cells_plate1_pool5_iTag55_L005_R1#41	26	470	21	5
lane6196_TTCGCACC_M00018752_6_M_CD8_T_Cells_plate1_pool5_iTag55_L005_R1#42	26	565	29	3
lane6196_TTCGCACC_M00018752_6_M_CD8_T_Cells_plate1_pool5_iTag55_L005_R1#43	26	565	24	2
lane6196_TTCGCACC_M00018752_6_M_CD8_T_Cells_plate1_pool5_iTag55_L005_R1#44	26	527	31	5
lane6196_TTCGCACC_M00018752_6_M_CD8_T_Cells_plate1_pool5_iTag55_L005_R1#45	26	195	36	10
lane6196_TTCGCACC_M00018752_6_M_CD8_T_Cells_plate1_pool5_iTag55_L005_R1#46	26	466	19	7
lane6196_TTCGCACC_M00018752_6_M_CD8_T_Cells_plate1_pool5_iTag55_L005_R1#47	26	104	39	13
lane6196_TTCGCACC_M00018752_6_M_CD8_T_Cells_plate1_pool5_iTag55_L005_R1#48	26	497	15	11
lane6196_TTCGCACC_M00018752_6_M_CD8_T_Cells_plate1_pool5_iTag55_L005_R1#49	26	372	27	1
lane6196_TTCGCACC_M00018752_6_M_CD8_T_Cells_plate1_pool5_iTag55_L005_R1#50	26	565	17	9
lane6196_TTCGCACC_M00018752_6_M_CD8_T_Cells_plate1_pool5_iTag55_L005_R1#51	26	450	25	1
lane6196_TTCGCACC_M00018752_6_M_CD8_T_Cells_plate1_pool5_iTag55_L005_R1#52	26	565	19	7
lane6196_TTCGCACC_M00018752_6_M_CD8_T_Cells_plate1_pool5_iTag55_L005_R1#53	26	493	28	2
lane6196_TTCGCACC_M00018752_6_M_CD8_T_Cells_plate1_pool5_iTag55_L005_R1#54	26	565	29	3
lane6196_TTCGCACC_M00018752_6_M_CD8_T_Cells_plate1_pool5_iTag55_L005_R1#55	26	565	14	12
lane6196_TTCGCACC_M00018752_6_M_CD8_T_Cells_plate1_pool5_iTag55_L005_R1#56	26	565	41	15
lane6196_TTCGCACC_M00018752_6_M_CD8_T_Cells_plate1_pool5_iTag55_L005_R1#57	26	311	25	1
lane6196_TTCGCACC_M00018752_6_M_CD8_T_Cells_plate1_pool5_iTag55_L005_R1#58	26	182	24	2
lane6196_TTCGCACC_M00018752_6_M_CD8_T_Cells_plate1_pool5_iTag55_L005_R1#59	26	565	20	6
lane6196_TTCGCACC_M00018752_6_M_CD8_T_Cells_plate1_pool5_iTag55_L005_R1#60	26	307	13	13
lane6196_TTCGCACC_M00018752_6_M_CD8_T_Cells_plate1_pool5_iTag55_L005_R1#61	26	373	15	11
lane6196_TTCGCACC_M00018752_6_M_CD8_T_Cells_plate1_pool5_iTag55_L005_R1#62	26	428	20	6
lane6196_TTCGCACC_M00018752_6_M_CD8_T_Cells_plate1_pool5_iTag55_L005_R1#63	26	515	28	2
lane6196_TTCGCACC_M00018752_6_M_CD8_T_Cells_plate1_pool5_iTag55_L005_R1#64	26	417	23	3
lane6196_TTCGCACC_M00018752_6_M_CD8_T_Cells_plate1_pool5_iTag55_L005_R1#65	26	565	29	3
lane6196_TTCGCACC_M00018752_6_M_CD8_T_Cells_plate1_pool5_iTag55_L005_R1#66	26	332	31	5
lane6196_TTCGCACC_M00018752_6_M_CD8_T_Cells_plate1_pool5_iTag55_L005_R1#67	26	565	27	1
lane6196_TTCGCACC_M00018752_6_M_CD8_T_Cells_plate1_pool5_iTag55_L005_R1#68	26	426	12	14
lane6196_TTCGCACC_M00018752_6_M_CD8_T_Cells_plate1_pool5_iTag55_L005_R1#69	26	565	26	0
lane6196_TTCGCACC_M00018752_6_M_CD8_T_Cells_plate1_pool5_iTag55_L005_R1#70	26	565	19	7
lane6196_TTCGCACC_M00018752_6_M_CD8_T_Cells_plate1_pool5_iTag55_L005_R1#71	26	552	28	2
lane6196_TTCGCACC_M00018752_6_M_CD8_T_Cells_plate1_pool5_iTag55_L005_R1#72	26	513	23	3
lane6196_TTCGCACC_M00018752_6_M_CD8_T_Cells_plate1_pool5_iTag55_L005_R1#73	26	449	21	5
lane6196_TTCGCACC_M00018752_6_M_CD8_T_Cells_plate1_pool5_iTag55_L005_R1#74	26	304	31	5
lane6196_TTCGCACC_M00018752_6_M_CD8_T_Cells_plate1_pool5_iTag55_L005_R1#75	26	229	43	17
lane6196_TTCGCACC_M00018752_6_M_CD8_T_Cells_plate1_pool5_iTag55_L005_R1#76	26	275	32	6
lane6196_TTCGCACC_M00018752_6_M_CD8_T_Cells_plate1_pool5_iTag55_L005_R1#77	26	498	24	2
lane6196_TTCGCACC_M00018752_6_M_CD8_T_Cells_plate1_pool5_iTag55_L005_R1#78	26	422	30	4
lane6196_TTCGCACC_M00018752_6_M_CD8_T_Cells_plate1_pool5_iTag55_L005_R1#79	26	270	20	6
lane6196_TTCGCACC_M00018752_6_M_CD8_T_Cells_plate1_pool5_iTag55_L005_R1#80	26	565	24	2
lane6196_TTCGCACC_M00018752_6_M_CD8_T_Cells_plate1_pool5_iTag55_L005_R1#81	26	186	15	11
lane6196_TTCGCACC_M00018752_6_M_CD8_T_Cells_plate1_pool5_iTag55_L005_R1#82	26	192	22	4
lane6196_TTCGCACC_M00018752_6_M_CD8_T_Cells_plate1_pool5_iTag55_L005_R1#83	26	565	31	5
lane6196_TTCGCACC_M00018752_6_M_CD8_T_Cells_plate1_pool5_iTag55_L005_R1#84	26	512	28	2
lane6196_TTCGCACC_M00018752_6_M_CD8_T_Cells_plate1_pool5_iTag55_L005_R1#85	26	565	24	2
lane6196_TTCGCACC_M00018752_6_M_CD8_T_Cells_plate1_pool5_iTag55_L005_R1#86	26	473	27	1
lane6196_TTCGCACC_M00018752_6_M_CD8_T_Cells_plate1_pool5_iTag55_L005_R1#87	26	523	24	2
lane6196_TTCGCACC_M00018752_6_M_CD8_T_Cells_plate1_pool5_iTag55_L005_R1#88	26	565	31	5
lane6196_TTCGCACC_M00018752_6_M_CD8_T_Cells_plate1_pool5_iTag55_L005_R1#89	26	395	21	5
lane6196_TTCGCACC_M00018752_6_M_CD8_T_Cells_plate1_pool5_iTag55_L005_R1#90	26	565	29	3
lane6196_TTCGCACC_M00018752_6_M_CD8_T_Cells_plate1_pool5_iTag55_L005_R1#91	26	377	28	2
lane6196_TTCGCACC_M00018752_6_M_CD8_T_Cells_plate1_pool5_iTag55_L005_R1#92	26	506	23	3
lane6196_TTCGCACC_M00018752_6_M_CD8_T_Cells_plate1_pool5_iTag55_L005_R1#93	26	124	29	3
lane6196_TTCGCACC_M00018752_6_M_CD8_T_Cells_plate1_pool5_iTag55_L005_R1#94	26	234	12	14
lane6196_TTCGCACC_M00018752_6_M_CD8_T_Cells_plate1_pool5_iTag55_L005_R1#95	26	238	13	13
lane6196_TTCGCACC_M00018752_6_M_CD8_T_Cells_plate1_pool5_iTag55_L005_R1#96	26	565	17	9
lane6196_TTCGCACC_M00018752_6_M_CD8_T_Cells_plate1_pool5_iTag55_L005_R1#97	26	411	29	3
lane6196_TTCGCACC_M00018752_6_M_CD8_T_Cells_plate1_pool5_iTag55_L005_R1#98	26	406	29	3
lane6196_TTCGCACC_M00018752_6_M_CD8_T_Cells_plate1_pool5_iTag55_L005_R1#99	26	411	12	14
lane6196_TTCGCACC_M00018752_6_M_CD8_T_Cells_plate1_pool5_iTag55_L005_R1#100	26	394	13	13
lane6198_TACTAGTC_M05-20526_3_M_CD8_T_Cells_plate1_pool7_iTag47_L007_R1#1	13	279	4	9
lane6198_TACTAGTC_M05-20526_3_M_CD8_T_Cells_plate1_pool7_iTag47_L007_R1#2	13	553	11	2
lane6198_TACTAGTC_M05-20526_3_M_CD8_T_Cells_plate1_pool7_iTag47_L007_R1#3	13	114	20	7
lane6198_TACTAGTC_M05-20526_3_M_CD8_T_Cells_plate1_pool7_iTag47_L007_R1#4	13	477	7	6
lane6198_TACTAGTC_M05-20526_3_M_CD8_T_Cells_plate1_pool7_iTag47_L007_R1#5	13	361	7	6
lane6198_TACTAGTC_M05-20526_3_M_CD8_T_Cells_plate1_pool7_iTag47_L007_R1#6	13	641	8	5
lane6198_TACTAGTC_M05-20526_3_M_CD8_T_Cells_plate1_pool7_iTag47_L007_R1#7	13	556	6	7
lane6198_TACTAGTC_M05-20526_3_M_CD8_T_Cells_plate1_pool7_iTag47_L007_R1#8	13	469	14	1
lane6198_TACTAGTC_M05-20526_3_M_CD8_T_Cells_plate1_pool7_iTag47_L007_R1#9	13	550	10	3
lane6198_TACTAGTC_M05-20526_3_M_CD8_T_Cells_plate1_pool7_iTag47_L007_R1#10	13	519	8	5
lane6198_TACTAGTC_M05-20526_3_M_CD8_T_Cells_plate1_pool7_iTag47_L007_R1#11	13	543	6	7
lane6198_TACTAGTC_M05-20526_3_M_CD8_T_Cells_plate1_pool7_iTag47_L007_R1#12	13	454	12	1
lane6198_TACTAGTC_M05-20526_3_M_CD8_T_Cells_plate1_pool7_iTag47_L007_R1#13	13	641	7	6
lane6198_TACTAGTC_M05-20526_3_M_CD8_T_Cells_plate1_pool7_iTag47_L007_R1#14	13	336	9	4
lane6198_TACTAGTC_M05-20526_3_M_CD8_T_Cells_plate1_pool7_iTag47_L007_R1#15	13	578	7	6
lane6198_TACTAGTC_M05-20526_3_M_CD8_T_Cells_plate1_pool7_iTag47_L007_R1#16	13	218	8	5
lane6198_TACTAGTC_M05-20526_3_M_CD8_T_Cells_plate1_pool7_iTag47_L007_R1#17	13	213	3	10
lane6198_TACTAGTC_M05-20526_3_M_CD8_T_Cells_plate1_pool7_iTag47_L007_R1#18	13	641	10	3
lane6198_TACTAGTC_M05-20526_3_M_CD8_T_Cells_plate1_pool7_iTag47_L007_R1#19	13	306	18	5
lane6198_TACTAGTC_M05-20526_3_M_CD8_T_Cells_plate1_pool7_iTag47_L007_R1#20	13	641	11	2
lane6198_TACTAGTC_M05-20526_3_M_CD8_T_Cells_plate1_pool7_iTag47_L007_R1#21	13	641	13	0
lane6198_TACTAGTC_M05-20526_3_M_CD8_T_Cells_plate1_pool7_iTag47_L007_R1#22	13	526	10	3
lane6198_TACTAGTC_M05-20526_3_M_CD8_T_Cells_plate1_pool7_iTag47_L007_R1#23	13	641	7	6
lane6198_TACTAGTC_M05-20526_3_M_CD8_T_Cells_plate1_pool7_iTag47_L007_R1#24	13	641	8	5
lane6198_TACTAGTC_M05-20526_3_M_CD8_T_Cells_plate1_pool7_iTag47_L007_R1#25	13	397	7	6
lane6198_TACTAGTC_M05-20526_3_M_CD8_T_Cells_plate1_pool7_iTag47_L007_R1#26	13	641	12	1
lane6198_TACTAGTC_M05-20526_3_M_CD8_T_Cells_plate1_pool7_iTag47_L007_R1#27	13	623	9	4
lane6198_TACTAGTC_M05-20526_3_M_CD8_T_Cells_plate1_pool7_iTag47_L007_R1#28	13	330	11	2
lane6198_TACTAGTC_M05-20526_3_M_CD8_T_Cells_plate1_pool7_iTag47_L007_R1#29	13	448	8	5
lane6198_TACTAGTC_M05-20526_3_M_CD8_T_Cells_plate1_pool7_iTag47_L007_R1#30	13	281	6	7
lane6198_TACTAGTC_M05-20526_3_M_CD8_T_Cells_plate1_pool7_iTag47_L007_R1#31	13	372	9	4
lane6198_TACTAGTC_M05-20526_3_M_CD8_T_Cells_plate1_pool7_iTag47_L007_R1#32	13	641	13	0
lane6198_TACTAGTC_M05-20526_3_M_CD8_T_Cells_plate1_pool7_iTag47_L007_R1#33	13	633	10	3
lane6198_TACTAGTC_M05-20526_3_M_CD8_T_Cells_plate1_pool7_iTag47_L007_R1#34	13	518	7	6
lane6198_TACTAGTC_M05-20526_3_M_CD8_T_Cells_plate1_pool7_iTag47_L007_R1#35	13	356	5	8
lane6198_TACTAGTC_M05-20526_3_M_CD8_T_Cells_plate1_pool7_iTag47_L007_R1#36	13	641	10	3
lane6198_TACTAGTC_M05-20526_3_M_CD8_T_Cells_plate1_pool7_iTag47_L007_R1#37	13	641	10	3
lane6198_TACTAGTC_M05-20526_3_M_CD8_T_Cells_plate1_pool7_iTag47_L007_R1#38	13	641	14	1
lane6198_TACTAGTC_M05-20526_3_M_CD8_T_Cells_plate1_pool7_iTag47_L007_R1#39	13	307	10	3
lane6198_TACTAGTC_M05-20526_3_M_CD8_T_Cells_plate1_pool7_iTag47_L007_R1#40	13	604	16	3
lane6198_TACTAGTC_M05-20526_3_M_CD8_T_Cells_plate1_pool7_iTag47_L007_R1#41	13	641	7	6
lane6198_TACTAGTC_M05-20526_3_M_CD8_T_Cells_plate1_pool7_iTag47_L007_R1#42	13	621	8	5
lane6198_TACTAGTC_M05-20526_3_M_CD8_T_Cells_plate1_pool7_iTag47_L007_R1#43	13	407	14	1
lane6198_TACTAGTC_M05-20526_3_M_CD8_T_Cells_plate1_pool7_iTag47_L007_R1#44	13	411	10	3
lane6198_TACTAGTC_M05-20526_3_M_CD8_T_Cells_plate1_pool7_iTag47_L007_R1#45	13	608	10	3
lane6198_TACTAGTC_M05-20526_3_M_CD8_T_Cells_plate1_pool7_iTag47_L007_R1#46	13	641	13	0
lane6198_TACTAGTC_M05-20526_3_M_CD8_T_Cells_plate1_pool7_iTag47_L007_R1#47	13	641	10	3
lane6198_TACTAGTC_M05-20526_3_M_CD8_T_Cells_plate1_pool7_iTag47_L007_R1#48	13	641	7	6
lane6198_TACTAGTC_M05-20526_3_M_CD8_T_Cells_plate1_pool7_iTag47_L007_R1#49	13	535	12	1
lane6198_TACTAGTC_M05-20526_3_M_CD8_T_Cells_plate1_pool7_iTag47_L007_R1#50	13	305	17	4
lane6198_TACTAGTC_M05-20526_3_M_CD8_T_Cells_plate1_pool7_iTag47_L007_R1#51	13	641	12	1
lane6198_TACTAGTC_M05-20526_3_M_CD8_T_Cells_plate1_pool7_iTag47_L007_R1#52	13	522	5	8
lane6198_TACTAGTC_M05-20526_3_M_CD8_T_Cells_plate1_pool7_iTag47_L007_R1#53	13	233	6	7
lane6198_TACTAGTC_M05-20526_3_M_CD8_T_Cells_plate1_pool7_iTag47_L007_R1#54	13	252	14	1
lane6198_TACTAGTC_M05-20526_3_M_CD8_T_Cells_plate1_pool7_iTag47_L007_R1#55	13	641	9	4
lane6198_TACTAGTC_M05-20526_3_M_CD8_T_Cells_plate1_pool7_iTag47_L007_R1#56	13	285	6	7
lane6198_TACTAGTC_M05-20526_3_M_CD8_T_Cells_plate1_pool7_iTag47_L007_R1#57	13	526	10	3
lane6198_TACTAGTC_M05-20526_3_M_CD8_T_Cells_plate1_pool7_iTag47_L007_R1#58	13	536	8	5
lane6198_TACTAGTC_M05-20526_3_M_CD8_T_Cells_plate1_pool7_iTag47_L007_R1#59	13	417	5	8
lane6198_TACTAGTC_M05-20526_3_M_CD8_T_Cells_plate1_pool7_iTag47_L007_R1#60	13	641	9	4
lane6198_TACTAGTC_M05-20526_3_M_CD8_T_Cells_plate1_pool7_iTag47_L007_R1#61	13	634	7	6
lane6198_TACTAGTC_M05-20526_3_M_CD8_T_Cells_plate1_pool7_iTag47_L007_R1#62	13	246	11	2
lane6198_TACTAGTC_M05-20526_3_M_CD8_T_Cells_plate1_pool7_iTag47_L007_R1#63	13	97	8	5
lane6198_TACTAGTC_M05-20526_3_M_CD8_T_Cells_plate1_pool7_iTag47_L007_R1#64	13	285	11	2
lane6198_TACTAGTC_M05-20526_3_M_CD8_T_Cells_plate1_pool7_iTag47_L007_R1#65	13	256	9	4
lane6198_TACTAGTC_M05-20526_3_M_CD8_T_Cells_plate1_pool7_iTag47_L007_R1#66	13	419	8	5
lane6198_TACTAGTC_M05-20526_3_M_CD8_T_Cells_plate1_pool7_iTag47_L007_R1#67	13	398	8	5
lane6198_TACTAGTC_M05-20526_3_M_CD8_T_Cells_plate1_pool7_iTag47_L007_R1#68	13	524	7	6
lane6198_TACTAGTC_M05-20526_3_M_CD8_T_Cells_plate1_pool7_iTag47_L007_R1#69	13	335	10	3
lane6198_TACTAGTC_M05-20526_3_M_CD8_T_Cells_plate1_pool7_iTag47_L007_R1#70	13	453	7	6
lane6198_TACTAGTC_M05-20526_3_M_CD8_T_Cells_plate1_pool7_iTag47_L007_R1#71	13	330	4	9
lane6198_TACTAGTC_M05-20526_3_M_CD8_T_Cells_plate1_pool7_iTag47_L007_R1#72	13	513	6	7
lane6198_TACTAGTC_M05-20526_3_M_CD8_T_Cells_plate1_pool7_iTag47_L007_R1#73	13	266	16	3
lane6198_TACTAGTC_M05-20526_3_M_CD8_T_Cells_plate1_pool7_iTag47_L007_R1#74	13	322	4	9
lane6198_TACTAGTC_M05-20526_3_M_CD8_T_Cells_plate1_pool7_iTag47_L007_R1#75	13	420	10	3
lane6198_TACTAGTC_M05-20526_3_M_CD8_T_Cells_plate1_pool7_iTag47_L007_R1#76	13	525	11	2
lane6198_TACTAGTC_M05-20526_3_M_CD8_T_Cells_plate1_pool7_iTag47_L007_R1#77	13	334	8	5
lane6198_TACTAGTC_M05-20526_3_M_CD8_T_Cells_plate1_pool7_iTag47_L007_R1#78	13	347	10	3
lane6198_TACTAGTC_M05-20526_3_M_CD8_T_Cells_plate1_pool7_iTag47_L007_R1#79	13	306	8	5
lane6198_TACTAGTC_M05-20526_3_M_CD8_T_Cells_plate1_pool7_iTag47_L007_R1#80	13	234	6	7
lane6198_TACTAGTC_M05-20526_3_M_CD8_T_Cells_plate1_pool7_iTag47_L007_R1#81	13	289	8	5
lane6198_TACTAGTC_M05-20526_3_M_CD8_T_Cells_plate1_pool7_iTag47_L007_R1#82	13	577	9	4
lane6198_TACTAGTC_M05-20526_3_M_CD8_T_Cells_plate1_pool7_iTag47_L007_R1#83	13	641	7	6
lane6198_TACTAGTC_M05-20526_3_M_CD8_T_Cells_plate1_pool7_iTag47_L007_R1#84	13	641	10	3
lane6198_TACTAGTC_M05-20526_3_M_CD8_T_Cells_plate1_pool7_iTag47_L007_R1#85	13	641	10	3
lane6198_TACTAGTC_M05-20526_3_M_CD8_T_Cells_plate1_pool7_iTag47_L007_R1#86	13	641	11	2
lane6198_TACTAGTC_M05-20526_3_M_CD8_T_Cells_plate1_pool7_iTag47_L007_R1#87	13	641	8	5
lane6198_TACTAGTC_M05-20526_3_M_CD8_T_Cells_plate1_pool7_iTag47_L007_R1#88	13	121	6	7
lane6198_TACTAGTC_M05-20526_3_M_CD8_T_Cells_plate1_pool7_iTag47_L007_R1#89	13	641	7	6
lane6198_TACTAGTC_M05-20526_3_M_CD8_T_Cells_plate1_pool7_iTag47_L007_R1#90	13	302	7	6
lane6198_TACTAGTC_M05-20526_3_M_CD8_T_Cells_plate1_pool7_iTag47_L007_R1#91	13	641	5	8
lane6198_TACTAGTC_M05-20526_3_M_CD8_T_Cells_plate1_pool7_iTag47_L007_R1#92	13	299	5	8
lane6198_TACTAGTC_M05-20526_3_M_CD8_T_Cells_plate1_pool7_iTag47_L007_R1#93	13	641	8	5
lane6198_TACTAGTC_M05-20526_3_M_CD8_T_Cells_plate1_pool7_iTag47_L007_R1#94	13	590	10	3
lane6198_TACTAGTC_M05-20526_3_M_CD8_T_Cells_plate1_pool7_iTag47_L007_R1#95	13	239	16	3
lane6198_TACTAGTC_M05-20526_3_M_CD8_T_Cells_plate1_pool7_iTag47_L007_R1#96	13	335	11	2
lane6198_TACTAGTC_M05-20526_3_M_CD8_T_Cells_plate1_pool7_iTag47_L007_R1#97	13	641	7	6
lane6198_TACTAGTC_M05-20526_3_M_CD8_T_Cells_plate1_pool7_iTag47_L007_R1#98	13	592	10	3
lane6198_TACTAGTC_M05-20526_3_M_CD8_T_Cells_plate1_pool7_iTag47_L007_R1#99	13	343	11	2
lane6198_TACTAGTC_M05-20526_3_M_CD8_T_Cells_plate1_pool7_iTag47_L007_R1#100	13	396	10	3
lane6199_TCGAGCGT_M00018359_9_M_CD8_T_Cells_plate1_pool8_iTag21_L008_R1#1	39	295	37	2
lane6199_TCGAGCGT_M00018359_9_M_CD8_T_Cells_plate1_pool8_iTag21_L008_R1#2	39	261	24	15
lane6199_TCGAGCGT_M00018359_9_M_CD8_T_Cells_plate1_pool8_iTag21_L008_R1#3	39	317	40	1
lane6199_TCGAGCGT_M00018359_9_M_CD8_T_Cells_plate1_pool8_iTag21_L008_R1#4	39	181	40	1
lane6199_TCGAGCGT_M00018359_9_M_CD8_T_Cells_plate1_pool8_iTag21_L008_R1#5	39	405	36	3
lane6199_TCGAGCGT_M00018359_9_M_CD8_T_Cells_plate1_pool8_iTag21_L008_R1#6	39	405	49	10
lane6199_TCGAGCGT_M00018359_9_M_CD8_T_Cells_plate1_pool8_iTag21_L008_R1#7	39	405	37	2
lane6199_TCGAGCGT_M00018359_9_M_CD8_T_Cells_plate1_pool8_iTag21_L008_R1#8	39	405	26	13
lane6199_TCGAGCGT_M00018359_9_M_CD8_T_Cells_plate1_pool8_iTag21_L008_R1#9	39	263	43	4
lane6199_TCGAGCGT_M00018359_9_M_CD8_T_Cells_plate1_pool8_iTag21_L008_R1#10	39	162	16	23
lane6199_TCGAGCGT_M00018359_9_M_CD8_T_Cells_plate1_pool8_iTag21_L008_R1#11	39	405	24	15
lane6199_TCGAGCGT_M00018359_9_M_CD8_T_Cells_plate1_pool8_iTag21_L008_R1#12	39	231	38	1
lane6199_TCGAGCGT_M00018359_9_M_CD8_T_Cells_plate1_pool8_iTag21_L008_R1#13	39	405	35	4
lane6199_TCGAGCGT_M00018359_9_M_CD8_T_Cells_plate1_pool8_iTag21_L008_R1#14	39	238	49	10
lane6199_TCGAGCGT_M00018359_9_M_CD8_T_Cells_plate1_pool8_iTag21_L008_R1#15	39	151	28	11
lane6199_TCGAGCGT_M00018359_9_M_CD8_T_Cells_plate1_pool8_iTag21_L008_R1#16	39	405	30	9
lane6199_TCGAGCGT_M00018359_9_M_CD8_T_Cells_plate1_pool8_iTag21_L008_R1#17	39	173	61	22
lane6199_TCGAGCGT_M00018359_9_M_CD8_T_Cells_plate1_pool8_iTag21_L008_R1#18	39	279	62	23
lane6199_TCGAGCGT_M00018359_9_M_CD8_T_Cells_plate1_pool8_iTag21_L008_R1#19	39	405	49	10
lane6199_TCGAGCGT_M00018359_9_M_CD8_T_Cells_plate1_pool8_iTag21_L008_R1#20	39	221	50	11
lane6199_TCGAGCGT_M00018359_9_M_CD8_T_Cells_plate1_pool8_iTag21_L008_R1#21	39	339	36	3
lane6199_TCGAGCGT_M00018359_9_M_CD8_T_Cells_plate1_pool8_iTag21_L008_R1#22	39	405	31	8
lane6199_TCGAGCGT_M00018359_9_M_CD8_T_Cells_plate1_pool8_iTag21_L008_R1#23	39	375	31	8
lane6199_TCGAGCGT_M00018359_9_M_CD8_T_Cells_plate1_pool8_iTag21_L008_R1#24	39	377	24	15
lane6199_TCGAGCGT_M00018359_9_M_CD8_T_Cells_plate1_pool8_iTag21_L008_R1#25	39	367	39	0
lane6199_TCGAGCGT_M00018359_9_M_CD8_T_Cells_plate1_pool8_iTag21_L008_R1#26	39	319	24	15
lane6199_TCGAGCGT_M00018359_9_M_CD8_T_Cells_plate1_pool8_iTag21_L008_R1#27	39	393	44	5
lane6199_TCGAGCGT_M00018359_9_M_CD8_T_Cells_plate1_pool8_iTag21_L008_R1#28	39	231	61	22
lane6199_TCGAGCGT_M00018359_9_M_CD8_T_Cells_plate1_pool8_iTag21_L008_R1#29	39	405	31	8
lane6199_TCGAGCGT_M00018359_9_M_CD8_T_Cells_plate1_pool8_iTag21_L008_R1#30	39	405	45	6
lane6199_TCGAGCGT_M00018359_9_M_CD8_T_Cells_plate1_pool8_iTag21_L008_R1#31	39	405	45	6
lane6199_TCGAGCGT_M00018359_9_M_CD8_T_Cells_plate1_pool8_iTag21_L008_R1#32	39	405	22	17
lane6199_TCGAGCGT_M00018359_9_M_CD8_T_Cells_plate1_pool8_iTag21_L008_R1#33	39	206	32	7
lane6199_TCGAGCGT_M00018359_9_M_CD8_T_Cells_plate1_pool8_iTag21_L008_R1#34	39	172	28	11
lane6199_TCGAGCGT_M00018359_9_M_CD8_T_Cells_plate1_pool8_iTag21_L008_R1#35	39	206	37	2
lane6199_TCGAGCGT_M00018359_9_M_CD8_T_Cells_plate1_pool8_iTag21_L008_R1#36	39	405	63	24
lane6199_TCGAGCGT_M00018359_9_M_CD8_T_Cells_plate1_pool8_iTag21_L008_R1#37	39	236	21	18
lane6199_TCGAGCGT_M00018359_9_M_CD8_T_Cells_plate1_pool8_iTag21_L008_R1#38	39	308	54	15
lane6199_TCGAGCGT_M00018359_9_M_CD8_T_Cells_plate1_pool8_iTag21_L008_R1#39	39	323	48	9
lane6199_TCGAGCGT_M00018359_9_M_CD8_T_Cells_plate1_pool8_iTag21_L008_R1#40	39	52	33	6
lane6199_TCGAGCGT_M00018359_9_M_CD8_T_Cells_plate1_pool8_iTag21_L008_R1#41	39	405	40	1
lane6199_TCGAGCGT_M00018359_9_M_CD8_T_Cells_plate1_pool8_iTag21_L008_R1#42	39	405	42	3
lane6199_TCGAGCGT_M00018359_9_M_CD8_T_Cells_plate1_pool8_iTag21_L008_R1#43	39	169	49	10
lane6199_TCGAGCGT_M00018359_9_M_CD8_T_Cells_plate1_pool8_iTag21_L008_R1#44	39	337	52	13
lane6199_TCGAGCGT_M00018359_9_M_CD8_T_Cells_plate1_pool8_iTag21_L008_R1#45	39	405	42	3
lane6199_TCGAGCGT_M00018359_9_M_CD8_T_Cells_plate1_pool8_iTag21_L008_R1#46	39	184	14	25
lane6199_TCGAGCGT_M00018359_9_M_CD8_T_Cells_plate1_pool8_iTag21_L008_R1#47	39	97	42	3
lane6199_TCGAGCGT_M00018359_9_M_CD8_T_Cells_plate1_pool8_iTag21_L008_R1#48	39	341	41	2
lane6199_TCGAGCGT_M00018359_9_M_CD8_T_Cells_plate1_pool8_iTag21_L008_R1#49	39	276	68	29
lane6199_TCGAGCGT_M00018359_9_M_CD8_T_Cells_plate1_pool8_iTag21_L008_R1#50	39	405	54	15
lane6199_TCGAGCGT_M00018359_9_M_CD8_T_Cells_plate1_pool8_iTag21_L008_R1#51	39	405	62	23
lane6199_TCGAGCGT_M00018359_9_M_CD8_T_Cells_plate1_pool8_iTag21_L008_R1#52	39	405	37	2
lane6199_TCGAGCGT_M00018359_9_M_CD8_T_Cells_plate1_pool8_iTag21_L008_R1#53	39	405	42	3
lane6199_TCGAGCGT_M00018359_9_M_CD8_T_Cells_plate1_pool8_iTag21_L008_R1#54	39	287	41	2
lane6199_TCGAGCGT_M00018359_9_M_CD8_T_Cells_plate1_pool8_iTag21_L008_R1#55	39	405	35	4
lane6199_TCGAGCGT_M00018359_9_M_CD8_T_Cells_plate1_pool8_iTag21_L008_R1#56	39	405	32	7
lane6199_TCGAGCGT_M00018359_9_M_CD8_T_Cells_plate1_pool8_iTag21_L008_R1#57	39	394	34	5
lane6199_TCGAGCGT_M00018359_9_M_CD8_T_Cells_plate1_pool8_iTag21_L008_R1#58	39	156	32	7
lane6199_TCGAGCGT_M00018359_9_M_CD8_T_Cells_plate1_pool8_iTag21_L008_R1#59	39	401	43	4
lane6199_TCGAGCGT_M00018359_9_M_CD8_T_Cells_plate1_pool8_iTag21_L008_R1#60	39	405	45	6
lane6199_TCGAGCGT_M00018359_9_M_CD8_T_Cells_plate1_pool8_iTag21_L008_R1#61	39	310	27	12
lane6199_TCGAGCGT_M00018359_9_M_CD8_T_Cells_plate1_pool8_iTag21_L008_R1#62	39	251	42	3
lane6199_TCGAGCGT_M00018359_9_M_CD8_T_Cells_plate1_pool8_iTag21_L008_R1#63	39	391	21	18
lane6199_TCGAGCGT_M00018359_9_M_CD8_T_Cells_plate1_pool8_iTag21_L008_R1#64	39	405	53	14
lane6199_TCGAGCGT_M00018359_9_M_CD8_T_Cells_plate1_pool8_iTag21_L008_R1#65	39	352	57	18
lane6199_TCGAGCGT_M00018359_9_M_CD8_T_Cells_plate1_pool8_iTag21_L008_R1#66	39	229	40	1
lane6199_TCGAGCGT_M00018359_9_M_CD8_T_Cells_plate1_pool8_iTag21_L008_R1#67	39	359	45	6
lane6199_TCGAGCGT_M00018359_9_M_CD8_T_Cells_plate1_pool8_iTag21_L008_R1#68	39	405	34	5
lane6199_TCGAGCGT_M00018359_9_M_CD8_T_Cells_plate1_pool8_iTag21_L008_R1#69	39	405	37	2
lane6199_TCGAGCGT_M00018359_9_M_CD8_T_Cells_plate1_pool8_iTag21_L008_R1#70	39	349	37	2
lane6199_TCGAGCGT_M00018359_9_M_CD8_T_Cells_plate1_pool8_iTag21_L008_R1#71	39	225	37	2
lane6199_TCGAGCGT_M00018359_9_M_CD8_T_Cells_plate1_pool8_iTag21_L008_R1#72	39	405	34	5
lane6199_TCGAGCGT_M00018359_9_M_CD8_T_Cells_plate1_pool8_iTag21_L008_R1#73	39	405	36	3
lane6199_TCGAGCGT_M00018359_9_M_CD8_T_Cells_plate1_pool8_iTag21_L008_R1#74	39	204	65	26
lane6199_TCGAGCGT_M00018359_9_M_CD8_T_Cells_plate1_pool8_iTag21_L008_R1#75	39	329	67	28
lane6199_TCGAGCGT_M00018359_9_M_CD8_T_Cells_plate1_pool8_iTag21_L008_R1#76	39	223	40	1
lane6199_TCGAGCGT_M00018359_9_M_CD8_T_Cells_plate1_pool8_iTag21_L008_R1#77	39	405	37	2
lane6199_TCGAGCGT_M00018359_9_M_CD8_T_Cells_plate1_pool8_iTag21_L008_R1#78	39	216	49	10
lane6199_TCGAGCGT_M00018359_9_M_CD8_T_Cells_plate1_pool8_iTag21_L008_R1#79	39	392	49	10
lane6199_TCGAGCGT_M00018359_9_M_CD8_T_Cells_plate1_pool8_iTag21_L008_R1#80	39	251	21	18
lane6199_TCGAGCGT_M00018359_9_M_CD8_T_Cells_plate1_pool8_iTag21_L008_R1#81	39	272	57	18
lane6199_TCGAGCGT_M00018359_9_M_CD8_T_Cells_plate1_pool8_iTag21_L008_R1#82	39	230	43	4
lane6199_TCGAGCGT_M00018359_9_M_CD8_T_Cells_plate1_pool8_iTag21_L008_R1#83	39	344	55	16
lane6199_TCGAGCGT_M00018359_9_M_CD8_T_Cells_plate1_pool8_iTag21_L008_R1#84	39	405	44	5
lane6199_TCGAGCGT_M00018359_9_M_CD8_T_Cells_plate1_pool8_iTag21_L008_R1#85	39	173	71	32
lane6199_TCGAGCGT_M00018359_9_M_CD8_T_Cells_plate1_pool8_iTag21_L008_R1#86	39	297	37	2
lane6199_TCGAGCGT_M00018359_9_M_CD8_T_Cells_plate1_pool8_iTag21_L008_R1#87	39	336	56	17
lane6199_TCGAGCGT_M00018359_9_M_CD8_T_Cells_plate1_pool8_iTag21_L008_R1#88	39	247	47	8
lane6199_TCGAGCGT_M00018359_9_M_CD8_T_Cells_plate1_pool8_iTag21_L008_R1#89	39	405	50	11
lane6199_TCGAGCGT_M00018359_9_M_CD8_T_Cells_plate1_pool8_iTag21_L008_R1#90	39	405	42	3
lane6199_TCGAGCGT_M00018359_9_M_CD8_T_Cells_plate1_pool8_iTag21_L008_R1#91	39	306	43	4
lane6199_TCGAGCGT_M00018359_9_M_CD8_T_Cells_plate1_pool8_iTag21_L008_R1#92	39	405	34	5
lane6199_TCGAGCGT_M00018359_9_M_CD8_T_Cells_plate1_pool8_iTag21_L008_R1#93	39	199	47	8
lane6199_TCGAGCGT_M00018359_9_M_CD8_T_Cells_plate1_pool8_iTag21_L008_R1#94	39	376	30	9
lane6199_TCGAGCGT_M00018359_9_M_CD8_T_Cells_plate1_pool8_iTag21_L008_R1#95	39	374	59	20
lane6199_TCGAGCGT_M00018359_9_M_CD8_T_Cells_plate1_pool8_iTag21_L008_R1#96	39	405	30	9
lane6199_TCGAGCGT_M00018359_9_M_CD8_T_Cells_plate1_pool8_iTag21_L008_R1#97	39	143	42	3
lane6199_TCGAGCGT_M00018359_9_M_CD8_T_Cells_plate1_pool8_iTag21_L008_R1#98	39	150	45	6
lane6199_TCGAGCGT_M00018359_9_M_CD8_T_Cells_plate1_pool8_iTag21_L008_R1#99	39	389	44	5
lane6199_TCGAGCGT_M00018359_9_M_CD8_T_Cells_plate1_pool8_iTag21_L008_R1#100	39	405	45	6
