# Supplementary material for: scEpiAge: an age predictor highlighting single-cell ageing heterogeneity in mouse blood
Source: Nat Commun. 2024 Aug 31;15:7567. doi: 10.1038/s41467-024-51833-5 (PMC11366017; doi:10.1038/s41467-024-51833-5)
Supplement: Supplementary file 11 — Source Data [file 41467_2024_51833_MOESM11_ESM.zip › SFig7/SFig7A.txt]

Blood		50	100	250	500	750	1000	1250	1500	1750	2000
New	Training	14.61956552	12.69640811	10.99544325	10.55139751	10.55013049	10.75375892	11.05857937	11.47777113	11.91428261	12.31743297
New	Test	14.89483723	12.53990834	11.79046521	11.41744055	11.14468026	11.42560831	11.79109872	12.26023601	12.74199825	13.2708326
New	simulated SC	22.68459766	19.21000653	15.59622405	13.08982955	12.17602434	11.75682127	11.43978311	11.22295277	11.01332861	10.81786794
Trapp	Trainig	12.8340383	13.06469275	13.49897564	14.03947337	15.14309422	16.57037116	18.24213796	20.08610655	21.87791231	23.34227224
Trapp	Test	14.00993594	14.28395193	14.49951525	15.07143964	16.40571495	17.8989788	19.66313635	21.44739655	23.31336832	24.99078016
Trapp	simulated SC	23.13109825	21.41345848	18.23962655	16.64328145	16.96380391	18.0102278	18.91775448	19.40923432	20.00000566	20.48205072
