# Supplementary material for: scEpiAge: an age predictor highlighting single-cell ageing heterogeneity in mouse blood
Source: Nat Commun. 2024 Aug 31;15:7567. doi: 10.1038/s41467-024-51833-5 (PMC11366017; doi:10.1038/s41467-024-51833-5)
Supplement: Supplementary file 11 — Source Data [file 41467_2024_51833_MOESM11_ESM.zip › SFig7/SFig7B.txt]

Liver		50	100	250	500	750	1000	1250	1500	1750	2000
New	Trainig	7.543422248	7.392904941	8.121834653	8.065690653	8.242294141	8.388004258	8.550042624	8.644526356	8.732719515	8.782480922
New	Test	8.448436449	8.362124204	8.670292304	8.705805142	8.849200004	9.12070316	9.346331886	9.487529281	9.545348069	9.709591264
New	simulated SC	13.07782273	11.28205762	8.224905807	6.578281367	5.685417651	4.823557733	4.331564317	4.781448812	4.641197395	4.999325668
Trapp	Test	10.14241502	10.16399216	10.42690789	10.36699102	10.41810698	10.46210418	10.69568722	10.79896818	10.94896649	11.10461858
Trapp	simulated SC	12.01989867	9.587254543	7.383375221	7.181631529	7.74789345	7.760043935	8.212133259	8.53664065	9.066870733	9.61951719
Trapp	Training	9.323709384	9.428459005	9.848911426	9.827753901	9.95198626	9.988437715	10.1729992	10.31650449	10.45707614	10.58339922
