# Supplementary material for: scEpiAge: an age predictor highlighting single-cell ageing heterogeneity in mouse blood
Source: Nat Commun. 2024 Aug 31;15:7567. doi: 10.1038/s41467-024-51833-5 (PMC11366017; doi:10.1038/s41467-024-51833-5)
Supplement: Supplementary file 11 — Source Data [file 41467_2024_51833_MOESM11_ESM.zip › SFig8/Sfig8A.txt]

actualAge	sitesUsed	predictedAge	absDeviation	predictedAge1	absDeviation1
lane6193_TATGCCAG_M05-20526_3_M_B_cells_plate1_pool2_iTag45_L002_R1#1	13	441	44.755972	31.755972	47.363116	34.363116
lane6193_TATGCCAG_M05-20526_3_M_B_cells_plate1_pool2_iTag45_L002_R1#2	13	244	19.988104	6.988104	48.232164	35.232164
lane6193_TATGCCAG_M05-20526_3_M_B_cells_plate1_pool2_iTag45_L002_R1#3	13	51	25.636916	12.636916	25.202392	12.202392
lane6193_TATGCCAG_M05-20526_3_M_B_cells_plate1_pool2_iTag45_L002_R1#4	13	167	16.511912	3.511912	29.113108	16.113108
lane6193_TATGCCAG_M05-20526_3_M_B_cells_plate1_pool2_iTag45_L002_R1#5	13	533	34.327396	21.327396	46.928592	33.928592
lane6193_TATGCCAG_M05-20526_3_M_B_cells_plate1_pool2_iTag45_L002_R1#6	13	262	36.500016	23.500016	45.62502	32.62502
lane6193_TATGCCAG_M05-20526_3_M_B_cells_plate1_pool2_iTag45_L002_R1#7	13	185	26.07144	13.07144	45.62502	32.62502
lane6193_TATGCCAG_M05-20526_3_M_B_cells_plate1_pool2_iTag45_L002_R1#8	13	124	38.238112	25.238112	33.892872	20.892872
lane6193_TATGCCAG_M05-20526_3_M_B_cells_plate1_pool2_iTag45_L002_R1#9	13	244	42.583352	29.583352	53.446452	40.446452
lane6193_TATGCCAG_M05-20526_3_M_B_cells_plate1_pool2_iTag45_L002_R1#10	13	77	22.595248	9.595248	20.857152	7.857152
lane6193_TATGCCAG_M05-20526_3_M_B_cells_plate1_pool2_iTag45_L002_R1#11	13	452	24.767868	11.767868	35.196444	22.196444
lane6193_TATGCCAG_M05-20526_3_M_B_cells_plate1_pool2_iTag45_L002_R1#12	13	533	21.7262	8.7262	36.500016	23.500016
lane6193_TATGCCAG_M05-20526_3_M_B_cells_plate1_pool2_iTag45_L002_R1#13	13	241	38.672636	25.672636	42.583352	29.583352
lane6193_TATGCCAG_M05-20526_3_M_B_cells_plate1_pool2_iTag45_L002_R1#14	13	434	20.857152	7.857152	35.630968	22.630968
lane6193_TATGCCAG_M05-20526_3_M_B_cells_plate1_pool2_iTag45_L002_R1#15	13	157	16.946436	3.946436	43.886924	30.886924
lane6193_TATGCCAG_M05-20526_3_M_B_cells_plate1_pool2_iTag45_L002_R1#16	13	158	21.291676	8.291676	36.93454	23.93454
lane6193_TATGCCAG_M05-20526_3_M_B_cells_plate1_pool2_iTag45_L002_R1#17	13	486	33.892872	20.892872	44.321448	31.321448
lane6193_TATGCCAG_M05-20526_3_M_B_cells_plate1_pool2_iTag45_L002_R1#18	13	414	28.678584	15.678584	45.190496	32.190496
lane6193_TATGCCAG_M05-20526_3_M_B_cells_plate1_pool2_iTag45_L002_R1#19	13	137	36.500016	23.500016	45.190496	32.190496
lane6193_TATGCCAG_M05-20526_3_M_B_cells_plate1_pool2_iTag45_L002_R1#20	13	478	24.767868	11.767868	39.541684	26.541684
lane6193_TATGCCAG_M05-20526_3_M_B_cells_plate1_pool2_iTag45_L002_R1#21	13	203	23.464296	10.464296	39.541684	26.541684
lane6193_TATGCCAG_M05-20526_3_M_B_cells_plate1_pool2_iTag45_L002_R1#22	13	533	15.20834	2.20834	30.851204	17.851204
lane6193_TATGCCAG_M05-20526_3_M_B_cells_plate1_pool2_iTag45_L002_R1#23	13	251	23.029772	10.029772	40.410732	27.410732
lane6193_TATGCCAG_M05-20526_3_M_B_cells_plate1_pool2_iTag45_L002_R1#24	13	260	43.886924	30.886924	53.011928	40.011928
lane6193_TATGCCAG_M05-20526_3_M_B_cells_plate1_pool2_iTag45_L002_R1#25	13	227	24.333344	11.333344	34.327396	21.327396
lane6193_TATGCCAG_M05-20526_3_M_B_cells_plate1_pool2_iTag45_L002_R1#26	13	279	28.24406	15.24406	43.886924	30.886924
lane6193_TATGCCAG_M05-20526_3_M_B_cells_plate1_pool2_iTag45_L002_R1#27	13	145	33.892872	20.892872	40.845256	27.845256
lane6193_TATGCCAG_M05-20526_3_M_B_cells_plate1_pool2_iTag45_L002_R1#28	13	533	34.327396	21.327396	43.017876	30.017876
lane6193_TATGCCAG_M05-20526_3_M_B_cells_plate1_pool2_iTag45_L002_R1#29	13	180	10.428576	2.571424	26.505964	13.505964
lane6193_TATGCCAG_M05-20526_3_M_B_cells_plate1_pool2_iTag45_L002_R1#30	13	239	22.595248	9.595248	40.845256	27.845256
lane6193_TATGCCAG_M05-20526_3_M_B_cells_plate1_pool2_iTag45_L002_R1#31	13	58	19.119056	6.119056	36.93454	23.93454
lane6193_TATGCCAG_M05-20526_3_M_B_cells_plate1_pool2_iTag45_L002_R1#32	13	192	35.196444	22.196444	48.666688	35.666688
lane6193_TATGCCAG_M05-20526_3_M_B_cells_plate1_pool2_iTag45_L002_R1#33	13	236	33.892872	20.892872	40.845256	27.845256
lane6193_TATGCCAG_M05-20526_3_M_B_cells_plate1_pool2_iTag45_L002_R1#34	13	207	42.148828	29.148828	45.190496	32.190496
lane6193_TATGCCAG_M05-20526_3_M_B_cells_plate1_pool2_iTag45_L002_R1#35	13	455	46.494068	33.494068	48.232164	35.232164
lane6193_TATGCCAG_M05-20526_3_M_B_cells_plate1_pool2_iTag45_L002_R1#36	13	485	29.982156	16.982156	39.10716	26.10716
lane6193_TATGCCAG_M05-20526_3_M_B_cells_plate1_pool2_iTag45_L002_R1#37	13	389	33.458348	20.458348	46.059544	33.059544
lane6193_TATGCCAG_M05-20526_3_M_B_cells_plate1_pool2_iTag45_L002_R1#38	13	455	19.55358	6.55358	38.238112	25.238112
lane6193_TATGCCAG_M05-20526_3_M_B_cells_plate1_pool2_iTag45_L002_R1#39	13	523	14.773816	1.773816	31.720252	18.720252
lane6193_TATGCCAG_M05-20526_3_M_B_cells_plate1_pool2_iTag45_L002_R1#40	13	490	25.202392	12.202392	39.10716	26.10716
lane6193_TATGCCAG_M05-20526_3_M_B_cells_plate1_pool2_iTag45_L002_R1#41	13	211	13.03572	0.0357200000000013	30.851204	17.851204
lane6193_TATGCCAG_M05-20526_3_M_B_cells_plate1_pool2_iTag45_L002_R1#42	13	394	31.720252	18.720252	40.410732	27.410732
lane6193_TATGCCAG_M05-20526_3_M_B_cells_plate1_pool2_iTag45_L002_R1#43	13	533	30.851204	17.851204	41.27978	28.27978
lane6193_TATGCCAG_M05-20526_3_M_B_cells_plate1_pool2_iTag45_L002_R1#44	13	186	5.648812	7.351188	34.76192	21.76192
lane6193_TATGCCAG_M05-20526_3_M_B_cells_plate1_pool2_iTag45_L002_R1#45	13	335	29.113108	16.113108	44.755972	31.755972
lane6193_TATGCCAG_M05-20526_3_M_B_cells_plate1_pool2_iTag45_L002_R1#46	13	285	23.89882	10.89882	41.714304	28.714304
lane6193_TATGCCAG_M05-20526_3_M_B_cells_plate1_pool2_iTag45_L002_R1#47	13	414	23.89882	10.89882	39.541684	26.541684
lane6193_TATGCCAG_M05-20526_3_M_B_cells_plate1_pool2_iTag45_L002_R1#48	13	259	29.982156	16.982156	41.714304	28.714304
lane6193_TATGCCAG_M05-20526_3_M_B_cells_plate1_pool2_iTag45_L002_R1#49	13	220	39.541684	26.541684	46.494068	33.494068
lane6193_TATGCCAG_M05-20526_3_M_B_cells_plate1_pool2_iTag45_L002_R1#50	13	455	21.291676	8.291676	35.630968	22.630968
lane6193_TATGCCAG_M05-20526_3_M_B_cells_plate1_pool2_iTag45_L002_R1#51	13	415	14.339292	1.339292	36.500016	23.500016
lane6193_TATGCCAG_M05-20526_3_M_B_cells_plate1_pool2_iTag45_L002_R1#52	13	223	29.113108	16.113108	42.583352	29.583352
lane6193_TATGCCAG_M05-20526_3_M_B_cells_plate1_pool2_iTag45_L002_R1#53	13	230	18.250008	5.250008	38.672636	25.672636
lane6193_TATGCCAG_M05-20526_3_M_B_cells_plate1_pool2_iTag45_L002_R1#54	13	533	31.285728	18.285728	41.714304	28.714304
lane6193_TATGCCAG_M05-20526_3_M_B_cells_plate1_pool2_iTag45_L002_R1#55	13	123	48.666688	35.666688	47.79764	34.79764
lane6193_TATGCCAG_M05-20526_3_M_B_cells_plate1_pool2_iTag45_L002_R1#56	13	438	26.07144	13.07144	40.845256	27.845256
lane6193_TATGCCAG_M05-20526_3_M_B_cells_plate1_pool2_iTag45_L002_R1#57	13	462	29.113108	16.113108	40.410732	27.410732
lane6193_TATGCCAG_M05-20526_3_M_B_cells_plate1_pool2_iTag45_L002_R1#58	13	166	24.767868	11.767868	41.714304	28.714304
lane6193_TATGCCAG_M05-20526_3_M_B_cells_plate1_pool2_iTag45_L002_R1#59	13	366	12.601196	0.398803999999998	38.238112	25.238112
lane6193_TATGCCAG_M05-20526_3_M_B_cells_plate1_pool2_iTag45_L002_R1#60	13	533	16.946436	3.946436	35.630968	22.630968
lane6193_TATGCCAG_M05-20526_3_M_B_cells_plate1_pool2_iTag45_L002_R1#61	13	263	18.250008	5.250008	32.5893	19.5893
lane6193_TATGCCAG_M05-20526_3_M_B_cells_plate1_pool2_iTag45_L002_R1#62	13	259	47.79764	34.79764	54.750024	41.750024
lane6193_TATGCCAG_M05-20526_3_M_B_cells_plate1_pool2_iTag45_L002_R1#63	13	141	54.750024	41.750024	45.190496	32.190496
lane6193_TATGCCAG_M05-20526_3_M_B_cells_plate1_pool2_iTag45_L002_R1#64	13	311	30.851204	17.851204	39.976208	26.976208
lane6193_TATGCCAG_M05-20526_3_M_B_cells_plate1_pool2_iTag45_L002_R1#65	13	533	24.333344	11.333344	38.672636	25.672636
lane6193_TATGCCAG_M05-20526_3_M_B_cells_plate1_pool2_iTag45_L002_R1#66	13	201	39.10716	26.10716	47.79764	34.79764
lane6193_TATGCCAG_M05-20526_3_M_B_cells_plate1_pool2_iTag45_L002_R1#67	13	190	12.166672	0.833328	36.500016	23.500016
lane6193_TATGCCAG_M05-20526_3_M_B_cells_plate1_pool2_iTag45_L002_R1#68	13	533	24.333344	11.333344	36.065492	23.065492
lane6193_TATGCCAG_M05-20526_3_M_B_cells_plate1_pool2_iTag45_L002_R1#69	13	77	1.738096	11.261904	16.077388	3.077388
lane6193_TATGCCAG_M05-20526_3_M_B_cells_plate1_pool2_iTag45_L002_R1#70	13	429	28.24406	15.24406	38.238112	25.238112
lane6193_TATGCCAG_M05-20526_3_M_B_cells_plate1_pool2_iTag45_L002_R1#71	13	453	30.41668	17.41668	45.190496	32.190496
lane6193_TATGCCAG_M05-20526_3_M_B_cells_plate1_pool2_iTag45_L002_R1#72	13	368	11.732148	1.267852	30.41668	17.41668
lane6193_TATGCCAG_M05-20526_3_M_B_cells_plate1_pool2_iTag45_L002_R1#73	13	533	18.684532	5.684532	44.755972	31.755972
lane6193_TATGCCAG_M05-20526_3_M_B_cells_plate1_pool2_iTag45_L002_R1#74	13	441	33.458348	20.458348	44.321448	31.321448
lane6193_TATGCCAG_M05-20526_3_M_B_cells_plate1_pool2_iTag45_L002_R1#75	13	195	17.38096	4.38096	43.4524	30.4524
lane6193_TATGCCAG_M05-20526_3_M_B_cells_plate1_pool2_iTag45_L002_R1#76	13	41	48.666688	35.666688	45.62502	32.62502
lane6193_TATGCCAG_M05-20526_3_M_B_cells_plate1_pool2_iTag45_L002_R1#77	13	178	19.55358	6.55358	39.10716	26.10716
lane6193_TATGCCAG_M05-20526_3_M_B_cells_plate1_pool2_iTag45_L002_R1#78	13	533	28.678584	15.678584	37.803588	24.803588
lane6193_TATGCCAG_M05-20526_3_M_B_cells_plate1_pool2_iTag45_L002_R1#79	13	533	22.160724	9.160724	41.27978	28.27978
lane6193_TATGCCAG_M05-20526_3_M_B_cells_plate1_pool2_iTag45_L002_R1#80	13	533	32.5893	19.5893	44.321448	31.321448
lane6193_TATGCCAG_M05-20526_3_M_B_cells_plate1_pool2_iTag45_L002_R1#81	13	290	26.07144	13.07144	39.541684	26.541684
lane6193_TATGCCAG_M05-20526_3_M_B_cells_plate1_pool2_iTag45_L002_R1#82	13	230	17.38096	4.38096	39.541684	26.541684
lane6193_TATGCCAG_M05-20526_3_M_B_cells_plate1_pool2_iTag45_L002_R1#83	13	465	21.291676	8.291676	38.238112	25.238112
lane6193_TATGCCAG_M05-20526_3_M_B_cells_plate1_pool2_iTag45_L002_R1#84	13	439	32.5893	19.5893	45.190496	32.190496
lane6193_TATGCCAG_M05-20526_3_M_B_cells_plate1_pool2_iTag45_L002_R1#85	13	181	23.029772	10.029772	36.500016	23.500016
lane6193_TATGCCAG_M05-20526_3_M_B_cells_plate1_pool2_iTag45_L002_R1#86	13	227	25.636916	12.636916	38.238112	25.238112
lane6193_TATGCCAG_M05-20526_3_M_B_cells_plate1_pool2_iTag45_L002_R1#87	13	533	26.940488	13.940488	38.238112	25.238112
lane6193_TATGCCAG_M05-20526_3_M_B_cells_plate1_pool2_iTag45_L002_R1#88	13	533	16.946436	3.946436	36.500016	23.500016
lane6193_TATGCCAG_M05-20526_3_M_B_cells_plate1_pool2_iTag45_L002_R1#89	13	398	31.285728	18.285728	42.583352	29.583352
lane6193_TATGCCAG_M05-20526_3_M_B_cells_plate1_pool2_iTag45_L002_R1#90	13	213	39.976208	26.976208	52.14288	39.14288
lane6193_TATGCCAG_M05-20526_3_M_B_cells_plate1_pool2_iTag45_L002_R1#91	13	178	23.029772	10.029772	44.321448	31.321448
lane6193_TATGCCAG_M05-20526_3_M_B_cells_plate1_pool2_iTag45_L002_R1#92	13	170	35.630968	22.630968	46.928592	33.928592
lane6193_TATGCCAG_M05-20526_3_M_B_cells_plate1_pool2_iTag45_L002_R1#93	13	198	31.720252	18.720252	46.059544	33.059544
lane6193_TATGCCAG_M05-20526_3_M_B_cells_plate1_pool2_iTag45_L002_R1#94	13	367	17.38096	4.38096	35.630968	22.630968
lane6193_TATGCCAG_M05-20526_3_M_B_cells_plate1_pool2_iTag45_L002_R1#95	13	443	20.422628	7.422628	33.023824	20.023824
lane6193_TATGCCAG_M05-20526_3_M_B_cells_plate1_pool2_iTag45_L002_R1#96	13	204	10.428576	2.571424	29.547632	16.547632
lane6193_TATGCCAG_M05-20526_3_M_B_cells_plate1_pool2_iTag45_L002_R1#97	13	174	30.851204	17.851204	48.232164	35.232164
lane6193_TATGCCAG_M05-20526_3_M_B_cells_plate1_pool2_iTag45_L002_R1#98	13	533	36.065492	23.065492	46.494068	33.494068
lane6193_TATGCCAG_M05-20526_3_M_B_cells_plate1_pool2_iTag45_L002_R1#99	13	533	24.767868	11.767868	36.93454	23.93454
lane6193_TATGCCAG_M05-20526_3_M_B_cells_plate1_pool2_iTag45_L002_R1#100	13	205	23.464296	10.464296	37.803588	24.803588
lane6195_GAGGTGCT_M00017620_24_M_B_cells_plate1_pool4_iTag77_L004_R1#1	104	528	80.38694	23.61306	73.434556	30.565444
lane6195_GAGGTGCT_M00017620_24_M_B_cells_plate1_pool4_iTag77_L004_R1#2	104	568	88.208372	15.791628	74.738128	29.261872
lane6195_GAGGTGCT_M00017620_24_M_B_cells_plate1_pool4_iTag77_L004_R1#3	104	188	74.303604	29.696396	76.910748	27.089252
lane6195_GAGGTGCT_M00017620_24_M_B_cells_plate1_pool4_iTag77_L004_R1#4	104	219	77.345272	26.654728	72.565508	31.434492
lane6195_GAGGTGCT_M00017620_24_M_B_cells_plate1_pool4_iTag77_L004_R1#5	104	180	99.505996	4.49400399999999	82.994084	21.005916
lane6195_GAGGTGCT_M00017620_24_M_B_cells_plate1_pool4_iTag77_L004_R1#6	104	342	102.547664	1.45233599999999	84.73218	19.26782
lane6195_GAGGTGCT_M00017620_24_M_B_cells_plate1_pool4_iTag77_L004_R1#7	104	563	85.601228	18.398772	75.607176	28.392824
lane6195_GAGGTGCT_M00017620_24_M_B_cells_plate1_pool4_iTag77_L004_R1#8	104	499	79.952416	24.047584	75.607176	28.392824
lane6195_GAGGTGCT_M00017620_24_M_B_cells_plate1_pool4_iTag77_L004_R1#9	104	486	76.0417	27.9583	78.21432	25.78568
lane6195_GAGGTGCT_M00017620_24_M_B_cells_plate1_pool4_iTag77_L004_R1#10	104	329	82.994084	21.005916	81.255988	22.744012
lane6195_GAGGTGCT_M00017620_24_M_B_cells_plate1_pool4_iTag77_L004_R1#11	104	258	86.035752	17.964248	82.55956	21.44044
lane6195_GAGGTGCT_M00017620_24_M_B_cells_plate1_pool4_iTag77_L004_R1#12	104	276	75.607176	28.392824	73.86908	30.13092
lane6195_GAGGTGCT_M00017620_24_M_B_cells_plate1_pool4_iTag77_L004_R1#13	104	288	82.55956	21.44044	82.55956	21.44044
lane6195_GAGGTGCT_M00017620_24_M_B_cells_plate1_pool4_iTag77_L004_R1#14	104	455	100.375044	3.62495599999998	78.648844	25.351156
lane6195_GAGGTGCT_M00017620_24_M_B_cells_plate1_pool4_iTag77_L004_R1#15	104	407	92.119088	11.880912	85.166704	18.833296
lane6195_GAGGTGCT_M00017620_24_M_B_cells_plate1_pool4_iTag77_L004_R1#16	104	503	87.339324	16.660676	79.083368	24.916632
lane6195_GAGGTGCT_M00017620_24_M_B_cells_plate1_pool4_iTag77_L004_R1#17	104	479	97.333376	6.666624	82.125036	21.874964
lane6195_GAGGTGCT_M00017620_24_M_B_cells_plate1_pool4_iTag77_L004_R1#18	104	527	90.815516	13.184484	76.476224	27.523776
lane6195_GAGGTGCT_M00017620_24_M_B_cells_plate1_pool4_iTag77_L004_R1#19	104	206	75.607176	28.392824	75.607176	28.392824
lane6195_GAGGTGCT_M00017620_24_M_B_cells_plate1_pool4_iTag77_L004_R1#20	104	32	109.065524	5.06552400000001	100.809568	3.19043199999999
lane6195_GAGGTGCT_M00017620_24_M_B_cells_plate1_pool4_iTag77_L004_R1#21	104	258	85.601228	18.398772	79.952416	24.047584
lane6195_GAGGTGCT_M00017620_24_M_B_cells_plate1_pool4_iTag77_L004_R1#22	104	343	92.553612	11.446388	74.738128	29.261872
lane6195_GAGGTGCT_M00017620_24_M_B_cells_plate1_pool4_iTag77_L004_R1#23	104	106	86.9048	17.0952	87.773848	16.226152
lane6195_GAGGTGCT_M00017620_24_M_B_cells_plate1_pool4_iTag77_L004_R1#24	104	323	82.125036	21.874964	77.779796	26.220204
lane6195_GAGGTGCT_M00017620_24_M_B_cells_plate1_pool4_iTag77_L004_R1#25	104	221	67.785744	36.214256	76.0417	27.9583
lane6195_GAGGTGCT_M00017620_24_M_B_cells_plate1_pool4_iTag77_L004_R1#26	104	205	87.339324	16.660676	78.648844	25.351156
lane6195_GAGGTGCT_M00017620_24_M_B_cells_plate1_pool4_iTag77_L004_R1#27	104	293	83.863132	20.136868	79.952416	24.047584
lane6195_GAGGTGCT_M00017620_24_M_B_cells_plate1_pool4_iTag77_L004_R1#28	104	182	80.38694	23.61306	83.428608	20.571392
lane6195_GAGGTGCT_M00017620_24_M_B_cells_plate1_pool4_iTag77_L004_R1#29	104	133	106.892904	2.89290400000002	76.910748	27.089252
lane6195_GAGGTGCT_M00017620_24_M_B_cells_plate1_pool4_iTag77_L004_R1#30	104	163	71.69646	32.30354	76.910748	27.089252
lane6195_GAGGTGCT_M00017620_24_M_B_cells_plate1_pool4_iTag77_L004_R1#31	104	602	79.952416	24.047584	75.607176	28.392824
lane6195_GAGGTGCT_M00017620_24_M_B_cells_plate1_pool4_iTag77_L004_R1#32	104	508	81.255988	22.744012	79.517892	24.482108
lane6195_GAGGTGCT_M00017620_24_M_B_cells_plate1_pool4_iTag77_L004_R1#33	104	336	77.345272	26.654728	76.910748	27.089252
lane6195_GAGGTGCT_M00017620_24_M_B_cells_plate1_pool4_iTag77_L004_R1#34	104	376	82.125036	21.874964	80.38694	23.61306
lane6195_GAGGTGCT_M00017620_24_M_B_cells_plate1_pool4_iTag77_L004_R1#35	104	581	78.648844	25.351156	76.476224	27.523776
lane6195_GAGGTGCT_M00017620_24_M_B_cells_plate1_pool4_iTag77_L004_R1#36	104	665	81.690512	22.309488	79.952416	24.047584
lane6195_GAGGTGCT_M00017620_24_M_B_cells_plate1_pool4_iTag77_L004_R1#37	104	622	87.773848	16.226152	79.952416	24.047584
lane6195_GAGGTGCT_M00017620_24_M_B_cells_plate1_pool4_iTag77_L004_R1#38	104	535	76.0417	27.9583	78.648844	25.351156
lane6195_GAGGTGCT_M00017620_24_M_B_cells_plate1_pool4_iTag77_L004_R1#39	104	421	73.434556	30.565444	74.303604	29.696396
lane6195_GAGGTGCT_M00017620_24_M_B_cells_plate1_pool4_iTag77_L004_R1#40	104	665	92.119088	11.880912	77.779796	26.220204
lane6195_GAGGTGCT_M00017620_24_M_B_cells_plate1_pool4_iTag77_L004_R1#41	104	260	100.375044	3.62495599999998	78.648844	25.351156
lane6195_GAGGTGCT_M00017620_24_M_B_cells_plate1_pool4_iTag77_L004_R1#42	104	218	80.38694	23.61306	86.9048	17.0952
lane6195_GAGGTGCT_M00017620_24_M_B_cells_plate1_pool4_iTag77_L004_R1#43	104	311	142.958396	38.958396	82.55956	21.44044
lane6195_GAGGTGCT_M00017620_24_M_B_cells_plate1_pool4_iTag77_L004_R1#44	104	86	73.434556	30.565444	65.613124	38.386876
lane6195_GAGGTGCT_M00017620_24_M_B_cells_plate1_pool4_iTag77_L004_R1#45	104	215	93.42266	10.57734	89.511944	14.488056
lane6195_GAGGTGCT_M00017620_24_M_B_cells_plate1_pool4_iTag77_L004_R1#46	104	161	112.97624	8.97624000000002	85.166704	18.833296
lane6195_GAGGTGCT_M00017620_24_M_B_cells_plate1_pool4_iTag77_L004_R1#47	104	438	96.898852	7.10114799999998	77.779796	26.220204
lane6195_GAGGTGCT_M00017620_24_M_B_cells_plate1_pool4_iTag77_L004_R1#48	104	204	79.952416	24.047584	82.125036	21.874964
lane6195_GAGGTGCT_M00017620_24_M_B_cells_plate1_pool4_iTag77_L004_R1#49	104	481	80.38694	23.61306	77.779796	26.220204
lane6195_GAGGTGCT_M00017620_24_M_B_cells_plate1_pool4_iTag77_L004_R1#50	104	364	70.827412	33.172588	73.434556	30.565444
lane6195_GAGGTGCT_M00017620_24_M_B_cells_plate1_pool4_iTag77_L004_R1#51	104	185	75.607176	28.392824	79.083368	24.916632
lane6195_GAGGTGCT_M00017620_24_M_B_cells_plate1_pool4_iTag77_L004_R1#52	104	273	99.505996	4.49400399999999	81.690512	22.309488
lane6195_GAGGTGCT_M00017620_24_M_B_cells_plate1_pool4_iTag77_L004_R1#53	104	429	99.505996	4.49400399999999	83.863132	20.136868
lane6195_GAGGTGCT_M00017620_24_M_B_cells_plate1_pool4_iTag77_L004_R1#54	104	91	260.7144	156.7144	82.125036	21.874964
lane6195_GAGGTGCT_M00017620_24_M_B_cells_plate1_pool4_iTag77_L004_R1#55	104	665	77.779796	26.220204	74.738128	29.261872
lane6195_GAGGTGCT_M00017620_24_M_B_cells_plate1_pool4_iTag77_L004_R1#56	104	482	76.910748	27.089252	77.345272	26.654728
lane6195_GAGGTGCT_M00017620_24_M_B_cells_plate1_pool4_iTag77_L004_R1#57	104	212	73.000032	30.999968	71.261936	32.738064
lane6195_GAGGTGCT_M00017620_24_M_B_cells_plate1_pool4_iTag77_L004_R1#58	104	377	91.684564	12.315436	75.607176	28.392824
lane6195_GAGGTGCT_M00017620_24_M_B_cells_plate1_pool4_iTag77_L004_R1#59	104	493	85.166704	18.833296	82.125036	21.874964
lane6195_GAGGTGCT_M00017620_24_M_B_cells_plate1_pool4_iTag77_L004_R1#60	104	130	94.291708	9.708292	69.52384	34.47616
lane6195_GAGGTGCT_M00017620_24_M_B_cells_plate1_pool4_iTag77_L004_R1#61	104	665	84.297656	19.702344	85.601228	18.398772
lane6195_GAGGTGCT_M00017620_24_M_B_cells_plate1_pool4_iTag77_L004_R1#62	104	352	82.994084	21.005916	81.690512	22.309488
lane6195_GAGGTGCT_M00017620_24_M_B_cells_plate1_pool4_iTag77_L004_R1#63	104	450	89.07742	14.92258	84.73218	19.26782
lane6195_GAGGTGCT_M00017620_24_M_B_cells_plate1_pool4_iTag77_L004_R1#64	104	451	84.297656	19.702344	83.428608	20.571392
lane6195_GAGGTGCT_M00017620_24_M_B_cells_plate1_pool4_iTag77_L004_R1#65	104	610	82.994084	21.005916	75.172652	28.827348
lane6195_GAGGTGCT_M00017620_24_M_B_cells_plate1_pool4_iTag77_L004_R1#66	104	109	77.345272	26.654728	70.827412	33.172588
lane6195_GAGGTGCT_M00017620_24_M_B_cells_plate1_pool4_iTag77_L004_R1#67	104	374	80.38694	23.61306	77.779796	26.220204
lane6195_GAGGTGCT_M00017620_24_M_B_cells_plate1_pool4_iTag77_L004_R1#68	104	229	117.32148	13.32148	84.297656	19.702344
lane6195_GAGGTGCT_M00017620_24_M_B_cells_plate1_pool4_iTag77_L004_R1#69	104	349	73.86908	30.13092	76.0417	27.9583
lane6195_GAGGTGCT_M00017620_24_M_B_cells_plate1_pool4_iTag77_L004_R1#70	104	310	80.821464	23.178536	73.434556	30.565444
lane6195_GAGGTGCT_M00017620_24_M_B_cells_plate1_pool4_iTag77_L004_R1#71	104	185	83.863132	20.136868	75.607176	28.392824
lane6195_GAGGTGCT_M00017620_24_M_B_cells_plate1_pool4_iTag77_L004_R1#72	104	201	94.291708	9.708292	84.73218	19.26782
lane6195_GAGGTGCT_M00017620_24_M_B_cells_plate1_pool4_iTag77_L004_R1#73	104	665	89.07742	14.92258	79.952416	24.047584
lane6195_GAGGTGCT_M00017620_24_M_B_cells_plate1_pool4_iTag77_L004_R1#74	104	379	90.380992	13.619008	76.910748	27.089252
lane6195_GAGGTGCT_M00017620_24_M_B_cells_plate1_pool4_iTag77_L004_R1#75	104	569	72.130984	31.869016	73.000032	30.999968
lane6195_GAGGTGCT_M00017620_24_M_B_cells_plate1_pool4_iTag77_L004_R1#76	104	39	52.14288	51.85712	53.011928	50.988072
lane6195_GAGGTGCT_M00017620_24_M_B_cells_plate1_pool4_iTag77_L004_R1#77	104	175	97.7679	6.23209999999999	89.946468	14.053532
lane6195_GAGGTGCT_M00017620_24_M_B_cells_plate1_pool4_iTag77_L004_R1#78	104	77	126.446484	22.446484	91.684564	12.315436
lane6195_GAGGTGCT_M00017620_24_M_B_cells_plate1_pool4_iTag77_L004_R1#79	104	446	101.678616	2.32138399999999	80.821464	23.178536
lane6195_GAGGTGCT_M00017620_24_M_B_cells_plate1_pool4_iTag77_L004_R1#80	104	520	84.73218	19.26782	79.952416	24.047584
lane6195_GAGGTGCT_M00017620_24_M_B_cells_plate1_pool4_iTag77_L004_R1#81	104	173	78.21432	25.78568	67.35122	36.64878
lane6195_GAGGTGCT_M00017620_24_M_B_cells_plate1_pool4_iTag77_L004_R1#82	104	360	75.607176	28.392824	77.779796	26.220204
lane6195_GAGGTGCT_M00017620_24_M_B_cells_plate1_pool4_iTag77_L004_R1#83	104	665	91.25004	12.74996	76.910748	27.089252
lane6195_GAGGTGCT_M00017620_24_M_B_cells_plate1_pool4_iTag77_L004_R1#84	104	495	91.25004	12.74996	80.821464	23.178536
lane6195_GAGGTGCT_M00017620_24_M_B_cells_plate1_pool4_iTag77_L004_R1#85	104	210	79.952416	24.047584	83.428608	20.571392
lane6195_GAGGTGCT_M00017620_24_M_B_cells_plate1_pool4_iTag77_L004_R1#86	104	107	74.303604	29.696396	81.255988	22.744012
lane6195_GAGGTGCT_M00017620_24_M_B_cells_plate1_pool4_iTag77_L004_R1#87	104	149	67.35122	36.64878	67.35122	36.64878
lane6195_GAGGTGCT_M00017620_24_M_B_cells_plate1_pool4_iTag77_L004_R1#88	104	220	87.339324	16.660676	72.565508	31.434492
lane6195_GAGGTGCT_M00017620_24_M_B_cells_plate1_pool4_iTag77_L004_R1#89	104	665	72.565508	31.434492	71.69646	32.30354
lane6195_GAGGTGCT_M00017620_24_M_B_cells_plate1_pool4_iTag77_L004_R1#90	104	309	79.517892	24.482108	68.220268	35.779732
lane6195_GAGGTGCT_M00017620_24_M_B_cells_plate1_pool4_iTag77_L004_R1#91	104	41	69.958364	34.041636	89.07742	14.92258
lane6195_GAGGTGCT_M00017620_24_M_B_cells_plate1_pool4_iTag77_L004_R1#92	104	63	46.059544	57.940456	51.273832	52.726168
lane6195_GAGGTGCT_M00017620_24_M_B_cells_plate1_pool4_iTag77_L004_R1#93	104	228	89.07742	14.92258	82.125036	21.874964
lane6195_GAGGTGCT_M00017620_24_M_B_cells_plate1_pool4_iTag77_L004_R1#94	104	194	79.517892	24.482108	75.607176	28.392824
lane6195_GAGGTGCT_M00017620_24_M_B_cells_plate1_pool4_iTag77_L004_R1#95	104	219	81.255988	22.744012	80.821464	23.178536
lane6195_GAGGTGCT_M00017620_24_M_B_cells_plate1_pool4_iTag77_L004_R1#96	104	534	90.380992	13.619008	85.601228	18.398772
lane6195_GAGGTGCT_M00017620_24_M_B_cells_plate1_pool4_iTag77_L004_R1#97	104	350	88.208372	15.791628	79.083368	24.916632
lane6195_GAGGTGCT_M00017620_24_M_B_cells_plate1_pool4_iTag77_L004_R1#98	104	452	89.946468	14.053532	78.648844	25.351156
lane6195_GAGGTGCT_M00017620_24_M_B_cells_plate1_pool4_iTag77_L004_R1#99	104	161	94.291708	9.708292	86.470276	17.529724
lane6195_GAGGTGCT_M00017620_24_M_B_cells_plate1_pool4_iTag77_L004_R1#100	104	225	92.988136	11.011864	86.470276	17.529724
lane6195_GGTGAGTT_M00017912_15_M_B_cells_plate1_pool4_iTag69_L004_R1#1	65	149	57.357168	7.642832	63.875028	1.124972
lane6195_GGTGAGTT_M00017912_15_M_B_cells_plate1_pool4_iTag69_L004_R1#2	65	569	81.690512	16.690512	74.738128	9.738128
lane6195_GGTGAGTT_M00017912_15_M_B_cells_plate1_pool4_iTag69_L004_R1#3	65	402	72.565508	7.56550800000001	73.000032	8.000032
lane6195_GGTGAGTT_M00017912_15_M_B_cells_plate1_pool4_iTag69_L004_R1#4	65	230	79.083368	14.083368	72.565508	7.56550800000001
lane6195_GGTGAGTT_M00017912_15_M_B_cells_plate1_pool4_iTag69_L004_R1#5	65	569	67.35122	2.35122000000001	69.52384	4.52384000000001
lane6195_GGTGAGTT_M00017912_15_M_B_cells_plate1_pool4_iTag69_L004_R1#6	65	166	86.470276	21.470276	82.55956	17.55956
lane6195_GGTGAGTT_M00017912_15_M_B_cells_plate1_pool4_iTag69_L004_R1#7	65	206	89.07742	24.07742	86.9048	21.9048
lane6195_GGTGAGTT_M00017912_15_M_B_cells_plate1_pool4_iTag69_L004_R1#8	65	65	109.065524	44.065524	90.380992	25.380992
lane6195_GGTGAGTT_M00017912_15_M_B_cells_plate1_pool4_iTag69_L004_R1#9	65	168	76.910748	11.910748	69.52384	4.52384000000001
lane6195_GGTGAGTT_M00017912_15_M_B_cells_plate1_pool4_iTag69_L004_R1#10	65	184	105.154808	40.154808	76.910748	11.910748
lane6195_GGTGAGTT_M00017912_15_M_B_cells_plate1_pool4_iTag69_L004_R1#11	65	66	41.27978	23.72022	47.79764	17.20236
lane6195_GGTGAGTT_M00017912_15_M_B_cells_plate1_pool4_iTag69_L004_R1#12	65	569	71.261936	6.26193600000001	69.52384	4.52384000000001
lane6195_GGTGAGTT_M00017912_15_M_B_cells_plate1_pool4_iTag69_L004_R1#13	65	176	67.35122	2.35122000000001	69.089316	4.08931600000001
lane6195_GGTGAGTT_M00017912_15_M_B_cells_plate1_pool4_iTag69_L004_R1#14	65	424	69.958364	4.95836400000002	68.220268	3.220268
lane6195_GGTGAGTT_M00017912_15_M_B_cells_plate1_pool4_iTag69_L004_R1#15	65	226	72.565508	7.56550800000001	64.309552	0.690447999999989
lane6195_GGTGAGTT_M00017912_15_M_B_cells_plate1_pool4_iTag69_L004_R1#16	65	296	70.392888	5.392888	73.434556	8.434556
lane6195_GGTGAGTT_M00017912_15_M_B_cells_plate1_pool4_iTag69_L004_R1#17	65	402	75.172652	10.172652	69.52384	4.52384000000001
lane6195_GGTGAGTT_M00017912_15_M_B_cells_plate1_pool4_iTag69_L004_R1#18	65	268	69.52384	4.52384000000001	66.482172	1.48217200000001
lane6195_GGTGAGTT_M00017912_15_M_B_cells_plate1_pool4_iTag69_L004_R1#19	65	111	62.136932	2.86306799999999	66.916696	1.916696
lane6195_GGTGAGTT_M00017912_15_M_B_cells_plate1_pool4_iTag69_L004_R1#20	65	554	65.613124	0.613123999999999	66.482172	1.48217200000001
lane6195_GGTGAGTT_M00017912_15_M_B_cells_plate1_pool4_iTag69_L004_R1#21	65	403	80.821464	15.821464	73.86908	8.86908000000001
lane6195_GGTGAGTT_M00017912_15_M_B_cells_plate1_pool4_iTag69_L004_R1#22	65	335	85.166704	20.166704	79.083368	14.083368
lane6195_GGTGAGTT_M00017912_15_M_B_cells_plate1_pool4_iTag69_L004_R1#23	65	145	115.583384	50.583384	75.172652	10.172652
lane6195_GGTGAGTT_M00017912_15_M_B_cells_plate1_pool4_iTag69_L004_R1#24	65	408	89.511944	24.511944	73.86908	8.86908000000001
lane6195_GGTGAGTT_M00017912_15_M_B_cells_plate1_pool4_iTag69_L004_R1#25	65	145	90.380992	25.380992	76.910748	11.910748
lane6195_GGTGAGTT_M00017912_15_M_B_cells_plate1_pool4_iTag69_L004_R1#26	65	474	68.220268	3.220268	68.654792	3.65479200000001
lane6195_GGTGAGTT_M00017912_15_M_B_cells_plate1_pool4_iTag69_L004_R1#27	65	232	85.166704	20.166704	71.69646	6.69646
lane6195_GGTGAGTT_M00017912_15_M_B_cells_plate1_pool4_iTag69_L004_R1#28	65	285	77.779796	12.779796	72.565508	7.56550800000001
lane6195_GGTGAGTT_M00017912_15_M_B_cells_plate1_pool4_iTag69_L004_R1#29	65	437	68.220268	3.220268	72.565508	7.56550800000001
lane6195_GGTGAGTT_M00017912_15_M_B_cells_plate1_pool4_iTag69_L004_R1#30	65	226	79.517892	14.517892	73.000032	8.000032
lane6195_GGTGAGTT_M00017912_15_M_B_cells_plate1_pool4_iTag69_L004_R1#31	65	569	85.166704	20.166704	78.648844	13.648844
lane6195_GGTGAGTT_M00017912_15_M_B_cells_plate1_pool4_iTag69_L004_R1#32	65	337	69.089316	4.08931600000001	73.86908	8.86908000000001
lane6195_GGTGAGTT_M00017912_15_M_B_cells_plate1_pool4_iTag69_L004_R1#33	65	197	70.827412	5.82741200000001	66.047648	1.04764800000001
lane6195_GGTGAGTT_M00017912_15_M_B_cells_plate1_pool4_iTag69_L004_R1#34	65	246	75.607176	10.607176	69.52384	4.52384000000001
lane6195_GGTGAGTT_M00017912_15_M_B_cells_plate1_pool4_iTag69_L004_R1#35	65	248	80.821464	15.821464	80.38694	15.38694
lane6195_GGTGAGTT_M00017912_15_M_B_cells_plate1_pool4_iTag69_L004_R1#36	65	569	72.565508	7.56550800000001	72.130984	7.13098400000001
lane6195_GGTGAGTT_M00017912_15_M_B_cells_plate1_pool4_iTag69_L004_R1#37	65	225	77.779796	12.779796	78.648844	13.648844
lane6195_GGTGAGTT_M00017912_15_M_B_cells_plate1_pool4_iTag69_L004_R1#38	65	326	65.1786	0.178600000000003	67.35122	2.35122000000001
lane6195_GGTGAGTT_M00017912_15_M_B_cells_plate1_pool4_iTag69_L004_R1#39	65	101	80.821464	15.821464	79.952416	14.952416
lane6195_GGTGAGTT_M00017912_15_M_B_cells_plate1_pool4_iTag69_L004_R1#40	65	569	77.345272	12.345272	73.000032	8.000032
lane6195_GGTGAGTT_M00017912_15_M_B_cells_plate1_pool4_iTag69_L004_R1#41	65	408	69.958364	4.95836400000002	71.261936	6.26193600000001
lane6195_GGTGAGTT_M00017912_15_M_B_cells_plate1_pool4_iTag69_L004_R1#42	65	404	93.857184	28.857184	84.73218	19.73218
lane6195_GGTGAGTT_M00017912_15_M_B_cells_plate1_pool4_iTag69_L004_R1#43	65	315	70.827412	5.82741200000001	69.52384	4.52384000000001
lane6195_GGTGAGTT_M00017912_15_M_B_cells_plate1_pool4_iTag69_L004_R1#44	65	569	71.69646	6.69646	70.392888	5.392888
lane6195_GGTGAGTT_M00017912_15_M_B_cells_plate1_pool4_iTag69_L004_R1#45	65	516	72.565508	7.56550800000001	72.565508	7.56550800000001
lane6195_GGTGAGTT_M00017912_15_M_B_cells_plate1_pool4_iTag69_L004_R1#46	65	186	77.779796	12.779796	69.52384	4.52384000000001
lane6195_GGTGAGTT_M00017912_15_M_B_cells_plate1_pool4_iTag69_L004_R1#47	65	354	84.73218	19.73218	76.910748	11.910748
lane6195_GGTGAGTT_M00017912_15_M_B_cells_plate1_pool4_iTag69_L004_R1#48	65	84	86.035752	21.035752	72.130984	7.13098400000001
lane6195_GGTGAGTT_M00017912_15_M_B_cells_plate1_pool4_iTag69_L004_R1#49	65	556	78.21432	13.21432	74.738128	9.738128
lane6195_GGTGAGTT_M00017912_15_M_B_cells_plate1_pool4_iTag69_L004_R1#50	65	198	55.619072	9.38092799999999	63.00598	1.99401999999999
lane6195_GGTGAGTT_M00017912_15_M_B_cells_plate1_pool4_iTag69_L004_R1#51	65	569	73.000032	8.000032	72.130984	7.13098400000001
lane6195_GGTGAGTT_M00017912_15_M_B_cells_plate1_pool4_iTag69_L004_R1#52	65	331	66.482172	1.48217200000001	74.738128	9.738128
lane6195_GGTGAGTT_M00017912_15_M_B_cells_plate1_pool4_iTag69_L004_R1#53	65	569	85.166704	20.166704	76.910748	11.910748
lane6195_GGTGAGTT_M00017912_15_M_B_cells_plate1_pool4_iTag69_L004_R1#54	65	187	79.083368	14.083368	79.083368	14.083368
lane6195_GGTGAGTT_M00017912_15_M_B_cells_plate1_pool4_iTag69_L004_R1#55	65	306	74.303604	9.30360400000001	69.52384	4.52384000000001
lane6195_GGTGAGTT_M00017912_15_M_B_cells_plate1_pool4_iTag69_L004_R1#56	65	508	85.601228	20.601228	79.517892	14.517892
lane6195_GGTGAGTT_M00017912_15_M_B_cells_plate1_pool4_iTag69_L004_R1#57	65	115	80.821464	15.821464	97.333376	32.333376
lane6195_GGTGAGTT_M00017912_15_M_B_cells_plate1_pool4_iTag69_L004_R1#58	65	132	49.101212	15.898788	63.440504	1.559496
lane6195_GGTGAGTT_M00017912_15_M_B_cells_plate1_pool4_iTag69_L004_R1#59	65	467	73.000032	8.000032	73.000032	8.000032
lane6195_GGTGAGTT_M00017912_15_M_B_cells_plate1_pool4_iTag69_L004_R1#60	65	569	87.773848	22.773848	76.910748	11.910748
lane6195_GGTGAGTT_M00017912_15_M_B_cells_plate1_pool4_iTag69_L004_R1#61	65	569	81.255988	16.255988	74.303604	9.30360400000001
lane6195_GGTGAGTT_M00017912_15_M_B_cells_plate1_pool4_iTag69_L004_R1#62	65	112	49.535736	15.464264	63.875028	1.124972
lane6195_GGTGAGTT_M00017912_15_M_B_cells_plate1_pool4_iTag69_L004_R1#63	65	313	70.827412	5.82741200000001	75.607176	10.607176
lane6195_GGTGAGTT_M00017912_15_M_B_cells_plate1_pool4_iTag69_L004_R1#64	65	335	73.434556	8.434556	73.434556	8.434556
lane6195_GGTGAGTT_M00017912_15_M_B_cells_plate1_pool4_iTag69_L004_R1#65	65	383	89.07742	24.07742	76.0417	11.0417
lane6195_GGTGAGTT_M00017912_15_M_B_cells_plate1_pool4_iTag69_L004_R1#66	65	305	77.345272	12.345272	79.952416	14.952416
lane6195_GGTGAGTT_M00017912_15_M_B_cells_plate1_pool4_iTag69_L004_R1#67	65	419	66.482172	1.48217200000001	67.35122	2.35122000000001
lane6195_GGTGAGTT_M00017912_15_M_B_cells_plate1_pool4_iTag69_L004_R1#68	65	419	66.047648	1.04764800000001	65.1786	0.178600000000003
lane6195_GGTGAGTT_M00017912_15_M_B_cells_plate1_pool4_iTag69_L004_R1#69	65	112	99.505996	34.505996	87.339324	22.339324
lane6195_GGTGAGTT_M00017912_15_M_B_cells_plate1_pool4_iTag69_L004_R1#70	65	230	63.00598	1.99401999999999	65.613124	0.613123999999999
lane6195_GGTGAGTT_M00017912_15_M_B_cells_plate1_pool4_iTag69_L004_R1#71	65	441	59.095264	5.90473599999999	69.089316	4.08931600000001
lane6195_GGTGAGTT_M00017912_15_M_B_cells_plate1_pool4_iTag69_L004_R1#72	65	62	141.2203	76.2203	82.125036	17.125036
lane6195_GGTGAGTT_M00017912_15_M_B_cells_plate1_pool4_iTag69_L004_R1#73	65	524	94.291708	29.291708	78.21432	13.21432
lane6195_GGTGAGTT_M00017912_15_M_B_cells_plate1_pool4_iTag69_L004_R1#74	65	469	84.297656	19.297656	74.738128	9.738128
lane6195_GGTGAGTT_M00017912_15_M_B_cells_plate1_pool4_iTag69_L004_R1#75	65	354	70.392888	5.392888	69.958364	4.95836400000002
lane6195_GGTGAGTT_M00017912_15_M_B_cells_plate1_pool4_iTag69_L004_R1#76	65	132	86.035752	21.035752	73.86908	8.86908000000001
lane6195_GGTGAGTT_M00017912_15_M_B_cells_plate1_pool4_iTag69_L004_R1#77	65	569	70.392888	5.392888	68.654792	3.65479200000001
lane6195_GGTGAGTT_M00017912_15_M_B_cells_plate1_pool4_iTag69_L004_R1#78	65	445	70.392888	5.392888	70.392888	5.392888
lane6195_GGTGAGTT_M00017912_15_M_B_cells_plate1_pool4_iTag69_L004_R1#79	65	191	52.14288	12.85712	58.66074	6.33926
lane6195_GGTGAGTT_M00017912_15_M_B_cells_plate1_pool4_iTag69_L004_R1#80	65	198	63.875028	1.124972	67.785744	2.78574400000001
lane6195_GGTGAGTT_M00017912_15_M_B_cells_plate1_pool4_iTag69_L004_R1#81	65	493	63.875028	1.124972	70.827412	5.82741200000001
lane6195_GGTGAGTT_M00017912_15_M_B_cells_plate1_pool4_iTag69_L004_R1#82	65	298	80.38694	15.38694	77.345272	12.345272
lane6195_GGTGAGTT_M00017912_15_M_B_cells_plate1_pool4_iTag69_L004_R1#83	65	306	79.083368	14.083368	69.958364	4.95836400000002
lane6195_GGTGAGTT_M00017912_15_M_B_cells_plate1_pool4_iTag69_L004_R1#84	65	143	79.517892	14.517892	84.297656	19.297656
lane6195_GGTGAGTT_M00017912_15_M_B_cells_plate1_pool4_iTag69_L004_R1#85	65	569	78.21432	13.21432	72.565508	7.56550800000001
lane6195_GGTGAGTT_M00017912_15_M_B_cells_plate1_pool4_iTag69_L004_R1#86	65	569	69.089316	4.08931600000001	76.476224	11.476224
lane6195_GGTGAGTT_M00017912_15_M_B_cells_plate1_pool4_iTag69_L004_R1#87	65	167	74.303604	9.30360400000001	74.738128	9.738128
lane6195_GGTGAGTT_M00017912_15_M_B_cells_plate1_pool4_iTag69_L004_R1#88	65	194	65.1786	0.178600000000003	72.130984	7.13098400000001
lane6195_GGTGAGTT_M00017912_15_M_B_cells_plate1_pool4_iTag69_L004_R1#89	65	405	66.047648	1.04764800000001	66.916696	1.916696
lane6195_GGTGAGTT_M00017912_15_M_B_cells_plate1_pool4_iTag69_L004_R1#90	65	459	72.130984	7.13098400000001	67.35122	2.35122000000001
lane6195_GGTGAGTT_M00017912_15_M_B_cells_plate1_pool4_iTag69_L004_R1#91	65	357	65.613124	0.613123999999999	61.702408	3.29759199999999
lane6195_GGTGAGTT_M00017912_15_M_B_cells_plate1_pool4_iTag69_L004_R1#92	65	569	77.345272	12.345272	76.0417	11.0417
lane6195_GGTGAGTT_M00017912_15_M_B_cells_plate1_pool4_iTag69_L004_R1#93	65	90	101.678616	36.678616	77.345272	12.345272
lane6195_GGTGAGTT_M00017912_15_M_B_cells_plate1_pool4_iTag69_L004_R1#94	65	569	85.166704	20.166704	78.648844	13.648844
lane6195_GGTGAGTT_M00017912_15_M_B_cells_plate1_pool4_iTag69_L004_R1#95	65	192	61.267884	3.732116	64.309552	0.690447999999989
lane6195_GGTGAGTT_M00017912_15_M_B_cells_plate1_pool4_iTag69_L004_R1#96	65	183	75.172652	10.172652	67.35122	2.35122000000001
lane6195_GGTGAGTT_M00017912_15_M_B_cells_plate1_pool4_iTag69_L004_R1#97	65	115	61.267884	3.732116	64.744076	0.255923999999993
lane6195_GGTGAGTT_M00017912_15_M_B_cells_plate1_pool4_iTag69_L004_R1#98	65	569	94.291708	29.291708	73.434556	8.434556
lane6195_GGTGAGTT_M00017912_15_M_B_cells_plate1_pool4_iTag69_L004_R1#99	65	334	82.125036	17.125036	73.000032	8.000032
lane6195_GGTGAGTT_M00017912_15_M_B_cells_plate1_pool4_iTag69_L004_R1#100	65	569	82.125036	17.125036	74.303604	9.30360400000001
lane6195_TACCGAGC_M00018752_6_M_B_cells_plate1_pool4_iTag53_L004_R1#1	26	147	46.059544	20.059544	55.619072	29.619072
lane6195_TACCGAGC_M00018752_6_M_B_cells_plate1_pool4_iTag53_L004_R1#2	26	290	53.446452	27.446452	59.529788	33.529788
lane6195_TACCGAGC_M00018752_6_M_B_cells_plate1_pool4_iTag53_L004_R1#3	26	299	46.928592	20.928592	54.3155	28.3155
lane6195_TACCGAGC_M00018752_6_M_B_cells_plate1_pool4_iTag53_L004_R1#4	26	497	45.190496	19.190496	53.880976	27.880976
lane6195_TACCGAGC_M00018752_6_M_B_cells_plate1_pool4_iTag53_L004_R1#5	26	497	43.4524	17.4524	50.404784	24.404784
lane6195_TACCGAGC_M00018752_6_M_B_cells_plate1_pool4_iTag53_L004_R1#6	26	314	44.755972	18.755972	54.750024	28.750024
lane6195_TACCGAGC_M00018752_6_M_B_cells_plate1_pool4_iTag53_L004_R1#7	26	208	40.410732	14.410732	49.101212	23.101212
lane6195_TACCGAGC_M00018752_6_M_B_cells_plate1_pool4_iTag53_L004_R1#8	26	237	57.357168	31.357168	56.48812	30.48812
lane6195_TACCGAGC_M00018752_6_M_B_cells_plate1_pool4_iTag53_L004_R1#9	26	137	49.101212	23.101212	51.708356	25.708356
lane6195_TACCGAGC_M00018752_6_M_B_cells_plate1_pool4_iTag53_L004_R1#10	26	336	37.369064	11.369064	47.79764	21.79764
lane6195_TACCGAGC_M00018752_6_M_B_cells_plate1_pool4_iTag53_L004_R1#11	26	497	48.666688	22.666688	54.750024	28.750024
lane6195_TACCGAGC_M00018752_6_M_B_cells_plate1_pool4_iTag53_L004_R1#12	26	449	54.750024	28.750024	56.48812	30.48812
lane6195_TACCGAGC_M00018752_6_M_B_cells_plate1_pool4_iTag53_L004_R1#13	26	497	34.327396	8.32739600000001	47.363116	21.363116
lane6195_TACCGAGC_M00018752_6_M_B_cells_plate1_pool4_iTag53_L004_R1#14	26	497	48.232164	22.232164	53.011928	27.011928
lane6195_TACCGAGC_M00018752_6_M_B_cells_plate1_pool4_iTag53_L004_R1#15	26	443	43.017876	17.017876	48.232164	22.232164
lane6195_TACCGAGC_M00018752_6_M_B_cells_plate1_pool4_iTag53_L004_R1#16	26	364	60.83336	34.83336	60.83336	34.83336
lane6195_TACCGAGC_M00018752_6_M_B_cells_plate1_pool4_iTag53_L004_R1#17	26	244	39.10716	13.10716	41.27978	15.27978
lane6195_TACCGAGC_M00018752_6_M_B_cells_plate1_pool4_iTag53_L004_R1#18	26	136	55.619072	29.619072	63.875028	37.875028
lane6195_TACCGAGC_M00018752_6_M_B_cells_plate1_pool4_iTag53_L004_R1#19	26	257	54.3155	28.3155	56.922644	30.922644
lane6195_TACCGAGC_M00018752_6_M_B_cells_plate1_pool4_iTag53_L004_R1#20	26	346	49.101212	23.101212	54.3155	28.3155
lane6195_TACCGAGC_M00018752_6_M_B_cells_plate1_pool4_iTag53_L004_R1#21	26	497	39.10716	13.10716	52.577404	26.577404
lane6195_TACCGAGC_M00018752_6_M_B_cells_plate1_pool4_iTag53_L004_R1#22	26	497	59.529788	33.529788	55.184548	29.184548
lane6195_TACCGAGC_M00018752_6_M_B_cells_plate1_pool4_iTag53_L004_R1#23	26	172	53.446452	27.446452	48.666688	22.666688
lane6195_TACCGAGC_M00018752_6_M_B_cells_plate1_pool4_iTag53_L004_R1#24	26	238	49.97026	23.97026	53.011928	27.011928
lane6195_TACCGAGC_M00018752_6_M_B_cells_plate1_pool4_iTag53_L004_R1#25	26	78	73.434556	47.434556	63.875028	37.875028
lane6195_TACCGAGC_M00018752_6_M_B_cells_plate1_pool4_iTag53_L004_R1#26	26	130	39.976208	13.976208	51.273832	25.273832
lane6195_TACCGAGC_M00018752_6_M_B_cells_plate1_pool4_iTag53_L004_R1#27	26	202	66.047648	40.047648	65.1786	39.1786
lane6195_TACCGAGC_M00018752_6_M_B_cells_plate1_pool4_iTag53_L004_R1#28	26	138	76.0417	50.0417	65.613124	39.613124
lane6195_TACCGAGC_M00018752_6_M_B_cells_plate1_pool4_iTag53_L004_R1#29	26	207	30.851204	4.851204	46.494068	20.494068
lane6195_TACCGAGC_M00018752_6_M_B_cells_plate1_pool4_iTag53_L004_R1#30	26	189	49.535736	23.535736	51.273832	25.273832
lane6195_TACCGAGC_M00018752_6_M_B_cells_plate1_pool4_iTag53_L004_R1#31	26	497	55.184548	29.184548	56.053596	30.053596
lane6195_TACCGAGC_M00018752_6_M_B_cells_plate1_pool4_iTag53_L004_R1#32	26	217	44.755972	18.755972	51.708356	25.708356
lane6195_TACCGAGC_M00018752_6_M_B_cells_plate1_pool4_iTag53_L004_R1#33	26	497	53.446452	27.446452	58.226216	32.226216
lane6195_TACCGAGC_M00018752_6_M_B_cells_plate1_pool4_iTag53_L004_R1#34	26	129	73.000032	47.000032	67.785744	41.785744
lane6195_TACCGAGC_M00018752_6_M_B_cells_plate1_pool4_iTag53_L004_R1#35	26	184	53.446452	27.446452	64.309552	38.309552
lane6195_TACCGAGC_M00018752_6_M_B_cells_plate1_pool4_iTag53_L004_R1#36	26	497	48.666688	22.666688	53.011928	27.011928
lane6195_TACCGAGC_M00018752_6_M_B_cells_plate1_pool4_iTag53_L004_R1#37	26	497	55.184548	29.184548	58.66074	32.66074
lane6195_TACCGAGC_M00018752_6_M_B_cells_plate1_pool4_iTag53_L004_R1#38	26	428	42.583352	16.583352	46.928592	20.928592
lane6195_TACCGAGC_M00018752_6_M_B_cells_plate1_pool4_iTag53_L004_R1#39	26	116	28.24406	2.24406	42.583352	16.583352
lane6195_TACCGAGC_M00018752_6_M_B_cells_plate1_pool4_iTag53_L004_R1#40	26	497	39.10716	13.10716	45.190496	19.190496
lane6195_TACCGAGC_M00018752_6_M_B_cells_plate1_pool4_iTag53_L004_R1#41	26	452	51.273832	25.273832	56.48812	30.48812
lane6195_TACCGAGC_M00018752_6_M_B_cells_plate1_pool4_iTag53_L004_R1#42	26	152	54.750024	28.750024	51.273832	25.273832
lane6195_TACCGAGC_M00018752_6_M_B_cells_plate1_pool4_iTag53_L004_R1#43	26	497	48.666688	22.666688	55.619072	29.619072
lane6195_TACCGAGC_M00018752_6_M_B_cells_plate1_pool4_iTag53_L004_R1#44	26	123	25.636916	0.363083999999997	43.4524	17.4524
lane6195_TACCGAGC_M00018752_6_M_B_cells_plate1_pool4_iTag53_L004_R1#45	26	257	59.529788	33.529788	54.750024	28.750024
lane6195_TACCGAGC_M00018752_6_M_B_cells_plate1_pool4_iTag53_L004_R1#46	26	327	58.226216	32.226216	61.702408	35.702408
lane6195_TACCGAGC_M00018752_6_M_B_cells_plate1_pool4_iTag53_L004_R1#47	26	401	52.14288	26.14288	55.619072	29.619072
lane6195_TACCGAGC_M00018752_6_M_B_cells_plate1_pool4_iTag53_L004_R1#48	26	158	61.702408	35.702408	55.184548	29.184548
lane6195_TACCGAGC_M00018752_6_M_B_cells_plate1_pool4_iTag53_L004_R1#49	26	329	52.577404	26.577404	58.66074	32.66074
lane6195_TACCGAGC_M00018752_6_M_B_cells_plate1_pool4_iTag53_L004_R1#50	26	172	37.803588	11.803588	51.708356	25.708356
lane6195_TACCGAGC_M00018752_6_M_B_cells_plate1_pool4_iTag53_L004_R1#51	26	161	48.666688	22.666688	54.750024	28.750024
lane6195_TACCGAGC_M00018752_6_M_B_cells_plate1_pool4_iTag53_L004_R1#52	26	497	41.714304	15.714304	47.79764	21.79764
lane6195_TACCGAGC_M00018752_6_M_B_cells_plate1_pool4_iTag53_L004_R1#53	26	464	51.273832	25.273832	57.357168	31.357168
lane6195_TACCGAGC_M00018752_6_M_B_cells_plate1_pool4_iTag53_L004_R1#54	26	146	47.79764	21.79764	53.011928	27.011928
lane6195_TACCGAGC_M00018752_6_M_B_cells_plate1_pool4_iTag53_L004_R1#55	26	497	54.3155	28.3155	59.529788	33.529788
lane6195_TACCGAGC_M00018752_6_M_B_cells_plate1_pool4_iTag53_L004_R1#56	26	497	49.97026	23.97026	54.3155	28.3155
lane6195_TACCGAGC_M00018752_6_M_B_cells_plate1_pool4_iTag53_L004_R1#57	26	497	39.10716	13.10716	48.232164	22.232164
lane6195_TACCGAGC_M00018752_6_M_B_cells_plate1_pool4_iTag53_L004_R1#58	26	370	61.267884	35.267884	66.916696	40.916696
lane6195_TACCGAGC_M00018752_6_M_B_cells_plate1_pool4_iTag53_L004_R1#59	26	497	52.577404	26.577404	55.619072	29.619072
lane6195_TACCGAGC_M00018752_6_M_B_cells_plate1_pool4_iTag53_L004_R1#60	26	203	72.130984	46.130984	66.916696	40.916696
lane6195_TACCGAGC_M00018752_6_M_B_cells_plate1_pool4_iTag53_L004_R1#61	26	178	35.630968	9.630968	56.053596	30.053596
lane6195_TACCGAGC_M00018752_6_M_B_cells_plate1_pool4_iTag53_L004_R1#62	26	163	34.76192	8.76192	49.535736	23.535736
lane6195_TACCGAGC_M00018752_6_M_B_cells_plate1_pool4_iTag53_L004_R1#63	26	157	28.678584	2.678584	45.62502	19.62502
lane6195_TACCGAGC_M00018752_6_M_B_cells_plate1_pool4_iTag53_L004_R1#64	26	153	53.011928	27.011928	60.83336	34.83336
lane6195_TACCGAGC_M00018752_6_M_B_cells_plate1_pool4_iTag53_L004_R1#65	26	497	46.494068	20.494068	54.750024	28.750024
lane6195_TACCGAGC_M00018752_6_M_B_cells_plate1_pool4_iTag53_L004_R1#66	26	248	59.095264	33.095264	59.529788	33.529788
lane6195_TACCGAGC_M00018752_6_M_B_cells_plate1_pool4_iTag53_L004_R1#67	26	486	67.785744	41.785744	61.702408	35.702408
lane6195_TACCGAGC_M00018752_6_M_B_cells_plate1_pool4_iTag53_L004_R1#68	26	171	57.357168	31.357168	64.309552	38.309552
lane6195_TACCGAGC_M00018752_6_M_B_cells_plate1_pool4_iTag53_L004_R1#69	26	313	51.273832	25.273832	54.750024	28.750024
lane6195_TACCGAGC_M00018752_6_M_B_cells_plate1_pool4_iTag53_L004_R1#70	26	179	47.79764	21.79764	50.404784	24.404784
lane6195_TACCGAGC_M00018752_6_M_B_cells_plate1_pool4_iTag53_L004_R1#71	26	227	29.113108	3.113108	50.404784	24.404784
lane6195_TACCGAGC_M00018752_6_M_B_cells_plate1_pool4_iTag53_L004_R1#72	26	302	52.577404	26.577404	54.750024	28.750024
lane6195_TACCGAGC_M00018752_6_M_B_cells_plate1_pool4_iTag53_L004_R1#73	26	388	46.928592	20.928592	49.535736	23.535736
lane6195_TACCGAGC_M00018752_6_M_B_cells_plate1_pool4_iTag53_L004_R1#74	26	256	46.059544	20.059544	48.232164	22.232164
lane6195_TACCGAGC_M00018752_6_M_B_cells_plate1_pool4_iTag53_L004_R1#75	26	265	41.714304	15.714304	41.714304	15.714304
lane6195_TACCGAGC_M00018752_6_M_B_cells_plate1_pool4_iTag53_L004_R1#76	26	260	52.577404	26.577404	56.922644	30.922644
lane6195_TACCGAGC_M00018752_6_M_B_cells_plate1_pool4_iTag53_L004_R1#77	26	497	48.232164	22.232164	52.14288	26.14288
lane6195_TACCGAGC_M00018752_6_M_B_cells_plate1_pool4_iTag53_L004_R1#78	26	326	70.827412	44.827412	62.571456	36.571456
lane6195_TACCGAGC_M00018752_6_M_B_cells_plate1_pool4_iTag53_L004_R1#79	26	45	73.000032	47.000032	52.14288	26.14288
lane6195_TACCGAGC_M00018752_6_M_B_cells_plate1_pool4_iTag53_L004_R1#80	26	249	42.583352	16.583352	53.446452	27.446452
lane6195_TACCGAGC_M00018752_6_M_B_cells_plate1_pool4_iTag53_L004_R1#81	26	160	41.714304	15.714304	46.494068	20.494068
lane6195_TACCGAGC_M00018752_6_M_B_cells_plate1_pool4_iTag53_L004_R1#82	26	141	53.880976	27.880976	56.48812	30.48812
lane6195_TACCGAGC_M00018752_6_M_B_cells_plate1_pool4_iTag53_L004_R1#83	26	140	56.922644	30.922644	52.577404	26.577404
lane6195_TACCGAGC_M00018752_6_M_B_cells_plate1_pool4_iTag53_L004_R1#84	26	340	22.160724	3.839276	39.541684	13.541684
lane6195_TACCGAGC_M00018752_6_M_B_cells_plate1_pool4_iTag53_L004_R1#85	26	230	44.321448	18.321448	55.619072	29.619072
lane6195_TACCGAGC_M00018752_6_M_B_cells_plate1_pool4_iTag53_L004_R1#86	26	497	58.66074	32.66074	62.136932	36.136932
lane6195_TACCGAGC_M00018752_6_M_B_cells_plate1_pool4_iTag53_L004_R1#87	26	174	67.785744	41.785744	63.440504	37.440504
lane6195_TACCGAGC_M00018752_6_M_B_cells_plate1_pool4_iTag53_L004_R1#88	26	236	37.369064	11.369064	49.101212	23.101212
lane6195_TACCGAGC_M00018752_6_M_B_cells_plate1_pool4_iTag53_L004_R1#89	26	275	61.702408	35.702408	56.922644	30.922644
lane6195_TACCGAGC_M00018752_6_M_B_cells_plate1_pool4_iTag53_L004_R1#90	26	497	55.184548	29.184548	57.357168	31.357168
lane6195_TACCGAGC_M00018752_6_M_B_cells_plate1_pool4_iTag53_L004_R1#91	26	38	44.755972	18.755972	53.446452	27.446452
lane6195_TACCGAGC_M00018752_6_M_B_cells_plate1_pool4_iTag53_L004_R1#92	26	157	50.839308	24.839308	57.791692	31.791692
lane6195_TACCGAGC_M00018752_6_M_B_cells_plate1_pool4_iTag53_L004_R1#93	26	147	29.113108	3.113108	47.363116	21.363116
lane6195_TACCGAGC_M00018752_6_M_B_cells_plate1_pool4_iTag53_L004_R1#94	26	317	44.755972	18.755972	49.97026	23.97026
lane6195_TACCGAGC_M00018752_6_M_B_cells_plate1_pool4_iTag53_L004_R1#95	26	140	52.14288	26.14288	60.83336	34.83336
lane6195_TACCGAGC_M00018752_6_M_B_cells_plate1_pool4_iTag53_L004_R1#96	26	497	46.059544	20.059544	51.273832	25.273832
lane6195_TACCGAGC_M00018752_6_M_B_cells_plate1_pool4_iTag53_L004_R1#97	26	497	39.541684	13.541684	46.928592	20.928592
lane6195_TACCGAGC_M00018752_6_M_B_cells_plate1_pool4_iTag53_L004_R1#98	26	497	44.321448	18.321448	50.404784	24.404784
lane6195_TACCGAGC_M00018752_6_M_B_cells_plate1_pool4_iTag53_L004_R1#99	26	339	53.446452	27.446452	58.66074	32.66074
lane6195_TACCGAGC_M00018752_6_M_B_cells_plate1_pool4_iTag53_L004_R1#100	26	190	48.232164	22.232164	60.398836	34.398836
lane6195_TCTGCTGT_M00018359_9_M_B_cells_plate1_pool4_iTag19_L004_R1#1	39	270	56.922644	17.922644	60.83336	21.83336
lane6195_TCTGCTGT_M00018359_9_M_B_cells_plate1_pool4_iTag19_L004_R1#2	39	416	58.226216	19.226216	61.267884	22.267884
lane6195_TCTGCTGT_M00018359_9_M_B_cells_plate1_pool4_iTag19_L004_R1#3	39	179	51.708356	12.708356	58.226216	19.226216
lane6195_TCTGCTGT_M00018359_9_M_B_cells_plate1_pool4_iTag19_L004_R1#4	39	500	58.226216	19.226216	62.571456	23.571456
lane6195_TCTGCTGT_M00018359_9_M_B_cells_plate1_pool4_iTag19_L004_R1#5	39	388	50.404784	11.404784	51.273832	12.273832
lane6195_TCTGCTGT_M00018359_9_M_B_cells_plate1_pool4_iTag19_L004_R1#6	39	353	47.79764	8.79764	56.48812	17.48812
lane6195_TCTGCTGT_M00018359_9_M_B_cells_plate1_pool4_iTag19_L004_R1#7	39	503	59.964312	20.964312	63.440504	24.440504
lane6195_TCTGCTGT_M00018359_9_M_B_cells_plate1_pool4_iTag19_L004_R1#8	39	503	54.750024	15.750024	59.529788	20.529788
lane6195_TCTGCTGT_M00018359_9_M_B_cells_plate1_pool4_iTag19_L004_R1#9	39	365	59.095264	20.095264	58.66074	19.66074
lane6195_TCTGCTGT_M00018359_9_M_B_cells_plate1_pool4_iTag19_L004_R1#10	39	503	66.916696	27.916696	68.220268	29.220268
lane6195_TCTGCTGT_M00018359_9_M_B_cells_plate1_pool4_iTag19_L004_R1#11	39	250	39.541684	0.541684000000004	49.97026	10.97026
lane6195_TCTGCTGT_M00018359_9_M_B_cells_plate1_pool4_iTag19_L004_R1#12	39	503	59.964312	20.964312	62.571456	23.571456
lane6195_TCTGCTGT_M00018359_9_M_B_cells_plate1_pool4_iTag19_L004_R1#13	39	503	49.535736	10.535736	53.446452	14.446452
lane6195_TCTGCTGT_M00018359_9_M_B_cells_plate1_pool4_iTag19_L004_R1#14	39	387	67.35122	28.35122	57.791692	18.791692
lane6195_TCTGCTGT_M00018359_9_M_B_cells_plate1_pool4_iTag19_L004_R1#15	39	501	56.922644	17.922644	58.66074	19.66074
lane6195_TCTGCTGT_M00018359_9_M_B_cells_plate1_pool4_iTag19_L004_R1#16	39	357	58.226216	19.226216	55.619072	16.619072
lane6195_TCTGCTGT_M00018359_9_M_B_cells_plate1_pool4_iTag19_L004_R1#17	39	37	62.571456	23.571456	66.047648	27.047648
lane6195_TCTGCTGT_M00018359_9_M_B_cells_plate1_pool4_iTag19_L004_R1#18	39	219	63.440504	24.440504	65.613124	26.613124
lane6195_TCTGCTGT_M00018359_9_M_B_cells_plate1_pool4_iTag19_L004_R1#19	39	374	53.880976	14.880976	57.791692	18.791692
lane6195_TCTGCTGT_M00018359_9_M_B_cells_plate1_pool4_iTag19_L004_R1#20	39	363	71.69646	32.69646	63.875028	24.875028
lane6195_TCTGCTGT_M00018359_9_M_B_cells_plate1_pool4_iTag19_L004_R1#21	39	437	69.52384	30.52384	58.226216	19.226216
lane6195_TCTGCTGT_M00018359_9_M_B_cells_plate1_pool4_iTag19_L004_R1#22	39	265	49.535736	10.535736	59.095264	20.095264
lane6195_TCTGCTGT_M00018359_9_M_B_cells_plate1_pool4_iTag19_L004_R1#23	39	70	56.053596	17.053596	58.66074	19.66074
lane6195_TCTGCTGT_M00018359_9_M_B_cells_plate1_pool4_iTag19_L004_R1#24	39	207	85.601228	46.601228	68.654792	29.654792
lane6195_TCTGCTGT_M00018359_9_M_B_cells_plate1_pool4_iTag19_L004_R1#25	39	153	59.095264	20.095264	57.357168	18.357168
lane6195_TCTGCTGT_M00018359_9_M_B_cells_plate1_pool4_iTag19_L004_R1#26	39	42	72.130984	33.130984	66.482172	27.482172
lane6195_TCTGCTGT_M00018359_9_M_B_cells_plate1_pool4_iTag19_L004_R1#27	39	503	58.66074	19.66074	59.964312	20.964312
lane6195_TCTGCTGT_M00018359_9_M_B_cells_plate1_pool4_iTag19_L004_R1#28	39	231	68.220268	29.220268	66.916696	27.916696
lane6195_TCTGCTGT_M00018359_9_M_B_cells_plate1_pool4_iTag19_L004_R1#29	39	189	61.702408	22.702408	61.702408	22.702408
lane6195_TCTGCTGT_M00018359_9_M_B_cells_plate1_pool4_iTag19_L004_R1#30	39	407	40.410732	1.41073200000001	49.101212	10.101212
lane6195_TCTGCTGT_M00018359_9_M_B_cells_plate1_pool4_iTag19_L004_R1#31	39	267	33.023824	5.976176	47.79764	8.79764
lane6195_TCTGCTGT_M00018359_9_M_B_cells_plate1_pool4_iTag19_L004_R1#32	39	273	53.446452	14.446452	53.446452	14.446452
lane6195_TCTGCTGT_M00018359_9_M_B_cells_plate1_pool4_iTag19_L004_R1#33	39	503	50.839308	11.839308	54.3155	15.3155
lane6195_TCTGCTGT_M00018359_9_M_B_cells_plate1_pool4_iTag19_L004_R1#34	39	375	49.535736	10.535736	60.398836	21.398836
lane6195_TCTGCTGT_M00018359_9_M_B_cells_plate1_pool4_iTag19_L004_R1#35	39	503	49.535736	10.535736	54.750024	15.750024
lane6195_TCTGCTGT_M00018359_9_M_B_cells_plate1_pool4_iTag19_L004_R1#36	39	503	58.66074	19.66074	58.226216	19.226216
lane6195_TCTGCTGT_M00018359_9_M_B_cells_plate1_pool4_iTag19_L004_R1#37	39	258	43.4524	4.4524	55.619072	16.619072
lane6195_TCTGCTGT_M00018359_9_M_B_cells_plate1_pool4_iTag19_L004_R1#38	39	317	53.880976	14.880976	60.83336	21.83336
lane6195_TCTGCTGT_M00018359_9_M_B_cells_plate1_pool4_iTag19_L004_R1#39	39	181	48.232164	9.232164	56.48812	17.48812
lane6195_TCTGCTGT_M00018359_9_M_B_cells_plate1_pool4_iTag19_L004_R1#40	39	419	36.500016	2.499984	43.017876	4.01787600000001
lane6195_TCTGCTGT_M00018359_9_M_B_cells_plate1_pool4_iTag19_L004_R1#41	39	60	40.845256	1.84525600000001	46.059544	7.059544
lane6195_TCTGCTGT_M00018359_9_M_B_cells_plate1_pool4_iTag19_L004_R1#42	39	503	54.3155	15.3155	53.446452	14.446452
lane6195_TCTGCTGT_M00018359_9_M_B_cells_plate1_pool4_iTag19_L004_R1#43	39	206	51.273832	12.273832	65.1786	26.1786
lane6195_TCTGCTGT_M00018359_9_M_B_cells_plate1_pool4_iTag19_L004_R1#44	39	109	51.273832	12.273832	61.267884	22.267884
lane6195_TCTGCTGT_M00018359_9_M_B_cells_plate1_pool4_iTag19_L004_R1#45	39	503	70.392888	31.392888	67.785744	28.785744
lane6195_TCTGCTGT_M00018359_9_M_B_cells_plate1_pool4_iTag19_L004_R1#46	39	503	56.922644	17.922644	59.964312	20.964312
lane6195_TCTGCTGT_M00018359_9_M_B_cells_plate1_pool4_iTag19_L004_R1#47	39	134	54.3155	15.3155	49.101212	10.101212
lane6195_TCTGCTGT_M00018359_9_M_B_cells_plate1_pool4_iTag19_L004_R1#48	39	356	51.708356	12.708356	56.053596	17.053596
lane6195_TCTGCTGT_M00018359_9_M_B_cells_plate1_pool4_iTag19_L004_R1#49	39	503	59.529788	20.529788	60.83336	21.83336
lane6195_TCTGCTGT_M00018359_9_M_B_cells_plate1_pool4_iTag19_L004_R1#50	39	503	45.190496	6.190496	53.446452	14.446452
lane6195_TCTGCTGT_M00018359_9_M_B_cells_plate1_pool4_iTag19_L004_R1#51	39	503	48.232164	9.232164	53.011928	14.011928
lane6195_TCTGCTGT_M00018359_9_M_B_cells_plate1_pool4_iTag19_L004_R1#52	39	325	61.267884	22.267884	61.267884	22.267884
lane6195_TCTGCTGT_M00018359_9_M_B_cells_plate1_pool4_iTag19_L004_R1#53	39	359	49.97026	10.97026	56.053596	17.053596
lane6195_TCTGCTGT_M00018359_9_M_B_cells_plate1_pool4_iTag19_L004_R1#54	39	503	52.577404	13.577404	57.791692	18.791692
lane6195_TCTGCTGT_M00018359_9_M_B_cells_plate1_pool4_iTag19_L004_R1#55	39	466	34.327396	4.67260399999999	44.755972	5.75597200000001
lane6195_TCTGCTGT_M00018359_9_M_B_cells_plate1_pool4_iTag19_L004_R1#56	39	280	54.750024	15.750024	59.964312	20.964312
lane6195_TCTGCTGT_M00018359_9_M_B_cells_plate1_pool4_iTag19_L004_R1#57	39	503	61.702408	22.702408	59.964312	20.964312
lane6195_TCTGCTGT_M00018359_9_M_B_cells_plate1_pool4_iTag19_L004_R1#58	39	181	53.011928	14.011928	57.357168	18.357168
lane6195_TCTGCTGT_M00018359_9_M_B_cells_plate1_pool4_iTag19_L004_R1#59	39	167	73.000032	34.000032	60.83336	21.83336
lane6195_TCTGCTGT_M00018359_9_M_B_cells_plate1_pool4_iTag19_L004_R1#60	39	503	63.875028	24.875028	59.964312	20.964312
lane6195_TCTGCTGT_M00018359_9_M_B_cells_plate1_pool4_iTag19_L004_R1#61	39	302	45.190496	6.190496	51.708356	12.708356
lane6195_TCTGCTGT_M00018359_9_M_B_cells_plate1_pool4_iTag19_L004_R1#62	39	284	45.190496	6.190496	53.446452	14.446452
lane6195_TCTGCTGT_M00018359_9_M_B_cells_plate1_pool4_iTag19_L004_R1#63	39	503	58.66074	19.66074	63.00598	24.00598
lane6195_TCTGCTGT_M00018359_9_M_B_cells_plate1_pool4_iTag19_L004_R1#64	39	37	45.190496	6.190496	40.410732	1.41073200000001
lane6195_TCTGCTGT_M00018359_9_M_B_cells_plate1_pool4_iTag19_L004_R1#65	39	503	54.750024	15.750024	64.309552	25.309552
lane6195_TCTGCTGT_M00018359_9_M_B_cells_plate1_pool4_iTag19_L004_R1#66	39	252	54.750024	15.750024	60.398836	21.398836
lane6195_TCTGCTGT_M00018359_9_M_B_cells_plate1_pool4_iTag19_L004_R1#67	39	382	58.66074	19.66074	58.226216	19.226216
lane6195_TCTGCTGT_M00018359_9_M_B_cells_plate1_pool4_iTag19_L004_R1#68	39	165	58.66074	19.66074	57.791692	18.791692
lane6195_TCTGCTGT_M00018359_9_M_B_cells_plate1_pool4_iTag19_L004_R1#69	39	384	63.440504	24.440504	65.1786	26.1786
lane6195_TCTGCTGT_M00018359_9_M_B_cells_plate1_pool4_iTag19_L004_R1#70	39	503	49.97026	10.97026	55.619072	16.619072
lane6195_TCTGCTGT_M00018359_9_M_B_cells_plate1_pool4_iTag19_L004_R1#71	39	503	56.053596	17.053596	62.571456	23.571456
lane6195_TCTGCTGT_M00018359_9_M_B_cells_plate1_pool4_iTag19_L004_R1#72	39	158	49.535736	10.535736	56.48812	17.48812
lane6195_TCTGCTGT_M00018359_9_M_B_cells_plate1_pool4_iTag19_L004_R1#73	39	171	50.839308	11.839308	61.702408	22.702408
lane6195_TCTGCTGT_M00018359_9_M_B_cells_plate1_pool4_iTag19_L004_R1#74	39	264	44.321448	5.321448	54.3155	15.3155
lane6195_TCTGCTGT_M00018359_9_M_B_cells_plate1_pool4_iTag19_L004_R1#75	39	187	49.101212	10.101212	53.446452	14.446452
lane6195_TCTGCTGT_M00018359_9_M_B_cells_plate1_pool4_iTag19_L004_R1#76	39	264	47.363116	8.36311600000001	56.053596	17.053596
lane6195_TCTGCTGT_M00018359_9_M_B_cells_plate1_pool4_iTag19_L004_R1#77	39	180	66.916696	27.916696	73.434556	34.434556
lane6195_TCTGCTGT_M00018359_9_M_B_cells_plate1_pool4_iTag19_L004_R1#78	39	354	67.35122	28.35122	69.958364	30.958364
lane6195_TCTGCTGT_M00018359_9_M_B_cells_plate1_pool4_iTag19_L004_R1#79	39	79	83.863132	44.863132	81.690512	42.690512
lane6195_TCTGCTGT_M00018359_9_M_B_cells_plate1_pool4_iTag19_L004_R1#80	39	375	48.232164	9.232164	52.14288	13.14288
lane6195_TCTGCTGT_M00018359_9_M_B_cells_plate1_pool4_iTag19_L004_R1#81	39	128	57.791692	18.791692	61.267884	22.267884
lane6195_TCTGCTGT_M00018359_9_M_B_cells_plate1_pool4_iTag19_L004_R1#82	39	115	46.059544	7.059544	48.232164	9.232164
lane6195_TCTGCTGT_M00018359_9_M_B_cells_plate1_pool4_iTag19_L004_R1#83	39	210	59.964312	20.964312	61.702408	22.702408
lane6195_TCTGCTGT_M00018359_9_M_B_cells_plate1_pool4_iTag19_L004_R1#84	39	503	57.357168	18.357168	60.83336	21.83336
lane6195_TCTGCTGT_M00018359_9_M_B_cells_plate1_pool4_iTag19_L004_R1#85	39	433	72.130984	33.130984	64.744076	25.744076
lane6195_TCTGCTGT_M00018359_9_M_B_cells_plate1_pool4_iTag19_L004_R1#86	39	429	55.619072	16.619072	59.095264	20.095264
lane6195_TCTGCTGT_M00018359_9_M_B_cells_plate1_pool4_iTag19_L004_R1#87	39	269	38.238112	0.761887999999992	49.535736	10.535736
lane6195_TCTGCTGT_M00018359_9_M_B_cells_plate1_pool4_iTag19_L004_R1#88	39	348	49.101212	10.101212	56.053596	17.053596
lane6195_TCTGCTGT_M00018359_9_M_B_cells_plate1_pool4_iTag19_L004_R1#89	39	160	23.464296	15.535704	36.93454	2.06545999999999
lane6195_TCTGCTGT_M00018359_9_M_B_cells_plate1_pool4_iTag19_L004_R1#90	39	90	40.410732	1.41073200000001	44.755972	5.75597200000001
lane6195_TCTGCTGT_M00018359_9_M_B_cells_plate1_pool4_iTag19_L004_R1#91	39	456	45.190496	6.190496	49.97026	10.97026
lane6195_TCTGCTGT_M00018359_9_M_B_cells_plate1_pool4_iTag19_L004_R1#92	39	502	45.190496	6.190496	54.750024	15.750024
lane6195_TCTGCTGT_M00018359_9_M_B_cells_plate1_pool4_iTag19_L004_R1#93	39	503	53.011928	14.011928	55.619072	16.619072
lane6195_TCTGCTGT_M00018359_9_M_B_cells_plate1_pool4_iTag19_L004_R1#94	39	289	49.535736	10.535736	53.011928	14.011928
lane6195_TCTGCTGT_M00018359_9_M_B_cells_plate1_pool4_iTag19_L004_R1#95	39	284	55.619072	16.619072	57.357168	18.357168
lane6195_TCTGCTGT_M00018359_9_M_B_cells_plate1_pool4_iTag19_L004_R1#96	39	204	46.494068	7.494068	55.184548	16.184548
lane6195_TCTGCTGT_M00018359_9_M_B_cells_plate1_pool4_iTag19_L004_R1#97	39	66	69.958364	30.958364	68.220268	29.220268
lane6195_TCTGCTGT_M00018359_9_M_B_cells_plate1_pool4_iTag19_L004_R1#98	39	503	56.922644	17.922644	56.922644	17.922644
lane6195_TCTGCTGT_M00018359_9_M_B_cells_plate1_pool4_iTag19_L004_R1#99	39	391	45.190496	6.190496	50.839308	11.839308
lane6195_TCTGCTGT_M00018359_9_M_B_cells_plate1_pool4_iTag19_L004_R1#100	39	170	50.404784	11.404784	56.053596	17.053596
lane6193_GATCTCTT_M00017912_15_M_CD4_T_Cells_plate1_pool2_iTag70_L002_R1#1	65	158	62.136932	2.86306799999999	59.529788	5.470212
lane6193_GATCTCTT_M00017912_15_M_CD4_T_Cells_plate1_pool2_iTag70_L002_R1#2	65	212	56.053596	8.94640399999999	67.785744	2.78574400000001
lane6193_GATCTCTT_M00017912_15_M_CD4_T_Cells_plate1_pool2_iTag70_L002_R1#3	65	261	69.958364	4.95836400000002	67.785744	2.78574400000001
lane6193_GATCTCTT_M00017912_15_M_CD4_T_Cells_plate1_pool2_iTag70_L002_R1#4	65	169	62.571456	2.428544	64.309552	0.690447999999989
lane6193_GATCTCTT_M00017912_15_M_CD4_T_Cells_plate1_pool2_iTag70_L002_R1#5	65	442	66.482172	1.48217200000001	63.875028	1.124972
lane6193_GATCTCTT_M00017912_15_M_CD4_T_Cells_plate1_pool2_iTag70_L002_R1#6	65	262	67.35122	2.35122000000001	68.654792	3.65479200000001
lane6193_GATCTCTT_M00017912_15_M_CD4_T_Cells_plate1_pool2_iTag70_L002_R1#7	65	442	57.357168	7.642832	60.83336	4.16663999999999
lane6193_GATCTCTT_M00017912_15_M_CD4_T_Cells_plate1_pool2_iTag70_L002_R1#8	65	146	54.3155	10.6845	56.922644	8.07735599999999
lane6193_GATCTCTT_M00017912_15_M_CD4_T_Cells_plate1_pool2_iTag70_L002_R1#9	65	442	66.047648	1.04764800000001	72.565508	7.56550800000001
lane6193_GATCTCTT_M00017912_15_M_CD4_T_Cells_plate1_pool2_iTag70_L002_R1#10	65	398	61.702408	3.29759199999999	63.440504	1.559496
lane6193_GATCTCTT_M00017912_15_M_CD4_T_Cells_plate1_pool2_iTag70_L002_R1#11	65	164	63.00598	1.99401999999999	78.648844	13.648844
lane6193_GATCTCTT_M00017912_15_M_CD4_T_Cells_plate1_pool2_iTag70_L002_R1#12	65	424	56.053596	8.94640399999999	61.702408	3.29759199999999
lane6193_GATCTCTT_M00017912_15_M_CD4_T_Cells_plate1_pool2_iTag70_L002_R1#13	65	383	58.226216	6.77378399999999	62.571456	2.428544
lane6193_GATCTCTT_M00017912_15_M_CD4_T_Cells_plate1_pool2_iTag70_L002_R1#14	65	442	64.744076	0.255923999999993	66.047648	1.04764800000001
lane6193_GATCTCTT_M00017912_15_M_CD4_T_Cells_plate1_pool2_iTag70_L002_R1#15	65	307	65.1786	0.178600000000003	65.613124	0.613123999999999
lane6193_GATCTCTT_M00017912_15_M_CD4_T_Cells_plate1_pool2_iTag70_L002_R1#16	65	140	71.261936	6.26193600000001	73.434556	8.434556
lane6193_GATCTCTT_M00017912_15_M_CD4_T_Cells_plate1_pool2_iTag70_L002_R1#17	65	442	58.66074	6.33926	68.220268	3.220268
lane6193_GATCTCTT_M00017912_15_M_CD4_T_Cells_plate1_pool2_iTag70_L002_R1#18	65	132	57.791692	7.20830799999999	67.785744	2.78574400000001
lane6193_GATCTCTT_M00017912_15_M_CD4_T_Cells_plate1_pool2_iTag70_L002_R1#19	65	79	86.470276	21.470276	73.434556	8.434556
lane6193_GATCTCTT_M00017912_15_M_CD4_T_Cells_plate1_pool2_iTag70_L002_R1#20	65	180	96.898852	31.898852	80.38694	15.38694
lane6193_GATCTCTT_M00017912_15_M_CD4_T_Cells_plate1_pool2_iTag70_L002_R1#21	65	410	85.166704	20.166704	67.785744	2.78574400000001
lane6193_GATCTCTT_M00017912_15_M_CD4_T_Cells_plate1_pool2_iTag70_L002_R1#22	65	442	71.261936	6.26193600000001	64.744076	0.255923999999993
lane6193_GATCTCTT_M00017912_15_M_CD4_T_Cells_plate1_pool2_iTag70_L002_R1#23	65	442	64.309552	0.690447999999989	63.875028	1.124972
lane6193_GATCTCTT_M00017912_15_M_CD4_T_Cells_plate1_pool2_iTag70_L002_R1#24	65	50	49.101212	15.898788	51.708356	13.291644
lane6193_GATCTCTT_M00017912_15_M_CD4_T_Cells_plate1_pool2_iTag70_L002_R1#25	65	442	91.684564	26.684564	72.130984	7.13098400000001
lane6193_GATCTCTT_M00017912_15_M_CD4_T_Cells_plate1_pool2_iTag70_L002_R1#26	65	256	77.779796	12.779796	74.303604	9.30360400000001
lane6193_GATCTCTT_M00017912_15_M_CD4_T_Cells_plate1_pool2_iTag70_L002_R1#27	65	442	68.654792	3.65479200000001	66.916696	1.916696
lane6193_GATCTCTT_M00017912_15_M_CD4_T_Cells_plate1_pool2_iTag70_L002_R1#28	65	103	49.101212	15.898788	53.011928	11.988072
lane6193_GATCTCTT_M00017912_15_M_CD4_T_Cells_plate1_pool2_iTag70_L002_R1#29	65	201	56.48812	8.51187999999999	54.750024	10.249976
lane6193_GATCTCTT_M00017912_15_M_CD4_T_Cells_plate1_pool2_iTag70_L002_R1#30	65	162	44.321448	20.678552	53.011928	11.988072
lane6193_GATCTCTT_M00017912_15_M_CD4_T_Cells_plate1_pool2_iTag70_L002_R1#31	65	65	85.166704	20.166704	80.38694	15.38694
lane6193_GATCTCTT_M00017912_15_M_CD4_T_Cells_plate1_pool2_iTag70_L002_R1#32	65	392	65.613124	0.613123999999999	67.785744	2.78574400000001
lane6193_GATCTCTT_M00017912_15_M_CD4_T_Cells_plate1_pool2_iTag70_L002_R1#33	65	423	48.232164	16.767836	49.97026	15.02974
lane6193_GATCTCTT_M00017912_15_M_CD4_T_Cells_plate1_pool2_iTag70_L002_R1#34	65	324	73.434556	8.434556	68.654792	3.65479200000001
lane6193_GATCTCTT_M00017912_15_M_CD4_T_Cells_plate1_pool2_iTag70_L002_R1#35	65	442	60.398836	4.60116399999999	66.047648	1.04764800000001
lane6193_GATCTCTT_M00017912_15_M_CD4_T_Cells_plate1_pool2_iTag70_L002_R1#36	65	136	39.541684	25.458316	56.053596	8.94640399999999
lane6193_GATCTCTT_M00017912_15_M_CD4_T_Cells_plate1_pool2_iTag70_L002_R1#37	65	322	57.791692	7.20830799999999	62.571456	2.428544
lane6193_GATCTCTT_M00017912_15_M_CD4_T_Cells_plate1_pool2_iTag70_L002_R1#38	65	377	57.791692	7.20830799999999	66.047648	1.04764800000001
lane6193_GATCTCTT_M00017912_15_M_CD4_T_Cells_plate1_pool2_iTag70_L002_R1#39	65	442	62.136932	2.86306799999999	66.047648	1.04764800000001
lane6193_GATCTCTT_M00017912_15_M_CD4_T_Cells_plate1_pool2_iTag70_L002_R1#40	65	204	53.011928	11.988072	57.791692	7.20830799999999
lane6193_GATCTCTT_M00017912_15_M_CD4_T_Cells_plate1_pool2_iTag70_L002_R1#41	65	78	56.48812	8.51187999999999	56.48812	8.51187999999999
lane6193_GATCTCTT_M00017912_15_M_CD4_T_Cells_plate1_pool2_iTag70_L002_R1#42	65	102	62.571456	2.428544	75.172652	10.172652
lane6193_GATCTCTT_M00017912_15_M_CD4_T_Cells_plate1_pool2_iTag70_L002_R1#43	65	442	67.35122	2.35122000000001	63.875028	1.124972
lane6193_GATCTCTT_M00017912_15_M_CD4_T_Cells_plate1_pool2_iTag70_L002_R1#44	65	275	65.1786	0.178600000000003	66.482172	1.48217200000001
lane6193_GATCTCTT_M00017912_15_M_CD4_T_Cells_plate1_pool2_iTag70_L002_R1#45	65	442	60.398836	4.60116399999999	60.83336	4.16663999999999
lane6193_GATCTCTT_M00017912_15_M_CD4_T_Cells_plate1_pool2_iTag70_L002_R1#46	65	279	71.261936	6.26193600000001	64.744076	0.255923999999993
lane6193_GATCTCTT_M00017912_15_M_CD4_T_Cells_plate1_pool2_iTag70_L002_R1#47	65	124	104.28576	39.28576	73.86908	8.86908000000001
lane6193_GATCTCTT_M00017912_15_M_CD4_T_Cells_plate1_pool2_iTag70_L002_R1#48	65	442	50.839308	14.160692	59.095264	5.90473599999999
lane6193_GATCTCTT_M00017912_15_M_CD4_T_Cells_plate1_pool2_iTag70_L002_R1#49	65	439	65.1786	0.178600000000003	66.916696	1.916696
lane6193_GATCTCTT_M00017912_15_M_CD4_T_Cells_plate1_pool2_iTag70_L002_R1#50	65	137	82.994084	17.994084	74.738128	9.738128
lane6193_GATCTCTT_M00017912_15_M_CD4_T_Cells_plate1_pool2_iTag70_L002_R1#51	65	442	52.577404	12.422596	59.095264	5.90473599999999
lane6193_GATCTCTT_M00017912_15_M_CD4_T_Cells_plate1_pool2_iTag70_L002_R1#52	65	88	70.392888	5.392888	69.958364	4.95836400000002
lane6193_GATCTCTT_M00017912_15_M_CD4_T_Cells_plate1_pool2_iTag70_L002_R1#53	65	442	57.791692	7.20830799999999	64.309552	0.690447999999989
lane6193_GATCTCTT_M00017912_15_M_CD4_T_Cells_plate1_pool2_iTag70_L002_R1#54	65	442	61.702408	3.29759199999999	64.744076	0.255923999999993
lane6193_GATCTCTT_M00017912_15_M_CD4_T_Cells_plate1_pool2_iTag70_L002_R1#55	65	198	71.69646	6.69646	73.86908	8.86908000000001
lane6193_GATCTCTT_M00017912_15_M_CD4_T_Cells_plate1_pool2_iTag70_L002_R1#56	65	116	107.327428	42.327428	61.702408	3.29759199999999
lane6193_GATCTCTT_M00017912_15_M_CD4_T_Cells_plate1_pool2_iTag70_L002_R1#57	65	442	50.404784	14.595216	59.529788	5.470212
lane6193_GATCTCTT_M00017912_15_M_CD4_T_Cells_plate1_pool2_iTag70_L002_R1#58	65	442	72.130984	7.13098400000001	72.565508	7.56550800000001
lane6193_GATCTCTT_M00017912_15_M_CD4_T_Cells_plate1_pool2_iTag70_L002_R1#59	65	442	70.392888	5.392888	65.613124	0.613123999999999
lane6193_GATCTCTT_M00017912_15_M_CD4_T_Cells_plate1_pool2_iTag70_L002_R1#60	65	359	49.97026	15.02974	57.357168	7.642832
lane6193_GATCTCTT_M00017912_15_M_CD4_T_Cells_plate1_pool2_iTag70_L002_R1#61	65	321	69.089316	4.08931600000001	69.958364	4.95836400000002
lane6193_GATCTCTT_M00017912_15_M_CD4_T_Cells_plate1_pool2_iTag70_L002_R1#62	65	442	71.261936	6.26193600000001	65.1786	0.178600000000003
lane6193_GATCTCTT_M00017912_15_M_CD4_T_Cells_plate1_pool2_iTag70_L002_R1#63	65	171	53.011928	11.988072	69.958364	4.95836400000002
lane6193_GATCTCTT_M00017912_15_M_CD4_T_Cells_plate1_pool2_iTag70_L002_R1#64	65	442	56.48812	8.51187999999999	58.226216	6.77378399999999
lane6193_GATCTCTT_M00017912_15_M_CD4_T_Cells_plate1_pool2_iTag70_L002_R1#65	65	442	66.482172	1.48217200000001	68.220268	3.220268
lane6193_GATCTCTT_M00017912_15_M_CD4_T_Cells_plate1_pool2_iTag70_L002_R1#66	65	416	79.952416	14.952416	71.69646	6.69646
lane6193_GATCTCTT_M00017912_15_M_CD4_T_Cells_plate1_pool2_iTag70_L002_R1#67	65	442	68.220268	3.220268	68.654792	3.65479200000001
lane6193_GATCTCTT_M00017912_15_M_CD4_T_Cells_plate1_pool2_iTag70_L002_R1#68	65	406	52.577404	12.422596	61.267884	3.732116
lane6193_GATCTCTT_M00017912_15_M_CD4_T_Cells_plate1_pool2_iTag70_L002_R1#69	65	253	73.434556	8.434556	66.916696	1.916696
lane6193_GATCTCTT_M00017912_15_M_CD4_T_Cells_plate1_pool2_iTag70_L002_R1#70	65	442	61.267884	3.732116	63.00598	1.99401999999999
lane6193_GATCTCTT_M00017912_15_M_CD4_T_Cells_plate1_pool2_iTag70_L002_R1#71	65	274	72.130984	7.13098400000001	66.482172	1.48217200000001
lane6193_GATCTCTT_M00017912_15_M_CD4_T_Cells_plate1_pool2_iTag70_L002_R1#72	65	127	74.738128	9.738128	59.529788	5.470212
lane6193_GATCTCTT_M00017912_15_M_CD4_T_Cells_plate1_pool2_iTag70_L002_R1#73	65	378	68.220268	3.220268	66.482172	1.48217200000001
lane6193_GATCTCTT_M00017912_15_M_CD4_T_Cells_plate1_pool2_iTag70_L002_R1#74	65	183	68.654792	3.65479200000001	71.261936	6.26193600000001
lane6193_GATCTCTT_M00017912_15_M_CD4_T_Cells_plate1_pool2_iTag70_L002_R1#75	65	301	69.52384	4.52384000000001	70.827412	5.82741200000001
lane6193_GATCTCTT_M00017912_15_M_CD4_T_Cells_plate1_pool2_iTag70_L002_R1#76	65	442	63.440504	1.559496	62.136932	2.86306799999999
lane6193_GATCTCTT_M00017912_15_M_CD4_T_Cells_plate1_pool2_iTag70_L002_R1#77	65	195	54.750024	10.249976	57.791692	7.20830799999999
lane6193_GATCTCTT_M00017912_15_M_CD4_T_Cells_plate1_pool2_iTag70_L002_R1#78	65	260	47.79764	17.20236	58.66074	6.33926
lane6193_GATCTCTT_M00017912_15_M_CD4_T_Cells_plate1_pool2_iTag70_L002_R1#79	65	347	62.571456	2.428544	64.309552	0.690447999999989
lane6193_GATCTCTT_M00017912_15_M_CD4_T_Cells_plate1_pool2_iTag70_L002_R1#80	65	324	64.309552	0.690447999999989	66.916696	1.916696
lane6193_GATCTCTT_M00017912_15_M_CD4_T_Cells_plate1_pool2_iTag70_L002_R1#81	65	170	66.482172	1.48217200000001	66.916696	1.916696
lane6193_GATCTCTT_M00017912_15_M_CD4_T_Cells_plate1_pool2_iTag70_L002_R1#82	65	273	75.172652	10.172652	66.916696	1.916696
lane6193_GATCTCTT_M00017912_15_M_CD4_T_Cells_plate1_pool2_iTag70_L002_R1#83	65	169	51.708356	13.291644	60.398836	4.60116399999999
lane6193_GATCTCTT_M00017912_15_M_CD4_T_Cells_plate1_pool2_iTag70_L002_R1#84	65	442	59.964312	5.03568799999999	65.613124	0.613123999999999
lane6193_GATCTCTT_M00017912_15_M_CD4_T_Cells_plate1_pool2_iTag70_L002_R1#85	65	129	36.93454	28.06546	53.011928	11.988072
lane6193_GATCTCTT_M00017912_15_M_CD4_T_Cells_plate1_pool2_iTag70_L002_R1#86	65	442	58.226216	6.77378399999999	63.440504	1.559496
lane6193_GATCTCTT_M00017912_15_M_CD4_T_Cells_plate1_pool2_iTag70_L002_R1#87	65	176	72.130984	7.13098400000001	72.565508	7.56550800000001
lane6193_GATCTCTT_M00017912_15_M_CD4_T_Cells_plate1_pool2_iTag70_L002_R1#88	65	442	51.273832	13.726168	61.702408	3.29759199999999
lane6193_GATCTCTT_M00017912_15_M_CD4_T_Cells_plate1_pool2_iTag70_L002_R1#89	65	358	63.440504	1.559496	63.440504	1.559496
lane6193_GATCTCTT_M00017912_15_M_CD4_T_Cells_plate1_pool2_iTag70_L002_R1#90	65	139	59.964312	5.03568799999999	65.1786	0.178600000000003
lane6193_GATCTCTT_M00017912_15_M_CD4_T_Cells_plate1_pool2_iTag70_L002_R1#91	65	429	62.571456	2.428544	63.00598	1.99401999999999
lane6193_GATCTCTT_M00017912_15_M_CD4_T_Cells_plate1_pool2_iTag70_L002_R1#92	65	442	74.303604	9.30360400000001	70.827412	5.82741200000001
lane6193_GATCTCTT_M00017912_15_M_CD4_T_Cells_plate1_pool2_iTag70_L002_R1#93	65	442	61.267884	3.732116	69.52384	4.52384000000001
lane6193_GATCTCTT_M00017912_15_M_CD4_T_Cells_plate1_pool2_iTag70_L002_R1#94	65	442	67.35122	2.35122000000001	67.35122	2.35122000000001
lane6193_GATCTCTT_M00017912_15_M_CD4_T_Cells_plate1_pool2_iTag70_L002_R1#95	65	204	69.52384	4.52384000000001	69.089316	4.08931600000001
lane6193_GATCTCTT_M00017912_15_M_CD4_T_Cells_plate1_pool2_iTag70_L002_R1#96	65	129	100.809568	35.809568	56.922644	8.07735599999999
lane6193_GATCTCTT_M00017912_15_M_CD4_T_Cells_plate1_pool2_iTag70_L002_R1#97	65	300	79.517892	14.517892	68.654792	3.65479200000001
lane6193_GATCTCTT_M00017912_15_M_CD4_T_Cells_plate1_pool2_iTag70_L002_R1#98	65	218	87.339324	22.339324	73.000032	8.000032
lane6193_GATCTCTT_M00017912_15_M_CD4_T_Cells_plate1_pool2_iTag70_L002_R1#99	65	442	79.952416	14.952416	76.0417	11.0417
lane6193_GATCTCTT_M00017912_15_M_CD4_T_Cells_plate1_pool2_iTag70_L002_R1#100	65	442	60.398836	4.60116399999999	65.613124	0.613123999999999
lane6194_GCATGGCT_M00017620_24_M_CD4_T_Cells_plate1_pool3_iTag78_L003_R1#1	104	529	72.565508	31.434492	63.875028	40.124972
lane6194_GCATGGCT_M00017620_24_M_CD4_T_Cells_plate1_pool3_iTag78_L003_R1#2	104	146	79.083368	24.916632	68.220268	35.779732
lane6194_GCATGGCT_M00017620_24_M_CD4_T_Cells_plate1_pool3_iTag78_L003_R1#3	104	529	56.922644	47.077356	58.66074	45.33926
lane6194_GCATGGCT_M00017620_24_M_CD4_T_Cells_plate1_pool3_iTag78_L003_R1#4	104	529	72.565508	31.434492	63.875028	40.124972
lane6194_GCATGGCT_M00017620_24_M_CD4_T_Cells_plate1_pool3_iTag78_L003_R1#5	104	346	69.958364	34.041636	62.136932	41.863068
lane6194_GCATGGCT_M00017620_24_M_CD4_T_Cells_plate1_pool3_iTag78_L003_R1#6	104	306	74.303604	29.696396	71.261936	32.738064
lane6194_GCATGGCT_M00017620_24_M_CD4_T_Cells_plate1_pool3_iTag78_L003_R1#7	104	216	55.619072	48.380928	61.702408	42.297592
lane6194_GCATGGCT_M00017620_24_M_CD4_T_Cells_plate1_pool3_iTag78_L003_R1#8	104	404	46.928592	57.071408	56.48812	47.51188
lane6194_GCATGGCT_M00017620_24_M_CD4_T_Cells_plate1_pool3_iTag78_L003_R1#9	104	529	63.875028	40.124972	63.00598	40.99402
lane6194_GCATGGCT_M00017620_24_M_CD4_T_Cells_plate1_pool3_iTag78_L003_R1#10	104	184	81.255988	22.744012	73.434556	30.565444
lane6194_GCATGGCT_M00017620_24_M_CD4_T_Cells_plate1_pool3_iTag78_L003_R1#11	104	280	57.357168	46.642832	60.83336	43.16664
lane6194_GCATGGCT_M00017620_24_M_CD4_T_Cells_plate1_pool3_iTag78_L003_R1#12	104	138	57.357168	46.642832	56.053596	47.946404
lane6194_GCATGGCT_M00017620_24_M_CD4_T_Cells_plate1_pool3_iTag78_L003_R1#13	104	529	68.654792	35.345208	58.66074	45.33926
lane6194_GCATGGCT_M00017620_24_M_CD4_T_Cells_plate1_pool3_iTag78_L003_R1#14	104	280	100.809568	3.19043199999999	67.785744	36.214256
lane6194_GCATGGCT_M00017620_24_M_CD4_T_Cells_plate1_pool3_iTag78_L003_R1#15	104	487	74.738128	29.261872	60.398836	43.601164
lane6194_GCATGGCT_M00017620_24_M_CD4_T_Cells_plate1_pool3_iTag78_L003_R1#16	104	458	62.136932	41.863068	54.750024	49.249976
lane6194_GCATGGCT_M00017620_24_M_CD4_T_Cells_plate1_pool3_iTag78_L003_R1#17	104	348	75.607176	28.392824	66.047648	37.952352
lane6194_GCATGGCT_M00017620_24_M_CD4_T_Cells_plate1_pool3_iTag78_L003_R1#18	104	529	59.529788	44.470212	63.00598	40.99402
lane6194_GCATGGCT_M00017620_24_M_CD4_T_Cells_plate1_pool3_iTag78_L003_R1#19	104	311	68.220268	35.779732	70.392888	33.607112
lane6194_GCATGGCT_M00017620_24_M_CD4_T_Cells_plate1_pool3_iTag78_L003_R1#20	104	273	52.577404	51.422596	56.053596	47.946404
lane6194_GCATGGCT_M00017620_24_M_CD4_T_Cells_plate1_pool3_iTag78_L003_R1#21	104	250	72.130984	31.869016	69.52384	34.47616
lane6194_GCATGGCT_M00017620_24_M_CD4_T_Cells_plate1_pool3_iTag78_L003_R1#22	104	287	70.827412	33.172588	69.52384	34.47616
lane6194_GCATGGCT_M00017620_24_M_CD4_T_Cells_plate1_pool3_iTag78_L003_R1#23	104	436	71.69646	32.30354	63.00598	40.99402
lane6194_GCATGGCT_M00017620_24_M_CD4_T_Cells_plate1_pool3_iTag78_L003_R1#24	104	374	61.702408	42.297592	60.398836	43.601164
lane6194_GCATGGCT_M00017620_24_M_CD4_T_Cells_plate1_pool3_iTag78_L003_R1#25	104	222	90.815516	13.184484	67.785744	36.214256
lane6194_GCATGGCT_M00017620_24_M_CD4_T_Cells_plate1_pool3_iTag78_L003_R1#26	104	330	70.827412	33.172588	63.00598	40.99402
lane6194_GCATGGCT_M00017620_24_M_CD4_T_Cells_plate1_pool3_iTag78_L003_R1#27	104	529	72.565508	31.434492	57.357168	46.642832
lane6194_GCATGGCT_M00017620_24_M_CD4_T_Cells_plate1_pool3_iTag78_L003_R1#28	104	53	36.065492	67.934508	49.535736	54.464264
lane6194_GCATGGCT_M00017620_24_M_CD4_T_Cells_plate1_pool3_iTag78_L003_R1#29	104	302	65.613124	38.386876	64.744076	39.255924
lane6194_GCATGGCT_M00017620_24_M_CD4_T_Cells_plate1_pool3_iTag78_L003_R1#30	104	343	53.446452	50.553548	56.922644	47.077356
lane6194_GCATGGCT_M00017620_24_M_CD4_T_Cells_plate1_pool3_iTag78_L003_R1#31	104	197	93.857184	10.142816	71.261936	32.738064
lane6194_GCATGGCT_M00017620_24_M_CD4_T_Cells_plate1_pool3_iTag78_L003_R1#32	104	529	51.708356	52.291644	55.619072	48.380928
lane6194_GCATGGCT_M00017620_24_M_CD4_T_Cells_plate1_pool3_iTag78_L003_R1#33	104	35	227.690576	123.690576	82.994084	21.005916
lane6194_GCATGGCT_M00017620_24_M_CD4_T_Cells_plate1_pool3_iTag78_L003_R1#34	104	529	72.565508	31.434492	64.309552	39.690448
lane6194_GCATGGCT_M00017620_24_M_CD4_T_Cells_plate1_pool3_iTag78_L003_R1#35	104	529	65.1786	38.8214	61.267884	42.732116
lane6194_GCATGGCT_M00017620_24_M_CD4_T_Cells_plate1_pool3_iTag78_L003_R1#36	104	529	69.089316	34.910684	60.83336	43.16664
lane6194_GCATGGCT_M00017620_24_M_CD4_T_Cells_plate1_pool3_iTag78_L003_R1#37	104	449	75.172652	28.827348	68.654792	35.345208
lane6194_GCATGGCT_M00017620_24_M_CD4_T_Cells_plate1_pool3_iTag78_L003_R1#38	104	502	59.964312	44.035688	61.702408	42.297592
lane6194_GCATGGCT_M00017620_24_M_CD4_T_Cells_plate1_pool3_iTag78_L003_R1#39	104	391	89.07742	14.92258	71.69646	32.30354
lane6194_GCATGGCT_M00017620_24_M_CD4_T_Cells_plate1_pool3_iTag78_L003_R1#40	104	529	77.779796	26.220204	63.00598	40.99402
lane6194_GCATGGCT_M00017620_24_M_CD4_T_Cells_plate1_pool3_iTag78_L003_R1#41	104	229	67.785744	36.214256	63.00598	40.99402
lane6194_GCATGGCT_M00017620_24_M_CD4_T_Cells_plate1_pool3_iTag78_L003_R1#42	104	159	108.631	4.63100000000001	66.482172	37.517828
lane6194_GCATGGCT_M00017620_24_M_CD4_T_Cells_plate1_pool3_iTag78_L003_R1#43	104	529	69.52384	34.47616	61.267884	42.732116
lane6194_GCATGGCT_M00017620_24_M_CD4_T_Cells_plate1_pool3_iTag78_L003_R1#44	104	369	58.226216	45.773784	62.571456	41.428544
lane6194_GCATGGCT_M00017620_24_M_CD4_T_Cells_plate1_pool3_iTag78_L003_R1#45	104	249	73.86908	30.13092	60.83336	43.16664
lane6194_GCATGGCT_M00017620_24_M_CD4_T_Cells_plate1_pool3_iTag78_L003_R1#46	104	529	73.86908	30.13092	66.916696	37.083304
lane6194_GCATGGCT_M00017620_24_M_CD4_T_Cells_plate1_pool3_iTag78_L003_R1#47	104	529	56.053596	47.946404	59.095264	44.904736
lane6194_GCATGGCT_M00017620_24_M_CD4_T_Cells_plate1_pool3_iTag78_L003_R1#48	104	150	56.053596	47.946404	59.964312	44.035688
lane6194_GCATGGCT_M00017620_24_M_CD4_T_Cells_plate1_pool3_iTag78_L003_R1#49	104	529	56.922644	47.077356	60.398836	43.601164
lane6194_GCATGGCT_M00017620_24_M_CD4_T_Cells_plate1_pool3_iTag78_L003_R1#50	104	206	54.750024	49.249976	64.744076	39.255924
lane6194_GCATGGCT_M00017620_24_M_CD4_T_Cells_plate1_pool3_iTag78_L003_R1#51	104	239	54.3155	49.6845	61.702408	42.297592
lane6194_GCATGGCT_M00017620_24_M_CD4_T_Cells_plate1_pool3_iTag78_L003_R1#52	104	397	69.52384	34.47616	70.827412	33.172588
lane6194_GCATGGCT_M00017620_24_M_CD4_T_Cells_plate1_pool3_iTag78_L003_R1#53	104	529	68.654792	35.345208	65.1786	38.8214
lane6194_GCATGGCT_M00017620_24_M_CD4_T_Cells_plate1_pool3_iTag78_L003_R1#54	104	253	49.97026	54.02974	56.48812	47.51188
lane6194_GCATGGCT_M00017620_24_M_CD4_T_Cells_plate1_pool3_iTag78_L003_R1#55	104	185	61.267884	42.732116	59.964312	44.035688
lane6194_GCATGGCT_M00017620_24_M_CD4_T_Cells_plate1_pool3_iTag78_L003_R1#56	104	529	69.958364	34.041636	69.958364	34.041636
lane6194_GCATGGCT_M00017620_24_M_CD4_T_Cells_plate1_pool3_iTag78_L003_R1#57	104	317	64.309552	39.690448	60.398836	43.601164
lane6194_GCATGGCT_M00017620_24_M_CD4_T_Cells_plate1_pool3_iTag78_L003_R1#58	104	211	59.529788	44.470212	59.529788	44.470212
lane6194_GCATGGCT_M00017620_24_M_CD4_T_Cells_plate1_pool3_iTag78_L003_R1#59	104	297	63.875028	40.124972	63.440504	40.559496
lane6194_GCATGGCT_M00017620_24_M_CD4_T_Cells_plate1_pool3_iTag78_L003_R1#60	104	156	101.244092	2.75590799999999	73.434556	30.565444
lane6194_GCATGGCT_M00017620_24_M_CD4_T_Cells_plate1_pool3_iTag78_L003_R1#61	104	529	62.136932	41.863068	61.267884	42.732116
lane6194_GCATGGCT_M00017620_24_M_CD4_T_Cells_plate1_pool3_iTag78_L003_R1#62	104	304	46.059544	57.940456	56.922644	47.077356
lane6194_GCATGGCT_M00017620_24_M_CD4_T_Cells_plate1_pool3_iTag78_L003_R1#63	104	251	38.238112	65.761888	46.928592	57.071408
lane6194_GCATGGCT_M00017620_24_M_CD4_T_Cells_plate1_pool3_iTag78_L003_R1#64	104	393	75.607176	28.392824	66.047648	37.952352
lane6194_GCATGGCT_M00017620_24_M_CD4_T_Cells_plate1_pool3_iTag78_L003_R1#65	104	174	63.875028	40.124972	61.267884	42.732116
lane6194_GCATGGCT_M00017620_24_M_CD4_T_Cells_plate1_pool3_iTag78_L003_R1#66	104	336	54.3155	49.6845	60.398836	43.601164
lane6194_GCATGGCT_M00017620_24_M_CD4_T_Cells_plate1_pool3_iTag78_L003_R1#67	104	325	69.958364	34.041636	71.261936	32.738064
lane6194_GCATGGCT_M00017620_24_M_CD4_T_Cells_plate1_pool3_iTag78_L003_R1#68	104	477	70.827412	33.172588	69.089316	34.910684
lane6194_GCATGGCT_M00017620_24_M_CD4_T_Cells_plate1_pool3_iTag78_L003_R1#69	104	335	71.261936	32.738064	62.571456	41.428544
lane6194_GCATGGCT_M00017620_24_M_CD4_T_Cells_plate1_pool3_iTag78_L003_R1#70	104	206	49.101212	54.898788	52.577404	51.422596
lane6194_GCATGGCT_M00017620_24_M_CD4_T_Cells_plate1_pool3_iTag78_L003_R1#71	104	252	47.363116	56.636884	52.577404	51.422596
lane6194_GCATGGCT_M00017620_24_M_CD4_T_Cells_plate1_pool3_iTag78_L003_R1#72	104	244	66.916696	37.083304	61.702408	42.297592
lane6194_GCATGGCT_M00017620_24_M_CD4_T_Cells_plate1_pool3_iTag78_L003_R1#73	104	257	64.744076	39.255924	59.964312	44.035688
lane6194_GCATGGCT_M00017620_24_M_CD4_T_Cells_plate1_pool3_iTag78_L003_R1#74	104	140	82.125036	21.874964	74.303604	29.696396
lane6194_GCATGGCT_M00017620_24_M_CD4_T_Cells_plate1_pool3_iTag78_L003_R1#75	104	412	79.517892	24.482108	66.047648	37.952352
lane6194_GCATGGCT_M00017620_24_M_CD4_T_Cells_plate1_pool3_iTag78_L003_R1#76	104	529	73.434556	30.565444	64.309552	39.690448
lane6194_GCATGGCT_M00017620_24_M_CD4_T_Cells_plate1_pool3_iTag78_L003_R1#77	104	320	74.303604	29.696396	60.83336	43.16664
lane6194_GCATGGCT_M00017620_24_M_CD4_T_Cells_plate1_pool3_iTag78_L003_R1#78	104	529	86.9048	17.0952	69.52384	34.47616
lane6194_GCATGGCT_M00017620_24_M_CD4_T_Cells_plate1_pool3_iTag78_L003_R1#79	104	275	68.220268	35.779732	59.095264	44.904736
lane6194_GCATGGCT_M00017620_24_M_CD4_T_Cells_plate1_pool3_iTag78_L003_R1#80	104	529	59.529788	44.470212	59.964312	44.035688
lane6194_GCATGGCT_M00017620_24_M_CD4_T_Cells_plate1_pool3_iTag78_L003_R1#81	104	450	75.607176	28.392824	68.654792	35.345208
lane6194_GCATGGCT_M00017620_24_M_CD4_T_Cells_plate1_pool3_iTag78_L003_R1#82	104	139	56.48812	47.51188	55.184548	48.815452
lane6194_GCATGGCT_M00017620_24_M_CD4_T_Cells_plate1_pool3_iTag78_L003_R1#83	104	529	73.434556	30.565444	68.220268	35.779732
lane6194_GCATGGCT_M00017620_24_M_CD4_T_Cells_plate1_pool3_iTag78_L003_R1#84	104	234	54.3155	49.6845	56.48812	47.51188
lane6194_GCATGGCT_M00017620_24_M_CD4_T_Cells_plate1_pool3_iTag78_L003_R1#85	104	363	54.750024	49.249976	57.791692	46.208308
lane6194_GCATGGCT_M00017620_24_M_CD4_T_Cells_plate1_pool3_iTag78_L003_R1#86	104	165	96.464328	7.53567199999999	62.136932	41.863068
lane6194_GCATGGCT_M00017620_24_M_CD4_T_Cells_plate1_pool3_iTag78_L003_R1#87	104	220	64.309552	39.690448	53.446452	50.553548
lane6194_GCATGGCT_M00017620_24_M_CD4_T_Cells_plate1_pool3_iTag78_L003_R1#88	104	529	77.345272	26.654728	67.785744	36.214256
lane6194_GCATGGCT_M00017620_24_M_CD4_T_Cells_plate1_pool3_iTag78_L003_R1#89	104	529	76.476224	27.523776	67.785744	36.214256
lane6194_GCATGGCT_M00017620_24_M_CD4_T_Cells_plate1_pool3_iTag78_L003_R1#90	104	153	46.494068	57.505932	56.48812	47.51188
lane6194_GCATGGCT_M00017620_24_M_CD4_T_Cells_plate1_pool3_iTag78_L003_R1#91	104	523	58.66074	45.33926	56.922644	47.077356
lane6194_GCATGGCT_M00017620_24_M_CD4_T_Cells_plate1_pool3_iTag78_L003_R1#92	104	308	55.619072	48.380928	57.791692	46.208308
lane6194_GCATGGCT_M00017620_24_M_CD4_T_Cells_plate1_pool3_iTag78_L003_R1#93	104	465	76.910748	27.089252	68.654792	35.345208
lane6194_GCATGGCT_M00017620_24_M_CD4_T_Cells_plate1_pool3_iTag78_L003_R1#94	104	165	41.714304	62.285696	51.708356	52.291644
lane6194_GCATGGCT_M00017620_24_M_CD4_T_Cells_plate1_pool3_iTag78_L003_R1#95	104	290	72.565508	31.434492	67.785744	36.214256
lane6194_GCATGGCT_M00017620_24_M_CD4_T_Cells_plate1_pool3_iTag78_L003_R1#96	104	529	70.827412	33.172588	64.309552	39.690448
lane6194_GCATGGCT_M00017620_24_M_CD4_T_Cells_plate1_pool3_iTag78_L003_R1#97	104	529	64.744076	39.255924	63.440504	40.559496
lane6194_GCATGGCT_M00017620_24_M_CD4_T_Cells_plate1_pool3_iTag78_L003_R1#98	104	347	75.607176	28.392824	69.52384	34.47616
lane6194_GCATGGCT_M00017620_24_M_CD4_T_Cells_plate1_pool3_iTag78_L003_R1#99	104	314	50.839308	53.160692	56.922644	47.077356
lane6194_GCATGGCT_M00017620_24_M_CD4_T_Cells_plate1_pool3_iTag78_L003_R1#100	104	390	90.815516	13.184484	67.785744	36.214256
lane6197_TCAGATTC_M05-20526_3_M_CD4_T_Cells_plate1_pool6_iTag46_L006_R1#1	13	454	4.779764	8.220236	29.113108	16.113108
lane6197_TCAGATTC_M05-20526_3_M_CD4_T_Cells_plate1_pool6_iTag46_L006_R1#2	13	269	-11.732148	24.732148	30.851204	17.851204
lane6197_TCAGATTC_M05-20526_3_M_CD4_T_Cells_plate1_pool6_iTag46_L006_R1#3	13	454	3.041668	9.958332	34.76192	21.76192
lane6197_TCAGATTC_M05-20526_3_M_CD4_T_Cells_plate1_pool6_iTag46_L006_R1#4	13	137	-38.238112	51.238112	39.976208	26.976208
lane6197_TCAGATTC_M05-20526_3_M_CD4_T_Cells_plate1_pool6_iTag46_L006_R1#5	13	454	5.214288	7.785712	36.93454	23.93454
lane6197_TCAGATTC_M05-20526_3_M_CD4_T_Cells_plate1_pool6_iTag46_L006_R1#6	13	401	21.291676	8.291676	37.803588	24.803588
lane6197_TCAGATTC_M05-20526_3_M_CD4_T_Cells_plate1_pool6_iTag46_L006_R1#7	13	168	12.601196	0.398803999999998	34.76192	21.76192
lane6197_TCAGATTC_M05-20526_3_M_CD4_T_Cells_plate1_pool6_iTag46_L006_R1#8	13	209	13.470244	0.470244000000001	28.24406	15.24406
lane6197_TCAGATTC_M05-20526_3_M_CD4_T_Cells_plate1_pool6_iTag46_L006_R1#9	13	454	-27.375012	40.375012	36.500016	23.500016
lane6197_TCAGATTC_M05-20526_3_M_CD4_T_Cells_plate1_pool6_iTag46_L006_R1#10	13	257	6.51786	6.48214	30.41668	17.41668
lane6197_TCAGATTC_M05-20526_3_M_CD4_T_Cells_plate1_pool6_iTag46_L006_R1#11	13	276	9.125004	3.874996	38.238112	25.238112
lane6197_TCAGATTC_M05-20526_3_M_CD4_T_Cells_plate1_pool6_iTag46_L006_R1#12	13	185	14.339292	1.339292	32.154776	19.154776
lane6197_TCAGATTC_M05-20526_3_M_CD4_T_Cells_plate1_pool6_iTag46_L006_R1#13	13	454	20.422628	7.422628	34.76192	21.76192
lane6197_TCAGATTC_M05-20526_3_M_CD4_T_Cells_plate1_pool6_iTag46_L006_R1#14	13	454	2.607144	10.392856	34.76192	21.76192
lane6197_TCAGATTC_M05-20526_3_M_CD4_T_Cells_plate1_pool6_iTag46_L006_R1#15	13	448	10.428576	2.571424	32.5893	19.5893
lane6197_TCAGATTC_M05-20526_3_M_CD4_T_Cells_plate1_pool6_iTag46_L006_R1#16	13	370	5.214288	7.785712	33.892872	20.892872
lane6197_TCAGATTC_M05-20526_3_M_CD4_T_Cells_plate1_pool6_iTag46_L006_R1#17	13	45	-66.482172	79.482172	5.214288	7.785712
lane6197_TCAGATTC_M05-20526_3_M_CD4_T_Cells_plate1_pool6_iTag46_L006_R1#18	13	454	-21.291676	34.291676	33.892872	20.892872
lane6197_TCAGATTC_M05-20526_3_M_CD4_T_Cells_plate1_pool6_iTag46_L006_R1#19	13	454	1.738096	11.261904	36.93454	23.93454
lane6197_TCAGATTC_M05-20526_3_M_CD4_T_Cells_plate1_pool6_iTag46_L006_R1#20	13	419	-6.083336	19.083336	27.375012	14.375012
lane6197_TCAGATTC_M05-20526_3_M_CD4_T_Cells_plate1_pool6_iTag46_L006_R1#21	13	430	2.17262	10.82738	33.458348	20.458348
lane6197_TCAGATTC_M05-20526_3_M_CD4_T_Cells_plate1_pool6_iTag46_L006_R1#22	13	231	3.476192	9.523808	27.809536	14.809536
lane6197_TCAGATTC_M05-20526_3_M_CD4_T_Cells_plate1_pool6_iTag46_L006_R1#23	13	154	4.34524	8.65476	24.767868	11.767868
lane6197_TCAGATTC_M05-20526_3_M_CD4_T_Cells_plate1_pool6_iTag46_L006_R1#24	13	186	-86.9048	99.9048	30.851204	17.851204
lane6197_TCAGATTC_M05-20526_3_M_CD4_T_Cells_plate1_pool6_iTag46_L006_R1#25	13	454	-11.732148	24.732148	31.285728	18.285728
lane6197_TCAGATTC_M05-20526_3_M_CD4_T_Cells_plate1_pool6_iTag46_L006_R1#26	13	155	-69.089316	82.089316	32.5893	19.5893
lane6197_TCAGATTC_M05-20526_3_M_CD4_T_Cells_plate1_pool6_iTag46_L006_R1#27	13	454	19.119056	6.119056	33.458348	20.458348
lane6197_TCAGATTC_M05-20526_3_M_CD4_T_Cells_plate1_pool6_iTag46_L006_R1#28	13	404	2.607144	10.392856	30.41668	17.41668
lane6197_TCAGATTC_M05-20526_3_M_CD4_T_Cells_plate1_pool6_iTag46_L006_R1#29	13	332	16.946436	3.946436	37.803588	24.803588
lane6197_TCAGATTC_M05-20526_3_M_CD4_T_Cells_plate1_pool6_iTag46_L006_R1#30	13	454	14.773816	1.773816	31.720252	18.720252
lane6197_TCAGATTC_M05-20526_3_M_CD4_T_Cells_plate1_pool6_iTag46_L006_R1#31	13	441	-22.160724	35.160724	29.547632	16.547632
lane6197_TCAGATTC_M05-20526_3_M_CD4_T_Cells_plate1_pool6_iTag46_L006_R1#32	13	454	8.69048	4.30952	31.285728	18.285728
lane6197_TCAGATTC_M05-20526_3_M_CD4_T_Cells_plate1_pool6_iTag46_L006_R1#33	13	454	9.559528	3.440472	31.720252	18.720252
lane6197_TCAGATTC_M05-20526_3_M_CD4_T_Cells_plate1_pool6_iTag46_L006_R1#34	13	298	-0.434524	13.434524	26.940488	13.940488
lane6197_TCAGATTC_M05-20526_3_M_CD4_T_Cells_plate1_pool6_iTag46_L006_R1#35	13	291	11.297624	1.702376	29.547632	16.547632
lane6197_TCAGATTC_M05-20526_3_M_CD4_T_Cells_plate1_pool6_iTag46_L006_R1#36	13	443	8.69048	4.30952	35.196444	22.196444
lane6197_TCAGATTC_M05-20526_3_M_CD4_T_Cells_plate1_pool6_iTag46_L006_R1#37	13	454	22.595248	9.595248	35.196444	22.196444
lane6197_TCAGATTC_M05-20526_3_M_CD4_T_Cells_plate1_pool6_iTag46_L006_R1#38	13	173	20.422628	7.422628	33.023824	20.023824
lane6197_TCAGATTC_M05-20526_3_M_CD4_T_Cells_plate1_pool6_iTag46_L006_R1#39	13	365	-16.077388	29.077388	36.93454	23.93454
lane6197_TCAGATTC_M05-20526_3_M_CD4_T_Cells_plate1_pool6_iTag46_L006_R1#40	13	148	-36.065492	49.065492	18.250008	5.250008
lane6197_TCAGATTC_M05-20526_3_M_CD4_T_Cells_plate1_pool6_iTag46_L006_R1#41	13	254	30.41668	17.41668	35.196444	22.196444
lane6197_TCAGATTC_M05-20526_3_M_CD4_T_Cells_plate1_pool6_iTag46_L006_R1#42	13	454	13.904768	0.904768000000002	42.148828	29.148828
lane6197_TCAGATTC_M05-20526_3_M_CD4_T_Cells_plate1_pool6_iTag46_L006_R1#43	13	224	16.511912	3.511912	32.5893	19.5893
lane6197_TCAGATTC_M05-20526_3_M_CD4_T_Cells_plate1_pool6_iTag46_L006_R1#44	13	454	0.869048	12.130952	26.07144	13.07144
lane6197_TCAGATTC_M05-20526_3_M_CD4_T_Cells_plate1_pool6_iTag46_L006_R1#45	13	140	5.214288	7.785712	42.583352	29.583352
lane6197_TCAGATTC_M05-20526_3_M_CD4_T_Cells_plate1_pool6_iTag46_L006_R1#46	13	290	12.601196	0.398803999999998	37.803588	24.803588
lane6197_TCAGATTC_M05-20526_3_M_CD4_T_Cells_plate1_pool6_iTag46_L006_R1#47	13	454	17.38096	4.38096	35.196444	22.196444
lane6197_TCAGATTC_M05-20526_3_M_CD4_T_Cells_plate1_pool6_iTag46_L006_R1#48	13	379	-19.119056	32.119056	27.375012	14.375012
lane6197_TCAGATTC_M05-20526_3_M_CD4_T_Cells_plate1_pool6_iTag46_L006_R1#49	13	35	55.184548	42.184548	51.273832	38.273832
lane6197_TCAGATTC_M05-20526_3_M_CD4_T_Cells_plate1_pool6_iTag46_L006_R1#50	13	298	9.125004	3.874996	34.327396	21.327396
lane6197_TCAGATTC_M05-20526_3_M_CD4_T_Cells_plate1_pool6_iTag46_L006_R1#51	13	454	-1.303572	14.303572	31.285728	18.285728
lane6197_TCAGATTC_M05-20526_3_M_CD4_T_Cells_plate1_pool6_iTag46_L006_R1#52	13	316	-14.339292	27.339292	33.023824	20.023824
lane6197_TCAGATTC_M05-20526_3_M_CD4_T_Cells_plate1_pool6_iTag46_L006_R1#53	13	454	-19.119056	32.119056	24.767868	11.767868
lane6197_TCAGATTC_M05-20526_3_M_CD4_T_Cells_plate1_pool6_iTag46_L006_R1#54	13	454	17.38096	4.38096	36.500016	23.500016
lane6197_TCAGATTC_M05-20526_3_M_CD4_T_Cells_plate1_pool6_iTag46_L006_R1#55	13	38	-63.00598	76.00598	41.714304	28.714304
lane6197_TCAGATTC_M05-20526_3_M_CD4_T_Cells_plate1_pool6_iTag46_L006_R1#56	13	193	-21.291676	34.291676	23.89882	10.89882
lane6197_TCAGATTC_M05-20526_3_M_CD4_T_Cells_plate1_pool6_iTag46_L006_R1#57	13	315	-32.5893	45.5893	30.41668	17.41668
lane6197_TCAGATTC_M05-20526_3_M_CD4_T_Cells_plate1_pool6_iTag46_L006_R1#58	13	106	9.125004	3.874996	28.678584	15.678584
lane6197_TCAGATTC_M05-20526_3_M_CD4_T_Cells_plate1_pool6_iTag46_L006_R1#59	13	454	6.51786	6.48214	33.023824	20.023824
lane6197_TCAGATTC_M05-20526_3_M_CD4_T_Cells_plate1_pool6_iTag46_L006_R1#60	13	304	10.8631	2.1369	36.500016	23.500016
lane6197_TCAGATTC_M05-20526_3_M_CD4_T_Cells_plate1_pool6_iTag46_L006_R1#61	13	454	15.642864	2.642864	33.023824	20.023824
lane6197_TCAGATTC_M05-20526_3_M_CD4_T_Cells_plate1_pool6_iTag46_L006_R1#62	13	32	48.232164	35.232164	47.363116	34.363116
lane6197_TCAGATTC_M05-20526_3_M_CD4_T_Cells_plate1_pool6_iTag46_L006_R1#63	13	454	-13.904768	26.904768	32.154776	19.154776
lane6197_TCAGATTC_M05-20526_3_M_CD4_T_Cells_plate1_pool6_iTag46_L006_R1#64	13	454	-21.7262	34.7262	28.24406	15.24406
lane6197_TCAGATTC_M05-20526_3_M_CD4_T_Cells_plate1_pool6_iTag46_L006_R1#65	13	411	7.386908	5.613092	36.065492	23.065492
lane6197_TCAGATTC_M05-20526_3_M_CD4_T_Cells_plate1_pool6_iTag46_L006_R1#66	13	454	-23.029772	36.029772	33.023824	20.023824
lane6197_TCAGATTC_M05-20526_3_M_CD4_T_Cells_plate1_pool6_iTag46_L006_R1#67	13	60	-18.684532	31.684532	21.7262	8.7262
lane6197_TCAGATTC_M05-20526_3_M_CD4_T_Cells_plate1_pool6_iTag46_L006_R1#68	13	342	12.601196	0.398803999999998	37.803588	24.803588
lane6197_TCAGATTC_M05-20526_3_M_CD4_T_Cells_plate1_pool6_iTag46_L006_R1#69	13	380	11.732148	1.267852	36.065492	23.065492
lane6197_TCAGATTC_M05-20526_3_M_CD4_T_Cells_plate1_pool6_iTag46_L006_R1#70	13	87	10.428576	2.571424	26.505964	13.505964
lane6197_TCAGATTC_M05-20526_3_M_CD4_T_Cells_plate1_pool6_iTag46_L006_R1#71	13	302	8.255956	4.744044	32.5893	19.5893
lane6197_TCAGATTC_M05-20526_3_M_CD4_T_Cells_plate1_pool6_iTag46_L006_R1#72	13	212	-80.821464	93.821464	35.196444	22.196444
lane6197_TCAGATTC_M05-20526_3_M_CD4_T_Cells_plate1_pool6_iTag46_L006_R1#73	13	454	4.34524	8.65476	37.369064	24.369064
lane6197_TCAGATTC_M05-20526_3_M_CD4_T_Cells_plate1_pool6_iTag46_L006_R1#74	13	143	32.5893	19.5893	38.238112	25.238112
lane6197_TCAGATTC_M05-20526_3_M_CD4_T_Cells_plate1_pool6_iTag46_L006_R1#75	13	454	-24.333344	37.333344	23.029772	10.029772
lane6197_TCAGATTC_M05-20526_3_M_CD4_T_Cells_plate1_pool6_iTag46_L006_R1#76	13	364	-19.988104	32.988104	34.76192	21.76192
lane6197_TCAGATTC_M05-20526_3_M_CD4_T_Cells_plate1_pool6_iTag46_L006_R1#77	13	365	2.17262	10.82738	34.76192	21.76192
lane6197_TCAGATTC_M05-20526_3_M_CD4_T_Cells_plate1_pool6_iTag46_L006_R1#78	13	319	-3.041668	16.041668	38.238112	25.238112
lane6197_TCAGATTC_M05-20526_3_M_CD4_T_Cells_plate1_pool6_iTag46_L006_R1#79	13	454	0.434524	12.565476	38.238112	25.238112
lane6197_TCAGATTC_M05-20526_3_M_CD4_T_Cells_plate1_pool6_iTag46_L006_R1#80	13	283	12.601196	0.398803999999998	30.851204	17.851204
lane6197_TCAGATTC_M05-20526_3_M_CD4_T_Cells_plate1_pool6_iTag46_L006_R1#81	13	426	-2.17262	15.17262	28.678584	15.678584
lane6197_TCAGATTC_M05-20526_3_M_CD4_T_Cells_plate1_pool6_iTag46_L006_R1#82	13	454	0	13	29.982156	16.982156
lane6197_TCAGATTC_M05-20526_3_M_CD4_T_Cells_plate1_pool6_iTag46_L006_R1#83	13	131	33.458348	20.458348	49.97026	36.97026
lane6197_TCAGATTC_M05-20526_3_M_CD4_T_Cells_plate1_pool6_iTag46_L006_R1#84	13	112	-22.160724	35.160724	27.375012	14.375012
lane6197_TCAGATTC_M05-20526_3_M_CD4_T_Cells_plate1_pool6_iTag46_L006_R1#85	13	157	-1.738096	14.738096	24.333344	11.333344
lane6197_TCAGATTC_M05-20526_3_M_CD4_T_Cells_plate1_pool6_iTag46_L006_R1#86	13	370	7.821432	5.178568	33.458348	20.458348
lane6197_TCAGATTC_M05-20526_3_M_CD4_T_Cells_plate1_pool6_iTag46_L006_R1#87	13	454	-21.7262	34.7262	36.065492	23.065492
lane6197_TCAGATTC_M05-20526_3_M_CD4_T_Cells_plate1_pool6_iTag46_L006_R1#88	13	148	-49.97026	62.97026	33.458348	20.458348
lane6197_TCAGATTC_M05-20526_3_M_CD4_T_Cells_plate1_pool6_iTag46_L006_R1#89	13	454	-26.940488	39.940488	26.505964	13.505964
lane6197_TCAGATTC_M05-20526_3_M_CD4_T_Cells_plate1_pool6_iTag46_L006_R1#90	13	380	10.8631	2.1369	35.630968	22.630968
lane6197_TCAGATTC_M05-20526_3_M_CD4_T_Cells_plate1_pool6_iTag46_L006_R1#91	13	454	19.119056	6.119056	36.93454	23.93454
lane6197_TCAGATTC_M05-20526_3_M_CD4_T_Cells_plate1_pool6_iTag46_L006_R1#92	13	248	9.125004	3.874996	26.505964	13.505964
lane6197_TCAGATTC_M05-20526_3_M_CD4_T_Cells_plate1_pool6_iTag46_L006_R1#93	13	217	6.952384	6.047616	37.369064	24.369064
lane6197_TCAGATTC_M05-20526_3_M_CD4_T_Cells_plate1_pool6_iTag46_L006_R1#94	13	454	6.083336	6.916664	34.327396	21.327396
lane6197_TCAGATTC_M05-20526_3_M_CD4_T_Cells_plate1_pool6_iTag46_L006_R1#95	13	454	3.476192	9.523808	35.196444	22.196444
lane6197_TCAGATTC_M05-20526_3_M_CD4_T_Cells_plate1_pool6_iTag46_L006_R1#96	13	56	16.946436	3.946436	37.803588	24.803588
lane6197_TCAGATTC_M05-20526_3_M_CD4_T_Cells_plate1_pool6_iTag46_L006_R1#97	13	191	-15.642864	28.642864	38.672636	25.672636
lane6197_TCAGATTC_M05-20526_3_M_CD4_T_Cells_plate1_pool6_iTag46_L006_R1#98	13	399	11.732148	1.267852	29.547632	16.547632
lane6197_TCAGATTC_M05-20526_3_M_CD4_T_Cells_plate1_pool6_iTag46_L006_R1#99	13	139	16.946436	3.946436	35.196444	22.196444
lane6197_TCAGATTC_M05-20526_3_M_CD4_T_Cells_plate1_pool6_iTag46_L006_R1#100	13	454	10.8631	2.1369	33.458348	20.458348
lane6197_TTGGAGGT_M00018359_9_M_CD4_T_Cells_plate1_pool6_iTag20_L006_R1#1	39	185	47.363116	8.36311600000001	61.702408	22.702408
lane6197_TTGGAGGT_M00018359_9_M_CD4_T_Cells_plate1_pool6_iTag20_L006_R1#2	39	333	19.55358	19.44642	45.62502	6.62502000000001
lane6197_TTGGAGGT_M00018359_9_M_CD4_T_Cells_plate1_pool6_iTag20_L006_R1#3	39	282	20.857152	18.142848	47.363116	8.36311600000001
lane6197_TTGGAGGT_M00018359_9_M_CD4_T_Cells_plate1_pool6_iTag20_L006_R1#4	39	127	51.708356	12.708356	58.66074	19.66074
lane6197_TTGGAGGT_M00018359_9_M_CD4_T_Cells_plate1_pool6_iTag20_L006_R1#5	39	333	46.494068	7.494068	56.922644	17.922644
lane6197_TTGGAGGT_M00018359_9_M_CD4_T_Cells_plate1_pool6_iTag20_L006_R1#6	39	333	55.619072	16.619072	54.750024	15.750024
lane6197_TTGGAGGT_M00018359_9_M_CD4_T_Cells_plate1_pool6_iTag20_L006_R1#7	39	244	46.494068	7.494068	59.095264	20.095264
lane6197_TTGGAGGT_M00018359_9_M_CD4_T_Cells_plate1_pool6_iTag20_L006_R1#8	39	333	22.595248	16.404752	47.79764	8.79764
lane6197_TTGGAGGT_M00018359_9_M_CD4_T_Cells_plate1_pool6_iTag20_L006_R1#9	39	261	31.285728	7.714272	56.922644	17.922644
lane6197_TTGGAGGT_M00018359_9_M_CD4_T_Cells_plate1_pool6_iTag20_L006_R1#10	39	333	48.666688	9.666688	53.446452	14.446452
lane6197_TTGGAGGT_M00018359_9_M_CD4_T_Cells_plate1_pool6_iTag20_L006_R1#11	39	333	50.404784	11.404784	54.750024	15.750024
lane6197_TTGGAGGT_M00018359_9_M_CD4_T_Cells_plate1_pool6_iTag20_L006_R1#12	39	333	51.708356	12.708356	56.922644	17.922644
lane6197_TTGGAGGT_M00018359_9_M_CD4_T_Cells_plate1_pool6_iTag20_L006_R1#13	39	333	27.375012	11.624988	45.62502	6.62502000000001
lane6197_TTGGAGGT_M00018359_9_M_CD4_T_Cells_plate1_pool6_iTag20_L006_R1#14	39	193	3.041668	35.958332	43.4524	4.4524
lane6197_TTGGAGGT_M00018359_9_M_CD4_T_Cells_plate1_pool6_iTag20_L006_R1#15	39	164	50.404784	11.404784	65.613124	26.613124
lane6197_TTGGAGGT_M00018359_9_M_CD4_T_Cells_plate1_pool6_iTag20_L006_R1#16	39	333	22.595248	16.404752	44.755972	5.75597200000001
lane6197_TTGGAGGT_M00018359_9_M_CD4_T_Cells_plate1_pool6_iTag20_L006_R1#17	39	322	34.76192	4.23808	45.62502	6.62502000000001
lane6197_TTGGAGGT_M00018359_9_M_CD4_T_Cells_plate1_pool6_iTag20_L006_R1#18	39	307	45.190496	6.190496	58.66074	19.66074
lane6197_TTGGAGGT_M00018359_9_M_CD4_T_Cells_plate1_pool6_iTag20_L006_R1#19	39	60	125.577436	86.577436	62.136932	23.136932
lane6197_TTGGAGGT_M00018359_9_M_CD4_T_Cells_plate1_pool6_iTag20_L006_R1#20	39	184	43.886924	4.886924	54.3155	15.3155
lane6197_TTGGAGGT_M00018359_9_M_CD4_T_Cells_plate1_pool6_iTag20_L006_R1#21	39	170	27.809536	11.190464	53.011928	14.011928
lane6197_TTGGAGGT_M00018359_9_M_CD4_T_Cells_plate1_pool6_iTag20_L006_R1#22	39	142	77.779796	38.779796	66.482172	27.482172
lane6197_TTGGAGGT_M00018359_9_M_CD4_T_Cells_plate1_pool6_iTag20_L006_R1#23	39	333	39.976208	0.976208	53.880976	14.880976
lane6197_TTGGAGGT_M00018359_9_M_CD4_T_Cells_plate1_pool6_iTag20_L006_R1#24	39	333	39.976208	0.976208	55.619072	16.619072
lane6197_TTGGAGGT_M00018359_9_M_CD4_T_Cells_plate1_pool6_iTag20_L006_R1#25	39	333	35.630968	3.369032	53.011928	14.011928
lane6197_TTGGAGGT_M00018359_9_M_CD4_T_Cells_plate1_pool6_iTag20_L006_R1#26	39	262	20.857152	18.142848	49.535736	10.535736
lane6197_TTGGAGGT_M00018359_9_M_CD4_T_Cells_plate1_pool6_iTag20_L006_R1#27	39	224	28.24406	10.75594	49.101212	10.101212
lane6197_TTGGAGGT_M00018359_9_M_CD4_T_Cells_plate1_pool6_iTag20_L006_R1#28	39	333	56.922644	17.922644	59.095264	20.095264
lane6197_TTGGAGGT_M00018359_9_M_CD4_T_Cells_plate1_pool6_iTag20_L006_R1#29	39	217	23.89882	15.10118	52.577404	13.577404
lane6197_TTGGAGGT_M00018359_9_M_CD4_T_Cells_plate1_pool6_iTag20_L006_R1#30	39	333	48.232164	9.232164	56.48812	17.48812
lane6197_TTGGAGGT_M00018359_9_M_CD4_T_Cells_plate1_pool6_iTag20_L006_R1#31	39	333	32.5893	6.4107	53.880976	14.880976
lane6197_TTGGAGGT_M00018359_9_M_CD4_T_Cells_plate1_pool6_iTag20_L006_R1#32	39	182	29.982156	9.017844	48.666688	9.666688
lane6197_TTGGAGGT_M00018359_9_M_CD4_T_Cells_plate1_pool6_iTag20_L006_R1#33	39	73	-70.392888	109.392888	35.630968	3.369032
lane6197_TTGGAGGT_M00018359_9_M_CD4_T_Cells_plate1_pool6_iTag20_L006_R1#34	39	262	56.053596	17.053596	63.875028	24.875028
lane6197_TTGGAGGT_M00018359_9_M_CD4_T_Cells_plate1_pool6_iTag20_L006_R1#35	39	333	31.285728	7.714272	51.273832	12.273832
lane6197_TTGGAGGT_M00018359_9_M_CD4_T_Cells_plate1_pool6_iTag20_L006_R1#36	39	333	43.4524	4.4524	58.66074	19.66074
lane6197_TTGGAGGT_M00018359_9_M_CD4_T_Cells_plate1_pool6_iTag20_L006_R1#37	39	195	42.148828	3.148828	61.267884	22.267884
lane6197_TTGGAGGT_M00018359_9_M_CD4_T_Cells_plate1_pool6_iTag20_L006_R1#38	39	333	43.4524	4.4524	54.750024	15.750024
lane6197_TTGGAGGT_M00018359_9_M_CD4_T_Cells_plate1_pool6_iTag20_L006_R1#39	39	112	8.69048	30.30952	39.976208	0.976208
lane6197_TTGGAGGT_M00018359_9_M_CD4_T_Cells_plate1_pool6_iTag20_L006_R1#40	39	333	13.904768	25.095232	45.190496	6.190496
lane6197_TTGGAGGT_M00018359_9_M_CD4_T_Cells_plate1_pool6_iTag20_L006_R1#41	39	182	43.886924	4.886924	53.446452	14.446452
lane6197_TTGGAGGT_M00018359_9_M_CD4_T_Cells_plate1_pool6_iTag20_L006_R1#42	39	333	33.892872	5.107128	53.446452	14.446452
lane6197_TTGGAGGT_M00018359_9_M_CD4_T_Cells_plate1_pool6_iTag20_L006_R1#43	39	333	43.4524	4.4524	53.011928	14.011928
lane6197_TTGGAGGT_M00018359_9_M_CD4_T_Cells_plate1_pool6_iTag20_L006_R1#44	39	333	41.714304	2.71430400000001	55.619072	16.619072
lane6197_TTGGAGGT_M00018359_9_M_CD4_T_Cells_plate1_pool6_iTag20_L006_R1#45	39	333	43.4524	4.4524	56.053596	17.053596
lane6197_TTGGAGGT_M00018359_9_M_CD4_T_Cells_plate1_pool6_iTag20_L006_R1#46	39	333	41.27978	2.27978	56.922644	17.922644
lane6197_TTGGAGGT_M00018359_9_M_CD4_T_Cells_plate1_pool6_iTag20_L006_R1#47	39	178	52.14288	13.14288	63.440504	24.440504
lane6197_TTGGAGGT_M00018359_9_M_CD4_T_Cells_plate1_pool6_iTag20_L006_R1#48	39	44	36.93454	2.06545999999999	37.369064	1.630936
lane6197_TTGGAGGT_M00018359_9_M_CD4_T_Cells_plate1_pool6_iTag20_L006_R1#49	39	231	60.398836	21.398836	72.130984	33.130984
lane6197_TTGGAGGT_M00018359_9_M_CD4_T_Cells_plate1_pool6_iTag20_L006_R1#50	39	333	32.154776	6.84522399999999	50.404784	11.404784
lane6197_TTGGAGGT_M00018359_9_M_CD4_T_Cells_plate1_pool6_iTag20_L006_R1#51	39	333	31.720252	7.279748	45.190496	6.190496
lane6197_TTGGAGGT_M00018359_9_M_CD4_T_Cells_plate1_pool6_iTag20_L006_R1#52	39	120	12.166672	26.833328	41.714304	2.71430400000001
lane6197_TTGGAGGT_M00018359_9_M_CD4_T_Cells_plate1_pool6_iTag20_L006_R1#53	39	215	26.505964	12.494036	39.541684	0.541684000000004
lane6197_TTGGAGGT_M00018359_9_M_CD4_T_Cells_plate1_pool6_iTag20_L006_R1#54	39	146	32.5893	6.4107	46.059544	7.059544
lane6197_TTGGAGGT_M00018359_9_M_CD4_T_Cells_plate1_pool6_iTag20_L006_R1#55	39	333	50.404784	11.404784	56.922644	17.922644
lane6197_TTGGAGGT_M00018359_9_M_CD4_T_Cells_plate1_pool6_iTag20_L006_R1#56	39	181	27.809536	11.190464	39.10716	0.107160000000007
lane6197_TTGGAGGT_M00018359_9_M_CD4_T_Cells_plate1_pool6_iTag20_L006_R1#57	39	333	37.369064	1.630936	54.750024	15.750024
lane6197_TTGGAGGT_M00018359_9_M_CD4_T_Cells_plate1_pool6_iTag20_L006_R1#58	39	333	29.113108	9.886892	59.529788	20.529788
lane6197_TTGGAGGT_M00018359_9_M_CD4_T_Cells_plate1_pool6_iTag20_L006_R1#59	39	298	40.845256	1.84525600000001	56.053596	17.053596
lane6197_TTGGAGGT_M00018359_9_M_CD4_T_Cells_plate1_pool6_iTag20_L006_R1#60	39	333	33.023824	5.976176	53.880976	14.880976
lane6197_TTGGAGGT_M00018359_9_M_CD4_T_Cells_plate1_pool6_iTag20_L006_R1#61	39	333	45.190496	6.190496	58.226216	19.226216
lane6197_TTGGAGGT_M00018359_9_M_CD4_T_Cells_plate1_pool6_iTag20_L006_R1#62	39	333	30.41668	8.58332	53.880976	14.880976
lane6197_TTGGAGGT_M00018359_9_M_CD4_T_Cells_plate1_pool6_iTag20_L006_R1#63	39	182	46.494068	7.494068	62.136932	23.136932
lane6197_TTGGAGGT_M00018359_9_M_CD4_T_Cells_plate1_pool6_iTag20_L006_R1#64	39	333	33.023824	5.976176	43.886924	4.886924
lane6197_TTGGAGGT_M00018359_9_M_CD4_T_Cells_plate1_pool6_iTag20_L006_R1#65	39	333	32.5893	6.4107	47.363116	8.36311600000001
lane6197_TTGGAGGT_M00018359_9_M_CD4_T_Cells_plate1_pool6_iTag20_L006_R1#66	39	214	27.375012	11.624988	42.583352	3.583352
lane6197_TTGGAGGT_M00018359_9_M_CD4_T_Cells_plate1_pool6_iTag20_L006_R1#67	39	243	33.023824	5.976176	55.184548	16.184548
lane6197_TTGGAGGT_M00018359_9_M_CD4_T_Cells_plate1_pool6_iTag20_L006_R1#68	39	333	53.880976	14.880976	64.744076	25.744076
lane6197_TTGGAGGT_M00018359_9_M_CD4_T_Cells_plate1_pool6_iTag20_L006_R1#69	39	333	29.982156	9.017844	50.404784	11.404784
lane6197_TTGGAGGT_M00018359_9_M_CD4_T_Cells_plate1_pool6_iTag20_L006_R1#70	39	199	10.8631	28.1369	42.148828	3.148828
lane6197_TTGGAGGT_M00018359_9_M_CD4_T_Cells_plate1_pool6_iTag20_L006_R1#71	39	333	49.101212	10.101212	58.226216	19.226216
lane6197_TTGGAGGT_M00018359_9_M_CD4_T_Cells_plate1_pool6_iTag20_L006_R1#72	39	214	36.065492	2.93450799999999	55.619072	16.619072
lane6197_TTGGAGGT_M00018359_9_M_CD4_T_Cells_plate1_pool6_iTag20_L006_R1#73	39	333	41.714304	2.71430400000001	53.446452	14.446452
lane6197_TTGGAGGT_M00018359_9_M_CD4_T_Cells_plate1_pool6_iTag20_L006_R1#74	39	298	29.547632	9.452368	51.708356	12.708356
lane6197_TTGGAGGT_M00018359_9_M_CD4_T_Cells_plate1_pool6_iTag20_L006_R1#75	39	333	56.053596	17.053596	59.964312	20.964312
lane6197_TTGGAGGT_M00018359_9_M_CD4_T_Cells_plate1_pool6_iTag20_L006_R1#76	39	333	33.892872	5.107128	50.839308	11.839308
lane6197_TTGGAGGT_M00018359_9_M_CD4_T_Cells_plate1_pool6_iTag20_L006_R1#77	39	149	43.886924	4.886924	49.101212	10.101212
lane6197_TTGGAGGT_M00018359_9_M_CD4_T_Cells_plate1_pool6_iTag20_L006_R1#78	39	333	33.458348	5.541652	49.535736	10.535736
lane6197_TTGGAGGT_M00018359_9_M_CD4_T_Cells_plate1_pool6_iTag20_L006_R1#79	39	333	44.321448	5.321448	54.3155	15.3155
lane6197_TTGGAGGT_M00018359_9_M_CD4_T_Cells_plate1_pool6_iTag20_L006_R1#80	39	326	48.666688	9.666688	61.267884	22.267884
lane6197_TTGGAGGT_M00018359_9_M_CD4_T_Cells_plate1_pool6_iTag20_L006_R1#81	39	321	39.10716	0.107160000000007	55.184548	16.184548
lane6197_TTGGAGGT_M00018359_9_M_CD4_T_Cells_plate1_pool6_iTag20_L006_R1#82	39	333	41.27978	2.27978	52.14288	13.14288
lane6197_TTGGAGGT_M00018359_9_M_CD4_T_Cells_plate1_pool6_iTag20_L006_R1#83	39	333	49.97026	10.97026	59.095264	20.095264
lane6197_TTGGAGGT_M00018359_9_M_CD4_T_Cells_plate1_pool6_iTag20_L006_R1#84	39	333	46.059544	7.059544	58.226216	19.226216
lane6197_TTGGAGGT_M00018359_9_M_CD4_T_Cells_plate1_pool6_iTag20_L006_R1#85	39	284	46.059544	7.059544	56.922644	17.922644
lane6197_TTGGAGGT_M00018359_9_M_CD4_T_Cells_plate1_pool6_iTag20_L006_R1#86	39	289	46.928592	7.92859200000001	56.053596	17.053596
lane6197_TTGGAGGT_M00018359_9_M_CD4_T_Cells_plate1_pool6_iTag20_L006_R1#87	39	152	36.93454	2.06545999999999	58.66074	19.66074
lane6197_TTGGAGGT_M00018359_9_M_CD4_T_Cells_plate1_pool6_iTag20_L006_R1#88	39	333	28.678584	10.321416	43.4524	4.4524
lane6197_TTGGAGGT_M00018359_9_M_CD4_T_Cells_plate1_pool6_iTag20_L006_R1#89	39	194	49.97026	10.97026	60.83336	21.83336
lane6197_TTGGAGGT_M00018359_9_M_CD4_T_Cells_plate1_pool6_iTag20_L006_R1#90	39	57	-86.9048	125.9048	33.458348	5.541652
lane6197_TTGGAGGT_M00018359_9_M_CD4_T_Cells_plate1_pool6_iTag20_L006_R1#91	39	333	9.559528	29.440472	43.017876	4.01787600000001
lane6197_TTGGAGGT_M00018359_9_M_CD4_T_Cells_plate1_pool6_iTag20_L006_R1#92	39	333	38.238112	0.761887999999992	54.750024	15.750024
lane6197_TTGGAGGT_M00018359_9_M_CD4_T_Cells_plate1_pool6_iTag20_L006_R1#93	39	333	36.500016	2.499984	54.750024	15.750024
lane6197_TTGGAGGT_M00018359_9_M_CD4_T_Cells_plate1_pool6_iTag20_L006_R1#94	39	202	21.291676	17.708324	42.583352	3.583352
lane6197_TTGGAGGT_M00018359_9_M_CD4_T_Cells_plate1_pool6_iTag20_L006_R1#95	39	296	28.24406	10.75594	50.404784	11.404784
lane6197_TTGGAGGT_M00018359_9_M_CD4_T_Cells_plate1_pool6_iTag20_L006_R1#96	39	333	36.065492	2.93450799999999	53.880976	14.880976
lane6197_TTGGAGGT_M00018359_9_M_CD4_T_Cells_plate1_pool6_iTag20_L006_R1#97	39	154	66.482172	27.482172	63.440504	24.440504
lane6197_TTGGAGGT_M00018359_9_M_CD4_T_Cells_plate1_pool6_iTag20_L006_R1#98	39	333	30.41668	8.58332	53.446452	14.446452
lane6197_TTGGAGGT_M00018359_9_M_CD4_T_Cells_plate1_pool6_iTag20_L006_R1#99	39	212	91.684564	52.684564	66.916696	27.916696
lane6197_TTGGAGGT_M00018359_9_M_CD4_T_Cells_plate1_pool6_iTag20_L006_R1#100	39	117	22.160724	16.839276	38.238112	0.761887999999992
lane6198_TGTTCTCC_M00018752_6_M_CD4_T_Cells_plate1_pool7_iTag54_L007_R1#1	26	331	33.023824	7.023824	51.273832	25.273832
lane6198_TGTTCTCC_M00018752_6_M_CD4_T_Cells_plate1_pool7_iTag54_L007_R1#2	26	331	46.059544	20.059544	61.267884	35.267884
lane6198_TGTTCTCC_M00018752_6_M_CD4_T_Cells_plate1_pool7_iTag54_L007_R1#3	26	331	30.851204	4.851204	50.839308	24.839308
lane6198_TGTTCTCC_M00018752_6_M_CD4_T_Cells_plate1_pool7_iTag54_L007_R1#4	26	86	46.059544	20.059544	54.3155	28.3155
lane6198_TGTTCTCC_M00018752_6_M_CD4_T_Cells_plate1_pool7_iTag54_L007_R1#5	26	279	27.375012	1.375012	52.14288	26.14288
lane6198_TGTTCTCC_M00018752_6_M_CD4_T_Cells_plate1_pool7_iTag54_L007_R1#6	26	172	40.410732	14.410732	57.357168	31.357168
lane6198_TGTTCTCC_M00018752_6_M_CD4_T_Cells_plate1_pool7_iTag54_L007_R1#7	26	274	18.684532	7.315468	49.97026	23.97026
lane6198_TGTTCTCC_M00018752_6_M_CD4_T_Cells_plate1_pool7_iTag54_L007_R1#8	26	105	50.404784	24.404784	60.398836	34.398836
lane6198_TGTTCTCC_M00018752_6_M_CD4_T_Cells_plate1_pool7_iTag54_L007_R1#9	26	94	47.363116	21.363116	53.446452	27.446452
lane6198_TGTTCTCC_M00018752_6_M_CD4_T_Cells_plate1_pool7_iTag54_L007_R1#10	26	331	26.07144	0.0714400000000026	49.101212	23.101212
lane6198_TGTTCTCC_M00018752_6_M_CD4_T_Cells_plate1_pool7_iTag54_L007_R1#11	26	292	51.708356	25.708356	57.357168	31.357168
lane6198_TGTTCTCC_M00018752_6_M_CD4_T_Cells_plate1_pool7_iTag54_L007_R1#12	26	331	38.238112	12.238112	57.791692	31.791692
lane6198_TGTTCTCC_M00018752_6_M_CD4_T_Cells_plate1_pool7_iTag54_L007_R1#13	26	157	36.93454	10.93454	49.97026	23.97026
lane6198_TGTTCTCC_M00018752_6_M_CD4_T_Cells_plate1_pool7_iTag54_L007_R1#14	26	331	72.130984	46.130984	61.267884	35.267884
lane6198_TGTTCTCC_M00018752_6_M_CD4_T_Cells_plate1_pool7_iTag54_L007_R1#15	26	331	38.238112	12.238112	57.791692	31.791692
lane6198_TGTTCTCC_M00018752_6_M_CD4_T_Cells_plate1_pool7_iTag54_L007_R1#16	26	331	39.541684	13.541684	52.14288	26.14288
lane6198_TGTTCTCC_M00018752_6_M_CD4_T_Cells_plate1_pool7_iTag54_L007_R1#17	26	331	30.851204	4.851204	49.535736	23.535736
lane6198_TGTTCTCC_M00018752_6_M_CD4_T_Cells_plate1_pool7_iTag54_L007_R1#18	26	331	32.154776	6.15477600000001	50.839308	24.839308
lane6198_TGTTCTCC_M00018752_6_M_CD4_T_Cells_plate1_pool7_iTag54_L007_R1#19	26	331	48.232164	22.232164	56.48812	30.48812
lane6198_TGTTCTCC_M00018752_6_M_CD4_T_Cells_plate1_pool7_iTag54_L007_R1#20	26	331	44.321448	18.321448	53.446452	27.446452
lane6198_TGTTCTCC_M00018752_6_M_CD4_T_Cells_plate1_pool7_iTag54_L007_R1#21	26	331	39.541684	13.541684	54.750024	28.750024
lane6198_TGTTCTCC_M00018752_6_M_CD4_T_Cells_plate1_pool7_iTag54_L007_R1#22	26	199	6.083336	19.916664	47.363116	21.363116
lane6198_TGTTCTCC_M00018752_6_M_CD4_T_Cells_plate1_pool7_iTag54_L007_R1#23	26	331	57.357168	31.357168	64.309552	38.309552
lane6198_TGTTCTCC_M00018752_6_M_CD4_T_Cells_plate1_pool7_iTag54_L007_R1#24	26	136	2.607144	23.392856	42.148828	16.148828
lane6198_TGTTCTCC_M00018752_6_M_CD4_T_Cells_plate1_pool7_iTag54_L007_R1#25	26	331	26.940488	0.940488000000002	50.839308	24.839308
lane6198_TGTTCTCC_M00018752_6_M_CD4_T_Cells_plate1_pool7_iTag54_L007_R1#26	26	64	35.630968	9.630968	48.666688	22.666688
lane6198_TGTTCTCC_M00018752_6_M_CD4_T_Cells_plate1_pool7_iTag54_L007_R1#27	26	128	60.83336	34.83336	70.392888	44.392888
lane6198_TGTTCTCC_M00018752_6_M_CD4_T_Cells_plate1_pool7_iTag54_L007_R1#28	26	106	47.363116	21.363116	53.880976	27.880976
lane6198_TGTTCTCC_M00018752_6_M_CD4_T_Cells_plate1_pool7_iTag54_L007_R1#29	26	331	25.202392	0.797607999999997	50.404784	24.404784
lane6198_TGTTCTCC_M00018752_6_M_CD4_T_Cells_plate1_pool7_iTag54_L007_R1#30	26	331	40.845256	14.845256	51.708356	25.708356
lane6198_TGTTCTCC_M00018752_6_M_CD4_T_Cells_plate1_pool7_iTag54_L007_R1#31	26	162	61.702408	35.702408	61.267884	35.267884
lane6198_TGTTCTCC_M00018752_6_M_CD4_T_Cells_plate1_pool7_iTag54_L007_R1#32	26	331	45.190496	19.190496	57.357168	31.357168
lane6198_TGTTCTCC_M00018752_6_M_CD4_T_Cells_plate1_pool7_iTag54_L007_R1#33	26	165	105.589332	79.589332	66.482172	40.482172
lane6198_TGTTCTCC_M00018752_6_M_CD4_T_Cells_plate1_pool7_iTag54_L007_R1#34	26	103	32.5893	6.5893	52.14288	26.14288
lane6198_TGTTCTCC_M00018752_6_M_CD4_T_Cells_plate1_pool7_iTag54_L007_R1#35	26	183	30.41668	4.41668	53.880976	27.880976
lane6198_TGTTCTCC_M00018752_6_M_CD4_T_Cells_plate1_pool7_iTag54_L007_R1#36	26	264	41.714304	15.714304	58.226216	32.226216
lane6198_TGTTCTCC_M00018752_6_M_CD4_T_Cells_plate1_pool7_iTag54_L007_R1#37	26	222	25.202392	0.797607999999997	45.62502	19.62502
lane6198_TGTTCTCC_M00018752_6_M_CD4_T_Cells_plate1_pool7_iTag54_L007_R1#38	26	100	53.446452	27.446452	49.97026	23.97026
lane6198_TGTTCTCC_M00018752_6_M_CD4_T_Cells_plate1_pool7_iTag54_L007_R1#39	26	270	63.00598	37.00598	59.964312	33.964312
lane6198_TGTTCTCC_M00018752_6_M_CD4_T_Cells_plate1_pool7_iTag54_L007_R1#40	26	270	45.62502	19.62502	53.880976	27.880976
lane6198_TGTTCTCC_M00018752_6_M_CD4_T_Cells_plate1_pool7_iTag54_L007_R1#41	26	310	22.595248	3.404752	43.017876	17.017876
lane6198_TGTTCTCC_M00018752_6_M_CD4_T_Cells_plate1_pool7_iTag54_L007_R1#42	26	307	46.494068	20.494068	55.184548	29.184548
lane6198_TGTTCTCC_M00018752_6_M_CD4_T_Cells_plate1_pool7_iTag54_L007_R1#43	26	331	48.232164	22.232164	55.184548	29.184548
lane6198_TGTTCTCC_M00018752_6_M_CD4_T_Cells_plate1_pool7_iTag54_L007_R1#44	26	331	-1.303572	27.303572	46.494068	20.494068
lane6198_TGTTCTCC_M00018752_6_M_CD4_T_Cells_plate1_pool7_iTag54_L007_R1#45	26	248	74.738128	48.738128	59.529788	33.529788
lane6198_TGTTCTCC_M00018752_6_M_CD4_T_Cells_plate1_pool7_iTag54_L007_R1#46	26	331	35.630968	9.630968	53.446452	27.446452
lane6198_TGTTCTCC_M00018752_6_M_CD4_T_Cells_plate1_pool7_iTag54_L007_R1#47	26	267	36.065492	10.065492	54.750024	28.750024
lane6198_TGTTCTCC_M00018752_6_M_CD4_T_Cells_plate1_pool7_iTag54_L007_R1#48	26	331	27.809536	1.809536	48.232164	22.232164
lane6198_TGTTCTCC_M00018752_6_M_CD4_T_Cells_plate1_pool7_iTag54_L007_R1#49	26	331	26.505964	0.505964000000002	51.273832	25.273832
lane6198_TGTTCTCC_M00018752_6_M_CD4_T_Cells_plate1_pool7_iTag54_L007_R1#50	26	331	33.458348	7.458348	52.577404	26.577404
lane6198_TGTTCTCC_M00018752_6_M_CD4_T_Cells_plate1_pool7_iTag54_L007_R1#51	26	174	63.875028	37.875028	67.785744	41.785744
lane6198_TGTTCTCC_M00018752_6_M_CD4_T_Cells_plate1_pool7_iTag54_L007_R1#52	26	215	55.184548	29.184548	54.750024	28.750024
lane6198_TGTTCTCC_M00018752_6_M_CD4_T_Cells_plate1_pool7_iTag54_L007_R1#53	26	138	42.583352	16.583352	56.48812	30.48812
lane6198_TGTTCTCC_M00018752_6_M_CD4_T_Cells_plate1_pool7_iTag54_L007_R1#54	26	331	26.505964	0.505964000000002	41.714304	15.714304
lane6198_TGTTCTCC_M00018752_6_M_CD4_T_Cells_plate1_pool7_iTag54_L007_R1#55	26	331	20.857152	5.142848	49.101212	23.101212
lane6198_TGTTCTCC_M00018752_6_M_CD4_T_Cells_plate1_pool7_iTag54_L007_R1#56	26	331	39.10716	13.10716	54.750024	28.750024
lane6198_TGTTCTCC_M00018752_6_M_CD4_T_Cells_plate1_pool7_iTag54_L007_R1#57	26	331	19.119056	6.880944	48.666688	22.666688
lane6198_TGTTCTCC_M00018752_6_M_CD4_T_Cells_plate1_pool7_iTag54_L007_R1#58	26	96	3.476192	22.523808	30.41668	4.41668
lane6198_TGTTCTCC_M00018752_6_M_CD4_T_Cells_plate1_pool7_iTag54_L007_R1#59	26	257	29.113108	3.113108	51.273832	25.273832
lane6198_TGTTCTCC_M00018752_6_M_CD4_T_Cells_plate1_pool7_iTag54_L007_R1#60	26	233	25.636916	0.363083999999997	45.62502	19.62502
lane6198_TGTTCTCC_M00018752_6_M_CD4_T_Cells_plate1_pool7_iTag54_L007_R1#61	26	331	20.422628	5.577372	46.928592	20.928592
lane6198_TGTTCTCC_M00018752_6_M_CD4_T_Cells_plate1_pool7_iTag54_L007_R1#62	26	268	30.41668	4.41668	53.446452	27.446452
lane6198_TGTTCTCC_M00018752_6_M_CD4_T_Cells_plate1_pool7_iTag54_L007_R1#63	26	331	19.55358	6.44642	43.017876	17.017876
lane6198_TGTTCTCC_M00018752_6_M_CD4_T_Cells_plate1_pool7_iTag54_L007_R1#64	26	331	36.500016	10.500016	52.577404	26.577404
lane6198_TGTTCTCC_M00018752_6_M_CD4_T_Cells_plate1_pool7_iTag54_L007_R1#65	26	98	18.684532	7.315468	46.059544	20.059544
lane6198_TGTTCTCC_M00018752_6_M_CD4_T_Cells_plate1_pool7_iTag54_L007_R1#66	26	331	45.62502	19.62502	57.791692	31.791692
lane6198_TGTTCTCC_M00018752_6_M_CD4_T_Cells_plate1_pool7_iTag54_L007_R1#67	26	331	40.845256	14.845256	56.922644	30.922644
lane6198_TGTTCTCC_M00018752_6_M_CD4_T_Cells_plate1_pool7_iTag54_L007_R1#68	26	170	7.386908	18.613092	43.017876	17.017876
lane6198_TGTTCTCC_M00018752_6_M_CD4_T_Cells_plate1_pool7_iTag54_L007_R1#69	26	331	53.011928	27.011928	60.83336	34.83336
lane6198_TGTTCTCC_M00018752_6_M_CD4_T_Cells_plate1_pool7_iTag54_L007_R1#70	26	249	36.93454	10.93454	49.101212	23.101212
lane6198_TGTTCTCC_M00018752_6_M_CD4_T_Cells_plate1_pool7_iTag54_L007_R1#71	26	331	45.62502	19.62502	58.66074	32.66074
lane6198_TGTTCTCC_M00018752_6_M_CD4_T_Cells_plate1_pool7_iTag54_L007_R1#72	26	331	47.363116	21.363116	59.529788	33.529788
lane6198_TGTTCTCC_M00018752_6_M_CD4_T_Cells_plate1_pool7_iTag54_L007_R1#73	26	331	48.666688	22.666688	55.619072	29.619072
lane6198_TGTTCTCC_M00018752_6_M_CD4_T_Cells_plate1_pool7_iTag54_L007_R1#74	26	331	40.845256	14.845256	49.97026	23.97026
lane6198_TGTTCTCC_M00018752_6_M_CD4_T_Cells_plate1_pool7_iTag54_L007_R1#75	26	264	16.077388	9.922612	39.976208	13.976208
lane6198_TGTTCTCC_M00018752_6_M_CD4_T_Cells_plate1_pool7_iTag54_L007_R1#76	26	331	25.202392	0.797607999999997	44.755972	18.755972
lane6198_TGTTCTCC_M00018752_6_M_CD4_T_Cells_plate1_pool7_iTag54_L007_R1#77	26	125	40.845256	14.845256	63.875028	37.875028
lane6198_TGTTCTCC_M00018752_6_M_CD4_T_Cells_plate1_pool7_iTag54_L007_R1#78	26	331	26.505964	0.505964000000002	48.666688	22.666688
lane6198_TGTTCTCC_M00018752_6_M_CD4_T_Cells_plate1_pool7_iTag54_L007_R1#79	26	191	58.226216	32.226216	66.482172	40.482172
lane6198_TGTTCTCC_M00018752_6_M_CD4_T_Cells_plate1_pool7_iTag54_L007_R1#80	26	197	54.750024	28.750024	58.226216	32.226216
lane6198_TGTTCTCC_M00018752_6_M_CD4_T_Cells_plate1_pool7_iTag54_L007_R1#81	26	331	28.678584	2.678584	49.101212	23.101212
lane6198_TGTTCTCC_M00018752_6_M_CD4_T_Cells_plate1_pool7_iTag54_L007_R1#82	26	331	31.720252	5.720252	56.922644	30.922644
lane6198_TGTTCTCC_M00018752_6_M_CD4_T_Cells_plate1_pool7_iTag54_L007_R1#83	26	331	38.672636	12.672636	56.922644	30.922644
lane6198_TGTTCTCC_M00018752_6_M_CD4_T_Cells_plate1_pool7_iTag54_L007_R1#84	26	331	17.38096	8.61904	49.97026	23.97026
lane6198_TGTTCTCC_M00018752_6_M_CD4_T_Cells_plate1_pool7_iTag54_L007_R1#85	26	331	29.113108	3.113108	51.708356	25.708356
lane6198_TGTTCTCC_M00018752_6_M_CD4_T_Cells_plate1_pool7_iTag54_L007_R1#86	26	331	73.86908	47.86908	64.309552	38.309552
lane6198_TGTTCTCC_M00018752_6_M_CD4_T_Cells_plate1_pool7_iTag54_L007_R1#87	26	331	26.505964	0.505964000000002	49.101212	23.101212
lane6198_TGTTCTCC_M00018752_6_M_CD4_T_Cells_plate1_pool7_iTag54_L007_R1#88	26	220	10.8631	15.1369	45.190496	19.190496
lane6198_TGTTCTCC_M00018752_6_M_CD4_T_Cells_plate1_pool7_iTag54_L007_R1#89	26	197	47.363116	21.363116	66.047648	40.047648
lane6198_TGTTCTCC_M00018752_6_M_CD4_T_Cells_plate1_pool7_iTag54_L007_R1#90	26	304	48.666688	22.666688	58.226216	32.226216
lane6198_TGTTCTCC_M00018752_6_M_CD4_T_Cells_plate1_pool7_iTag54_L007_R1#91	26	169	28.678584	2.678584	52.577404	26.577404
lane6198_TGTTCTCC_M00018752_6_M_CD4_T_Cells_plate1_pool7_iTag54_L007_R1#92	26	253	24.333344	1.666656	52.14288	26.14288
lane6198_TGTTCTCC_M00018752_6_M_CD4_T_Cells_plate1_pool7_iTag54_L007_R1#93	26	158	72.565508	46.565508	65.613124	39.613124
lane6198_TGTTCTCC_M00018752_6_M_CD4_T_Cells_plate1_pool7_iTag54_L007_R1#94	26	195	42.583352	16.583352	54.750024	28.750024
lane6198_TGTTCTCC_M00018752_6_M_CD4_T_Cells_plate1_pool7_iTag54_L007_R1#95	26	331	39.976208	13.976208	56.053596	30.053596
lane6198_TGTTCTCC_M00018752_6_M_CD4_T_Cells_plate1_pool7_iTag54_L007_R1#96	26	220	34.76192	8.76192	49.535736	23.535736
lane6198_TGTTCTCC_M00018752_6_M_CD4_T_Cells_plate1_pool7_iTag54_L007_R1#97	26	261	23.89882	2.10118	46.928592	20.928592
lane6198_TGTTCTCC_M00018752_6_M_CD4_T_Cells_plate1_pool7_iTag54_L007_R1#98	26	127	47.363116	21.363116	56.922644	30.922644
lane6198_TGTTCTCC_M00018752_6_M_CD4_T_Cells_plate1_pool7_iTag54_L007_R1#99	26	331	46.928592	20.928592	56.053596	30.053596
lane6198_TGTTCTCC_M00018752_6_M_CD4_T_Cells_plate1_pool7_iTag54_L007_R1#100	26	331	36.500016	10.500016	53.446452	27.446452
lane6192_GTGTCCTT_M00017912_15_M_CD8_T_Cells_plate1_pool1_iTag71_L001_R1#1	65	352	38.672636	26.327364	47.79764	17.20236
lane6192_GTGTCCTT_M00017912_15_M_CD8_T_Cells_plate1_pool1_iTag71_L001_R1#2	65	247	59.529788	5.470212	63.00598	1.99401999999999
lane6192_GTGTCCTT_M00017912_15_M_CD8_T_Cells_plate1_pool1_iTag71_L001_R1#3	65	352	69.089316	4.08931600000001	63.875028	1.124972
lane6192_GTGTCCTT_M00017912_15_M_CD8_T_Cells_plate1_pool1_iTag71_L001_R1#4	65	352	53.880976	11.119024	64.744076	0.255923999999993
lane6192_GTGTCCTT_M00017912_15_M_CD8_T_Cells_plate1_pool1_iTag71_L001_R1#5	65	136	56.48812	8.51187999999999	66.047648	1.04764800000001
lane6192_GTGTCCTT_M00017912_15_M_CD8_T_Cells_plate1_pool1_iTag71_L001_R1#6	65	338	50.839308	14.160692	63.440504	1.559496
lane6192_GTGTCCTT_M00017912_15_M_CD8_T_Cells_plate1_pool1_iTag71_L001_R1#7	65	352	65.1786	0.178600000000003	63.875028	1.124972
lane6192_GTGTCCTT_M00017912_15_M_CD8_T_Cells_plate1_pool1_iTag71_L001_R1#8	65	352	49.101212	15.898788	61.702408	3.29759199999999
lane6192_GTGTCCTT_M00017912_15_M_CD8_T_Cells_plate1_pool1_iTag71_L001_R1#9	65	338	58.226216	6.77378399999999	58.66074	6.33926
lane6192_GTGTCCTT_M00017912_15_M_CD8_T_Cells_plate1_pool1_iTag71_L001_R1#10	65	268	69.089316	4.08931600000001	65.1786	0.178600000000003
lane6192_GTGTCCTT_M00017912_15_M_CD8_T_Cells_plate1_pool1_iTag71_L001_R1#11	65	352	43.886924	21.113076	54.750024	10.249976
lane6192_GTGTCCTT_M00017912_15_M_CD8_T_Cells_plate1_pool1_iTag71_L001_R1#12	65	352	54.750024	10.249976	60.398836	4.60116399999999
lane6192_GTGTCCTT_M00017912_15_M_CD8_T_Cells_plate1_pool1_iTag71_L001_R1#13	65	112	32.5893	32.4107	43.017876	21.982124
lane6192_GTGTCCTT_M00017912_15_M_CD8_T_Cells_plate1_pool1_iTag71_L001_R1#14	65	352	65.613124	0.613123999999999	62.136932	2.86306799999999
lane6192_GTGTCCTT_M00017912_15_M_CD8_T_Cells_plate1_pool1_iTag71_L001_R1#15	65	179	117.32148	52.32148	72.565508	7.56550800000001
lane6192_GTGTCCTT_M00017912_15_M_CD8_T_Cells_plate1_pool1_iTag71_L001_R1#16	65	352	59.529788	5.470212	64.309552	0.690447999999989
lane6192_GTGTCCTT_M00017912_15_M_CD8_T_Cells_plate1_pool1_iTag71_L001_R1#17	65	352	45.190496	19.809504	53.880976	11.119024
lane6192_GTGTCCTT_M00017912_15_M_CD8_T_Cells_plate1_pool1_iTag71_L001_R1#18	65	191	44.321448	20.678552	54.750024	10.249976
lane6192_GTGTCCTT_M00017912_15_M_CD8_T_Cells_plate1_pool1_iTag71_L001_R1#19	65	230	47.79764	17.20236	59.095264	5.90473599999999
lane6192_GTGTCCTT_M00017912_15_M_CD8_T_Cells_plate1_pool1_iTag71_L001_R1#20	65	352	64.744076	0.255923999999993	59.095264	5.90473599999999
lane6192_GTGTCCTT_M00017912_15_M_CD8_T_Cells_plate1_pool1_iTag71_L001_R1#21	65	236	52.14288	12.85712	53.880976	11.119024
lane6192_GTGTCCTT_M00017912_15_M_CD8_T_Cells_plate1_pool1_iTag71_L001_R1#22	65	185	39.976208	25.023792	54.3155	10.6845
lane6192_GTGTCCTT_M00017912_15_M_CD8_T_Cells_plate1_pool1_iTag71_L001_R1#23	65	216	37.803588	27.196412	51.708356	13.291644
lane6192_GTGTCCTT_M00017912_15_M_CD8_T_Cells_plate1_pool1_iTag71_L001_R1#24	65	352	48.232164	16.767836	58.226216	6.77378399999999
lane6192_GTGTCCTT_M00017912_15_M_CD8_T_Cells_plate1_pool1_iTag71_L001_R1#25	65	352	49.101212	15.898788	59.095264	5.90473599999999
lane6192_GTGTCCTT_M00017912_15_M_CD8_T_Cells_plate1_pool1_iTag71_L001_R1#26	65	274	62.136932	2.86306799999999	62.571456	2.428544
lane6192_GTGTCCTT_M00017912_15_M_CD8_T_Cells_plate1_pool1_iTag71_L001_R1#27	65	352	54.3155	10.6845	57.791692	7.20830799999999
lane6192_GTGTCCTT_M00017912_15_M_CD8_T_Cells_plate1_pool1_iTag71_L001_R1#28	65	352	52.14288	12.85712	61.702408	3.29759199999999
lane6192_GTGTCCTT_M00017912_15_M_CD8_T_Cells_plate1_pool1_iTag71_L001_R1#29	65	352	73.86908	8.86908000000001	67.35122	2.35122000000001
lane6192_GTGTCCTT_M00017912_15_M_CD8_T_Cells_plate1_pool1_iTag71_L001_R1#30	65	352	54.750024	10.249976	58.226216	6.77378399999999
lane6192_GTGTCCTT_M00017912_15_M_CD8_T_Cells_plate1_pool1_iTag71_L001_R1#31	65	352	49.97026	15.02974	61.702408	3.29759199999999
lane6192_GTGTCCTT_M00017912_15_M_CD8_T_Cells_plate1_pool1_iTag71_L001_R1#32	65	117	36.500016	28.499984	53.880976	11.119024
lane6192_GTGTCCTT_M00017912_15_M_CD8_T_Cells_plate1_pool1_iTag71_L001_R1#33	65	352	46.928592	18.071408	59.095264	5.90473599999999
lane6192_GTGTCCTT_M00017912_15_M_CD8_T_Cells_plate1_pool1_iTag71_L001_R1#34	65	202	49.97026	15.02974	57.357168	7.642832
lane6192_GTGTCCTT_M00017912_15_M_CD8_T_Cells_plate1_pool1_iTag71_L001_R1#35	65	197	37.803588	27.196412	53.880976	11.119024
lane6192_GTGTCCTT_M00017912_15_M_CD8_T_Cells_plate1_pool1_iTag71_L001_R1#36	65	292	49.535736	15.464264	58.226216	6.77378399999999
lane6192_GTGTCCTT_M00017912_15_M_CD8_T_Cells_plate1_pool1_iTag71_L001_R1#37	65	352	58.226216	6.77378399999999	66.047648	1.04764800000001
lane6192_GTGTCCTT_M00017912_15_M_CD8_T_Cells_plate1_pool1_iTag71_L001_R1#38	65	143	82.125036	17.125036	76.910748	11.910748
lane6192_GTGTCCTT_M00017912_15_M_CD8_T_Cells_plate1_pool1_iTag71_L001_R1#39	65	352	55.619072	9.38092799999999	59.095264	5.90473599999999
lane6192_GTGTCCTT_M00017912_15_M_CD8_T_Cells_plate1_pool1_iTag71_L001_R1#40	65	75	81.690512	16.690512	80.821464	15.821464
lane6192_GTGTCCTT_M00017912_15_M_CD8_T_Cells_plate1_pool1_iTag71_L001_R1#41	65	352	73.86908	8.86908000000001	66.482172	1.48217200000001
lane6192_GTGTCCTT_M00017912_15_M_CD8_T_Cells_plate1_pool1_iTag71_L001_R1#42	65	70	-86.9048	151.9048	41.714304	23.285696
lane6192_GTGTCCTT_M00017912_15_M_CD8_T_Cells_plate1_pool1_iTag71_L001_R1#43	65	247	54.750024	10.249976	56.48812	8.51187999999999
lane6192_GTGTCCTT_M00017912_15_M_CD8_T_Cells_plate1_pool1_iTag71_L001_R1#44	65	125	67.35122	2.35122000000001	67.35122	2.35122000000001
lane6192_GTGTCCTT_M00017912_15_M_CD8_T_Cells_plate1_pool1_iTag71_L001_R1#45	65	238	66.047648	1.04764800000001	63.440504	1.559496
lane6192_GTGTCCTT_M00017912_15_M_CD8_T_Cells_plate1_pool1_iTag71_L001_R1#46	65	352	32.154776	32.845224	49.97026	15.02974
lane6192_GTGTCCTT_M00017912_15_M_CD8_T_Cells_plate1_pool1_iTag71_L001_R1#47	65	352	50.839308	14.160692	59.529788	5.470212
lane6192_GTGTCCTT_M00017912_15_M_CD8_T_Cells_plate1_pool1_iTag71_L001_R1#48	65	352	41.27978	23.72022	55.184548	9.815452
lane6192_GTGTCCTT_M00017912_15_M_CD8_T_Cells_plate1_pool1_iTag71_L001_R1#49	65	352	52.577404	12.422596	61.267884	3.732116
lane6192_GTGTCCTT_M00017912_15_M_CD8_T_Cells_plate1_pool1_iTag71_L001_R1#50	65	156	75.172652	10.172652	79.517892	14.517892
lane6192_GTGTCCTT_M00017912_15_M_CD8_T_Cells_plate1_pool1_iTag71_L001_R1#51	65	352	67.785744	2.78574400000001	66.482172	1.48217200000001
lane6192_GTGTCCTT_M00017912_15_M_CD8_T_Cells_plate1_pool1_iTag71_L001_R1#52	65	352	31.285728	33.714272	53.880976	11.119024
lane6192_GTGTCCTT_M00017912_15_M_CD8_T_Cells_plate1_pool1_iTag71_L001_R1#53	65	326	54.750024	10.249976	62.571456	2.428544
lane6192_GTGTCCTT_M00017912_15_M_CD8_T_Cells_plate1_pool1_iTag71_L001_R1#54	65	70	31.285728	33.714272	41.714304	23.285696
lane6192_GTGTCCTT_M00017912_15_M_CD8_T_Cells_plate1_pool1_iTag71_L001_R1#55	65	352	62.571456	2.428544	69.089316	4.08931600000001
lane6192_GTGTCCTT_M00017912_15_M_CD8_T_Cells_plate1_pool1_iTag71_L001_R1#56	65	352	37.369064	27.630936	50.404784	14.595216
lane6192_GTGTCCTT_M00017912_15_M_CD8_T_Cells_plate1_pool1_iTag71_L001_R1#57	65	352	53.011928	11.988072	57.791692	7.20830799999999
lane6192_GTGTCCTT_M00017912_15_M_CD8_T_Cells_plate1_pool1_iTag71_L001_R1#58	65	352	56.48812	8.51187999999999	59.095264	5.90473599999999
lane6192_GTGTCCTT_M00017912_15_M_CD8_T_Cells_plate1_pool1_iTag71_L001_R1#59	65	352	68.220268	3.220268	61.702408	3.29759199999999
lane6192_GTGTCCTT_M00017912_15_M_CD8_T_Cells_plate1_pool1_iTag71_L001_R1#60	65	352	59.529788	5.470212	63.875028	1.124972
lane6192_GTGTCCTT_M00017912_15_M_CD8_T_Cells_plate1_pool1_iTag71_L001_R1#61	65	149	47.79764	17.20236	59.095264	5.90473599999999
lane6192_GTGTCCTT_M00017912_15_M_CD8_T_Cells_plate1_pool1_iTag71_L001_R1#62	65	115	46.059544	18.940456	59.964312	5.03568799999999
lane6192_GTGTCCTT_M00017912_15_M_CD8_T_Cells_plate1_pool1_iTag71_L001_R1#63	65	335	70.827412	5.82741200000001	65.1786	0.178600000000003
lane6192_GTGTCCTT_M00017912_15_M_CD8_T_Cells_plate1_pool1_iTag71_L001_R1#64	65	254	56.48812	8.51187999999999	68.220268	3.220268
lane6192_GTGTCCTT_M00017912_15_M_CD8_T_Cells_plate1_pool1_iTag71_L001_R1#65	65	352	50.839308	14.160692	57.791692	7.20830799999999
lane6192_GTGTCCTT_M00017912_15_M_CD8_T_Cells_plate1_pool1_iTag71_L001_R1#66	65	309	41.714304	23.285696	57.791692	7.20830799999999
lane6192_GTGTCCTT_M00017912_15_M_CD8_T_Cells_plate1_pool1_iTag71_L001_R1#67	65	352	33.892872	31.107128	50.404784	14.595216
lane6192_GTGTCCTT_M00017912_15_M_CD8_T_Cells_plate1_pool1_iTag71_L001_R1#68	65	352	45.190496	19.809504	56.922644	8.07735599999999
lane6192_GTGTCCTT_M00017912_15_M_CD8_T_Cells_plate1_pool1_iTag71_L001_R1#69	65	322	45.190496	19.809504	55.184548	9.815452
lane6192_GTGTCCTT_M00017912_15_M_CD8_T_Cells_plate1_pool1_iTag71_L001_R1#70	65	352	53.880976	11.119024	59.964312	5.03568799999999
lane6192_GTGTCCTT_M00017912_15_M_CD8_T_Cells_plate1_pool1_iTag71_L001_R1#71	65	186	45.62502	19.37498	58.226216	6.77378399999999
lane6192_GTGTCCTT_M00017912_15_M_CD8_T_Cells_plate1_pool1_iTag71_L001_R1#72	65	160	69.958364	4.95836400000002	73.000032	8.000032
lane6192_GTGTCCTT_M00017912_15_M_CD8_T_Cells_plate1_pool1_iTag71_L001_R1#73	65	352	53.446452	11.553548	53.446452	11.553548
lane6192_GTGTCCTT_M00017912_15_M_CD8_T_Cells_plate1_pool1_iTag71_L001_R1#74	65	339	46.494068	18.505932	59.529788	5.470212
lane6192_GTGTCCTT_M00017912_15_M_CD8_T_Cells_plate1_pool1_iTag71_L001_R1#75	65	346	68.654792	3.65479200000001	68.654792	3.65479200000001
lane6192_GTGTCCTT_M00017912_15_M_CD8_T_Cells_plate1_pool1_iTag71_L001_R1#76	65	66	29.982156	35.017844	51.273832	13.726168
lane6192_GTGTCCTT_M00017912_15_M_CD8_T_Cells_plate1_pool1_iTag71_L001_R1#77	65	327	55.184548	9.815452	59.529788	5.470212
lane6192_GTGTCCTT_M00017912_15_M_CD8_T_Cells_plate1_pool1_iTag71_L001_R1#78	65	205	80.821464	15.821464	69.089316	4.08931600000001
lane6192_GTGTCCTT_M00017912_15_M_CD8_T_Cells_plate1_pool1_iTag71_L001_R1#79	65	265	54.3155	10.6845	61.267884	3.732116
lane6192_GTGTCCTT_M00017912_15_M_CD8_T_Cells_plate1_pool1_iTag71_L001_R1#80	65	254	49.535736	15.464264	60.83336	4.16663999999999
lane6192_GTGTCCTT_M00017912_15_M_CD8_T_Cells_plate1_pool1_iTag71_L001_R1#81	65	206	57.791692	7.20830799999999	56.922644	8.07735599999999
lane6192_GTGTCCTT_M00017912_15_M_CD8_T_Cells_plate1_pool1_iTag71_L001_R1#82	65	352	66.482172	1.48217200000001	68.220268	3.220268
lane6192_GTGTCCTT_M00017912_15_M_CD8_T_Cells_plate1_pool1_iTag71_L001_R1#83	65	351	54.3155	10.6845	56.922644	8.07735599999999
lane6192_GTGTCCTT_M00017912_15_M_CD8_T_Cells_plate1_pool1_iTag71_L001_R1#84	65	125	24.333344	40.666656	56.053596	8.94640399999999
lane6192_GTGTCCTT_M00017912_15_M_CD8_T_Cells_plate1_pool1_iTag71_L001_R1#85	65	352	56.48812	8.51187999999999	66.047648	1.04764800000001
lane6192_GTGTCCTT_M00017912_15_M_CD8_T_Cells_plate1_pool1_iTag71_L001_R1#86	65	352	56.48812	8.51187999999999	63.00598	1.99401999999999
lane6192_GTGTCCTT_M00017912_15_M_CD8_T_Cells_plate1_pool1_iTag71_L001_R1#87	65	284	56.053596	8.94640399999999	65.613124	0.613123999999999
lane6192_GTGTCCTT_M00017912_15_M_CD8_T_Cells_plate1_pool1_iTag71_L001_R1#88	65	352	57.357168	7.642832	63.440504	1.559496
lane6192_GTGTCCTT_M00017912_15_M_CD8_T_Cells_plate1_pool1_iTag71_L001_R1#89	65	166	45.62502	19.37498	49.535736	15.464264
lane6192_GTGTCCTT_M00017912_15_M_CD8_T_Cells_plate1_pool1_iTag71_L001_R1#90	65	352	45.190496	19.809504	47.363116	17.636884
lane6192_GTGTCCTT_M00017912_15_M_CD8_T_Cells_plate1_pool1_iTag71_L001_R1#91	65	352	49.97026	15.02974	58.66074	6.33926
lane6192_GTGTCCTT_M00017912_15_M_CD8_T_Cells_plate1_pool1_iTag71_L001_R1#92	65	352	52.14288	12.85712	58.226216	6.77378399999999
lane6192_GTGTCCTT_M00017912_15_M_CD8_T_Cells_plate1_pool1_iTag71_L001_R1#93	65	207	57.357168	7.642832	58.66074	6.33926
lane6192_GTGTCCTT_M00017912_15_M_CD8_T_Cells_plate1_pool1_iTag71_L001_R1#94	65	286	64.744076	0.255923999999993	67.785744	2.78574400000001
lane6192_GTGTCCTT_M00017912_15_M_CD8_T_Cells_plate1_pool1_iTag71_L001_R1#95	65	291	44.755972	20.244028	54.750024	10.249976
lane6192_GTGTCCTT_M00017912_15_M_CD8_T_Cells_plate1_pool1_iTag71_L001_R1#96	65	228	46.928592	18.071408	49.97026	15.02974
lane6192_GTGTCCTT_M00017912_15_M_CD8_T_Cells_plate1_pool1_iTag71_L001_R1#97	65	352	59.529788	5.470212	62.136932	2.86306799999999
lane6192_GTGTCCTT_M00017912_15_M_CD8_T_Cells_plate1_pool1_iTag71_L001_R1#98	65	132	53.880976	11.119024	62.571456	2.428544
lane6192_GTGTCCTT_M00017912_15_M_CD8_T_Cells_plate1_pool1_iTag71_L001_R1#99	65	352	60.83336	4.16663999999999	62.136932	2.86306799999999
lane6192_GTGTCCTT_M00017912_15_M_CD8_T_Cells_plate1_pool1_iTag71_L001_R1#100	65	306	58.66074	6.33926	64.309552	0.690447999999989
lane6193_GTTAGCCT_M00017620_24_M_CD8_T_Cells_plate1_pool2_iTag79_L002_R1#1	104	435	31.720252	72.279748	44.321448	59.678552
lane6193_GTTAGCCT_M00017620_24_M_CD8_T_Cells_plate1_pool2_iTag79_L002_R1#2	104	271	35.630968	68.369032	48.232164	55.767836
lane6193_GTTAGCCT_M00017620_24_M_CD8_T_Cells_plate1_pool2_iTag79_L002_R1#3	104	435	48.232164	55.767836	56.922644	47.077356
lane6193_GTTAGCCT_M00017620_24_M_CD8_T_Cells_plate1_pool2_iTag79_L002_R1#4	104	402	49.97026	54.02974	52.577404	51.422596
lane6193_GTTAGCCT_M00017620_24_M_CD8_T_Cells_plate1_pool2_iTag79_L002_R1#5	104	47	237.250104	133.250104	65.613124	38.386876
lane6193_GTTAGCCT_M00017620_24_M_CD8_T_Cells_plate1_pool2_iTag79_L002_R1#6	104	292	27.809536	76.190464	47.363116	56.636884
lane6193_GTTAGCCT_M00017620_24_M_CD8_T_Cells_plate1_pool2_iTag79_L002_R1#7	104	394	26.07144	77.92856	40.410732	63.589268
lane6193_GTTAGCCT_M00017620_24_M_CD8_T_Cells_plate1_pool2_iTag79_L002_R1#8	104	435	26.940488	77.059512	48.232164	55.767836
lane6193_GTTAGCCT_M00017620_24_M_CD8_T_Cells_plate1_pool2_iTag79_L002_R1#9	104	435	32.154776	71.845224	45.190496	58.809504
lane6193_GTTAGCCT_M00017620_24_M_CD8_T_Cells_plate1_pool2_iTag79_L002_R1#10	104	323	20.422628	83.577372	41.27978	62.72022
lane6193_GTTAGCCT_M00017620_24_M_CD8_T_Cells_plate1_pool2_iTag79_L002_R1#11	104	182	51.273832	52.726168	52.14288	51.85712
lane6193_GTTAGCCT_M00017620_24_M_CD8_T_Cells_plate1_pool2_iTag79_L002_R1#12	104	435	43.886924	60.113076	47.79764	56.20236
lane6193_GTTAGCCT_M00017620_24_M_CD8_T_Cells_plate1_pool2_iTag79_L002_R1#13	104	316	52.577404	51.422596	51.708356	52.291644
lane6193_GTTAGCCT_M00017620_24_M_CD8_T_Cells_plate1_pool2_iTag79_L002_R1#14	104	435	22.595248	81.404752	44.755972	59.244028
lane6193_GTTAGCCT_M00017620_24_M_CD8_T_Cells_plate1_pool2_iTag79_L002_R1#15	104	435	48.666688	55.333312	53.446452	50.553548
lane6193_GTTAGCCT_M00017620_24_M_CD8_T_Cells_plate1_pool2_iTag79_L002_R1#16	104	303	39.976208	64.023792	50.404784	53.595216
lane6193_GTTAGCCT_M00017620_24_M_CD8_T_Cells_plate1_pool2_iTag79_L002_R1#17	104	208	51.273832	52.726168	50.404784	53.595216
lane6193_GTTAGCCT_M00017620_24_M_CD8_T_Cells_plate1_pool2_iTag79_L002_R1#18	104	309	39.976208	64.023792	53.446452	50.553548
lane6193_GTTAGCCT_M00017620_24_M_CD8_T_Cells_plate1_pool2_iTag79_L002_R1#19	104	435	39.541684	64.458316	49.97026	54.02974
lane6193_GTTAGCCT_M00017620_24_M_CD8_T_Cells_plate1_pool2_iTag79_L002_R1#20	104	130	44.321448	59.678552	51.708356	52.291644
lane6193_GTTAGCCT_M00017620_24_M_CD8_T_Cells_plate1_pool2_iTag79_L002_R1#21	104	435	41.714304	62.285696	50.839308	53.160692
lane6193_GTTAGCCT_M00017620_24_M_CD8_T_Cells_plate1_pool2_iTag79_L002_R1#22	104	129	30.851204	73.148796	43.4524	60.5476
lane6193_GTTAGCCT_M00017620_24_M_CD8_T_Cells_plate1_pool2_iTag79_L002_R1#23	104	188	23.029772	80.970228	46.928592	57.071408
lane6193_GTTAGCCT_M00017620_24_M_CD8_T_Cells_plate1_pool2_iTag79_L002_R1#24	104	435	34.327396	69.672604	49.97026	54.02974
lane6193_GTTAGCCT_M00017620_24_M_CD8_T_Cells_plate1_pool2_iTag79_L002_R1#25	104	379	34.327396	69.672604	46.494068	57.505932
lane6193_GTTAGCCT_M00017620_24_M_CD8_T_Cells_plate1_pool2_iTag79_L002_R1#26	104	435	38.238112	65.761888	49.535736	54.464264
lane6193_GTTAGCCT_M00017620_24_M_CD8_T_Cells_plate1_pool2_iTag79_L002_R1#27	104	131	44.321448	59.678552	51.708356	52.291644
lane6193_GTTAGCCT_M00017620_24_M_CD8_T_Cells_plate1_pool2_iTag79_L002_R1#28	104	435	46.494068	57.505932	49.101212	54.898788
lane6193_GTTAGCCT_M00017620_24_M_CD8_T_Cells_plate1_pool2_iTag79_L002_R1#29	104	435	32.5893	71.4107	44.755972	59.244028
lane6193_GTTAGCCT_M00017620_24_M_CD8_T_Cells_plate1_pool2_iTag79_L002_R1#30	104	335	51.708356	52.291644	59.529788	44.470212
lane6193_GTTAGCCT_M00017620_24_M_CD8_T_Cells_plate1_pool2_iTag79_L002_R1#31	104	435	45.62502	58.37498	50.839308	53.160692
lane6193_GTTAGCCT_M00017620_24_M_CD8_T_Cells_plate1_pool2_iTag79_L002_R1#32	104	277	28.678584	75.321416	41.27978	62.72022
lane6193_GTTAGCCT_M00017620_24_M_CD8_T_Cells_plate1_pool2_iTag79_L002_R1#33	104	400	49.97026	54.02974	49.535736	54.464264
lane6193_GTTAGCCT_M00017620_24_M_CD8_T_Cells_plate1_pool2_iTag79_L002_R1#34	104	435	48.666688	55.333312	53.880976	50.119024
lane6193_GTTAGCCT_M00017620_24_M_CD8_T_Cells_plate1_pool2_iTag79_L002_R1#35	104	435	40.845256	63.154744	48.666688	55.333312
lane6193_GTTAGCCT_M00017620_24_M_CD8_T_Cells_plate1_pool2_iTag79_L002_R1#36	104	262	47.79764	56.20236	47.79764	56.20236
lane6193_GTTAGCCT_M00017620_24_M_CD8_T_Cells_plate1_pool2_iTag79_L002_R1#37	104	435	51.273832	52.726168	54.3155	49.6845
lane6193_GTTAGCCT_M00017620_24_M_CD8_T_Cells_plate1_pool2_iTag79_L002_R1#38	104	185	38.672636	65.327364	43.017876	60.982124
lane6193_GTTAGCCT_M00017620_24_M_CD8_T_Cells_plate1_pool2_iTag79_L002_R1#39	104	435	14.339292	89.660708	39.976208	64.023792
lane6193_GTTAGCCT_M00017620_24_M_CD8_T_Cells_plate1_pool2_iTag79_L002_R1#40	104	435	29.113108	74.886892	46.928592	57.071408
lane6193_GTTAGCCT_M00017620_24_M_CD8_T_Cells_plate1_pool2_iTag79_L002_R1#41	104	435	47.363116	56.636884	51.273832	52.726168
lane6193_GTTAGCCT_M00017620_24_M_CD8_T_Cells_plate1_pool2_iTag79_L002_R1#42	104	311	10.428576	93.571424	39.541684	64.458316
lane6193_GTTAGCCT_M00017620_24_M_CD8_T_Cells_plate1_pool2_iTag79_L002_R1#43	104	124	68.220268	35.779732	50.839308	53.160692
lane6193_GTTAGCCT_M00017620_24_M_CD8_T_Cells_plate1_pool2_iTag79_L002_R1#44	104	31	-83.428608	187.428608	31.285728	72.714272
lane6193_GTTAGCCT_M00017620_24_M_CD8_T_Cells_plate1_pool2_iTag79_L002_R1#45	104	435	13.03572	90.96428	40.410732	63.589268
lane6193_GTTAGCCT_M00017620_24_M_CD8_T_Cells_plate1_pool2_iTag79_L002_R1#46	104	375	50.839308	53.160692	52.14288	51.85712
lane6193_GTTAGCCT_M00017620_24_M_CD8_T_Cells_plate1_pool2_iTag79_L002_R1#47	104	198	32.5893	71.4107	49.535736	54.464264
lane6193_GTTAGCCT_M00017620_24_M_CD8_T_Cells_plate1_pool2_iTag79_L002_R1#48	104	435	37.803588	66.196412	49.101212	54.898788
lane6193_GTTAGCCT_M00017620_24_M_CD8_T_Cells_plate1_pool2_iTag79_L002_R1#49	104	435	24.333344	79.666656	41.714304	62.285696
lane6193_GTTAGCCT_M00017620_24_M_CD8_T_Cells_plate1_pool2_iTag79_L002_R1#50	104	132	18.684532	85.315468	47.79764	56.20236
lane6193_GTTAGCCT_M00017620_24_M_CD8_T_Cells_plate1_pool2_iTag79_L002_R1#51	104	43	-64.309552	168.309552	46.494068	57.505932
lane6193_GTTAGCCT_M00017620_24_M_CD8_T_Cells_plate1_pool2_iTag79_L002_R1#52	104	300	49.535736	54.464264	56.48812	47.51188
lane6193_GTTAGCCT_M00017620_24_M_CD8_T_Cells_plate1_pool2_iTag79_L002_R1#53	104	381	60.83336	43.16664	58.226216	45.773784
lane6193_GTTAGCCT_M00017620_24_M_CD8_T_Cells_plate1_pool2_iTag79_L002_R1#54	104	343	25.202392	78.797608	43.017876	60.982124
lane6193_GTTAGCCT_M00017620_24_M_CD8_T_Cells_plate1_pool2_iTag79_L002_R1#55	104	284	36.93454	67.06546	46.928592	57.071408
lane6193_GTTAGCCT_M00017620_24_M_CD8_T_Cells_plate1_pool2_iTag79_L002_R1#56	104	311	51.708356	52.291644	59.095264	44.904736
lane6193_GTTAGCCT_M00017620_24_M_CD8_T_Cells_plate1_pool2_iTag79_L002_R1#57	104	433	59.095264	44.904736	55.619072	48.380928
lane6193_GTTAGCCT_M00017620_24_M_CD8_T_Cells_plate1_pool2_iTag79_L002_R1#58	104	132	40.845256	63.154744	42.583352	61.416648
lane6193_GTTAGCCT_M00017620_24_M_CD8_T_Cells_plate1_pool2_iTag79_L002_R1#59	104	435	40.845256	63.154744	51.273832	52.726168
lane6193_GTTAGCCT_M00017620_24_M_CD8_T_Cells_plate1_pool2_iTag79_L002_R1#60	104	217	26.07144	77.92856	48.232164	55.767836
lane6193_GTTAGCCT_M00017620_24_M_CD8_T_Cells_plate1_pool2_iTag79_L002_R1#61	104	435	52.14288	51.85712	58.66074	45.33926
lane6193_GTTAGCCT_M00017620_24_M_CD8_T_Cells_plate1_pool2_iTag79_L002_R1#62	104	435	26.07144	77.92856	45.62502	58.37498
lane6193_GTTAGCCT_M00017620_24_M_CD8_T_Cells_plate1_pool2_iTag79_L002_R1#63	104	405	23.029772	80.970228	39.541684	64.458316
lane6193_GTTAGCCT_M00017620_24_M_CD8_T_Cells_plate1_pool2_iTag79_L002_R1#64	104	292	53.446452	50.553548	62.571456	41.428544
lane6193_GTTAGCCT_M00017620_24_M_CD8_T_Cells_plate1_pool2_iTag79_L002_R1#65	104	374	37.369064	66.630936	44.321448	59.678552
lane6193_GTTAGCCT_M00017620_24_M_CD8_T_Cells_plate1_pool2_iTag79_L002_R1#66	104	179	31.285728	72.714272	42.583352	61.416648
lane6193_GTTAGCCT_M00017620_24_M_CD8_T_Cells_plate1_pool2_iTag79_L002_R1#67	104	435	46.059544	57.940456	46.494068	57.505932
lane6193_GTTAGCCT_M00017620_24_M_CD8_T_Cells_plate1_pool2_iTag79_L002_R1#68	104	288	30.851204	73.148796	51.273832	52.726168
lane6193_GTTAGCCT_M00017620_24_M_CD8_T_Cells_plate1_pool2_iTag79_L002_R1#69	104	435	46.494068	57.505932	49.101212	54.898788
lane6193_GTTAGCCT_M00017620_24_M_CD8_T_Cells_plate1_pool2_iTag79_L002_R1#70	104	205	55.619072	48.380928	55.184548	48.815452
lane6193_GTTAGCCT_M00017620_24_M_CD8_T_Cells_plate1_pool2_iTag79_L002_R1#71	104	435	16.077388	87.922612	39.976208	64.023792
lane6193_GTTAGCCT_M00017620_24_M_CD8_T_Cells_plate1_pool2_iTag79_L002_R1#72	104	435	33.892872	70.107128	49.535736	54.464264
lane6193_GTTAGCCT_M00017620_24_M_CD8_T_Cells_plate1_pool2_iTag79_L002_R1#73	104	133	21.291676	82.708324	32.5893	71.4107
lane6193_GTTAGCCT_M00017620_24_M_CD8_T_Cells_plate1_pool2_iTag79_L002_R1#74	104	397	44.755972	59.244028	52.14288	51.85712
lane6193_GTTAGCCT_M00017620_24_M_CD8_T_Cells_plate1_pool2_iTag79_L002_R1#75	104	181	40.410732	63.589268	47.79764	56.20236
lane6193_GTTAGCCT_M00017620_24_M_CD8_T_Cells_plate1_pool2_iTag79_L002_R1#76	104	435	39.541684	64.458316	49.97026	54.02974
lane6193_GTTAGCCT_M00017620_24_M_CD8_T_Cells_plate1_pool2_iTag79_L002_R1#77	104	435	43.017876	60.982124	53.446452	50.553548
lane6193_GTTAGCCT_M00017620_24_M_CD8_T_Cells_plate1_pool2_iTag79_L002_R1#78	104	309	53.880976	50.119024	52.577404	51.422596
lane6193_GTTAGCCT_M00017620_24_M_CD8_T_Cells_plate1_pool2_iTag79_L002_R1#79	104	435	56.48812	47.51188	58.226216	45.773784
lane6193_GTTAGCCT_M00017620_24_M_CD8_T_Cells_plate1_pool2_iTag79_L002_R1#80	104	307	45.190496	58.809504	56.053596	47.946404
lane6193_GTTAGCCT_M00017620_24_M_CD8_T_Cells_plate1_pool2_iTag79_L002_R1#81	104	435	35.196444	68.803556	49.97026	54.02974
lane6193_GTTAGCCT_M00017620_24_M_CD8_T_Cells_plate1_pool2_iTag79_L002_R1#82	104	382	35.630968	68.369032	46.494068	57.505932
lane6193_GTTAGCCT_M00017620_24_M_CD8_T_Cells_plate1_pool2_iTag79_L002_R1#83	104	435	53.011928	50.988072	53.880976	50.119024
lane6193_GTTAGCCT_M00017620_24_M_CD8_T_Cells_plate1_pool2_iTag79_L002_R1#84	104	158	53.880976	50.119024	53.446452	50.553548
lane6193_GTTAGCCT_M00017620_24_M_CD8_T_Cells_plate1_pool2_iTag79_L002_R1#85	104	290	36.500016	67.499984	47.79764	56.20236
lane6193_GTTAGCCT_M00017620_24_M_CD8_T_Cells_plate1_pool2_iTag79_L002_R1#86	104	321	54.3155	49.6845	57.791692	46.208308
lane6193_GTTAGCCT_M00017620_24_M_CD8_T_Cells_plate1_pool2_iTag79_L002_R1#87	104	292	56.48812	47.51188	57.791692	46.208308
lane6193_GTTAGCCT_M00017620_24_M_CD8_T_Cells_plate1_pool2_iTag79_L002_R1#88	104	384	25.202392	78.797608	47.363116	56.636884
lane6193_GTTAGCCT_M00017620_24_M_CD8_T_Cells_plate1_pool2_iTag79_L002_R1#89	104	205	68.220268	35.779732	63.00598	40.99402
lane6193_GTTAGCCT_M00017620_24_M_CD8_T_Cells_plate1_pool2_iTag79_L002_R1#90	104	208	46.494068	57.505932	59.529788	44.470212
lane6193_GTTAGCCT_M00017620_24_M_CD8_T_Cells_plate1_pool2_iTag79_L002_R1#91	104	435	30.41668	73.58332	43.886924	60.113076
lane6193_GTTAGCCT_M00017620_24_M_CD8_T_Cells_plate1_pool2_iTag79_L002_R1#92	104	171	54.750024	49.249976	56.922644	47.077356
lane6193_GTTAGCCT_M00017620_24_M_CD8_T_Cells_plate1_pool2_iTag79_L002_R1#93	104	350	22.595248	81.404752	43.886924	60.113076
lane6193_GTTAGCCT_M00017620_24_M_CD8_T_Cells_plate1_pool2_iTag79_L002_R1#94	104	411	26.505964	77.494036	43.886924	60.113076
lane6193_GTTAGCCT_M00017620_24_M_CD8_T_Cells_plate1_pool2_iTag79_L002_R1#95	104	308	42.583352	61.416648	55.184548	48.815452
lane6193_GTTAGCCT_M00017620_24_M_CD8_T_Cells_plate1_pool2_iTag79_L002_R1#96	104	215	31.720252	72.279748	44.755972	59.244028
lane6193_GTTAGCCT_M00017620_24_M_CD8_T_Cells_plate1_pool2_iTag79_L002_R1#97	104	188	68.220268	35.779732	58.66074	45.33926
lane6193_GTTAGCCT_M00017620_24_M_CD8_T_Cells_plate1_pool2_iTag79_L002_R1#98	104	151	43.886924	60.113076	49.101212	54.898788
lane6193_GTTAGCCT_M00017620_24_M_CD8_T_Cells_plate1_pool2_iTag79_L002_R1#99	104	102	34.327396	69.672604	44.321448	59.678552
lane6193_GTTAGCCT_M00017620_24_M_CD8_T_Cells_plate1_pool2_iTag79_L002_R1#100	104	435	34.327396	69.672604	42.148828	61.851172
lane6196_TTCGCACC_M00018752_6_M_CD8_T_Cells_plate1_pool5_iTag55_L005_R1#1	26	362	31.720252	5.720252	44.321448	18.321448
lane6196_TTCGCACC_M00018752_6_M_CD8_T_Cells_plate1_pool5_iTag55_L005_R1#2	26	202	6.083336	19.916664	40.410732	14.410732
lane6196_TTCGCACC_M00018752_6_M_CD8_T_Cells_plate1_pool5_iTag55_L005_R1#3	26	52	-55.619072	81.619072	19.119056	6.880944
lane6196_TTCGCACC_M00018752_6_M_CD8_T_Cells_plate1_pool5_iTag55_L005_R1#4	26	242	28.678584	2.678584	44.755972	18.755972
lane6196_TTCGCACC_M00018752_6_M_CD8_T_Cells_plate1_pool5_iTag55_L005_R1#5	26	158	27.375012	1.375012	42.583352	16.583352
lane6196_TTCGCACC_M00018752_6_M_CD8_T_Cells_plate1_pool5_iTag55_L005_R1#6	26	372	36.065492	10.065492	50.404784	24.404784
lane6196_TTCGCACC_M00018752_6_M_CD8_T_Cells_plate1_pool5_iTag55_L005_R1#7	26	449	10.8631	15.1369	42.148828	16.148828
lane6196_TTCGCACC_M00018752_6_M_CD8_T_Cells_plate1_pool5_iTag55_L005_R1#8	26	329	7.821432	18.178568	42.148828	16.148828
lane6196_TTCGCACC_M00018752_6_M_CD8_T_Cells_plate1_pool5_iTag55_L005_R1#9	26	444	35.196444	9.196444	45.190496	19.190496
lane6196_TTCGCACC_M00018752_6_M_CD8_T_Cells_plate1_pool5_iTag55_L005_R1#10	26	238	23.464296	2.535704	43.886924	17.886924
lane6196_TTCGCACC_M00018752_6_M_CD8_T_Cells_plate1_pool5_iTag55_L005_R1#11	26	356	27.809536	1.809536	43.886924	17.886924
lane6196_TTCGCACC_M00018752_6_M_CD8_T_Cells_plate1_pool5_iTag55_L005_R1#12	26	98	25.202392	0.797607999999997	48.232164	22.232164
lane6196_TTCGCACC_M00018752_6_M_CD8_T_Cells_plate1_pool5_iTag55_L005_R1#13	26	62	13.470244	12.529756	38.672636	12.672636
lane6196_TTCGCACC_M00018752_6_M_CD8_T_Cells_plate1_pool5_iTag55_L005_R1#14	26	270	43.017876	17.017876	57.357168	31.357168
lane6196_TTCGCACC_M00018752_6_M_CD8_T_Cells_plate1_pool5_iTag55_L005_R1#15	26	207	43.4524	17.4524	53.446452	27.446452
lane6196_TTCGCACC_M00018752_6_M_CD8_T_Cells_plate1_pool5_iTag55_L005_R1#16	26	164	18.250008	7.749992	32.154776	6.15477600000001
lane6196_TTCGCACC_M00018752_6_M_CD8_T_Cells_plate1_pool5_iTag55_L005_R1#17	26	141	18.684532	7.315468	40.845256	14.845256
lane6196_TTCGCACC_M00018752_6_M_CD8_T_Cells_plate1_pool5_iTag55_L005_R1#18	26	449	20.857152	5.142848	41.714304	15.714304
lane6196_TTCGCACC_M00018752_6_M_CD8_T_Cells_plate1_pool5_iTag55_L005_R1#19	26	449	25.636916	0.363083999999997	46.928592	20.928592
lane6196_TTCGCACC_M00018752_6_M_CD8_T_Cells_plate1_pool5_iTag55_L005_R1#20	26	313	4.34524	21.65476	46.059544	20.059544
lane6196_TTCGCACC_M00018752_6_M_CD8_T_Cells_plate1_pool5_iTag55_L005_R1#21	26	366	23.89882	2.10118	43.886924	17.886924
lane6196_TTCGCACC_M00018752_6_M_CD8_T_Cells_plate1_pool5_iTag55_L005_R1#22	26	449	1.738096	24.261904	37.803588	11.803588
lane6196_TTCGCACC_M00018752_6_M_CD8_T_Cells_plate1_pool5_iTag55_L005_R1#23	26	372	12.166672	13.833328	43.4524	17.4524
lane6196_TTCGCACC_M00018752_6_M_CD8_T_Cells_plate1_pool5_iTag55_L005_R1#24	26	399	30.41668	4.41668	45.62502	19.62502
lane6196_TTCGCACC_M00018752_6_M_CD8_T_Cells_plate1_pool5_iTag55_L005_R1#25	26	205	19.55358	6.44642	45.62502	19.62502
lane6196_TTCGCACC_M00018752_6_M_CD8_T_Cells_plate1_pool5_iTag55_L005_R1#26	26	149	21.7262	4.2738	45.190496	19.190496
lane6196_TTCGCACC_M00018752_6_M_CD8_T_Cells_plate1_pool5_iTag55_L005_R1#27	26	449	30.851204	4.851204	44.321448	18.321448
lane6196_TTCGCACC_M00018752_6_M_CD8_T_Cells_plate1_pool5_iTag55_L005_R1#28	26	449	26.505964	0.505964000000002	46.059544	20.059544
lane6196_TTCGCACC_M00018752_6_M_CD8_T_Cells_plate1_pool5_iTag55_L005_R1#29	26	449	13.904768	12.095232	38.672636	12.672636
lane6196_TTCGCACC_M00018752_6_M_CD8_T_Cells_plate1_pool5_iTag55_L005_R1#30	26	449	26.07144	0.0714400000000026	48.232164	22.232164
lane6196_TTCGCACC_M00018752_6_M_CD8_T_Cells_plate1_pool5_iTag55_L005_R1#31	26	449	21.291676	4.708324	46.928592	20.928592
lane6196_TTCGCACC_M00018752_6_M_CD8_T_Cells_plate1_pool5_iTag55_L005_R1#32	26	333	32.154776	6.15477600000001	44.755972	18.755972
lane6196_TTCGCACC_M00018752_6_M_CD8_T_Cells_plate1_pool5_iTag55_L005_R1#33	26	449	8.255956	17.744044	39.541684	13.541684
lane6196_TTCGCACC_M00018752_6_M_CD8_T_Cells_plate1_pool5_iTag55_L005_R1#34	26	449	26.505964	0.505964000000002	46.059544	20.059544
lane6196_TTCGCACC_M00018752_6_M_CD8_T_Cells_plate1_pool5_iTag55_L005_R1#35	26	449	32.5893	6.5893	48.666688	22.666688
lane6196_TTCGCACC_M00018752_6_M_CD8_T_Cells_plate1_pool5_iTag55_L005_R1#36	26	201	-6.083336	32.083336	39.10716	13.10716
lane6196_TTCGCACC_M00018752_6_M_CD8_T_Cells_plate1_pool5_iTag55_L005_R1#37	26	154	26.07144	0.0714400000000026	39.541684	13.541684
lane6196_TTCGCACC_M00018752_6_M_CD8_T_Cells_plate1_pool5_iTag55_L005_R1#38	26	449	31.285728	5.285728	45.62502	19.62502
lane6196_TTCGCACC_M00018752_6_M_CD8_T_Cells_plate1_pool5_iTag55_L005_R1#39	26	449	26.505964	0.505964000000002	43.017876	17.017876
lane6196_TTCGCACC_M00018752_6_M_CD8_T_Cells_plate1_pool5_iTag55_L005_R1#40	26	400	34.327396	8.32739600000001	49.101212	23.101212
lane6196_TTCGCACC_M00018752_6_M_CD8_T_Cells_plate1_pool5_iTag55_L005_R1#41	26	337	28.678584	2.678584	38.672636	12.672636
lane6196_TTCGCACC_M00018752_6_M_CD8_T_Cells_plate1_pool5_iTag55_L005_R1#42	26	449	29.547632	3.547632	50.404784	24.404784
lane6196_TTCGCACC_M00018752_6_M_CD8_T_Cells_plate1_pool5_iTag55_L005_R1#43	26	449	20.422628	5.577372	43.886924	17.886924
lane6196_TTCGCACC_M00018752_6_M_CD8_T_Cells_plate1_pool5_iTag55_L005_R1#44	26	394	9.125004	16.874996	46.059544	20.059544
lane6196_TTCGCACC_M00018752_6_M_CD8_T_Cells_plate1_pool5_iTag55_L005_R1#45	26	107	80.821464	54.821464	62.571456	36.571456
lane6196_TTCGCACC_M00018752_6_M_CD8_T_Cells_plate1_pool5_iTag55_L005_R1#46	26	352	35.196444	9.196444	52.577404	26.577404
lane6196_TTCGCACC_M00018752_6_M_CD8_T_Cells_plate1_pool5_iTag55_L005_R1#47	26	56	-84.73218	110.73218	28.24406	2.24406
lane6196_TTCGCACC_M00018752_6_M_CD8_T_Cells_plate1_pool5_iTag55_L005_R1#48	26	353	21.291676	4.708324	39.10716	13.10716
lane6196_TTCGCACC_M00018752_6_M_CD8_T_Cells_plate1_pool5_iTag55_L005_R1#49	26	255	-21.291676	47.291676	36.93454	10.93454
lane6196_TTCGCACC_M00018752_6_M_CD8_T_Cells_plate1_pool5_iTag55_L005_R1#50	26	449	16.077388	9.922612	39.541684	13.541684
lane6196_TTCGCACC_M00018752_6_M_CD8_T_Cells_plate1_pool5_iTag55_L005_R1#51	26	326	24.333344	1.666656	43.886924	17.886924
lane6196_TTCGCACC_M00018752_6_M_CD8_T_Cells_plate1_pool5_iTag55_L005_R1#52	26	449	-2.607144	28.607144	32.154776	6.15477600000001
lane6196_TTCGCACC_M00018752_6_M_CD8_T_Cells_plate1_pool5_iTag55_L005_R1#53	26	386	32.5893	6.5893	47.79764	21.79764
lane6196_TTCGCACC_M00018752_6_M_CD8_T_Cells_plate1_pool5_iTag55_L005_R1#54	26	449	13.904768	12.095232	41.27978	15.27978
lane6196_TTCGCACC_M00018752_6_M_CD8_T_Cells_plate1_pool5_iTag55_L005_R1#55	26	449	18.684532	7.315468	45.62502	19.62502
lane6196_TTCGCACC_M00018752_6_M_CD8_T_Cells_plate1_pool5_iTag55_L005_R1#56	26	449	31.720252	5.720252	49.101212	23.101212
lane6196_TTCGCACC_M00018752_6_M_CD8_T_Cells_plate1_pool5_iTag55_L005_R1#57	26	210	13.03572	12.96428	47.363116	21.363116
lane6196_TTCGCACC_M00018752_6_M_CD8_T_Cells_plate1_pool5_iTag55_L005_R1#58	26	123	29.547632	3.547632	43.886924	17.886924
lane6196_TTCGCACC_M00018752_6_M_CD8_T_Cells_plate1_pool5_iTag55_L005_R1#59	26	449	26.505964	0.505964000000002	41.27978	15.27978
lane6196_TTCGCACC_M00018752_6_M_CD8_T_Cells_plate1_pool5_iTag55_L005_R1#60	26	202	-15.642864	41.642864	33.892872	7.892872
lane6196_TTCGCACC_M00018752_6_M_CD8_T_Cells_plate1_pool5_iTag55_L005_R1#61	26	271	21.7262	4.2738	44.321448	18.321448
lane6196_TTCGCACC_M00018752_6_M_CD8_T_Cells_plate1_pool5_iTag55_L005_R1#62	26	324	-6.083336	32.083336	35.630968	9.630968
lane6196_TTCGCACC_M00018752_6_M_CD8_T_Cells_plate1_pool5_iTag55_L005_R1#63	26	410	17.38096	8.61904	43.886924	17.886924
lane6196_TTCGCACC_M00018752_6_M_CD8_T_Cells_plate1_pool5_iTag55_L005_R1#64	26	298	32.154776	6.15477600000001	44.755972	18.755972
lane6196_TTCGCACC_M00018752_6_M_CD8_T_Cells_plate1_pool5_iTag55_L005_R1#65	26	449	26.07144	0.0714400000000026	42.583352	16.583352
lane6196_TTCGCACC_M00018752_6_M_CD8_T_Cells_plate1_pool5_iTag55_L005_R1#66	26	228	-55.184548	81.184548	43.017876	17.017876
lane6196_TTCGCACC_M00018752_6_M_CD8_T_Cells_plate1_pool5_iTag55_L005_R1#67	26	449	33.458348	7.458348	49.97026	23.97026
lane6196_TTCGCACC_M00018752_6_M_CD8_T_Cells_plate1_pool5_iTag55_L005_R1#68	26	327	36.065492	10.065492	43.4524	17.4524
lane6196_TTCGCACC_M00018752_6_M_CD8_T_Cells_plate1_pool5_iTag55_L005_R1#69	26	449	18.684532	7.315468	42.148828	16.148828
lane6196_TTCGCACC_M00018752_6_M_CD8_T_Cells_plate1_pool5_iTag55_L005_R1#70	26	449	32.154776	6.15477600000001	49.101212	23.101212
lane6196_TTCGCACC_M00018752_6_M_CD8_T_Cells_plate1_pool5_iTag55_L005_R1#71	26	438	29.982156	3.982156	48.232164	22.232164
lane6196_TTCGCACC_M00018752_6_M_CD8_T_Cells_plate1_pool5_iTag55_L005_R1#72	26	400	11.297624	14.702376	39.541684	13.541684
lane6196_TTCGCACC_M00018752_6_M_CD8_T_Cells_plate1_pool5_iTag55_L005_R1#73	26	347	-3.041668	29.041668	39.541684	13.541684
lane6196_TTCGCACC_M00018752_6_M_CD8_T_Cells_plate1_pool5_iTag55_L005_R1#74	26	226	-11.297624	37.297624	24.333344	1.666656
lane6196_TTCGCACC_M00018752_6_M_CD8_T_Cells_plate1_pool5_iTag55_L005_R1#75	26	143	46.494068	20.494068	55.619072	29.619072
lane6196_TTCGCACC_M00018752_6_M_CD8_T_Cells_plate1_pool5_iTag55_L005_R1#76	26	221	32.154776	6.15477600000001	48.232164	22.232164
lane6196_TTCGCACC_M00018752_6_M_CD8_T_Cells_plate1_pool5_iTag55_L005_R1#77	26	386	13.03572	12.96428	41.714304	15.714304
lane6196_TTCGCACC_M00018752_6_M_CD8_T_Cells_plate1_pool5_iTag55_L005_R1#78	26	321	-13.904768	39.904768	46.059544	20.059544
lane6196_TTCGCACC_M00018752_6_M_CD8_T_Cells_plate1_pool5_iTag55_L005_R1#79	26	199	7.386908	18.613092	38.238112	12.238112
lane6196_TTCGCACC_M00018752_6_M_CD8_T_Cells_plate1_pool5_iTag55_L005_R1#80	26	449	15.642864	10.357136	45.190496	19.190496
lane6196_TTCGCACC_M00018752_6_M_CD8_T_Cells_plate1_pool5_iTag55_L005_R1#81	26	111	-2.17262	28.17262	21.7262	4.2738
lane6196_TTCGCACC_M00018752_6_M_CD8_T_Cells_plate1_pool5_iTag55_L005_R1#82	26	109	-1.303572	27.303572	31.720252	5.720252
lane6196_TTCGCACC_M00018752_6_M_CD8_T_Cells_plate1_pool5_iTag55_L005_R1#83	26	449	-13.470244	39.470244	42.583352	16.583352
lane6196_TTCGCACC_M00018752_6_M_CD8_T_Cells_plate1_pool5_iTag55_L005_R1#84	26	382	40.845256	14.845256	50.404784	24.404784
lane6196_TTCGCACC_M00018752_6_M_CD8_T_Cells_plate1_pool5_iTag55_L005_R1#85	26	449	4.779764	21.220236	32.5893	6.5893
lane6196_TTCGCACC_M00018752_6_M_CD8_T_Cells_plate1_pool5_iTag55_L005_R1#86	26	344	16.511912	9.488088	33.023824	7.023824
lane6196_TTCGCACC_M00018752_6_M_CD8_T_Cells_plate1_pool5_iTag55_L005_R1#87	26	418	19.55358	6.44642	42.148828	16.148828
lane6196_TTCGCACC_M00018752_6_M_CD8_T_Cells_plate1_pool5_iTag55_L005_R1#88	26	449	28.678584	2.678584	46.494068	20.494068
lane6196_TTCGCACC_M00018752_6_M_CD8_T_Cells_plate1_pool5_iTag55_L005_R1#89	26	261	9.994052	16.005948	36.93454	10.93454
lane6196_TTCGCACC_M00018752_6_M_CD8_T_Cells_plate1_pool5_iTag55_L005_R1#90	26	449	9.559528	16.440472	38.672636	12.672636
lane6196_TTCGCACC_M00018752_6_M_CD8_T_Cells_plate1_pool5_iTag55_L005_R1#91	26	259	5.214288	20.785712	40.845256	14.845256
lane6196_TTCGCACC_M00018752_6_M_CD8_T_Cells_plate1_pool5_iTag55_L005_R1#92	26	368	34.327396	8.32739600000001	47.79764	21.79764
lane6196_TTCGCACC_M00018752_6_M_CD8_T_Cells_plate1_pool5_iTag55_L005_R1#93	26	80	25.636916	0.363083999999997	43.4524	17.4524
lane6196_TTCGCACC_M00018752_6_M_CD8_T_Cells_plate1_pool5_iTag55_L005_R1#94	26	145	47.363116	21.363116	54.3155	28.3155
lane6196_TTCGCACC_M00018752_6_M_CD8_T_Cells_plate1_pool5_iTag55_L005_R1#95	26	158	13.904768	12.095232	47.363116	21.363116
lane6196_TTCGCACC_M00018752_6_M_CD8_T_Cells_plate1_pool5_iTag55_L005_R1#96	26	449	20.857152	5.142848	43.017876	17.017876
lane6196_TTCGCACC_M00018752_6_M_CD8_T_Cells_plate1_pool5_iTag55_L005_R1#97	26	287	16.511912	9.488088	46.494068	20.494068
lane6196_TTCGCACC_M00018752_6_M_CD8_T_Cells_plate1_pool5_iTag55_L005_R1#98	26	286	14.773816	11.226184	38.238112	12.238112
lane6196_TTCGCACC_M00018752_6_M_CD8_T_Cells_plate1_pool5_iTag55_L005_R1#99	26	289	8.69048	17.30952	36.93454	10.93454
lane6196_TTCGCACC_M00018752_6_M_CD8_T_Cells_plate1_pool5_iTag55_L005_R1#100	26	246	29.113108	3.113108	43.886924	17.886924
lane6198_TACTAGTC_M05-20526_3_M_CD8_T_Cells_plate1_pool7_iTag47_L007_R1#1	13	169	-56.48812	69.48812	23.029772	10.029772
lane6198_TACTAGTC_M05-20526_3_M_CD8_T_Cells_plate1_pool7_iTag47_L007_R1#2	13	407	-17.38096	30.38096	27.375012	14.375012
lane6198_TACTAGTC_M05-20526_3_M_CD8_T_Cells_plate1_pool7_iTag47_L007_R1#3	13	59	33.458348	20.458348	32.154776	19.154776
lane6198_TACTAGTC_M05-20526_3_M_CD8_T_Cells_plate1_pool7_iTag47_L007_R1#4	13	378	-49.101212	62.101212	21.7262	8.7262
lane6198_TACTAGTC_M05-20526_3_M_CD8_T_Cells_plate1_pool7_iTag47_L007_R1#5	13	231	-21.7262	34.7262	23.89882	10.89882
lane6198_TACTAGTC_M05-20526_3_M_CD8_T_Cells_plate1_pool7_iTag47_L007_R1#6	13	512	-19.55358	32.55358	28.24406	15.24406
lane6198_TACTAGTC_M05-20526_3_M_CD8_T_Cells_plate1_pool7_iTag47_L007_R1#7	13	424	-25.202392	38.202392	24.767868	11.767868
lane6198_TACTAGTC_M05-20526_3_M_CD8_T_Cells_plate1_pool7_iTag47_L007_R1#8	13	341	-25.636916	38.636916	26.07144	13.07144
lane6198_TACTAGTC_M05-20526_3_M_CD8_T_Cells_plate1_pool7_iTag47_L007_R1#9	13	400	-31.285728	44.285728	25.636916	12.636916
lane6198_TACTAGTC_M05-20526_3_M_CD8_T_Cells_plate1_pool7_iTag47_L007_R1#10	13	402	-13.904768	26.904768	26.940488	13.940488
lane6198_TACTAGTC_M05-20526_3_M_CD8_T_Cells_plate1_pool7_iTag47_L007_R1#11	13	409	-30.41668	43.41668	29.113108	16.113108
lane6198_TACTAGTC_M05-20526_3_M_CD8_T_Cells_plate1_pool7_iTag47_L007_R1#12	13	342	-24.333344	37.333344	24.767868	11.767868
lane6198_TACTAGTC_M05-20526_3_M_CD8_T_Cells_plate1_pool7_iTag47_L007_R1#13	13	512	-14.773816	27.773816	26.07144	13.07144
lane6198_TACTAGTC_M05-20526_3_M_CD8_T_Cells_plate1_pool7_iTag47_L007_R1#14	13	199	-26.07144	39.07144	25.202392	12.202392
lane6198_TACTAGTC_M05-20526_3_M_CD8_T_Cells_plate1_pool7_iTag47_L007_R1#15	13	442	-9.125004	22.125004	30.851204	17.851204
lane6198_TACTAGTC_M05-20526_3_M_CD8_T_Cells_plate1_pool7_iTag47_L007_R1#16	13	132	-66.047648	79.047648	11.297624	1.702376
lane6198_TACTAGTC_M05-20526_3_M_CD8_T_Cells_plate1_pool7_iTag47_L007_R1#17	13	123	-14.773816	27.773816	34.76192	21.76192
lane6198_TACTAGTC_M05-20526_3_M_CD8_T_Cells_plate1_pool7_iTag47_L007_R1#18	13	512	-15.642864	28.642864	27.809536	14.809536
lane6198_TACTAGTC_M05-20526_3_M_CD8_T_Cells_plate1_pool7_iTag47_L007_R1#19	13	194	-47.79764	60.79764	31.285728	18.285728
lane6198_TACTAGTC_M05-20526_3_M_CD8_T_Cells_plate1_pool7_iTag47_L007_R1#20	13	512	-21.291676	34.291676	29.113108	16.113108
lane6198_TACTAGTC_M05-20526_3_M_CD8_T_Cells_plate1_pool7_iTag47_L007_R1#21	13	512	-46.928592	59.928592	29.547632	16.547632
lane6198_TACTAGTC_M05-20526_3_M_CD8_T_Cells_plate1_pool7_iTag47_L007_R1#22	13	384	-20.857152	33.857152	31.285728	18.285728
lane6198_TACTAGTC_M05-20526_3_M_CD8_T_Cells_plate1_pool7_iTag47_L007_R1#23	13	512	-11.732148	24.732148	23.464296	10.464296
lane6198_TACTAGTC_M05-20526_3_M_CD8_T_Cells_plate1_pool7_iTag47_L007_R1#24	13	512	-27.809536	40.809536	23.029772	10.029772
lane6198_TACTAGTC_M05-20526_3_M_CD8_T_Cells_plate1_pool7_iTag47_L007_R1#25	13	261	-51.708356	64.708356	35.630968	22.630968
lane6198_TACTAGTC_M05-20526_3_M_CD8_T_Cells_plate1_pool7_iTag47_L007_R1#26	13	512	-21.291676	34.291676	29.982156	16.982156
lane6198_TACTAGTC_M05-20526_3_M_CD8_T_Cells_plate1_pool7_iTag47_L007_R1#27	13	490	-3.910716	16.910716	33.023824	20.023824
lane6198_TACTAGTC_M05-20526_3_M_CD8_T_Cells_plate1_pool7_iTag47_L007_R1#28	13	204	0.869048	12.130952	27.375012	14.375012
lane6198_TACTAGTC_M05-20526_3_M_CD8_T_Cells_plate1_pool7_iTag47_L007_R1#29	13	326	-2.607144	15.607144	23.029772	10.029772
lane6198_TACTAGTC_M05-20526_3_M_CD8_T_Cells_plate1_pool7_iTag47_L007_R1#30	13	155	2.17262	10.82738	32.154776	19.154776
lane6198_TACTAGTC_M05-20526_3_M_CD8_T_Cells_plate1_pool7_iTag47_L007_R1#31	13	270	6.51786	6.48214	30.41668	17.41668
lane6198_TACTAGTC_M05-20526_3_M_CD8_T_Cells_plate1_pool7_iTag47_L007_R1#32	13	512	-30.851204	43.851204	29.982156	16.982156
lane6198_TACTAGTC_M05-20526_3_M_CD8_T_Cells_plate1_pool7_iTag47_L007_R1#33	13	497	-11.732148	24.732148	32.5893	19.5893
lane6198_TACTAGTC_M05-20526_3_M_CD8_T_Cells_plate1_pool7_iTag47_L007_R1#34	13	390	-27.809536	40.809536	31.285728	18.285728
lane6198_TACTAGTC_M05-20526_3_M_CD8_T_Cells_plate1_pool7_iTag47_L007_R1#35	13	234	-56.48812	69.48812	23.89882	10.89882
lane6198_TACTAGTC_M05-20526_3_M_CD8_T_Cells_plate1_pool7_iTag47_L007_R1#36	13	512	-17.815484	30.815484	25.636916	12.636916
lane6198_TACTAGTC_M05-20526_3_M_CD8_T_Cells_plate1_pool7_iTag47_L007_R1#37	13	512	-15.20834	28.20834	28.24406	15.24406
lane6198_TACTAGTC_M05-20526_3_M_CD8_T_Cells_plate1_pool7_iTag47_L007_R1#38	13	512	-24.767868	37.767868	31.285728	18.285728
lane6198_TACTAGTC_M05-20526_3_M_CD8_T_Cells_plate1_pool7_iTag47_L007_R1#39	13	201	14.773816	1.773816	36.065492	23.065492
lane6198_TACTAGTC_M05-20526_3_M_CD8_T_Cells_plate1_pool7_iTag47_L007_R1#40	13	482	-21.291676	34.291676	26.505964	13.505964
lane6198_TACTAGTC_M05-20526_3_M_CD8_T_Cells_plate1_pool7_iTag47_L007_R1#41	13	512	-16.077388	29.077388	23.89882	10.89882
lane6198_TACTAGTC_M05-20526_3_M_CD8_T_Cells_plate1_pool7_iTag47_L007_R1#42	13	492	-18.250008	31.250008	26.505964	13.505964
lane6198_TACTAGTC_M05-20526_3_M_CD8_T_Cells_plate1_pool7_iTag47_L007_R1#43	13	301	-23.464296	36.464296	25.202392	12.202392
lane6198_TACTAGTC_M05-20526_3_M_CD8_T_Cells_plate1_pool7_iTag47_L007_R1#44	13	294	-69.52384	82.52384	21.291676	8.291676
lane6198_TACTAGTC_M05-20526_3_M_CD8_T_Cells_plate1_pool7_iTag47_L007_R1#45	13	487	-0.869048	13.869048	28.24406	15.24406
lane6198_TACTAGTC_M05-20526_3_M_CD8_T_Cells_plate1_pool7_iTag47_L007_R1#46	13	512	-86.9048	99.9048	23.464296	10.464296
lane6198_TACTAGTC_M05-20526_3_M_CD8_T_Cells_plate1_pool7_iTag47_L007_R1#47	13	512	-25.202392	38.202392	30.851204	17.851204
lane6198_TACTAGTC_M05-20526_3_M_CD8_T_Cells_plate1_pool7_iTag47_L007_R1#48	13	512	-49.535736	62.535736	27.375012	14.375012
lane6198_TACTAGTC_M05-20526_3_M_CD8_T_Cells_plate1_pool7_iTag47_L007_R1#49	13	394	-44.755972	57.755972	30.851204	17.851204
lane6198_TACTAGTC_M05-20526_3_M_CD8_T_Cells_plate1_pool7_iTag47_L007_R1#50	13	199	-69.958364	82.958364	18.684532	5.684532
lane6198_TACTAGTC_M05-20526_3_M_CD8_T_Cells_plate1_pool7_iTag47_L007_R1#51	13	512	-19.55358	32.55358	25.202392	12.202392
lane6198_TACTAGTC_M05-20526_3_M_CD8_T_Cells_plate1_pool7_iTag47_L007_R1#52	13	378	-26.940488	39.940488	28.24406	15.24406
lane6198_TACTAGTC_M05-20526_3_M_CD8_T_Cells_plate1_pool7_iTag47_L007_R1#53	13	161	-20.857152	33.857152	18.250008	5.250008
lane6198_TACTAGTC_M05-20526_3_M_CD8_T_Cells_plate1_pool7_iTag47_L007_R1#54	13	172	-86.9048	99.9048	35.196444	22.196444
lane6198_TACTAGTC_M05-20526_3_M_CD8_T_Cells_plate1_pool7_iTag47_L007_R1#55	13	512	-25.636916	38.636916	37.803588	24.803588
lane6198_TACTAGTC_M05-20526_3_M_CD8_T_Cells_plate1_pool7_iTag47_L007_R1#56	13	158	-29.113108	42.113108	27.375012	14.375012
lane6198_TACTAGTC_M05-20526_3_M_CD8_T_Cells_plate1_pool7_iTag47_L007_R1#57	13	392	-20.857152	33.857152	29.982156	16.982156
lane6198_TACTAGTC_M05-20526_3_M_CD8_T_Cells_plate1_pool7_iTag47_L007_R1#58	13	387	-8.69048	21.69048	32.154776	19.154776
lane6198_TACTAGTC_M05-20526_3_M_CD8_T_Cells_plate1_pool7_iTag47_L007_R1#59	13	290	-86.9048	99.9048	18.684532	5.684532
lane6198_TACTAGTC_M05-20526_3_M_CD8_T_Cells_plate1_pool7_iTag47_L007_R1#60	13	512	-85.166704	98.166704	27.809536	14.809536
lane6198_TACTAGTC_M05-20526_3_M_CD8_T_Cells_plate1_pool7_iTag47_L007_R1#61	13	503	-16.946436	29.946436	26.940488	13.940488
lane6198_TACTAGTC_M05-20526_3_M_CD8_T_Cells_plate1_pool7_iTag47_L007_R1#62	13	136	-79.952416	92.952416	23.029772	10.029772
lane6198_TACTAGTC_M05-20526_3_M_CD8_T_Cells_plate1_pool7_iTag47_L007_R1#63	13	50	15.20834	2.20834	32.5893	19.5893
lane6198_TACTAGTC_M05-20526_3_M_CD8_T_Cells_plate1_pool7_iTag47_L007_R1#64	13	188	9.994052	3.005948	36.500016	23.500016
lane6198_TACTAGTC_M05-20526_3_M_CD8_T_Cells_plate1_pool7_iTag47_L007_R1#65	13	135	-33.892872	46.892872	23.89882	10.89882
lane6198_TACTAGTC_M05-20526_3_M_CD8_T_Cells_plate1_pool7_iTag47_L007_R1#66	13	269	-30.851204	43.851204	27.809536	14.809536
lane6198_TACTAGTC_M05-20526_3_M_CD8_T_Cells_plate1_pool7_iTag47_L007_R1#67	13	282	-10.8631	23.8631	30.851204	17.851204
lane6198_TACTAGTC_M05-20526_3_M_CD8_T_Cells_plate1_pool7_iTag47_L007_R1#68	13	389	-16.077388	29.077388	22.160724	9.160724
lane6198_TACTAGTC_M05-20526_3_M_CD8_T_Cells_plate1_pool7_iTag47_L007_R1#69	13	233	-15.642864	28.642864	31.285728	18.285728
lane6198_TACTAGTC_M05-20526_3_M_CD8_T_Cells_plate1_pool7_iTag47_L007_R1#70	13	304	-50.839308	63.839308	34.327396	21.327396
lane6198_TACTAGTC_M05-20526_3_M_CD8_T_Cells_plate1_pool7_iTag47_L007_R1#71	13	224	-30.41668	43.41668	11.297624	1.702376
lane6198_TACTAGTC_M05-20526_3_M_CD8_T_Cells_plate1_pool7_iTag47_L007_R1#72	13	386	-56.922644	69.922644	26.505964	13.505964
lane6198_TACTAGTC_M05-20526_3_M_CD8_T_Cells_plate1_pool7_iTag47_L007_R1#73	13	156	-20.422628	33.422628	34.76192	21.76192
lane6198_TACTAGTC_M05-20526_3_M_CD8_T_Cells_plate1_pool7_iTag47_L007_R1#74	13	193	-63.00598	76.00598	25.636916	12.636916
lane6198_TACTAGTC_M05-20526_3_M_CD8_T_Cells_plate1_pool7_iTag47_L007_R1#75	13	287	-8.69048	21.69048	26.07144	13.07144
lane6198_TACTAGTC_M05-20526_3_M_CD8_T_Cells_plate1_pool7_iTag47_L007_R1#76	13	394	-56.48812	69.48812	30.851204	17.851204
lane6198_TACTAGTC_M05-20526_3_M_CD8_T_Cells_plate1_pool7_iTag47_L007_R1#77	13	217	-32.154776	45.154776	23.89882	10.89882
lane6198_TACTAGTC_M05-20526_3_M_CD8_T_Cells_plate1_pool7_iTag47_L007_R1#78	13	214	18.250008	5.250008	30.851204	17.851204
lane6198_TACTAGTC_M05-20526_3_M_CD8_T_Cells_plate1_pool7_iTag47_L007_R1#79	13	196	-86.9048	99.9048	29.982156	16.982156
lane6198_TACTAGTC_M05-20526_3_M_CD8_T_Cells_plate1_pool7_iTag47_L007_R1#80	13	131	-30.41668	43.41668	7.821432	5.178568
lane6198_TACTAGTC_M05-20526_3_M_CD8_T_Cells_plate1_pool7_iTag47_L007_R1#81	13	157	-34.327396	47.327396	14.339292	1.339292
lane6198_TACTAGTC_M05-20526_3_M_CD8_T_Cells_plate1_pool7_iTag47_L007_R1#82	13	438	-8.255956	21.255956	27.809536	14.809536
lane6198_TACTAGTC_M05-20526_3_M_CD8_T_Cells_plate1_pool7_iTag47_L007_R1#83	13	512	-52.14288	65.14288	22.595248	9.595248
lane6198_TACTAGTC_M05-20526_3_M_CD8_T_Cells_plate1_pool7_iTag47_L007_R1#84	13	512	-19.988104	32.988104	31.720252	18.720252
lane6198_TACTAGTC_M05-20526_3_M_CD8_T_Cells_plate1_pool7_iTag47_L007_R1#85	13	512	-86.9048	99.9048	25.636916	12.636916
lane6198_TACTAGTC_M05-20526_3_M_CD8_T_Cells_plate1_pool7_iTag47_L007_R1#86	13	512	-19.988104	32.988104	29.113108	16.113108
lane6198_TACTAGTC_M05-20526_3_M_CD8_T_Cells_plate1_pool7_iTag47_L007_R1#87	13	512	-26.07144	39.07144	28.24406	15.24406
lane6198_TACTAGTC_M05-20526_3_M_CD8_T_Cells_plate1_pool7_iTag47_L007_R1#88	13	81	-25.636916	38.636916	12.601196	0.398803999999998
lane6198_TACTAGTC_M05-20526_3_M_CD8_T_Cells_plate1_pool7_iTag47_L007_R1#89	13	512	-11.732148	24.732148	28.678584	15.678584
lane6198_TACTAGTC_M05-20526_3_M_CD8_T_Cells_plate1_pool7_iTag47_L007_R1#90	13	203	-48.232164	61.232164	25.202392	12.202392
lane6198_TACTAGTC_M05-20526_3_M_CD8_T_Cells_plate1_pool7_iTag47_L007_R1#91	13	512	-86.9048	99.9048	26.940488	13.940488
lane6198_TACTAGTC_M05-20526_3_M_CD8_T_Cells_plate1_pool7_iTag47_L007_R1#92	13	163	-86.9048	99.9048	18.250008	5.250008
lane6198_TACTAGTC_M05-20526_3_M_CD8_T_Cells_plate1_pool7_iTag47_L007_R1#93	13	512	-48.666688	61.666688	20.857152	7.857152
lane6198_TACTAGTC_M05-20526_3_M_CD8_T_Cells_plate1_pool7_iTag47_L007_R1#94	13	474	-23.029772	36.029772	28.678584	15.678584
lane6198_TACTAGTC_M05-20526_3_M_CD8_T_Cells_plate1_pool7_iTag47_L007_R1#95	13	159	-16.946436	29.946436	23.464296	10.464296
lane6198_TACTAGTC_M05-20526_3_M_CD8_T_Cells_plate1_pool7_iTag47_L007_R1#96	13	232	-19.119056	32.119056	27.375012	14.375012
lane6198_TACTAGTC_M05-20526_3_M_CD8_T_Cells_plate1_pool7_iTag47_L007_R1#97	13	512	-3.041668	16.041668	28.678584	15.678584
lane6198_TACTAGTC_M05-20526_3_M_CD8_T_Cells_plate1_pool7_iTag47_L007_R1#98	13	455	-21.7262	34.7262	31.285728	18.285728
lane6198_TACTAGTC_M05-20526_3_M_CD8_T_Cells_plate1_pool7_iTag47_L007_R1#99	13	221	-86.9048	99.9048	24.767868	11.767868
lane6198_TACTAGTC_M05-20526_3_M_CD8_T_Cells_plate1_pool7_iTag47_L007_R1#100	13	266	-14.339292	27.339292	22.160724	9.160724
lane6199_TCGAGCGT_M00018359_9_M_CD8_T_Cells_plate1_pool8_iTag21_L008_R1#1	39	224	67.35122	28.35122	58.226216	19.226216
lane6199_TCGAGCGT_M00018359_9_M_CD8_T_Cells_plate1_pool8_iTag21_L008_R1#2	39	185	30.41668	8.58332	55.184548	16.184548
lane6199_TCGAGCGT_M00018359_9_M_CD8_T_Cells_plate1_pool8_iTag21_L008_R1#3	39	239	60.83336	21.83336	61.267884	22.267884
lane6199_TCGAGCGT_M00018359_9_M_CD8_T_Cells_plate1_pool8_iTag21_L008_R1#4	39	131	18.250008	20.749992	59.095264	20.095264
lane6199_TCGAGCGT_M00018359_9_M_CD8_T_Cells_plate1_pool8_iTag21_L008_R1#5	39	318	61.702408	22.702408	66.047648	27.047648
lane6199_TCGAGCGT_M00018359_9_M_CD8_T_Cells_plate1_pool8_iTag21_L008_R1#6	39	318	40.410732	1.41073200000001	62.136932	23.136932
lane6199_TCGAGCGT_M00018359_9_M_CD8_T_Cells_plate1_pool8_iTag21_L008_R1#7	39	318	53.446452	14.446452	62.571456	23.571456
lane6199_TCGAGCGT_M00018359_9_M_CD8_T_Cells_plate1_pool8_iTag21_L008_R1#8	39	318	43.4524	4.4524	56.48812	17.48812
lane6199_TCGAGCGT_M00018359_9_M_CD8_T_Cells_plate1_pool8_iTag21_L008_R1#9	39	178	39.10716	0.107160000000007	53.446452	14.446452
lane6199_TCGAGCGT_M00018359_9_M_CD8_T_Cells_plate1_pool8_iTag21_L008_R1#10	39	110	-19.119056	58.119056	36.065492	2.93450799999999
lane6199_TCGAGCGT_M00018359_9_M_CD8_T_Cells_plate1_pool8_iTag21_L008_R1#11	39	318	36.065492	2.93450799999999	58.66074	19.66074
lane6199_TCGAGCGT_M00018359_9_M_CD8_T_Cells_plate1_pool8_iTag21_L008_R1#12	39	156	48.666688	9.666688	73.86908	34.86908
lane6199_TCGAGCGT_M00018359_9_M_CD8_T_Cells_plate1_pool8_iTag21_L008_R1#13	39	318	31.720252	7.279748	54.750024	15.750024
lane6199_TCGAGCGT_M00018359_9_M_CD8_T_Cells_plate1_pool8_iTag21_L008_R1#14	39	161	30.851204	8.148796	65.1786	26.1786
lane6199_TCGAGCGT_M00018359_9_M_CD8_T_Cells_plate1_pool8_iTag21_L008_R1#15	39	93	32.154776	6.84522399999999	51.708356	12.708356
lane6199_TCGAGCGT_M00018359_9_M_CD8_T_Cells_plate1_pool8_iTag21_L008_R1#16	39	318	35.630968	3.369032	54.3155	15.3155
lane6199_TCGAGCGT_M00018359_9_M_CD8_T_Cells_plate1_pool8_iTag21_L008_R1#17	39	123	-86.9048	125.9048	50.839308	11.839308
lane6199_TCGAGCGT_M00018359_9_M_CD8_T_Cells_plate1_pool8_iTag21_L008_R1#18	39	202	29.547632	9.452368	56.053596	17.053596
lane6199_TCGAGCGT_M00018359_9_M_CD8_T_Cells_plate1_pool8_iTag21_L008_R1#19	39	318	53.446452	14.446452	63.440504	24.440504
lane6199_TCGAGCGT_M00018359_9_M_CD8_T_Cells_plate1_pool8_iTag21_L008_R1#20	39	165	-24.767868	63.767868	46.494068	7.494068
lane6199_TCGAGCGT_M00018359_9_M_CD8_T_Cells_plate1_pool8_iTag21_L008_R1#21	39	263	39.10716	0.107160000000007	56.922644	17.922644
lane6199_TCGAGCGT_M00018359_9_M_CD8_T_Cells_plate1_pool8_iTag21_L008_R1#22	39	318	40.410732	1.41073200000001	55.619072	16.619072
lane6199_TCGAGCGT_M00018359_9_M_CD8_T_Cells_plate1_pool8_iTag21_L008_R1#23	39	284	33.023824	5.976176	56.922644	17.922644
lane6199_TCGAGCGT_M00018359_9_M_CD8_T_Cells_plate1_pool8_iTag21_L008_R1#24	39	293	43.017876	4.01787600000001	50.404784	11.404784
lane6199_TCGAGCGT_M00018359_9_M_CD8_T_Cells_plate1_pool8_iTag21_L008_R1#25	39	289	37.803588	1.196412	52.577404	13.577404
lane6199_TCGAGCGT_M00018359_9_M_CD8_T_Cells_plate1_pool8_iTag21_L008_R1#26	39	242	42.583352	3.583352	60.398836	21.398836
lane6199_TCGAGCGT_M00018359_9_M_CD8_T_Cells_plate1_pool8_iTag21_L008_R1#27	39	307	37.369064	1.630936	59.095264	20.095264
lane6199_TCGAGCGT_M00018359_9_M_CD8_T_Cells_plate1_pool8_iTag21_L008_R1#28	39	135	41.27978	2.27978	54.750024	15.750024
lane6199_TCGAGCGT_M00018359_9_M_CD8_T_Cells_plate1_pool8_iTag21_L008_R1#29	39	318	35.630968	3.369032	56.922644	17.922644
lane6199_TCGAGCGT_M00018359_9_M_CD8_T_Cells_plate1_pool8_iTag21_L008_R1#30	39	318	36.500016	2.499984	58.226216	19.226216
lane6199_TCGAGCGT_M00018359_9_M_CD8_T_Cells_plate1_pool8_iTag21_L008_R1#31	39	318	28.24406	10.75594	56.922644	17.922644
lane6199_TCGAGCGT_M00018359_9_M_CD8_T_Cells_plate1_pool8_iTag21_L008_R1#32	39	318	31.285728	7.714272	60.83336	21.83336
lane6199_TCGAGCGT_M00018359_9_M_CD8_T_Cells_plate1_pool8_iTag21_L008_R1#33	39	148	41.714304	2.71430400000001	53.011928	14.011928
lane6199_TCGAGCGT_M00018359_9_M_CD8_T_Cells_plate1_pool8_iTag21_L008_R1#34	39	121	74.303604	35.303604	67.35122	28.35122
lane6199_TCGAGCGT_M00018359_9_M_CD8_T_Cells_plate1_pool8_iTag21_L008_R1#35	39	141	41.714304	2.71430400000001	58.66074	19.66074
lane6199_TCGAGCGT_M00018359_9_M_CD8_T_Cells_plate1_pool8_iTag21_L008_R1#36	39	318	36.065492	2.93450799999999	53.011928	14.011928
lane6199_TCGAGCGT_M00018359_9_M_CD8_T_Cells_plate1_pool8_iTag21_L008_R1#37	39	161	36.93454	2.06545999999999	62.571456	23.571456
lane6199_TCGAGCGT_M00018359_9_M_CD8_T_Cells_plate1_pool8_iTag21_L008_R1#38	39	239	37.369064	1.630936	56.48812	17.48812
lane6199_TCGAGCGT_M00018359_9_M_CD8_T_Cells_plate1_pool8_iTag21_L008_R1#39	39	242	31.720252	7.279748	49.97026	10.97026
lane6199_TCGAGCGT_M00018359_9_M_CD8_T_Cells_plate1_pool8_iTag21_L008_R1#40	39	28	73.86908	34.86908	73.434556	34.434556
lane6199_TCGAGCGT_M00018359_9_M_CD8_T_Cells_plate1_pool8_iTag21_L008_R1#41	39	318	46.494068	7.494068	62.136932	23.136932
lane6199_TCGAGCGT_M00018359_9_M_CD8_T_Cells_plate1_pool8_iTag21_L008_R1#42	39	318	53.011928	14.011928	64.744076	25.744076
lane6199_TCGAGCGT_M00018359_9_M_CD8_T_Cells_plate1_pool8_iTag21_L008_R1#43	39	101	18.684532	20.315468	53.880976	14.880976
lane6199_TCGAGCGT_M00018359_9_M_CD8_T_Cells_plate1_pool8_iTag21_L008_R1#44	39	258	23.89882	15.10118	54.3155	15.3155
lane6199_TCGAGCGT_M00018359_9_M_CD8_T_Cells_plate1_pool8_iTag21_L008_R1#45	39	318	35.196444	3.803556	55.184548	16.184548
lane6199_TCGAGCGT_M00018359_9_M_CD8_T_Cells_plate1_pool8_iTag21_L008_R1#46	39	114	16.511912	22.488088	36.93454	2.06545999999999
lane6199_TCGAGCGT_M00018359_9_M_CD8_T_Cells_plate1_pool8_iTag21_L008_R1#47	39	68	123.404816	84.404816	92.119088	53.119088
lane6199_TCGAGCGT_M00018359_9_M_CD8_T_Cells_plate1_pool8_iTag21_L008_R1#48	39	246	53.880976	14.880976	64.309552	25.309552
lane6199_TCGAGCGT_M00018359_9_M_CD8_T_Cells_plate1_pool8_iTag21_L008_R1#49	39	209	42.583352	3.583352	63.875028	24.875028
lane6199_TCGAGCGT_M00018359_9_M_CD8_T_Cells_plate1_pool8_iTag21_L008_R1#50	39	318	36.065492	2.93450799999999	56.48812	17.48812
lane6199_TCGAGCGT_M00018359_9_M_CD8_T_Cells_plate1_pool8_iTag21_L008_R1#51	39	318	54.750024	15.750024	63.00598	24.00598
lane6199_TCGAGCGT_M00018359_9_M_CD8_T_Cells_plate1_pool8_iTag21_L008_R1#52	39	318	46.059544	7.059544	63.00598	24.00598
lane6199_TCGAGCGT_M00018359_9_M_CD8_T_Cells_plate1_pool8_iTag21_L008_R1#53	39	318	42.148828	3.148828	61.702408	22.702408
lane6199_TCGAGCGT_M00018359_9_M_CD8_T_Cells_plate1_pool8_iTag21_L008_R1#54	39	206	46.059544	7.059544	53.011928	14.011928
lane6199_TCGAGCGT_M00018359_9_M_CD8_T_Cells_plate1_pool8_iTag21_L008_R1#55	39	318	23.464296	15.535704	56.922644	17.922644
lane6199_TCGAGCGT_M00018359_9_M_CD8_T_Cells_plate1_pool8_iTag21_L008_R1#56	39	318	26.07144	12.92856	50.839308	11.839308
lane6199_TCGAGCGT_M00018359_9_M_CD8_T_Cells_plate1_pool8_iTag21_L008_R1#57	39	301	33.023824	5.976176	58.226216	19.226216
lane6199_TCGAGCGT_M00018359_9_M_CD8_T_Cells_plate1_pool8_iTag21_L008_R1#58	39	91	21.7262	17.2738	39.976208	0.976208
lane6199_TCGAGCGT_M00018359_9_M_CD8_T_Cells_plate1_pool8_iTag21_L008_R1#59	39	312	41.714304	2.71430400000001	62.136932	23.136932
lane6199_TCGAGCGT_M00018359_9_M_CD8_T_Cells_plate1_pool8_iTag21_L008_R1#60	39	318	38.238112	0.761887999999992	64.309552	25.309552
lane6199_TCGAGCGT_M00018359_9_M_CD8_T_Cells_plate1_pool8_iTag21_L008_R1#61	39	228	38.238112	0.761887999999992	56.053596	17.053596
lane6199_TCGAGCGT_M00018359_9_M_CD8_T_Cells_plate1_pool8_iTag21_L008_R1#62	39	179	21.7262	17.2738	56.48812	17.48812
lane6199_TCGAGCGT_M00018359_9_M_CD8_T_Cells_plate1_pool8_iTag21_L008_R1#63	39	296	32.5893	6.4107	53.446452	14.446452
lane6199_TCGAGCGT_M00018359_9_M_CD8_T_Cells_plate1_pool8_iTag21_L008_R1#64	39	318	45.190496	6.190496	66.482172	27.482172
lane6199_TCGAGCGT_M00018359_9_M_CD8_T_Cells_plate1_pool8_iTag21_L008_R1#65	39	258	33.023824	5.976176	53.880976	14.880976
lane6199_TCGAGCGT_M00018359_9_M_CD8_T_Cells_plate1_pool8_iTag21_L008_R1#66	39	163	38.238112	0.761887999999992	58.226216	19.226216
lane6199_TCGAGCGT_M00018359_9_M_CD8_T_Cells_plate1_pool8_iTag21_L008_R1#67	39	278	27.809536	11.190464	46.059544	7.059544
lane6199_TCGAGCGT_M00018359_9_M_CD8_T_Cells_plate1_pool8_iTag21_L008_R1#68	39	318	27.809536	11.190464	48.666688	9.666688
lane6199_TCGAGCGT_M00018359_9_M_CD8_T_Cells_plate1_pool8_iTag21_L008_R1#69	39	318	39.10716	0.107160000000007	60.83336	21.83336
lane6199_TCGAGCGT_M00018359_9_M_CD8_T_Cells_plate1_pool8_iTag21_L008_R1#70	39	265	22.160724	16.839276	56.48812	17.48812
lane6199_TCGAGCGT_M00018359_9_M_CD8_T_Cells_plate1_pool8_iTag21_L008_R1#71	39	131	50.404784	11.404784	70.827412	31.827412
lane6199_TCGAGCGT_M00018359_9_M_CD8_T_Cells_plate1_pool8_iTag21_L008_R1#72	39	318	28.24406	10.75594	54.750024	15.750024
lane6199_TCGAGCGT_M00018359_9_M_CD8_T_Cells_plate1_pool8_iTag21_L008_R1#73	39	318	41.27978	2.27978	65.613124	26.613124
lane6199_TCGAGCGT_M00018359_9_M_CD8_T_Cells_plate1_pool8_iTag21_L008_R1#74	39	122	43.4524	4.4524	62.571456	23.571456
lane6199_TCGAGCGT_M00018359_9_M_CD8_T_Cells_plate1_pool8_iTag21_L008_R1#75	39	259	53.011928	14.011928	69.52384	30.52384
lane6199_TCGAGCGT_M00018359_9_M_CD8_T_Cells_plate1_pool8_iTag21_L008_R1#76	39	166	68.220268	29.220268	60.83336	21.83336
lane6199_TCGAGCGT_M00018359_9_M_CD8_T_Cells_plate1_pool8_iTag21_L008_R1#77	39	318	33.892872	5.107128	54.3155	15.3155
lane6199_TCGAGCGT_M00018359_9_M_CD8_T_Cells_plate1_pool8_iTag21_L008_R1#78	39	149	9.559528	29.440472	61.267884	22.267884
lane6199_TCGAGCGT_M00018359_9_M_CD8_T_Cells_plate1_pool8_iTag21_L008_R1#79	39	305	37.369064	1.630936	53.446452	14.446452
lane6199_TCGAGCGT_M00018359_9_M_CD8_T_Cells_plate1_pool8_iTag21_L008_R1#80	39	174	73.434556	34.434556	65.1786	26.1786
lane6199_TCGAGCGT_M00018359_9_M_CD8_T_Cells_plate1_pool8_iTag21_L008_R1#81	39	202	26.07144	12.92856	65.1786	26.1786
lane6199_TCGAGCGT_M00018359_9_M_CD8_T_Cells_plate1_pool8_iTag21_L008_R1#82	39	152	43.4524	4.4524	57.357168	18.357168
lane6199_TCGAGCGT_M00018359_9_M_CD8_T_Cells_plate1_pool8_iTag21_L008_R1#83	39	247	17.38096	21.61904	51.708356	12.708356
lane6199_TCGAGCGT_M00018359_9_M_CD8_T_Cells_plate1_pool8_iTag21_L008_R1#84	39	318	49.535736	10.535736	56.922644	17.922644
lane6199_TCGAGCGT_M00018359_9_M_CD8_T_Cells_plate1_pool8_iTag21_L008_R1#85	39	97	85.601228	46.601228	70.827412	31.827412
lane6199_TCGAGCGT_M00018359_9_M_CD8_T_Cells_plate1_pool8_iTag21_L008_R1#86	39	200	53.880976	14.880976	69.52384	30.52384
lane6199_TCGAGCGT_M00018359_9_M_CD8_T_Cells_plate1_pool8_iTag21_L008_R1#87	39	252	24.333344	14.666656	56.053596	17.053596
lane6199_TCGAGCGT_M00018359_9_M_CD8_T_Cells_plate1_pool8_iTag21_L008_R1#88	39	163	13.904768	25.095232	49.535736	10.535736
lane6199_TCGAGCGT_M00018359_9_M_CD8_T_Cells_plate1_pool8_iTag21_L008_R1#89	39	318	57.791692	18.791692	62.571456	23.571456
lane6199_TCGAGCGT_M00018359_9_M_CD8_T_Cells_plate1_pool8_iTag21_L008_R1#90	39	318	25.202392	13.797608	55.184548	16.184548
lane6199_TCGAGCGT_M00018359_9_M_CD8_T_Cells_plate1_pool8_iTag21_L008_R1#91	39	226	45.190496	6.190496	59.095264	20.095264
lane6199_TCGAGCGT_M00018359_9_M_CD8_T_Cells_plate1_pool8_iTag21_L008_R1#92	39	318	33.458348	5.541652	61.702408	22.702408
lane6199_TCGAGCGT_M00018359_9_M_CD8_T_Cells_plate1_pool8_iTag21_L008_R1#93	39	159	47.79764	8.79764	61.267884	22.267884
lane6199_TCGAGCGT_M00018359_9_M_CD8_T_Cells_plate1_pool8_iTag21_L008_R1#94	39	279	30.851204	8.148796	52.577404	13.577404
lane6199_TCGAGCGT_M00018359_9_M_CD8_T_Cells_plate1_pool8_iTag21_L008_R1#95	39	293	43.4524	4.4524	63.440504	24.440504
lane6199_TCGAGCGT_M00018359_9_M_CD8_T_Cells_plate1_pool8_iTag21_L008_R1#96	39	318	23.029772	15.970228	48.666688	9.666688
lane6199_TCGAGCGT_M00018359_9_M_CD8_T_Cells_plate1_pool8_iTag21_L008_R1#97	39	112	260.7144	221.7144	73.86908	34.86908
lane6199_TCGAGCGT_M00018359_9_M_CD8_T_Cells_plate1_pool8_iTag21_L008_R1#98	39	116	5.648812	33.351188	43.4524	4.4524
lane6199_TCGAGCGT_M00018359_9_M_CD8_T_Cells_plate1_pool8_iTag21_L008_R1#99	39	304	52.14288	13.14288	59.529788	20.529788
lane6199_TCGAGCGT_M00018359_9_M_CD8_T_Cells_plate1_pool8_iTag21_L008_R1#100	39	318	49.97026	10.97026	66.482172	27.482172
