# Supplementary material for: scEpiAge: an age predictor highlighting single-cell ageing heterogeneity in mouse blood
Source: Nat Commun. 2024 Aug 31;15:7567. doi: 10.1038/s41467-024-51833-5 (PMC11366017; doi:10.1038/s41467-024-51833-5)
Supplement: Supplementary file 11 — Source Data [file 41467_2024_51833_MOESM11_ESM.zip › SFig8/Sfig8B.txt]

actualAge	sitesUsed	predictedAge	absDeviation	predictedAge1	absDeviation1
MethRate_MEF#1	104	751	-6.952384	110.952384	4.34524	99.65476
MethRate_MEF#2	104	751	-19.988104	123.988104	0.434524	103.565476
MethRate_MEF#3	104	751	-18.684532	122.684532	-4.34524	108.34524
MethRate_MEF#4	104	751	-22.160724	126.160724	-5.214288	109.214288
MethRate_MEF#5	104	751	-8.255956	112.255956	4.34524	99.65476
MethRate_MEF#6	104	751	-11.732148	115.732148	-0.434524	104.434524
MethRate_MEF#7	104	751	-11.732148	115.732148	-3.476192	107.476192
MethRate_MEF#8	104	751	-23.029772	127.029772	1.738096	102.261904
MethRate_MEF#9	104	751	-23.029772	127.029772	-6.083336	110.083336
MethRate_MEF#10	104	751	-13.03572	117.03572	-2.607144	106.607144
MethRate_MEF#11	104	751	-28.678584	132.678584	3.910716	100.089284
MethRate_MEF#12	104	751	-22.160724	126.160724	0.434524	103.565476
MethRate_MEF#13	104	751	-22.595248	126.595248	3.476192	100.523808
MethRate_MEF#14	104	751	-16.511912	120.511912	-3.041668	107.041668
MethRate_MEF#15	104	751	-21.7262	125.7262	-12.166672	116.166672
MethRate_MEF#16	104	751	-26.940488	130.940488	7.386908	96.613092
MethRate_MEF#17	104	751	-19.119056	123.119056	-5.648812	109.648812
MethRate_MEF#18	104	751	-16.077388	120.077388	-5.214288	109.214288
MethRate_MEF#19	104	751	-26.940488	130.940488	1.738096	102.261904
MethRate_MEF#20	104	751	-21.291676	125.291676	-3.910716	107.910716
MethRate_MEF#21	104	751	-18.684532	122.684532	1.738096	102.261904
MethRate_MEF#22	104	751	-23.029772	127.029772	7.821432	96.178568
MethRate_MEF#23	104	751	-16.077388	120.077388	3.910716	100.089284
MethRate_MEF#24	104	751	-24.333344	128.333344	3.476192	100.523808
MethRate_MEF#25	104	751	-12.166672	116.166672	1.303572	102.696428
MethRate_MEF#26	104	751	-20.422628	124.422628	1.303572	102.696428
MethRate_MEF#27	104	751	-27.809536	131.809536	4.779764	99.220236
MethRate_MEF#28	104	751	-22.595248	126.595248	3.041668	100.958332
MethRate_MEF#29	104	751	-3.041668	107.041668	0.434524	103.565476
MethRate_MEF#30	104	751	-13.470244	117.470244	-2.17262	106.17262
MethRate_MEF#31	104	751	-23.464296	127.464296	-7.386908	111.386908
MethRate_MEF#32	104	751	-26.07144	130.07144	-5.648812	109.648812
MethRate_MEF#33	104	751	-26.940488	130.940488	4.779764	99.220236
MethRate_MEF#34	104	751	-18.684532	122.684532	-1.738096	105.738096
MethRate_MEF#35	104	751	-11.732148	115.732148	0.869048	103.130952
MethRate_MEF#36	104	751	-28.678584	132.678584	-0.869048	104.869048
MethRate_MEF#37	104	751	-12.166672	116.166672	7.386908	96.613092
MethRate_MEF#38	104	751	-18.250008	122.250008	-1.303572	105.303572
MethRate_MEF#39	104	751	-23.464296	127.464296	2.17262	101.82738
MethRate_MEF#40	104	751	-24.767868	128.767868	-3.041668	107.041668
MethRate_MEF#41	104	751	-15.642864	119.642864	0.869048	103.130952
MethRate_MEF#42	104	751	-12.601196	116.601196	-3.476192	107.476192
MethRate_MEF#43	104	751	-20.422628	124.422628	4.34524	99.65476
MethRate_MEF#44	104	751	-14.773816	118.773816	0.434524	103.565476
MethRate_MEF#45	104	751	-13.470244	117.470244	-5.214288	109.214288
MethRate_MEF#46	104	751	-20.857152	124.857152	5.648812	98.351188
MethRate_MEF#47	104	751	-16.077388	120.077388	-1.303572	105.303572
MethRate_MEF#48	104	751	-19.55358	123.55358	-0.434524	104.434524
MethRate_MEF#49	104	751	-16.511912	120.511912	-3.910716	107.910716
MethRate_MEF#50	104	751	-21.7262	125.7262	2.17262	101.82738
MethRate_Old#1	104	778	119.928624	15.928624	101.244092	2.75590799999999
MethRate_Old#2	104	778	117.756004	13.756004	96.029804	7.97019599999999
MethRate_Old#3	104	778	113.845288	9.84528800000001	100.809568	3.19043199999999
MethRate_Old#4	104	778	123.83934	19.83934	100.375044	3.62495599999998
MethRate_Old#5	104	778	112.97624	8.97624000000002	98.636948	5.363052
MethRate_Old#6	104	778	112.541716	8.54171600000001	97.333376	6.666624
MethRate_Old#7	104	778	104.720284	0.720284000000021	97.7679	6.23209999999999
MethRate_Old#8	104	778	116.017908	12.017908	97.333376	6.666624
MethRate_Old#9	104	778	112.541716	8.54171600000001	98.636948	5.363052
MethRate_Old#10	104	778	110.369096	6.369096	99.505996	4.49400399999999
MethRate_Old#11	104	778	105.589332	1.58933200000001	96.029804	7.97019599999999
MethRate_Old#12	104	778	127.315532	23.315532	102.11314	1.88685999999998
MethRate_Old#13	104	778	114.714336	10.714336	99.071472	4.92852799999999
MethRate_Old#14	104	778	114.714336	10.714336	99.505996	4.49400399999999
MethRate_Old#15	104	778	106.023856	2.02385600000001	96.029804	7.97019599999999
MethRate_Old#16	104	778	102.11314	1.88685999999998	92.988136	11.011864
MethRate_Old#17	104	778	105.154808	1.154808	97.333376	6.666624
MethRate_Old#18	104	778	116.017908	12.017908	99.94052	4.05947999999999
MethRate_Old#19	104	778	122.101244	18.101244	101.244092	2.75590799999999
MethRate_Old#20	104	778	110.369096	6.369096	97.7679	6.23209999999999
MethRate_Old#21	104	778	112.107192	8.10719200000001	96.029804	7.97019599999999
MethRate_Old#22	104	778	115.583384	11.583384	101.678616	2.32138399999999
MethRate_Old#23	104	778	114.714336	10.714336	94.726232	9.27376799999999
MethRate_Old#24	104	778	122.535768	18.535768	96.898852	7.10114799999998
MethRate_Old#25	104	778	113.410764	9.41076400000001	95.160756	8.83924399999999
MethRate_Old#26	104	778	125.577436	21.577436	99.071472	4.92852799999999
MethRate_Old#27	104	778	107.761952	3.76195200000001	96.898852	7.10114799999998
MethRate_Old#28	104	778	116.017908	12.017908	101.244092	2.75590799999999
MethRate_Old#29	104	778	124.708388	20.708388	100.375044	3.62495599999998
MethRate_Old#30	104	778	114.279812	10.279812	100.809568	3.19043199999999
MethRate_Old#31	104	778	119.928624	15.928624	100.375044	3.62495599999998
MethRate_Old#32	104	778	113.845288	9.84528800000001	102.982188	1.01781199999999
MethRate_Old#33	104	778	109.934572	5.93457200000002	98.202424	5.79757599999998
MethRate_Old#34	104	778	120.797672	16.797672	94.291708	9.708292
MethRate_Old#35	104	778	110.80362	6.80362000000001	100.375044	3.62495599999998
MethRate_Old#36	104	778	120.797672	16.797672	98.202424	5.79757599999998
MethRate_Old#37	104	778	112.97624	8.97624000000002	99.505996	4.49400399999999
MethRate_Old#38	104	778	111.238144	7.23814400000002	96.898852	7.10114799999998
MethRate_Old#39	104	778	110.80362	6.80362000000001	104.720284	0.720284000000021
MethRate_Old#40	104	778	113.845288	9.84528800000001	99.505996	4.49400399999999
MethRate_Old#41	104	778	116.017908	12.017908	99.505996	4.49400399999999
MethRate_Old#42	104	778	120.363148	16.363148	102.982188	1.01781199999999
MethRate_Old#43	104	778	114.714336	10.714336	93.857184	10.142816
MethRate_Old#44	104	778	112.97624	8.97624000000002	103.416712	0.583287999999982
MethRate_Old#45	104	778	116.452432	12.452432	99.071472	4.92852799999999
MethRate_Old#46	104	778	107.761952	3.76195200000001	94.291708	9.708292
MethRate_Old#47	104	778	116.017908	12.017908	104.720284	0.720284000000021
MethRate_Old#48	104	778	110.369096	6.369096	91.25004	12.74996
MethRate_Old#49	104	778	119.928624	15.928624	100.809568	3.19043199999999
MethRate_Old#50	104	778	121.66672	17.66672	106.45838	2.45838000000001
MethRate_Young#1	104	521	20.422628	83.577372	13.904768	90.095232
MethRate_Young#2	104	521	12.601196	91.398804	23.89882	80.10118
MethRate_Young#3	104	521	11.732148	92.267852	20.422628	83.577372
MethRate_Young#4	104	521	0.869048	103.130952	18.250008	85.749992
MethRate_Young#5	104	521	16.511912	87.488088	17.38096	86.61904
MethRate_Young#6	104	521	4.34524	99.65476	16.077388	87.922612
MethRate_Young#7	104	521	21.291676	82.708324	18.684532	85.315468
MethRate_Young#8	104	521	12.601196	91.398804	16.946436	87.053564
MethRate_Young#9	104	521	16.946436	87.053564	19.55358	84.44642
MethRate_Young#10	104	521	16.946436	87.053564	19.55358	84.44642
MethRate_Young#11	104	521	9.994052	94.005948	17.38096	86.61904
MethRate_Young#12	104	521	11.732148	92.267852	15.642864	88.357136
MethRate_Young#13	104	521	11.732148	92.267852	20.857152	83.142848
MethRate_Young#14	104	521	26.505964	77.494036	24.333344	79.666656
MethRate_Young#15	104	521	14.773816	89.226184	11.297624	92.702376
MethRate_Young#16	104	521	15.20834	88.79166	19.55358	84.44642
MethRate_Young#17	104	521	11.732148	92.267852	16.946436	87.053564
MethRate_Young#18	104	521	13.470244	90.529756	10.428576	93.571424
MethRate_Young#19	104	521	15.642864	88.357136	20.422628	83.577372
MethRate_Young#20	104	521	9.994052	94.005948	17.38096	86.61904
MethRate_Young#21	104	521	18.250008	85.749992	18.250008	85.749992
MethRate_Young#22	104	521	17.38096	86.61904	16.946436	87.053564
MethRate_Young#23	104	521	11.732148	92.267852	16.946436	87.053564
MethRate_Young#24	104	521	24.333344	79.666656	22.595248	81.404752
MethRate_Young#25	104	521	13.904768	90.095232	13.470244	90.529756
MethRate_Young#26	104	521	3.476192	100.523808	12.601196	91.398804
MethRate_Young#27	104	521	10.8631	93.1369	17.815484	86.184516
MethRate_Young#28	104	521	-0.869048	104.869048	12.601196	91.398804
MethRate_Young#29	104	521	1.738096	102.261904	17.815484	86.184516
MethRate_Young#30	104	521	3.910716	100.089284	12.601196	91.398804
MethRate_Young#31	104	521	1.303572	102.696428	14.773816	89.226184
MethRate_Young#32	104	521	14.773816	89.226184	15.20834	88.79166
MethRate_Young#33	104	521	26.07144	77.92856	21.291676	82.708324
MethRate_Young#34	104	521	-1.738096	105.738096	11.732148	92.267852
MethRate_Young#35	104	521	25.202392	78.797608	19.55358	84.44642
MethRate_Young#36	104	521	4.34524	99.65476	18.250008	85.749992
MethRate_Young#37	104	521	16.511912	87.488088	19.119056	84.880944
MethRate_Young#38	104	521	10.428576	93.571424	10.8631	93.1369
MethRate_Young#39	104	521	14.339292	89.660708	20.857152	83.142848
MethRate_Young#40	104	521	34.327396	69.672604	29.547632	74.452368
MethRate_Young#41	104	521	13.03572	90.96428	23.029772	80.970228
MethRate_Young#42	104	521	8.69048	95.30952	14.773816	89.226184
MethRate_Young#43	104	521	9.994052	94.005948	18.684532	85.315468
MethRate_Young#44	104	521	9.125004	94.874996	12.601196	91.398804
MethRate_Young#45	104	521	4.34524	99.65476	14.339292	89.660708
MethRate_Young#46	104	521	15.20834	88.79166	17.815484	86.184516
MethRate_Young#47	104	521	-0.434524	104.434524	13.03572	90.96428
MethRate_Young#48	104	521	30.41668	73.58332	22.160724	81.839276
MethRate_Young#49	104	521	13.03572	90.96428	17.38096	86.61904
MethRate_Young#50	104	521	8.69048	95.30952	8.69048	95.30952
