# Supplementary material for: scEpiAge: an age predictor highlighting single-cell ageing heterogeneity in mouse blood
Source: Nat Commun. 2024 Aug 31;15:7567. doi: 10.1038/s41467-024-51833-5 (PMC11366017; doi:10.1038/s41467-024-51833-5)
Supplement: Supplementary file 11 — Source Data [file 41467_2024_51833_MOESM11_ESM.zip › SFig8/Sfig8C.txt]

actualAge	sitesUsed	predictedAge	absDeviation	predictedAge1	absDeviation1
MethRate_ Blood01_trimmed_GRCm38_bismark_bt2.deduplicated.bismark.cov.gz	104	956	64.309552	39.690448	63.00598	40.99402
MethRate_ Blood02_trimmed_GRCm38_bismark_bt2.deduplicated.bismark.cov.gz	104	774	45.190496	58.809504	44.755972	59.244028
MethRate_ Blood11_trimmed_GRCm38_bismark_bt2.deduplicated.bismark.cov.gz	104	980	35.630968	68.369032	36.065492	67.934508
MethRate_ Blood12_trimmed_GRCm38_bismark_bt2.deduplicated.bismark.cov.gz	104	793	-6.952384	110.952384	-6.51786	110.51786
MethRate_ Blood14_merged_L001_GRCm38_bismark_bt2.deduplicated.bismark.cov.gz	104	838	37.803588	66.196412	39.10716	64.89284
MethRate_ Blood15_trimmed_GRCm38_bismark_bt2.deduplicated.bismark.cov.gz	104	987	43.886924	60.113076	42.583352	61.416648
MethRate_ Blood21_merged_L001_GRCm38_bismark_bt2.deduplicated.bismark.cov.gz	104	801	61.267884	42.732116	58.226216	45.773784
MethRate_ Blood22_trimmed_GRCm38_bismark_bt2.deduplicated.bismark.cov.gz	104	731	50.839308	53.160692	50.404784	53.595216
MethRate_ Blood23_merged_L001_GRCm38_bismark_bt2.deduplicated.bismark.cov.gz	104	855	53.446452	50.553548	51.273832	52.726168
MethRate_ Blood24_trimmed_GRCm38_bismark_bt2.deduplicated.bismark.cov.gz	104	990	-10.428576	114.428576	-6.083336	110.083336
MethRate_ Blood3_merged_L001_GRCm38_bismark_bt2.deduplicated.bismark.cov.gz	104	399	60.398836	43.601164	57.791692	46.208308
