# Supplementary material for: scEpiAge: an age predictor highlighting single-cell ageing heterogeneity in mouse blood
Source: Nat Commun. 2024 Aug 31;15:7567. doi: 10.1038/s41467-024-51833-5 (PMC11366017; doi:10.1038/s41467-024-51833-5)
Supplement: Supplementary file 11 — Source Data [file 41467_2024_51833_MOESM11_ESM.zip › SFig8/Sfig8D.txt]

actualAge	sitesUsed	predictedAge	absDeviation	predictedAge1	absDeviation1
MethRate_o_liver_hepatocyte_1_trimmed_GRCm38_bismark_bt2.deduplicated.bismark.cov.gz	113	781	130.3572	17.3572	103.851236	9.148764
MethRate_y_liver_hepatocyte_1_trimmed_GRCm38_bismark_bt2.deduplicated.bismark.cov.gz	17	667	15.20834	1.79166	19.988104	2.988104
