# Supplementary material for: scEpiAge: an age predictor highlighting single-cell ageing heterogeneity in mouse blood
Source: Nat Commun. 2024 Aug 31;15:7567. doi: 10.1038/s41467-024-51833-5 (PMC11366017; doi:10.1038/s41467-024-51833-5)
Supplement: Supplementary file 11 — Source Data [file 41467_2024_51833_MOESM11_ESM.zip › SFig8/Sfig8F.txt]

	actualAge	sitesUsed	predictedAge	absDeviation	predictedAge1	absDeviation1
MethRate_SRR3136654_y11_-_a_single_liver_hepatocyte_1_trimmed_GRCm38_bismark_bt2.deduplicated.bismark.cov.gz	17	51	-86.9048	103.9048	33.458348	16.458348
MethRate_SRR3136655_y13_-_a_single_liver_hepatocyte_1_trimmed_GRCm38_bismark_bt2.deduplicated.bismark.cov.gz	17	65	5.648812	11.351188	17.38096	0.38096
MethRate_SRR3136656_y16_-_a_single_liver_hepatocyte_1_trimmed_GRCm38_bismark_bt2.deduplicated.bismark.cov.gz	17	41	-3.041668	20.041668	3.041668	13.958332
MethRate_SRR3136657_y22_-_a_single_liver_hepatocyte_1_GRCm38_bismark_bt2.deduplicated.bismark.cov.gz	17	30	-33.458348	50.458348	33.023824	16.023824
MethRate_SRR3136658_y12_-_a_single_liver_hepatocyte_1_trimmed_GRCm38_bismark_bt2.deduplicated.bismark.cov.gz	17	55	26.505964	9.505964	9.125004	7.874996
MethRate_SRR3136659_y21_-_a_single_liver_hepatocyte_1_trimmed_GRCm38_bismark_bt2.deduplicated.bismark.cov.gz	17	39	3.476192	13.523808	13.904768	3.095232
MethRate_SRR3136660_y14_-_a_single_liver_hepatocyte_1_trimmed_GRCm38_bismark_bt2.deduplicated.bismark.cov.gz	17	94	-25.636916	42.636916	0	17
MethRate_SRR3136661_y32_-_a_single_liver_hepatocyte_1_trimmed_GRCm38_bismark_bt2.deduplicated.bismark.cov.gz	17	10	-33.023824	50.023824	31.285728	14.285728
MethRate_SRR3136662_y33_-_a_single_liver_hepatocyte_1_trimmed_GRCm38_bismark_bt2.deduplicated.bismark.cov.gz	17	12	-56.48812	73.48812	0.434524	16.565476
MethRate_SRR3136663_y15_-_a_single_liver_hepatocyte_1_trimmed_GRCm38_bismark_bt2.deduplicated.bismark.cov.gz	17	86	37.369064	20.369064	9.559528	7.440472
MethRate_SRR3136664_y31_-_a_single_liver_hepatocyte_1_trimmed_GRCm38_bismark_bt2.deduplicated.bismark.cov.gz	17	57	105.589332	88.589332	100.375044	83.375044
MethRate_SRR3136628_o11_-_a_single_liver_hepatocyte_1_trimmed_GRCm38_bismark_bt2.deduplicated.bismark.cov.gz	113	120	119.059576	6.059576	116.452432	3.452432
MethRate_SRR3136629_o12_-_a_single_liver_hepatocyte_1_trimmed_GRCm38_bismark_bt2.deduplicated.bismark.cov.gz	113	117	260.7144	147.7144	117.756004	4.756004
MethRate_SRR3136630_o13_-_a_single_liver_hepatocyte_1_trimmed_GRCm38_bismark_bt2.deduplicated.bismark.cov.gz	113	116	105.154808	7.845192	103.851236	9.148764
MethRate_SRR3136631_o21_-_a_single_liver_hepatocyte_1_trimmed_GRCm38_bismark_bt2.deduplicated.bismark.cov.gz	113	43	67.785744	45.214256	72.565508	40.434492
MethRate_SRR3136635_o22_-_a_single_liver_hepatocyte_1_trimmed_GRCm38_bismark_bt2.deduplicated.bismark.cov.gz	113	42	114.714336	1.714336	104.28576	8.71424
MethRate_SRR3136646_o15_-_a_single_liver_hepatocyte_1_trimmed_GRCm38_bismark_bt2.deduplicated.bismark.cov.gz	113	83	93.42266	19.57734	86.9048	26.0952
MethRate_SRR3136647_o31_-_a_single_liver_hepatocyte_1_trimmed_GRCm38_bismark_bt2.deduplicated.bismark.cov.gz	113	60	131.226248	18.226248	125.142912	12.142912
MethRate_SRR3136651_o16_-_a_single_liver_hepatocyte_1_trimmed_GRCm38_bismark_bt2.deduplicated.bismark.cov.gz	113	126	109.934572	3.065428	93.42266	19.57734
MethRate_SRR3136652_o32_-_a_single_liver_hepatocyte_1_GRCm38_bismark_bt2.deduplicated.bismark.cov.gz	113	29	237.250104	124.250104	249.8513	136.8513
MethRate_SRR3136653_o14_-_a_single_liver_hepatocyte_1_trimmed_GRCm38_bismark_bt2.deduplicated.bismark.cov.gz	113	130	106.892904	6.107096	94.726232	18.273768
MethRate_SRR3136624_f11_-_a_single_MEF_in_culture_1_GRCm38_bismark_bt2.deduplicated.bismark.cov.gz	-	156	-10.8631	-	-9.994052	-
MethRate_SRR3136625_f23_-_a_single_MEF_in_culture_1_trimmed_GRCm38_bismark_bt2.deduplicated.bismark.cov.gz	-	155	-24.767868	-	-9.559528	-
MethRate_SRR3136626_f22_-_a_single_MEF_in_culture_1_trimmed_GRCm38_bismark_bt2.deduplicated.bismark.cov.gz	-	146	-31.720252	-	3.476192	-
MethRate_SRR3136627_f21_-_a_single_MEF_in_culture_1_trimmed_GRCm38_bismark_bt2.deduplicated.bismark.cov.gz	-	174	-12.601196	-	-2.607144	-
MethRate_SRR3136634_f12_-_a_single_MEF_in_culture_1_GRCm38_bismark_bt2.deduplicated.bismark.cov.gz	-	354	-2.607144	-	8.255956	-
