# Supplementary material for: scEpiAge: an age predictor highlighting single-cell ageing heterogeneity in mouse blood
Source: Nat Commun. 2024 Aug 31;15:7567. doi: 10.1038/s41467-024-51833-5 (PMC11366017; doi:10.1038/s41467-024-51833-5)
Supplement: Supplementary file 11 — Source Data [file 41467_2024_51833_MOESM11_ESM.zip › SFig9/SFig9a.txt]

actualAge	sitesUsed	predictedAgeTrap	absDeviationTrap	predictedAge_scEpiAge	absDeviation
MethRate_lane1_DN549345_Blood01_A01_ATCACGTT_L001_EpiAge8648338_trimmed_GRCm38_bismark_bt2.deduplicated.bismark.cov.gz	101	29	42.583352	61.416648	36.065492	64.934508
MethRate_lane1_DN549345_Blood01_A06_TCCAGTCG_L001_EpiAge8648378_trimmed_GRCm38_bismark_bt2.deduplicated.bismark.cov.gz	101	77	91.684564	12.315436	102.11314	1.11314
MethRate_lane1_DN549345_Blood01_A07_TGTCTATC_L001_EpiAge8648386_trimmed_GRCm38_bismark_bt2.deduplicated.bismark.cov.gz	101	89	72.130984	31.869016	87.773848	13.226152
MethRate_lane1_DN549345_Blood01_A08_TCTACGAC_L001_EpiAge8648394_trimmed_GRCm38_bismark_bt2.deduplicated.bismark.cov.gz	101	69	80.38694	23.61306	95.160756	5.83924399999999
MethRate_lane1_DN549345_Blood01_A09_TTGTTCCA_L001_EpiAge8648402_trimmed_GRCm38_bismark_bt2.deduplicated.bismark.cov.gz	101	24	50.404784	53.595216	47.363116	53.636884
MethRate_lane1_DN549345_Blood01_A10_GCAACATT_L001_EpiAge8648410_trimmed_GRCm38_bismark_bt2.deduplicated.bismark.cov.gz	101	84	48.666688	55.333312	49.97026	51.02974
MethRate_lane1_DN549345_Blood01_A11_GGAATGAT_L001_EpiAge8648418_trimmed_GRCm38_bismark_bt2.deduplicated.bismark.cov.gz	101	97	73.86908	30.13092	75.172652	25.827348
MethRate_lane1_DN549345_Blood01_B01_CGATGTTT_L001_EpiAge8648339_trimmed_GRCm38_bismark_bt2.deduplicated.bismark.cov.gz	101	38	94.726232	9.27376799999999	95.59528	5.40472
MethRate_lane1_DN549345_Blood01_B02_TAGCTTGT_L001_EpiAge8648347_trimmed_GRCm38_bismark_bt2.deduplicated.bismark.cov.gz	101	106	75.172652	28.827348	80.821464	20.178536
MethRate_lane1_DN549345_Blood01_B03_TTCTGTGT_L001_EpiAge8648355_trimmed_GRCm38_bismark_bt2.deduplicated.bismark.cov.gz	101	35	53.446452	50.553548	49.101212	51.898788
MethRate_lane1_DN549345_Blood01_B04_TTCCTGCT_L001_EpiAge8648363_trimmed_GRCm38_bismark_bt2.deduplicated.bismark.cov.gz	101	50	213.351284	109.351284	79.952416	21.047584
MethRate_lane1_DN549345_Blood01_B05_TAACGCTG_L001_EpiAge8648371_trimmed_GRCm38_bismark_bt2.deduplicated.bismark.cov.gz	101	120	73.000032	30.999968	74.738128	26.261872
MethRate_lane1_DN549345_Blood01_B06_TGTATGCG_L001_EpiAge8648379_trimmed_GRCm38_bismark_bt2.deduplicated.bismark.cov.gz	101	95	72.565508	31.434492	80.821464	20.178536
MethRate_lane1_DN549345_Blood01_B07_TATGTGGC_L001_EpiAge8648387_trimmed_GRCm38_bismark_bt2.deduplicated.bismark.cov.gz	101	139	64.744076	39.255924	59.095264	41.904736
MethRate_lane1_DN549345_Blood01_B08_TGACAGAC_L001_EpiAge8648395_trimmed_GRCm38_bismark_bt2.deduplicated.bismark.cov.gz	101	81	37.803588	66.196412	16.946436	84.053564
MethRate_lane1_DN549345_Blood01_B09_TGAAGCCA_L001_EpiAge8648403_trimmed_GRCm38_bismark_bt2.deduplicated.bismark.cov.gz	101	96	44.755972	59.244028	46.494068	54.505932
MethRate_lane1_DN549345_Blood01_B10_GGTCGTGT_L001_EpiAge8648411_trimmed_GRCm38_bismark_bt2.deduplicated.bismark.cov.gz	101	83	78.648844	25.351156	79.083368	21.916632
MethRate_lane1_DN549345_Blood01_B11_GAGCCAAT_L001_EpiAge8648419_trimmed_GRCm38_bismark_bt2.deduplicated.bismark.cov.gz	101	63	62.136932	41.863068	72.565508	28.434492
MethRate_lane1_DN549345_Blood01_C01_TTAGGCAT_L001_EpiAge8648340_trimmed_GRCm38_bismark_bt2.deduplicated.bismark.cov.gz	101	49	125.142912	21.142912	139.916728	38.916728
MethRate_lane1_DN549345_Blood01_C02_GGCTACAG_L001_EpiAge8648348_trimmed_GRCm38_bismark_bt2.deduplicated.bismark.cov.gz	101	64	94.726232	9.27376799999999	93.42266	7.57734000000001
MethRate_lane1_DN549345_Blood01_C03_TCTGCTGT_L001_EpiAge8648356_trimmed_GRCm38_bismark_bt2.deduplicated.bismark.cov.gz	101	73	85.166704	18.833296	78.21432	22.78568
MethRate_lane1_DN549345_Blood01_C04_TAGTGACT_L001_EpiAge8648364_trimmed_GRCm38_bismark_bt2.deduplicated.bismark.cov.gz	101	65	40.845256	63.154744	37.369064	63.630936
MethRate_lane1_DN549345_Blood01_C05_TTGGTATG_L001_EpiAge8648372_trimmed_GRCm38_bismark_bt2.deduplicated.bismark.cov.gz	101	49	49.101212	54.898788	48.666688	52.333312
MethRate_lane1_DN549345_Blood01_C06_TCATTGAG_L001_EpiAge8648380_trimmed_GRCm38_bismark_bt2.deduplicated.bismark.cov.gz	101	64	77.345272	26.654728	67.35122	33.64878
MethRate_lane1_DN549345_Blood01_C07_TTACTCGC_L001_EpiAge8648388_trimmed_GRCm38_bismark_bt2.deduplicated.bismark.cov.gz	101	82	82.994084	21.005916	84.73218	16.26782
MethRate_lane1_DN549345_Blood01_C08_TAGAACAC_L001_EpiAge8648396_trimmed_GRCm38_bismark_bt2.deduplicated.bismark.cov.gz	101	105	69.089316	34.910684	67.35122	33.64878
MethRate_lane1_DN549345_Blood01_C09_TACCACCA_L001_EpiAge8648404_trimmed_GRCm38_bismark_bt2.deduplicated.bismark.cov.gz	101	39	41.714304	62.285696	31.285728	69.714272
MethRate_lane1_DN549345_Blood01_C10_GAATCTGT_L001_EpiAge8648412_trimmed_GRCm38_bismark_bt2.deduplicated.bismark.cov.gz	101	56	72.565508	31.434492	74.303604	26.696396
MethRate_lane1_DN549345_Blood01_C11_GCTCCTTG_L001_EpiAge8648420_trimmed_GRCm38_bismark_bt2.deduplicated.bismark.cov.gz	101	65	79.517892	24.482108	80.821464	20.178536
MethRate_lane1_DN549345_Blood01_C12_GACCTTAG_L001_EpiAge8648428_trimmed_GRCm38_bismark_bt2.deduplicated.bismark.cov.gz	101	68	58.66074	45.33926	56.053596	44.946404
MethRate_lane1_DN549345_Blood01_D02_CTTGTACT_L001_EpiAge8648349_trimmed_GRCm38_bismark_bt2.deduplicated.bismark.cov.gz	101	37	31.720252	72.279748	39.976208	61.023792
MethRate_lane1_DN549345_Blood01_D03_TTGGAGGT_L001_EpiAge8648357_trimmed_GRCm38_bismark_bt2.deduplicated.bismark.cov.gz	101	72	125.142912	21.142912	114.714336	13.714336
MethRate_lane1_DN549345_Blood01_D05_TGAACTGG_L001_EpiAge8648373_trimmed_GRCm38_bismark_bt2.deduplicated.bismark.cov.gz	101	115	79.083368	24.916632	77.345272	23.654728
MethRate_lane1_DN549345_Blood01_D06_TGGCTCAG_L001_EpiAge8648381_trimmed_GRCm38_bismark_bt2.deduplicated.bismark.cov.gz	101	67	98.202424	5.79757599999998	96.029804	4.970196
MethRate_lane1_DN549345_Blood01_D07_TCGTTAGC_L001_EpiAge8648389_trimmed_GRCm38_bismark_bt2.deduplicated.bismark.cov.gz	101	71	-77.779796	181.779796	-6.51786	107.51786
MethRate_lane1_DN549345_Blood01_D08_TCATCCTA_L001_EpiAge8648397_trimmed_GRCm38_bismark_bt2.deduplicated.bismark.cov.gz	101	43	51.708356	52.291644	54.750024	46.249976
MethRate_lane1_DN549345_Blood01_D09_TGCGTGAA_L001_EpiAge8648405_trimmed_GRCm38_bismark_bt2.deduplicated.bismark.cov.gz	101	76	89.07742	14.92258	89.511944	11.488056
MethRate_lane1_DN549345_Blood01_D10_GTACATCT_L001_EpiAge8648413_trimmed_GRCm38_bismark_bt2.deduplicated.bismark.cov.gz	101	101	86.470276	17.529724	90.380992	10.619008
MethRate_lane1_DN549345_Blood01_D11_GTAAGGTG_L001_EpiAge8648421_trimmed_GRCm38_bismark_bt2.deduplicated.bismark.cov.gz	101	126	62.571456	41.428544	62.571456	38.428544
MethRate_lane1_DN549345_Blood01_D12_GCCTGTTC_L001_EpiAge8648429_trimmed_GRCm38_bismark_bt2.deduplicated.bismark.cov.gz	101	62	47.363116	56.636884	43.886924	57.113076
MethRate_lane1_DN549345_Blood01_E01_ACAGTGGT_L001_EpiAge8648342_trimmed_GRCm38_bismark_bt2.deduplicated.bismark.cov.gz	101	56	50.839308	53.160692	52.14288	48.85712
MethRate_lane1_DN549345_Blood01_E02_TGGTTGTT_L001_EpiAge8648350_trimmed_GRCm38_bismark_bt2.deduplicated.bismark.cov.gz	101	69	113.410764	9.41076400000001	97.7679	3.2321
MethRate_lane1_DN549345_Blood01_E03_TCGAGCGT_L001_EpiAge8648358_trimmed_GRCm38_bismark_bt2.deduplicated.bismark.cov.gz	101	72	77.779796	26.220204	79.952416	21.047584
MethRate_lane1_DN549345_Blood01_E05_TACTTCGG_L001_EpiAge8648374_trimmed_GRCm38_bismark_bt2.deduplicated.bismark.cov.gz	101	74	22.595248	81.404752	48.666688	52.333312
MethRate_lane1_DN549345_Blood01_E06_TATGCCAG_L001_EpiAge8648382_trimmed_GRCm38_bismark_bt2.deduplicated.bismark.cov.gz	101	99	69.958364	34.041636	61.267884	39.732116
MethRate_lane1_DN549345_Blood01_E07_TACCGAGC_L001_EpiAge8648390_trimmed_GRCm38_bismark_bt2.deduplicated.bismark.cov.gz	101	28	54.3155	49.6845	39.541684	61.458316
MethRate_lane1_DN549345_Blood01_E08_TGCTGATA_L001_EpiAge8648398_trimmed_GRCm38_bismark_bt2.deduplicated.bismark.cov.gz	101	98	66.047648	37.952352	66.482172	34.517828
MethRate_lane1_DN549345_Blood01_E09_GGTGAGTT_L001_EpiAge8648406_trimmed_GRCm38_bismark_bt2.deduplicated.bismark.cov.gz	101	104	-50.839308	154.839308	-22.160724	123.160724
MethRate_lane1_DN549345_Blood01_E10_GAGGTGCT_L001_EpiAge8648414_trimmed_GRCm38_bismark_bt2.deduplicated.bismark.cov.gz	101	49	-55.619072	159.619072	-38.672636	139.672636
MethRate_lane1_DN549345_Blood01_E11_GAGGATGG_L001_EpiAge8648422_trimmed_GRCm38_bismark_bt2.deduplicated.bismark.cov.gz	101	54	77.779796	26.220204	80.821464	20.178536
MethRate_lane1_DN549345_Blood01_E12_GCACTGTC_L001_EpiAge8648430_trimmed_GRCm38_bismark_bt2.deduplicated.bismark.cov.gz	101	60	55.619072	48.380928	66.482172	34.517828
MethRate_lane1_DN549345_Blood01_F02_TCTCGGTT_L001_EpiAge8648351_trimmed_GRCm38_bismark_bt2.deduplicated.bismark.cov.gz	101	46	92.988136	11.011864	99.94052	1.05947999999999
MethRate_lane1_DN549345_Blood01_F04_TGTGGTTG_L001_EpiAge8648367_trimmed_GRCm38_bismark_bt2.deduplicated.bismark.cov.gz	101	54	90.815516	13.184484	90.815516	10.184484
MethRate_lane1_DN549345_Blood01_F05_TCTCACGG_L001_EpiAge8648375_trimmed_GRCm38_bismark_bt2.deduplicated.bismark.cov.gz	101	77	43.886924	60.113076	32.5893	68.4107
MethRate_lane1_DN549345_Blood01_F06_TCAGATTC_L001_EpiAge8648383_trimmed_GRCm38_bismark_bt2.deduplicated.bismark.cov.gz	101	87	82.994084	21.005916	74.303604	26.696396
MethRate_lane1_DN549345_Blood01_F07_TGTTCTCC_L001_EpiAge8648391_trimmed_GRCm38_bismark_bt2.deduplicated.bismark.cov.gz	101	75	67.785744	36.214256	69.958364	31.041636
MethRate_lane1_DN549345_Blood01_F08_TAGACGGA_L001_EpiAge8648399_trimmed_GRCm38_bismark_bt2.deduplicated.bismark.cov.gz	101	65	89.07742	14.92258	105.154808	4.154808
MethRate_lane1_DN549345_Blood01_F09_GATCTCTT_L001_EpiAge8648407_trimmed_GRCm38_bismark_bt2.deduplicated.bismark.cov.gz	101	56	85.166704	18.833296	86.470276	14.529724
MethRate_lane1_DN549345_Blood01_F10_GCATGGCT_L001_EpiAge8648415_trimmed_GRCm38_bismark_bt2.deduplicated.bismark.cov.gz	101	49	20.857152	83.142848	9.559528	91.440472
MethRate_lane1_DN549345_Blood01_F11_GTTGTCGG_L001_EpiAge8648423_trimmed_GRCm38_bismark_bt2.deduplicated.bismark.cov.gz	101	54	59.529788	44.470212	64.744076	36.255924
MethRate_lane1_DN549345_Blood01_F12_GCTAACTC_L001_EpiAge8648431_trimmed_GRCm38_bismark_bt2.deduplicated.bismark.cov.gz	101	80	204.660804	100.660804	87.773848	13.226152
MethRate_lane1_DN549345_Blood01_G01_CAGATCTG_L001_EpiAge8648344_trimmed_GRCm38_bismark_bt2.deduplicated.bismark.cov.gz	101	40	103.416712	0.583287999999982	104.720284	3.72028400000001
MethRate_lane1_DN549345_Blood01_G02_TAAGCGTT_L001_EpiAge8648352_trimmed_GRCm38_bismark_bt2.deduplicated.bismark.cov.gz	101	53	58.226216	45.773784	54.750024	46.249976
MethRate_lane1_DN549345_Blood01_G03_TGCATAGT_L001_EpiAge8648360_trimmed_GRCm38_bismark_bt2.deduplicated.bismark.cov.gz	101	30	113.410764	9.41076400000001	83.428608	17.571392
MethRate_lane1_DN549345_Blood01_G04_TAGTCTTG_L001_EpiAge8648368_trimmed_GRCm38_bismark_bt2.deduplicated.bismark.cov.gz	101	43	-43.886924	147.886924	-39.541684	140.541684
MethRate_lane1_DN549345_Blood01_G05_TCAGGAGG_L001_EpiAge8648376_trimmed_GRCm38_bismark_bt2.deduplicated.bismark.cov.gz	101	79	73.000032	30.999968	79.952416	21.047584
MethRate_lane1_DN549345_Blood01_G06_TACTAGTC_L001_EpiAge8648384_trimmed_GRCm38_bismark_bt2.deduplicated.bismark.cov.gz	101	124	69.52384	34.47616	58.66074	42.33926
MethRate_lane1_DN549345_Blood01_G07_TTCGCACC_L001_EpiAge8648392_trimmed_GRCm38_bismark_bt2.deduplicated.bismark.cov.gz	101	83	76.910748	27.089252	82.55956	18.44044
MethRate_lane1_DN549345_Blood01_G08_TGTGAAGA_L001_EpiAge8648400_trimmed_GRCm38_bismark_bt2.deduplicated.bismark.cov.gz	101	59	14.773816	89.226184	-12.166672	113.166672
MethRate_lane1_DN549345_Blood01_G09_GTGTCCTT_L001_EpiAge8648408_trimmed_GRCm38_bismark_bt2.deduplicated.bismark.cov.gz	101	81	75.607176	28.392824	70.392888	30.607112
MethRate_lane1_DN549345_Blood01_G10_GTTAGCCT_L001_EpiAge8648416_trimmed_GRCm38_bismark_bt2.deduplicated.bismark.cov.gz	101	74	64.309552	39.690448	63.440504	37.559496
MethRate_lane1_DN549345_Blood01_G11_GGATTAGG_L001_EpiAge8648424_trimmed_GRCm38_bismark_bt2.deduplicated.bismark.cov.gz	101	82	82.994084	21.005916	73.86908	27.13092
MethRate_lane1_DN549345_Blood01_G12_GATTCATC_L001_EpiAge8648432_trimmed_GRCm38_bismark_bt2.deduplicated.bismark.cov.gz	101	72	70.392888	33.607112	75.172652	25.827348
MethRate_lane1_DN549345_Blood01_H01_ACTTGATG_L001_EpiAge8648345_trimmed_GRCm38_bismark_bt2.deduplicated.bismark.cov.gz	101	58	79.517892	24.482108	69.52384	31.47616
MethRate_lane1_DN549345_Blood01_H03_TTGACTCT_L001_EpiAge8648361_trimmed_GRCm38_bismark_bt2.deduplicated.bismark.cov.gz	101	56	97.333376	6.666624	103.851236	2.851236
MethRate_lane1_DN549345_Blood01_H04_TTCCATTG_L001_EpiAge8648369_trimmed_GRCm38_bismark_bt2.deduplicated.bismark.cov.gz	101	53	52.14288	51.85712	38.238112	62.761888
MethRate_lane1_DN549345_Blood01_H05_TAAGTTCG_L001_EpiAge8648377_trimmed_GRCm38_bismark_bt2.deduplicated.bismark.cov.gz	101	75	63.00598	40.99402	61.702408	39.297592
MethRate_lane1_DN549345_Blood01_H06_TTCAGCTC_L001_EpiAge8648385_trimmed_GRCm38_bismark_bt2.deduplicated.bismark.cov.gz	101	48	81.255988	22.744012	89.946468	11.053532
MethRate_lane1_DN549345_Blood01_H07_TTGCGTAC_L001_EpiAge8648393_trimmed_GRCm38_bismark_bt2.deduplicated.bismark.cov.gz	101	110	80.38694	23.61306	77.779796	23.220204
MethRate_lane1_DN549345_Blood01_H08_TCTCTTCA_L001_EpiAge8648401_trimmed_GRCm38_bismark_bt2.deduplicated.bismark.cov.gz	101	87	84.297656	19.702344	92.119088	8.880912
MethRate_lane1_DN549345_Blood01_H09_GACGGATT_L001_EpiAge8648409_trimmed_GRCm38_bismark_bt2.deduplicated.bismark.cov.gz	101	59	74.738128	29.261872	80.821464	20.178536
MethRate_lane1_DN549345_Blood01_H10_GTCGCTAT_L001_EpiAge8648417_trimmed_GRCm38_bismark_bt2.deduplicated.bismark.cov.gz	101	119	61.702408	42.297592	54.750024	46.249976
MethRate_lane2_DN549344_Blood02_A02_GGAGTCTA_L002_EpiAge8648442_trimmed_GRCm38_bismark_bt2.deduplicated.bismark.cov.gz	101	30	69.52384	34.47616	79.517892	21.482108
MethRate_lane2_DN549344_Blood02_A03_GCGTCGAA_L002_EpiAge8648450_trimmed_GRCm38_bismark_bt2.deduplicated.bismark.cov.gz	101	87	81.255988	22.744012	60.83336	40.16664
MethRate_lane2_DN549344_Blood02_A04_CCTAGTAT_L002_EpiAge8648458_trimmed_GRCm38_bismark_bt2.deduplicated.bismark.cov.gz	101	19	62.571456	41.428544	83.428608	17.571392
MethRate_lane2_DN549344_Blood02_A05_CACTCGAG_L002_EpiAge8648466_trimmed_GRCm38_bismark_bt2.deduplicated.bismark.cov.gz	101	52	-30.851204	134.851204	-5.214288	106.214288
MethRate_lane2_DN549344_Blood02_A06_CTCAAGAC_L002_EpiAge8648474_trimmed_GRCm38_bismark_bt2.deduplicated.bismark.cov.gz	101	38	88.208372	15.791628	94.291708	6.708292
MethRate_lane2_DN549344_Blood02_A07_CAGGCTAA_L002_EpiAge8648482_trimmed_GRCm38_bismark_bt2.deduplicated.bismark.cov.gz	101	36	-47.363116	151.363116	-23.464296	124.464296
MethRate_lane2_DN549344_Blood02_A10_CGGAAACA_L002_EpiAge8648506_trimmed_GRCm38_bismark_bt2.deduplicated.bismark.cov.gz	101	28	143.39292	39.39292	90.815516	10.184484
MethRate_lane2_DN549344_Blood02_A11_GCTATGAC_L002_EpiAge8648514_trimmed_GRCm38_bismark_bt2.deduplicated.bismark.cov.gz	101	12	129.922676	25.922676	35.630968	65.369032
MethRate_lane2_DN549344_Blood02_B01_GATGGTCC_L002_EpiAge8648435_trimmed_GRCm38_bismark_bt2.deduplicated.bismark.cov.gz	101	36	-1.738096	105.738096	32.5893	68.4107
MethRate_lane2_DN549344_Blood02_B02_GCTATGGA_L002_EpiAge8648443_trimmed_GRCm38_bismark_bt2.deduplicated.bismark.cov.gz	101	31	-1.303572	105.303572	-0.869048	101.869048
MethRate_lane2_DN549344_Blood02_B03_CGTTCGGT_L002_EpiAge8648451_trimmed_GRCm38_bismark_bt2.deduplicated.bismark.cov.gz	101	58	50.404784	53.595216	51.708356	49.291644
MethRate_lane2_DN549344_Blood02_B04_CCACCGAT_L002_EpiAge8648459_trimmed_GRCm38_bismark_bt2.deduplicated.bismark.cov.gz	101	6	159.035784	55.035784	159.035784	58.035784
MethRate_lane2_DN549344_Blood02_B05_CCGACAAG_L002_EpiAge8648467_trimmed_GRCm38_bismark_bt2.deduplicated.bismark.cov.gz	101	15	59.095264	44.904736	74.303604	26.696396
MethRate_lane2_DN549344_Blood02_B08_ATCAACCG_L002_EpiAge8648491_trimmed_GRCm38_bismark_bt2.deduplicated.bismark.cov.gz	101	36	47.363116	56.636884	24.333344	76.666656
MethRate_lane2_DN549344_Blood02_B09_AGAGGACC_L002_EpiAge8648499_trimmed_GRCm38_bismark_bt2.deduplicated.bismark.cov.gz	101	31	209.006044	105.006044	122.535768	21.535768
MethRate_lane2_DN549344_Blood02_B10_AATGAATT_L002_EpiAge8648507_trimmed_GRCm38_bismark_bt2.deduplicated.bismark.cov.gz	101	8	92.553612	11.446388	74.738128	26.261872
MethRate_lane2_DN549344_Blood02_C01_GTGCTACC_L002_EpiAge8648436_trimmed_GRCm38_bismark_bt2.deduplicated.bismark.cov.gz	101	20	176.851268	72.851268	202.922708	101.922708
MethRate_lane2_DN549344_Blood02_C02_GAGTGCGA_L002_EpiAge8648444_trimmed_GRCm38_bismark_bt2.deduplicated.bismark.cov.gz	101	55	-33.458348	137.458348	33.458348	67.541652
MethRate_lane2_DN549344_Blood02_C03_CACCAGGT_L002_EpiAge8648452_trimmed_GRCm38_bismark_bt2.deduplicated.bismark.cov.gz	101	40	91.684564	12.315436	122.535768	21.535768
MethRate_lane2_DN549344_Blood02_C04_CTTCACAT_L002_EpiAge8648460_trimmed_GRCm38_bismark_bt2.deduplicated.bismark.cov.gz	101	16	260.7144	156.7144	94.291708	6.708292
MethRate_lane2_DN549344_Blood02_C05_CTTGCTTC_L002_EpiAge8648468_trimmed_GRCm38_bismark_bt2.deduplicated.bismark.cov.gz	101	22	-47.79764	151.79764	10.428576	90.571424
MethRate_lane2_DN549344_Blood02_C07_AGGAGATT_L002_EpiAge8648484_trimmed_GRCm38_bismark_bt2.deduplicated.bismark.cov.gz	101	17	-9.994052	113.994052	-5.214288	106.214288
MethRate_lane2_DN549344_Blood02_C08_AGGTCACG_L002_EpiAge8648492_trimmed_GRCm38_bismark_bt2.deduplicated.bismark.cov.gz	101	39	43.017876	60.982124	35.630968	65.369032
MethRate_lane2_DN549344_Blood02_C10_TAGGACCC_L002_EpiAge8648508_trimmed_GRCm38_bismark_bt2.deduplicated.bismark.cov.gz	101	11	14.339292	89.660708	-2.17262	103.17262
MethRate_lane2_DN549344_Blood02_D01_GCGATTAC_L002_EpiAge8648437_trimmed_GRCm38_bismark_bt2.deduplicated.bismark.cov.gz	101	20	98.202424	5.79757599999998	91.25004	9.74996
MethRate_lane2_DN549344_Blood02_D02_GTAACCGA_L002_EpiAge8648445_trimmed_GRCm38_bismark_bt2.deduplicated.bismark.cov.gz	101	21	66.482172	37.517828	66.047648	34.952352
MethRate_lane2_DN549344_Blood02_D03_CTGCGAGT_L002_EpiAge8648453_trimmed_GRCm38_bismark_bt2.deduplicated.bismark.cov.gz	101	28	159.904832	55.904832	66.047648	34.952352
MethRate_lane2_DN549344_Blood02_D04_CTATCATG_L002_EpiAge8648461_trimmed_GRCm38_bismark_bt2.deduplicated.bismark.cov.gz	101	17	255.500112	151.500112	99.94052	1.05947999999999
MethRate_lane2_DN549344_Blood02_D05_CATAGGTC_L002_EpiAge8648469_trimmed_GRCm38_bismark_bt2.deduplicated.bismark.cov.gz	101	42	45.62502	58.37498	36.93454	64.06546
MethRate_lane2_DN549344_Blood02_D06_CGTTACTA_L002_EpiAge8648477_trimmed_GRCm38_bismark_bt2.deduplicated.bismark.cov.gz	101	23	126.881008	22.881008	135.571488	34.571488
MethRate_lane2_DN549344_Blood02_D07_AGGCAGCT_L002_EpiAge8648485_trimmed_GRCm38_bismark_bt2.deduplicated.bismark.cov.gz	101	28	39.976208	64.023792	26.07144	74.92856
MethRate_lane2_DN549344_Blood02_D08_ACTGTTAG_L002_EpiAge8648493_trimmed_GRCm38_bismark_bt2.deduplicated.bismark.cov.gz	101	30	61.702408	42.297592	53.446452	47.553548
MethRate_lane2_DN549344_Blood02_D09_ATTGGCTA_L002_EpiAge8648501_trimmed_GRCm38_bismark_bt2.deduplicated.bismark.cov.gz	101	21	-86.9048	190.9048	-86.9048	187.9048
MethRate_lane2_DN549344_Blood02_D10_TCTCAGTG_L002_EpiAge8648509_trimmed_GRCm38_bismark_bt2.deduplicated.bismark.cov.gz	101	24	53.446452	50.553548	48.666688	52.333312
MethRate_lane2_DN549344_Blood02_D11_ACAAAGCC_L002_EpiAge8648517_trimmed_GRCm38_bismark_bt2.deduplicated.bismark.cov.gz	101	25	56.922644	47.077356	57.357168	43.642832
MethRate_lane2_DN549344_Blood02_E01_GGTTGGAC_L002_EpiAge8648438_trimmed_GRCm38_bismark_bt2.deduplicated.bismark.cov.gz	101	29	89.07742	14.92258	114.714336	13.714336
MethRate_lane2_DN549344_Blood02_E02_GGCAAGCA_L002_EpiAge8648446_trimmed_GRCm38_bismark_bt2.deduplicated.bismark.cov.gz	101	27	107.761952	3.76195200000001	92.988136	8.011864
MethRate_lane2_DN549344_Blood02_E03_CCGTATCT_L002_EpiAge8648454_trimmed_GRCm38_bismark_bt2.deduplicated.bismark.cov.gz	101	42	83.428608	20.571392	73.86908	27.13092
MethRate_lane2_DN549344_Blood02_E04_CATGAATG_L002_EpiAge8648462_trimmed_GRCm38_bismark_bt2.deduplicated.bismark.cov.gz	101	23	-41.27978	145.27978	31.285728	69.714272
MethRate_lane2_DN549344_Blood02_E05_CACATTGC_L002_EpiAge8648470_trimmed_GRCm38_bismark_bt2.deduplicated.bismark.cov.gz	101	16	60.398836	43.601164	-19.988104	120.988104
MethRate_lane2_DN549344_Blood02_E06_CAAGTAGA_L002_EpiAge8648478_trimmed_GRCm38_bismark_bt2.deduplicated.bismark.cov.gz	101	38	44.321448	59.678552	54.3155	46.6845
MethRate_lane2_DN549344_Blood02_E08_AAGAGTAG_L002_EpiAge8648494_trimmed_GRCm38_bismark_bt2.deduplicated.bismark.cov.gz	101	29	152.517924	48.517924	77.779796	23.220204
MethRate_lane2_DN549344_Blood02_E09_AATCCTGA_L002_EpiAge8648502_trimmed_GRCm38_bismark_bt2.deduplicated.bismark.cov.gz	101	10	123.83934	19.83934	89.511944	11.488056
MethRate_lane2_DN549344_Blood02_E10_CATGGGAA_L002_EpiAge8648510_trimmed_GRCm38_bismark_bt2.deduplicated.bismark.cov.gz	101	25	-50.839308	154.839308	-3.910716	104.910716
MethRate_lane2_DN549344_Blood02_E11_CAAAACCG_L002_EpiAge8648518_trimmed_GRCm38_bismark_bt2.deduplicated.bismark.cov.gz	101	10	36.065492	67.934508	24.333344	76.666656
MethRate_lane2_DN549344_Blood02_E12_GTTCCACG_L002_EpiAge8648526_trimmed_GRCm38_bismark_bt2.deduplicated.bismark.cov.gz	101	23	-19.988104	123.988104	28.678584	72.321416
MethRate_lane2_DN549344_Blood02_F01_GGCACAAC_L002_EpiAge8648439_trimmed_GRCm38_bismark_bt2.deduplicated.bismark.cov.gz	101	37	-15.20834	119.20834	12.166672	88.833328
MethRate_lane2_DN549344_Blood02_F02_GCCTTACA_L002_EpiAge8648447_trimmed_GRCm38_bismark_bt2.deduplicated.bismark.cov.gz	101	25	63.440504	40.559496	70.827412	30.172588
MethRate_lane2_DN549344_Blood02_F03_CGCTTCCT_L002_EpiAge8648455_trimmed_GRCm38_bismark_bt2.deduplicated.bismark.cov.gz	101	24	79.517892	24.482108	59.529788	41.470212
MethRate_lane2_DN549344_Blood02_F04_CCACTTGG_L002_EpiAge8648463_trimmed_GRCm38_bismark_bt2.deduplicated.bismark.cov.gz	101	17	13.904768	90.095232	-19.988104	120.988104
MethRate_lane2_DN549344_Blood02_F06_CTCTCTCA_L002_EpiAge8648479_trimmed_GRCm38_bismark_bt2.deduplicated.bismark.cov.gz	101	18	179.023888	75.023888	100.375044	0.624955999999997
MethRate_lane2_DN549344_Blood02_F08_ATTCGGAG_L002_EpiAge8648495_trimmed_GRCm38_bismark_bt2.deduplicated.bismark.cov.gz	101	15	-86.9048	190.9048	17.38096	83.61904
MethRate_lane2_DN549344_Blood02_F09_AGGATTCA_L002_EpiAge8648503_trimmed_GRCm38_bismark_bt2.deduplicated.bismark.cov.gz	101	10	-23.464296	127.464296	17.815484	83.184516
MethRate_lane2_DN549344_Blood02_F10_CCTAAGAT_L002_EpiAge8648511_trimmed_GRCm38_bismark_bt2.deduplicated.bismark.cov.gz	101	11	23.464296	80.535704	8.69048	92.30952
MethRate_lane2_DN549344_Blood02_F11_GCTGGACA_L002_EpiAge8648519_trimmed_GRCm38_bismark_bt2.deduplicated.bismark.cov.gz	101	30	61.702408	42.297592	62.136932	38.863068
MethRate_lane2_DN549344_Blood02_F12_ACTCTTTC_L002_EpiAge8648527_trimmed_GRCm38_bismark_bt2.deduplicated.bismark.cov.gz	101	13	260.7144	156.7144	260.7144	159.7144
MethRate_lane2_DN549344_Blood02_G02_GAACGACA_L002_EpiAge8648448_trimmed_GRCm38_bismark_bt2.deduplicated.bismark.cov.gz	101	37	98.636948	5.363052	98.202424	2.79757600000001
MethRate_lane2_DN549344_Blood02_G03_CAAGACCT_L002_EpiAge8648456_trimmed_GRCm38_bismark_bt2.deduplicated.bismark.cov.gz	101	35	49.535736	54.464264	62.136932	38.863068
MethRate_lane2_DN549344_Blood02_G04_CTGTACGG_L002_EpiAge8648464_trimmed_GRCm38_bismark_bt2.deduplicated.bismark.cov.gz	101	13	70.827412	33.172588	96.464328	4.53567200000001
MethRate_lane2_DN549344_Blood02_G05_CAACCTCC_L002_EpiAge8648472_trimmed_GRCm38_bismark_bt2.deduplicated.bismark.cov.gz	101	27	-32.5893	136.5893	-29.982156	130.982156
MethRate_lane2_DN549344_Blood02_G06_CGACTGCA_L002_EpiAge8648480_trimmed_GRCm38_bismark_bt2.deduplicated.bismark.cov.gz	101	24	97.333376	6.666624	108.631	7.631
MethRate_lane2_DN549344_Blood02_G08_ACGCAATC_L002_EpiAge8648496_trimmed_GRCm38_bismark_bt2.deduplicated.bismark.cov.gz	101	11	168.160788	64.160788	84.73218	16.26782
MethRate_lane2_DN549344_Blood02_G09_AACTGGCA_L002_EpiAge8648504_trimmed_GRCm38_bismark_bt2.deduplicated.bismark.cov.gz	101	25	108.196476	4.196476	106.45838	5.45838000000001
MethRate_lane2_DN549344_Blood02_G10_CTCAGATA_L002_EpiAge8648512_trimmed_GRCm38_bismark_bt2.deduplicated.bismark.cov.gz	101	39	-54.750024	158.750024	-1.303572	102.303572
MethRate_lane2_DN549344_Blood02_G12_TATTGGAG_L002_EpiAge8648528_trimmed_GRCm38_bismark_bt2.deduplicated.bismark.cov.gz	101	19	106.023856	2.02385600000001	113.410764	12.410764
MethRate_lane2_DN549344_Blood02_H03_CACACACT_L002_EpiAge8648457_trimmed_GRCm38_bismark_bt2.deduplicated.bismark.cov.gz	101	27	66.482172	37.517828	63.00598	37.99402
MethRate_lane2_DN549344_Blood02_H04_CTAGATAG_L002_EpiAge8648465_trimmed_GRCm38_bismark_bt2.deduplicated.bismark.cov.gz	101	13	81.255988	22.744012	100.375044	0.624955999999997
MethRate_lane2_DN549344_Blood02_H05_CAGCTGAC_L002_EpiAge8648473_trimmed_GRCm38_bismark_bt2.deduplicated.bismark.cov.gz	101	8	48.232164	55.767836	17.38096	83.61904
MethRate_lane2_DN549344_Blood02_H06_CCTGAGCA_L002_EpiAge8648481_trimmed_GRCm38_bismark_bt2.deduplicated.bismark.cov.gz	101	8	56.053596	47.946404	32.154776	68.845224
MethRate_lane2_DN549344_Blood02_H08_ACAAGTGC_L002_EpiAge8648497_trimmed_GRCm38_bismark_bt2.deduplicated.bismark.cov.gz	101	9	19.55358	84.44642	-6.083336	107.083336
MethRate_lane3_DN549342_Blood11_A02_TGTCGACT_L003_EpiAge8648538_trimmed_GRCm38_bismark_bt2.deduplicated.bismark.cov.gz	36	56	33.892872	70.107128	29.113108	6.886892
MethRate_lane3_DN549342_Blood11_A04_CGCACGAG_L003_EpiAge8648554_trimmed_GRCm38_bismark_bt2.deduplicated.bismark.cov.gz	36	30	14.339292	89.660708	16.077388	19.922612
MethRate_lane3_DN549342_Blood11_A05_ATTAGCGG_L003_EpiAge8648562_trimmed_GRCm38_bismark_bt2.deduplicated.bismark.cov.gz	36	41	45.62502	58.37498	37.803588	1.803588
MethRate_lane3_DN549342_Blood11_A06_GTCACCAG_L003_EpiAge8648570_trimmed_GRCm38_bismark_bt2.deduplicated.bismark.cov.gz	36	55	45.62502	58.37498	32.154776	3.845224
MethRate_lane3_DN549342_Blood11_A07_CACCCGTC_L003_EpiAge8648578_trimmed_GRCm38_bismark_bt2.deduplicated.bismark.cov.gz	36	46	50.404784	53.595216	59.095264	23.095264
MethRate_lane3_DN549342_Blood11_A08_AACGGCTT_L003_EpiAge8648586_trimmed_GRCm38_bismark_bt2.deduplicated.bismark.cov.gz	36	41	48.232164	55.767836	38.672636	2.672636
MethRate_lane3_DN549342_Blood11_A09_CTTTTGAT_L003_EpiAge8648594_trimmed_GRCm38_bismark_bt2.deduplicated.bismark.cov.gz	36	38	64.309552	39.690448	68.220268	32.220268
MethRate_lane3_DN549342_Blood11_A10_GTCTGAGG_L003_EpiAge8648602_trimmed_GRCm38_bismark_bt2.deduplicated.bismark.cov.gz	36	48	82.55956	21.44044	95.59528	59.59528
MethRate_lane3_DN549342_Blood11_A11_GGTAAGAG_L003_EpiAge8648610_trimmed_GRCm38_bismark_bt2.deduplicated.bismark.cov.gz	36	47	260.7144	156.7144	77.779796	41.779796
MethRate_lane3_DN549342_Blood11_B01_TACCGCAA_L003_EpiAge8648531_trimmed_GRCm38_bismark_bt2.deduplicated.bismark.cov.gz	36	76	43.017876	60.982124	41.714304	5.714304
MethRate_lane3_DN549342_Blood11_B02_GTCACGTA_L003_EpiAge8648539_trimmed_GRCm38_bismark_bt2.deduplicated.bismark.cov.gz	36	127	-61.267884	165.267884	-19.988104	55.988104
MethRate_lane3_DN549342_Blood11_B03_CGCCTTTG_L003_EpiAge8648547_trimmed_GRCm38_bismark_bt2.deduplicated.bismark.cov.gz	36	89	34.327396	69.672604	21.7262	14.2738
MethRate_lane3_DN549342_Blood11_B04_ACGTACTA_L003_EpiAge8648555_trimmed_GRCm38_bismark_bt2.deduplicated.bismark.cov.gz	36	101	65.1786	38.8214	76.0417	40.0417
MethRate_lane3_DN549342_Blood11_B05_GCGCTGAT_L003_EpiAge8648563_trimmed_GRCm38_bismark_bt2.deduplicated.bismark.cov.gz	36	152	41.27978	62.72022	45.190496	9.190496
MethRate_lane3_DN549342_Blood11_B06_GAGGTCGC_L003_EpiAge8648571_trimmed_GRCm38_bismark_bt2.deduplicated.bismark.cov.gz	36	94	73.86908	30.13092	65.1786	29.1786
MethRate_lane3_DN549342_Blood11_B07_TCGTGGTT_L003_EpiAge8648579_trimmed_GRCm38_bismark_bt2.deduplicated.bismark.cov.gz	36	60	45.190496	58.809504	32.154776	3.845224
MethRate_lane3_DN549342_Blood11_B08_ATAAGACT_L003_EpiAge8648587_trimmed_GRCm38_bismark_bt2.deduplicated.bismark.cov.gz	36	43	-10.8631	114.8631	-8.255956	44.255956
MethRate_lane3_DN549342_Blood11_B09_TAGCGAGA_L003_EpiAge8648595_trimmed_GRCm38_bismark_bt2.deduplicated.bismark.cov.gz	36	92	9.559528	94.440472	14.773816	21.226184
MethRate_lane3_DN549342_Blood11_B10_TCTGGCGA_L003_EpiAge8648603_trimmed_GRCm38_bismark_bt2.deduplicated.bismark.cov.gz	36	62	46.494068	57.505932	33.458348	2.541652
MethRate_lane3_DN549342_Blood11_B11_AGTCCGAT_L003_EpiAge8648611_trimmed_GRCm38_bismark_bt2.deduplicated.bismark.cov.gz	36	43	39.10716	64.89284	43.886924	7.886924
MethRate_lane3_DN549342_Blood11_B12_GTGGTACT_L003_EpiAge8648619_trimmed_GRCm38_bismark_bt2.deduplicated.bismark.cov.gz	36	30	56.48812	47.51188	59.095264	23.095264
MethRate_lane3_DN549342_Blood11_C01_TATCTCCT_L003_EpiAge8648532_trimmed_GRCm38_bismark_bt2.deduplicated.bismark.cov.gz	36	119	66.482172	37.517828	73.86908	37.86908
MethRate_lane3_DN549342_Blood11_C02_TTGAGCGA_L003_EpiAge8648540_trimmed_GRCm38_bismark_bt2.deduplicated.bismark.cov.gz	36	76	12.166672	91.833328	13.03572	22.96428
MethRate_lane3_DN549342_Blood11_C03_TAAGGTCA_L003_EpiAge8648548_trimmed_GRCm38_bismark_bt2.deduplicated.bismark.cov.gz	36	62	35.196444	68.803556	39.976208	3.976208
MethRate_lane3_DN549342_Blood11_C04_AGCGCCAA_L003_EpiAge8648556_trimmed_GRCm38_bismark_bt2.deduplicated.bismark.cov.gz	36	211	87.773848	16.226152	77.779796	41.779796
MethRate_lane3_DN549342_Blood11_C05_TGCTGAAC_L003_EpiAge8648564_trimmed_GRCm38_bismark_bt2.deduplicated.bismark.cov.gz	36	63	40.845256	63.154744	41.714304	5.714304
MethRate_lane3_DN549342_Blood11_C06_AAGGGGTA_L003_EpiAge8648572_trimmed_GRCm38_bismark_bt2.deduplicated.bismark.cov.gz	36	79	0.869048	103.130952	11.732148	24.267852
MethRate_lane3_DN549342_Blood11_C07_ACTTGGGG_L003_EpiAge8648580_trimmed_GRCm38_bismark_bt2.deduplicated.bismark.cov.gz	36	46	81.255988	22.744012	78.648844	42.648844
MethRate_lane3_DN549342_Blood11_C08_GTTTTTCG_L003_EpiAge8648588_trimmed_GRCm38_bismark_bt2.deduplicated.bismark.cov.gz	36	85	112.97624	8.97624000000002	82.994084	46.994084
MethRate_lane3_DN549342_Blood11_C09_TTCGCAGG_L003_EpiAge8648596_trimmed_GRCm38_bismark_bt2.deduplicated.bismark.cov.gz	36	44	63.875028	40.124972	78.21432	42.21432
MethRate_lane3_DN549342_Blood11_C10_AATTTGCG_L003_EpiAge8648604_trimmed_GRCm38_bismark_bt2.deduplicated.bismark.cov.gz	36	72	38.238112	65.761888	23.89882	12.10118
MethRate_lane3_DN549342_Blood11_C11_ATACAGGC_L003_EpiAge8648612_trimmed_GRCm38_bismark_bt2.deduplicated.bismark.cov.gz	36	80	37.803588	66.196412	29.113108	6.886892
MethRate_lane3_DN549342_Blood11_C12_AGCTGTGC_L003_EpiAge8648620_trimmed_GRCm38_bismark_bt2.deduplicated.bismark.cov.gz	36	24	84.297656	19.702344	92.988136	56.988136
MethRate_lane3_DN549342_Blood11_D01_TGTCATCT_L003_EpiAge8648533_trimmed_GRCm38_bismark_bt2.deduplicated.bismark.cov.gz	36	82	-34.327396	138.327396	-4.34524	40.34524
MethRate_lane3_DN549342_Blood11_D02_GAGACATA_L003_EpiAge8648541_trimmed_GRCm38_bismark_bt2.deduplicated.bismark.cov.gz	36	73	33.892872	70.107128	28.678584	7.321416
MethRate_lane3_DN549342_Blood11_D03_ACGTTGGC_L003_EpiAge8648549_trimmed_GRCm38_bismark_bt2.deduplicated.bismark.cov.gz	36	69	-6.952384	110.952384	-16.077388	52.077388
MethRate_lane3_DN549342_Blood11_D04_GCCTGCCC_L003_EpiAge8648557_trimmed_GRCm38_bismark_bt2.deduplicated.bismark.cov.gz	36	88	64.744076	39.255924	65.613124	29.613124
MethRate_lane3_DN549342_Blood11_D05_GAGGGCAG_L003_EpiAge8648565_trimmed_GRCm38_bismark_bt2.deduplicated.bismark.cov.gz	36	77	70.392888	33.607112	72.130984	36.130984
MethRate_lane3_DN549342_Blood11_D06_TTTTACGT_L003_EpiAge8648573_trimmed_GRCm38_bismark_bt2.deduplicated.bismark.cov.gz	36	80	57.791692	46.208308	63.00598	27.00598
MethRate_lane3_DN549342_Blood11_D07_GGCTGCTT_L003_EpiAge8648581_trimmed_GRCm38_bismark_bt2.deduplicated.bismark.cov.gz	36	52	73.86908	30.13092	36.500016	0.500016000000002
MethRate_lane3_DN549342_Blood11_D08_ATTGGTAT_L003_EpiAge8648589_trimmed_GRCm38_bismark_bt2.deduplicated.bismark.cov.gz	36	46	76.0417	27.9583	66.482172	30.482172
MethRate_lane3_DN549342_Blood11_D09_TAGTTATT_L003_EpiAge8648597_trimmed_GRCm38_bismark_bt2.deduplicated.bismark.cov.gz	36	61	-21.7262	125.7262	7.821432	28.178568
MethRate_lane3_DN549342_Blood11_D10_TGGGTTGG_L003_EpiAge8648605_trimmed_GRCm38_bismark_bt2.deduplicated.bismark.cov.gz	36	31	47.79764	56.20236	39.10716	3.10716
MethRate_lane3_DN549342_Blood11_D11_TGAGACTC_L003_EpiAge8648613_trimmed_GRCm38_bismark_bt2.deduplicated.bismark.cov.gz	36	74	41.714304	62.285696	41.27978	5.27978
MethRate_lane3_DN549342_Blood11_D12_TTACCTTC_L003_EpiAge8648621_trimmed_GRCm38_bismark_bt2.deduplicated.bismark.cov.gz	36	56	34.327396	69.672604	28.24406	7.75594
MethRate_lane3_DN549342_Blood11_E01_ATAGCTCT_L003_EpiAge8648534_trimmed_GRCm38_bismark_bt2.deduplicated.bismark.cov.gz	36	76	59.095264	44.904736	53.880976	17.880976
MethRate_lane3_DN549342_Blood11_E02_GTCAAGCT_L003_EpiAge8648542_trimmed_GRCm38_bismark_bt2.deduplicated.bismark.cov.gz	36	96	-61.702408	165.702408	-13.904768	49.904768
MethRate_lane3_DN549342_Blood11_E03_CCAGCTTA_L003_EpiAge8648550_trimmed_GRCm38_bismark_bt2.deduplicated.bismark.cov.gz	36	104	40.845256	63.154744	36.065492	0.065491999999999
MethRate_lane3_DN549342_Blood11_E04_AGGACGAT_L003_EpiAge8648558_trimmed_GRCm38_bismark_bt2.deduplicated.bismark.cov.gz	36	113	43.886924	60.113076	46.059544	10.059544
MethRate_lane3_DN549342_Blood11_E05_GTTTTCAC_L003_EpiAge8648566_trimmed_GRCm38_bismark_bt2.deduplicated.bismark.cov.gz	36	46	116.452432	12.452432	108.631	72.631
MethRate_lane3_DN549342_Blood11_E06_TTCCTACA_L003_EpiAge8648574_trimmed_GRCm38_bismark_bt2.deduplicated.bismark.cov.gz	36	113	19.119056	84.880944	12.166672	23.833328
MethRate_lane3_DN549342_Blood11_E08_CGCCAGTA_L003_EpiAge8648590_trimmed_GRCm38_bismark_bt2.deduplicated.bismark.cov.gz	36	44	12.166672	91.833328	-6.083336	42.083336
MethRate_lane3_DN549342_Blood11_E09_TCCTCCGA_L003_EpiAge8648598_trimmed_GRCm38_bismark_bt2.deduplicated.bismark.cov.gz	36	55	49.97026	54.02974	49.535736	13.535736
MethRate_lane3_DN549342_Blood11_E10_AGTTGAAA_L003_EpiAge8648606_trimmed_GRCm38_bismark_bt2.deduplicated.bismark.cov.gz	36	31	46.494068	57.505932	33.023824	2.976176
MethRate_lane3_DN549342_Blood11_E11_ACTCAGGA_L003_EpiAge8648614_trimmed_GRCm38_bismark_bt2.deduplicated.bismark.cov.gz	36	59	57.357168	46.642832	54.3155	18.3155
MethRate_lane3_DN549342_Blood11_E12_TCCGGGTA_L003_EpiAge8648622_trimmed_GRCm38_bismark_bt2.deduplicated.bismark.cov.gz	36	66	-8.69048	112.69048	-32.5893	68.5893
MethRate_lane3_DN549342_Blood11_F01_AGTCCAAC_L003_EpiAge8648535_trimmed_GRCm38_bismark_bt2.deduplicated.bismark.cov.gz	36	51	40.845256	63.154744	36.500016	0.500016000000002
MethRate_lane3_DN549342_Blood11_F02_AGCAAGTT_L003_EpiAge8648543_trimmed_GRCm38_bismark_bt2.deduplicated.bismark.cov.gz	36	64	-39.541684	143.541684	11.732148	24.267852
MethRate_lane3_DN549342_Blood11_F03_GAATCCTA_L003_EpiAge8648551_trimmed_GRCm38_bismark_bt2.deduplicated.bismark.cov.gz	36	63	14.339292	89.660708	9.125004	26.874996
MethRate_lane3_DN549342_Blood11_F04_CTTGACCG_L003_EpiAge8648559_trimmed_GRCm38_bismark_bt2.deduplicated.bismark.cov.gz	36	62	-51.708356	155.708356	-28.678584	64.678584
MethRate_lane3_DN549342_Blood11_F05_GAGATGCC_L003_EpiAge8648567_trimmed_GRCm38_bismark_bt2.deduplicated.bismark.cov.gz	36	95	-10.8631	114.8631	-15.642864	51.642864
MethRate_lane3_DN549342_Blood11_F06_AGTGTAGT_L003_EpiAge8648575_trimmed_GRCm38_bismark_bt2.deduplicated.bismark.cov.gz	36	51	7.821432	96.178568	-2.17262	38.17262
MethRate_lane3_DN549342_Blood11_F07_CTCGTCGA_L003_EpiAge8648583_trimmed_GRCm38_bismark_bt2.deduplicated.bismark.cov.gz	36	78	71.261936	32.738064	80.821464	44.821464
MethRate_lane3_DN549342_Blood11_F08_AAGCCGAA_L003_EpiAge8648591_trimmed_GRCm38_bismark_bt2.deduplicated.bismark.cov.gz	36	33	43.886924	60.113076	32.154776	3.845224
MethRate_lane3_DN549342_Blood11_F09_GCGGGTCT_L003_EpiAge8648599_trimmed_GRCm38_bismark_bt2.deduplicated.bismark.cov.gz	36	79	53.011928	50.988072	51.273832	15.273832
MethRate_lane3_DN549342_Blood11_F10_GACCGGAA_L003_EpiAge8648607_trimmed_GRCm38_bismark_bt2.deduplicated.bismark.cov.gz	36	36	-11.297624	115.297624	2.17262	33.82738
MethRate_lane3_DN549342_Blood11_F11_GTGTCTGA_L003_EpiAge8648615_trimmed_GRCm38_bismark_bt2.deduplicated.bismark.cov.gz	36	65	11.297624	92.702376	17.815484	18.184516
MethRate_lane3_DN549342_Blood11_F12_CTACGTAA_L003_EpiAge8648623_trimmed_GRCm38_bismark_bt2.deduplicated.bismark.cov.gz	36	57	48.232164	55.767836	51.273832	15.273832
MethRate_lane3_DN549342_Blood11_G01_TTTGGGCA_L003_EpiAge8648536_trimmed_GRCm38_bismark_bt2.deduplicated.bismark.cov.gz	36	43	61.267884	42.732116	60.83336	24.83336
MethRate_lane3_DN549342_Blood11_G02_GACGCTCA_L003_EpiAge8648544_trimmed_GRCm38_bismark_bt2.deduplicated.bismark.cov.gz	36	86	32.154776	71.845224	16.077388	19.922612
MethRate_lane3_DN549342_Blood11_G03_ACTTCGTA_L003_EpiAge8648552_trimmed_GRCm38_bismark_bt2.deduplicated.bismark.cov.gz	36	52	54.750024	49.249976	59.095264	23.095264
MethRate_lane3_DN549342_Blood11_G04_AGGTCTAA_L003_EpiAge8648560_trimmed_GRCm38_bismark_bt2.deduplicated.bismark.cov.gz	36	51	36.500016	67.499984	29.982156	6.017844
MethRate_lane3_DN549342_Blood11_G05_TTGAGAAG_L003_EpiAge8648568_trimmed_GRCm38_bismark_bt2.deduplicated.bismark.cov.gz	36	91	122.101244	18.101244	84.297656	48.297656
MethRate_lane3_DN549342_Blood11_G06_GTGGCCAA_L003_EpiAge8648576_trimmed_GRCm38_bismark_bt2.deduplicated.bismark.cov.gz	36	80	69.52384	34.47616	78.21432	42.21432
MethRate_lane3_DN549342_Blood11_G07_TCTACAGT_L003_EpiAge8648584_trimmed_GRCm38_bismark_bt2.deduplicated.bismark.cov.gz	36	62	-86.9048	190.9048	31.720252	4.279748
MethRate_lane3_DN549342_Blood11_G08_TGACCCAC_L003_EpiAge8648592_trimmed_GRCm38_bismark_bt2.deduplicated.bismark.cov.gz	36	69	55.184548	48.815452	72.130984	36.130984
MethRate_lane3_DN549342_Blood11_G09_GATTCTAT_L003_EpiAge8648600_trimmed_GRCm38_bismark_bt2.deduplicated.bismark.cov.gz	36	80	54.750024	49.249976	56.922644	20.922644
MethRate_lane3_DN549342_Blood11_G10_GATCGAAC_L003_EpiAge8648608_trimmed_GRCm38_bismark_bt2.deduplicated.bismark.cov.gz	36	74	39.541684	64.458316	23.89882	12.10118
MethRate_lane3_DN549342_Blood11_G11_CTTGAATC_L003_EpiAge8648616_trimmed_GRCm38_bismark_bt2.deduplicated.bismark.cov.gz	36	71	45.190496	58.809504	34.76192	1.23808
MethRate_lane3_DN549342_Blood11_G12_TCGGACCG_L003_EpiAge8648624_trimmed_GRCm38_bismark_bt2.deduplicated.bismark.cov.gz	36	10	49.101212	54.898788	43.886924	7.886924
MethRate_lane3_DN549342_Blood11_H01_TCTGACGC_L003_EpiAge8648537_trimmed_GRCm38_bismark_bt2.deduplicated.bismark.cov.gz	36	48	5.214288	98.785712	-2.17262	38.17262
MethRate_lane3_DN549342_Blood11_H02_ACGGCAGC_L003_EpiAge8648545_trimmed_GRCm38_bismark_bt2.deduplicated.bismark.cov.gz	36	48	-52.577404	156.577404	-4.34524	40.34524
MethRate_lane3_DN549342_Blood11_H03_TAGTCGGT_L003_EpiAge8648553_trimmed_GRCm38_bismark_bt2.deduplicated.bismark.cov.gz	36	132	17.38096	86.61904	14.773816	21.226184
MethRate_lane3_DN549342_Blood11_H04_CGAGATCC_L003_EpiAge8648561_trimmed_GRCm38_bismark_bt2.deduplicated.bismark.cov.gz	36	79	77.345272	26.654728	77.345272	41.345272
MethRate_lane3_DN549342_Blood11_H05_GCATCCGG_L003_EpiAge8648569_trimmed_GRCm38_bismark_bt2.deduplicated.bismark.cov.gz	36	64	20.422628	83.577372	20.857152	15.142848
MethRate_lane3_DN549342_Blood11_H06_AAATACTC_L003_EpiAge8648577_trimmed_GRCm38_bismark_bt2.deduplicated.bismark.cov.gz	36	72	51.273832	52.726168	52.14288	16.14288
MethRate_lane3_DN549342_Blood11_H07_CTTCTAGA_L003_EpiAge8648585_trimmed_GRCm38_bismark_bt2.deduplicated.bismark.cov.gz	36	27	22.160724	81.839276	51.708356	15.708356
MethRate_lane3_DN549342_Blood11_H08_ATTGCACA_L003_EpiAge8648593_trimmed_GRCm38_bismark_bt2.deduplicated.bismark.cov.gz	36	42	25.636916	78.363084	41.714304	5.714304
MethRate_lane3_DN549342_Blood11_H09_ATGCAAAG_L003_EpiAge8648601_trimmed_GRCm38_bismark_bt2.deduplicated.bismark.cov.gz	36	63	46.928592	57.071408	43.886924	7.886924
MethRate_lane3_DN549342_Blood11_H10_GTATAGGG_L003_EpiAge8648609_trimmed_GRCm38_bismark_bt2.deduplicated.bismark.cov.gz	36	47	56.922644	47.077356	56.48812	20.48812
MethRate_lane3_DN549342_Blood11_H11_CCGCATGA_L003_EpiAge8648617_trimmed_GRCm38_bismark_bt2.deduplicated.bismark.cov.gz	36	39	-42.148828	146.148828	13.470244	22.529756
MethRate_lane3_DN549342_Blood11_H12_ATGCGTCG_L003_EpiAge8648625_trimmed_GRCm38_bismark_bt2.deduplicated.bismark.cov.gz	36	50	49.535736	54.464264	42.148828	6.148828
MethRate_lane4_DN549341_Blood12_A01_TTCTTAGC_L004_EpiAge8648626_trimmed_GRCm38_bismark_bt2.deduplicated.bismark.cov.gz	10	29	-86.9048	190.9048	-86.9048	96.9048
MethRate_lane4_DN549341_Blood12_A03_CTTATTCC_L004_EpiAge8648642_trimmed_GRCm38_bismark_bt2.deduplicated.bismark.cov.gz	10	28	-85.601228	189.601228	-36.93454	46.93454
MethRate_lane4_DN549341_Blood12_A04_ACTTTACT_L004_EpiAge8648650_trimmed_GRCm38_bismark_bt2.deduplicated.bismark.cov.gz	10	22	-79.952416	183.952416	-86.9048	96.9048
MethRate_lane4_DN549341_Blood12_A09_CTGACTAC_L004_EpiAge8648690_trimmed_GRCm38_bismark_bt2.deduplicated.bismark.cov.gz	10	28	38.238112	65.761888	13.904768	3.904768
MethRate_lane4_DN549341_Blood12_A12_CTGCCTAG_L004_EpiAge8648714_trimmed_GRCm38_bismark_bt2.deduplicated.bismark.cov.gz	10	36	-86.9048	190.9048	-9.994052	19.994052
MethRate_lane4_DN549341_Blood12_B06_GATTGCGT_L004_EpiAge8648667_trimmed_GRCm38_bismark_bt2.deduplicated.bismark.cov.gz	10	60	12.601196	91.398804	-7.821432	17.821432
MethRate_lane4_DN549341_Blood12_B08_CATACTAC_L004_EpiAge8648683_trimmed_GRCm38_bismark_bt2.deduplicated.bismark.cov.gz	10	35	-53.011928	157.011928	1.303572	8.696428
MethRate_lane4_DN549341_Blood12_B11_GTCCTCAC_L004_EpiAge8648707_trimmed_GRCm38_bismark_bt2.deduplicated.bismark.cov.gz	10	27	-86.9048	190.9048	-3.476192	13.476192
MethRate_lane4_DN549341_Blood12_C01_AAGTGATA_L004_EpiAge8648628_trimmed_GRCm38_bismark_bt2.deduplicated.bismark.cov.gz	10	35	-86.9048	190.9048	-23.464296	33.464296
MethRate_lane4_DN549341_Blood12_C02_GGAATTTC_L004_EpiAge8648636_trimmed_GRCm38_bismark_bt2.deduplicated.bismark.cov.gz	10	42	-86.9048	190.9048	5.214288	4.785712
MethRate_lane4_DN549341_Blood12_C04_ATAACTAG_L004_EpiAge8648652_trimmed_GRCm38_bismark_bt2.deduplicated.bismark.cov.gz	10	32	-1.738096	105.738096	-11.297624	21.297624
MethRate_lane4_DN549341_Blood12_C08_CAATTGTT_L004_EpiAge8648684_trimmed_GRCm38_bismark_bt2.deduplicated.bismark.cov.gz	10	20	25.636916	78.363084	6.083336	3.916664
MethRate_lane4_DN549341_Blood12_C12_AACTTATC_L004_EpiAge8648716_trimmed_GRCm38_bismark_bt2.deduplicated.bismark.cov.gz	10	22	202.488184	98.488184	58.66074	48.66074
MethRate_lane4_DN549341_Blood12_D01_TCGATGCG_L004_EpiAge8648629_trimmed_GRCm38_bismark_bt2.deduplicated.bismark.cov.gz	10	29	-55.184548	159.184548	-7.386908	17.386908
MethRate_lane4_DN549341_Blood12_D02_TTGGAGCA_L004_EpiAge8648637_trimmed_GRCm38_bismark_bt2.deduplicated.bismark.cov.gz	10	31	10.8631	93.1369	-6.952384	16.952384
MethRate_lane4_DN549341_Blood12_D03_GTATACAC_L004_EpiAge8648645_trimmed_GRCm38_bismark_bt2.deduplicated.bismark.cov.gz	10	15	-86.9048	190.9048	-39.976208	49.976208
MethRate_lane4_DN549341_Blood12_D04_AATAGAGA_L004_EpiAge8648653_trimmed_GRCm38_bismark_bt2.deduplicated.bismark.cov.gz	10	50	40.845256	63.154744	34.76192	24.76192
MethRate_lane4_DN549341_Blood12_D05_CCTACCCG_L004_EpiAge8648661_trimmed_GRCm38_bismark_bt2.deduplicated.bismark.cov.gz	10	30	23.029772	80.970228	-15.20834	25.20834
MethRate_lane4_DN549341_Blood12_D07_AGGACACT_L004_EpiAge8648677_trimmed_GRCm38_bismark_bt2.deduplicated.bismark.cov.gz	10	46	43.017876	60.982124	49.101212	39.101212
MethRate_lane4_DN549341_Blood12_D08_AAACCCGT_L004_EpiAge8648685_trimmed_GRCm38_bismark_bt2.deduplicated.bismark.cov.gz	10	19	13.03572	90.96428	11.732148	1.732148
MethRate_lane4_DN549341_Blood12_D09_CCGAGTAG_L004_EpiAge8648693_trimmed_GRCm38_bismark_bt2.deduplicated.bismark.cov.gz	10	26	51.708356	52.291644	22.595248	12.595248
MethRate_lane4_DN549341_Blood12_D10_GAAGAGAT_L004_EpiAge8648701_trimmed_GRCm38_bismark_bt2.deduplicated.bismark.cov.gz	10	27	72.565508	31.434492	69.089316	59.089316
MethRate_lane4_DN549341_Blood12_D11_CATTTTGC_L004_EpiAge8648709_trimmed_GRCm38_bismark_bt2.deduplicated.bismark.cov.gz	10	24	-63.440504	167.440504	-44.321448	54.321448
MethRate_lane4_DN549341_Blood12_E02_AAGGTCTG_L004_EpiAge8648638_trimmed_GRCm38_bismark_bt2.deduplicated.bismark.cov.gz	10	58	-36.065492	140.065492	-31.285728	41.285728
MethRate_lane4_DN549341_Blood12_E03_GGACATAT_L004_EpiAge8648646_trimmed_GRCm38_bismark_bt2.deduplicated.bismark.cov.gz	10	66	20.422628	83.577372	1.303572	8.696428
MethRate_lane4_DN549341_Blood12_E04_TCACCATT_L004_EpiAge8648654_trimmed_GRCm38_bismark_bt2.deduplicated.bismark.cov.gz	10	30	38.672636	65.327364	30.851204	20.851204
MethRate_lane4_DN549341_Blood12_E05_AACAGCGC_L004_EpiAge8648662_trimmed_GRCm38_bismark_bt2.deduplicated.bismark.cov.gz	10	31	-63.875028	167.875028	-47.79764	57.79764
MethRate_lane4_DN549341_Blood12_E06_GGACACGG_L004_EpiAge8648670_trimmed_GRCm38_bismark_bt2.deduplicated.bismark.cov.gz	10	32	-14.339292	118.339292	14.339292	4.339292
MethRate_lane4_DN549341_Blood12_E08_CAGATTTC_L004_EpiAge8648686_trimmed_GRCm38_bismark_bt2.deduplicated.bismark.cov.gz	10	24	-66.916696	170.916696	-47.363116	57.363116
MethRate_lane4_DN549341_Blood12_E09_GGGGACTA_L004_EpiAge8648694_trimmed_GRCm38_bismark_bt2.deduplicated.bismark.cov.gz	10	56	-46.059544	150.059544	-39.10716	49.10716
MethRate_lane4_DN549341_Blood12_E10_CGTATGCA_L004_EpiAge8648702_trimmed_GRCm38_bismark_bt2.deduplicated.bismark.cov.gz	10	50	24.767868	79.232132	2.607144	7.392856
MethRate_lane4_DN549341_Blood12_E11_TCCTCTCT_L004_EpiAge8648710_trimmed_GRCm38_bismark_bt2.deduplicated.bismark.cov.gz	10	52	32.154776	71.845224	24.333344	14.333344
MethRate_lane4_DN549341_Blood12_F01_AGCCGTGA_L004_EpiAge8648631_trimmed_GRCm38_bismark_bt2.deduplicated.bismark.cov.gz	10	27	-40.845256	144.845256	2.17262	7.82738
MethRate_lane4_DN549341_Blood12_F02_AATTAGGC_L004_EpiAge8648639_trimmed_GRCm38_bismark_bt2.deduplicated.bismark.cov.gz	10	48	-12.166672	116.166672	-17.815484	27.815484
MethRate_lane4_DN549341_Blood12_F03_CGGTTGGG_L004_EpiAge8648647_trimmed_GRCm38_bismark_bt2.deduplicated.bismark.cov.gz	10	55	37.369064	66.630936	28.24406	18.24406
MethRate_lane4_DN549341_Blood12_F04_CGCCTGAT_L004_EpiAge8648655_trimmed_GRCm38_bismark_bt2.deduplicated.bismark.cov.gz	10	11	2.607144	101.392856	-9.994052	19.994052
MethRate_lane4_DN549341_Blood12_F05_TATACATC_L004_EpiAge8648663_trimmed_GRCm38_bismark_bt2.deduplicated.bismark.cov.gz	10	24	-86.9048	190.9048	-6.952384	16.952384
MethRate_lane4_DN549341_Blood12_F06_CGCACCTA_L004_EpiAge8648671_trimmed_GRCm38_bismark_bt2.deduplicated.bismark.cov.gz	10	23	-86.9048	190.9048	-86.9048	96.9048
MethRate_lane4_DN549341_Blood12_F07_AAACATCA_L004_EpiAge8648679_trimmed_GRCm38_bismark_bt2.deduplicated.bismark.cov.gz	10	31	-30.41668	134.41668	-19.988104	29.988104
MethRate_lane4_DN549341_Blood12_F08_GCGTAGGT_L004_EpiAge8648687_trimmed_GRCm38_bismark_bt2.deduplicated.bismark.cov.gz	10	37	48.666688	55.333312	48.666688	38.666688
MethRate_lane4_DN549341_Blood12_F09_GGAGTTGA_L004_EpiAge8648695_trimmed_GRCm38_bismark_bt2.deduplicated.bismark.cov.gz	10	29	22.160724	81.839276	17.815484	7.815484
MethRate_lane4_DN549341_Blood12_F10_CACGTGCG_L004_EpiAge8648703_trimmed_GRCm38_bismark_bt2.deduplicated.bismark.cov.gz	10	39	-61.702408	165.702408	26.07144	16.07144
MethRate_lane4_DN549341_Blood12_F11_AGCAACGA_L004_EpiAge8648711_trimmed_GRCm38_bismark_bt2.deduplicated.bismark.cov.gz	10	38	-34.327396	138.327396	-8.255956	18.255956
MethRate_lane4_DN549341_Blood12_F12_CAAGGAGC_L004_EpiAge8648719_trimmed_GRCm38_bismark_bt2.deduplicated.bismark.cov.gz	10	28	-86.9048	190.9048	30.41668	20.41668
MethRate_lane4_DN549341_Blood12_G02_AATCGGGT_L004_EpiAge8648640_trimmed_GRCm38_bismark_bt2.deduplicated.bismark.cov.gz	10	59	9.994052	94.005948	-12.166672	22.166672
MethRate_lane4_DN549341_Blood12_G03_GTCCGTGA_L004_EpiAge8648648_trimmed_GRCm38_bismark_bt2.deduplicated.bismark.cov.gz	10	40	-73.86908	177.86908	0.869048	9.130952
MethRate_lane4_DN549341_Blood12_G04_GCGTGAAC_L004_EpiAge8648656_trimmed_GRCm38_bismark_bt2.deduplicated.bismark.cov.gz	10	40	-39.976208	143.976208	-16.077388	26.077388
MethRate_lane4_DN549341_Blood12_G05_AAGCGACT_L004_EpiAge8648664_trimmed_GRCm38_bismark_bt2.deduplicated.bismark.cov.gz	10	35	-57.357168	161.357168	4.34524	5.65476
MethRate_lane4_DN549341_Blood12_G06_CTTCGGCT_L004_EpiAge8648672_trimmed_GRCm38_bismark_bt2.deduplicated.bismark.cov.gz	10	76	-43.017876	147.017876	1.303572	8.696428
MethRate_lane4_DN549341_Blood12_G07_CCATAGCT_L004_EpiAge8648680_trimmed_GRCm38_bismark_bt2.deduplicated.bismark.cov.gz	10	24	-23.464296	127.464296	-19.55358	29.55358
MethRate_lane4_DN549341_Blood12_G08_GGCATTCG_L004_EpiAge8648688_trimmed_GRCm38_bismark_bt2.deduplicated.bismark.cov.gz	10	39	-44.321448	148.321448	8.255956	1.744044
MethRate_lane4_DN549341_Blood12_G09_AGCTCATC_L004_EpiAge8648696_trimmed_GRCm38_bismark_bt2.deduplicated.bismark.cov.gz	10	68	23.464296	80.535704	15.20834	5.20834
MethRate_lane4_DN549341_Blood12_G10_GCTTAAAC_L004_EpiAge8648704_trimmed_GRCm38_bismark_bt2.deduplicated.bismark.cov.gz	10	46	-52.14288	156.14288	-61.267884	71.267884
MethRate_lane4_DN549341_Blood12_G12_TGGTTGAC_L004_EpiAge8648720_trimmed_GRCm38_bismark_bt2.deduplicated.bismark.cov.gz	10	13	14.339292	89.660708	-21.7262	31.7262
MethRate_lane4_DN549341_Blood12_H03_GCCGAACC_L004_EpiAge8648649_trimmed_GRCm38_bismark_bt2.deduplicated.bismark.cov.gz	10	53	14.773816	89.226184	12.601196	2.601196
MethRate_lane4_DN549341_Blood12_H04_TAAGGGTG_L004_EpiAge8648657_trimmed_GRCm38_bismark_bt2.deduplicated.bismark.cov.gz	10	17	33.458348	70.541652	-8.255956	18.255956
MethRate_lane4_DN549341_Blood12_H05_GAAGCGCA_L004_EpiAge8648665_trimmed_GRCm38_bismark_bt2.deduplicated.bismark.cov.gz	10	45	17.815484	86.184516	3.476192	6.523808
MethRate_lane4_DN549341_Blood12_H06_CGAATCGA_L004_EpiAge8648673_trimmed_GRCm38_bismark_bt2.deduplicated.bismark.cov.gz	10	36	-27.375012	131.375012	-36.500016	46.500016
MethRate_lane4_DN549341_Blood12_H07_GTTATGGC_L004_EpiAge8648681_trimmed_GRCm38_bismark_bt2.deduplicated.bismark.cov.gz	10	36	18.250008	85.749992	2.607144	7.392856
MethRate_lane4_DN549341_Blood12_H08_TGGGGCTT_L004_EpiAge8648689_trimmed_GRCm38_bismark_bt2.deduplicated.bismark.cov.gz	10	61	-86.9048	190.9048	-28.24406	38.24406
MethRate_lane4_DN549341_Blood12_H09_TAATCAAC_L004_EpiAge8648697_trimmed_GRCm38_bismark_bt2.deduplicated.bismark.cov.gz	10	58	65.613124	38.386876	63.875028	53.875028
MethRate_lane4_DN549341_Blood12_H10_GTTCCGCA_L004_EpiAge8648705_trimmed_GRCm38_bismark_bt2.deduplicated.bismark.cov.gz	10	79	29.113108	74.886892	14.339292	4.339292
MethRate_lane5_DN549339_Blood15_A01_CGGCAAAC_L005_EpiAge8648722_trimmed_GRCm38_bismark_bt2.deduplicated.bismark.cov.gz	36	113	100.809568	3.19043199999999	100.375044	64.375044
MethRate_lane5_DN549339_Blood15_A02_GTCATAAG_L005_EpiAge8648730_trimmed_GRCm38_bismark_bt2.deduplicated.bismark.cov.gz	36	76	-19.55358	123.55358	0.434524	35.565476
MethRate_lane5_DN549339_Blood15_A03_GTAGTCGT_L005_EpiAge8648738_trimmed_GRCm38_bismark_bt2.deduplicated.bismark.cov.gz	36	55	36.065492	67.934508	32.5893	3.4107
MethRate_lane5_DN549339_Blood15_A04_TAATCGTG_L005_EpiAge8648746_trimmed_GRCm38_bismark_bt2.deduplicated.bismark.cov.gz	36	81	75.172652	28.827348	76.0417	40.0417
MethRate_lane5_DN549339_Blood15_A05_AGACTCAG_L005_EpiAge8648754_trimmed_GRCm38_bismark_bt2.deduplicated.bismark.cov.gz	36	92	67.35122	36.64878	66.916696	30.916696
MethRate_lane5_DN549339_Blood15_A06_TATTCCGC_L005_EpiAge8648762_trimmed_GRCm38_bismark_bt2.deduplicated.bismark.cov.gz	36	57	57.791692	46.208308	51.273832	15.273832
MethRate_lane5_DN549339_Blood15_A07_CCGTTTTC_L005_EpiAge8648770_trimmed_GRCm38_bismark_bt2.deduplicated.bismark.cov.gz	36	68	-12.166672	116.166672	8.255956	27.744044
MethRate_lane5_DN549339_Blood15_A08_TACCCTTT_L005_EpiAge8648778_trimmed_GRCm38_bismark_bt2.deduplicated.bismark.cov.gz	36	66	73.86908	30.13092	71.69646	35.69646
MethRate_lane5_DN549339_Blood15_A09_TAAAGGCG_L005_EpiAge8648786_trimmed_GRCm38_bismark_bt2.deduplicated.bismark.cov.gz	36	101	57.357168	46.642832	60.83336	24.83336
MethRate_lane5_DN549339_Blood15_B01_CCTGATGG_L005_EpiAge8648723_trimmed_GRCm38_bismark_bt2.deduplicated.bismark.cov.gz	36	89	16.511912	87.488088	13.470244	22.529756
MethRate_lane5_DN549339_Blood15_B02_TCCAAAAG_L005_EpiAge8648731_trimmed_GRCm38_bismark_bt2.deduplicated.bismark.cov.gz	36	102	82.994084	21.005916	76.910748	40.910748
MethRate_lane5_DN549339_Blood15_B03_GCGCGATA_L005_EpiAge8648739_trimmed_GRCm38_bismark_bt2.deduplicated.bismark.cov.gz	36	95	16.511912	87.488088	23.029772	12.970228
MethRate_lane5_DN549339_Blood15_B04_ATTACCTT_L005_EpiAge8648747_trimmed_GRCm38_bismark_bt2.deduplicated.bismark.cov.gz	36	44	102.982188	1.01781199999999	68.654792	32.654792
MethRate_lane5_DN549339_Blood15_B05_GCGAGGTT_L005_EpiAge8648755_trimmed_GRCm38_bismark_bt2.deduplicated.bismark.cov.gz	36	94	53.446452	50.553548	52.14288	16.14288
MethRate_lane5_DN549339_Blood15_B06_ATAGAAAC_L005_EpiAge8648763_trimmed_GRCm38_bismark_bt2.deduplicated.bismark.cov.gz	36	182	61.267884	42.732116	57.791692	21.791692
MethRate_lane5_DN549339_Blood15_B08_CCGAAGAA_L005_EpiAge8648779_trimmed_GRCm38_bismark_bt2.deduplicated.bismark.cov.gz	36	164	39.10716	64.89284	39.541684	3.541684
MethRate_lane5_DN549339_Blood15_B09_CTGTGGGA_L005_EpiAge8648787_trimmed_GRCm38_bismark_bt2.deduplicated.bismark.cov.gz	36	58	26.940488	77.059512	32.5893	3.4107
MethRate_lane5_DN549339_Blood15_B10_TACTTTTC_L005_EpiAge8648795_trimmed_GRCm38_bismark_bt2.deduplicated.bismark.cov.gz	36	101	54.750024	49.249976	57.791692	21.791692
MethRate_lane5_DN549339_Blood15_B11_CGAGCACT_L005_EpiAge8648803_trimmed_GRCm38_bismark_bt2.deduplicated.bismark.cov.gz	36	33	-86.9048	190.9048	-3.041668	39.041668
MethRate_lane5_DN549339_Blood15_B12_GAGCATAG_L005_EpiAge8648811_trimmed_GRCm38_bismark_bt2.deduplicated.bismark.cov.gz	36	67	64.309552	39.690448	66.482172	30.482172
MethRate_lane5_DN549339_Blood15_C01_GAGACGTG_L005_EpiAge8648724_trimmed_GRCm38_bismark_bt2.deduplicated.bismark.cov.gz	36	92	87.339324	16.660676	81.255988	45.255988
MethRate_lane5_DN549339_Blood15_C03_CTAGGCTC_L005_EpiAge8648740_trimmed_GRCm38_bismark_bt2.deduplicated.bismark.cov.gz	36	108	26.505964	77.494036	23.464296	12.535704
MethRate_lane5_DN549339_Blood15_C04_ACCGATGT_L005_EpiAge8648748_trimmed_GRCm38_bismark_bt2.deduplicated.bismark.cov.gz	36	155	31.720252	72.279748	12.601196	23.398804
MethRate_lane5_DN549339_Blood15_C05_ACTGGGAC_L005_EpiAge8648756_trimmed_GRCm38_bismark_bt2.deduplicated.bismark.cov.gz	36	107	48.666688	55.333312	49.535736	13.535736
MethRate_lane5_DN549339_Blood15_C06_CATTGTCT_L005_EpiAge8648764_trimmed_GRCm38_bismark_bt2.deduplicated.bismark.cov.gz	36	177	67.35122	36.64878	67.35122	31.35122
MethRate_lane5_DN549339_Blood15_C07_TAGATAGG_L005_EpiAge8648772_trimmed_GRCm38_bismark_bt2.deduplicated.bismark.cov.gz	36	57	91.684564	12.315436	102.547664	66.547664
MethRate_lane5_DN549339_Blood15_C08_CGCGTCTC_L005_EpiAge8648780_trimmed_GRCm38_bismark_bt2.deduplicated.bismark.cov.gz	36	104	71.69646	32.30354	83.428608	47.428608
MethRate_lane5_DN549339_Blood15_C09_ACACGTCG_L005_EpiAge8648788_trimmed_GRCm38_bismark_bt2.deduplicated.bismark.cov.gz	36	56	70.392888	33.607112	73.434556	37.434556
MethRate_lane5_DN549339_Blood15_C10_CAGTATCG_L005_EpiAge8648796_trimmed_GRCm38_bismark_bt2.deduplicated.bismark.cov.gz	36	65	32.5893	71.4107	26.505964	9.494036
MethRate_lane5_DN549339_Blood15_C12_GGGCTACG_L005_EpiAge8648812_trimmed_GRCm38_bismark_bt2.deduplicated.bismark.cov.gz	36	37	53.011928	50.988072	44.755972	8.755972
MethRate_lane5_DN549339_Blood15_D01_ATGTACGA_L005_EpiAge8648725_trimmed_GRCm38_bismark_bt2.deduplicated.bismark.cov.gz	36	117	43.017876	60.982124	33.458348	2.541652
MethRate_lane5_DN549339_Blood15_D02_CAGACCAA_L005_EpiAge8648733_trimmed_GRCm38_bismark_bt2.deduplicated.bismark.cov.gz	36	26	4.34524	99.65476	6.51786	29.48214
MethRate_lane5_DN549339_Blood15_D03_GACTACAA_L005_EpiAge8648741_trimmed_GRCm38_bismark_bt2.deduplicated.bismark.cov.gz	36	100	35.630968	68.369032	36.065492	0.065491999999999
MethRate_lane5_DN549339_Blood15_D04_GATGTAGG_L005_EpiAge8648749_trimmed_GRCm38_bismark_bt2.deduplicated.bismark.cov.gz	36	124	73.86908	30.13092	76.0417	40.0417
MethRate_lane5_DN549339_Blood15_D05_CACTGAAC_L005_EpiAge8648757_trimmed_GRCm38_bismark_bt2.deduplicated.bismark.cov.gz	36	123	45.190496	58.809504	39.10716	3.10716
MethRate_lane5_DN549339_Blood15_D06_GATTACCA_L005_EpiAge8648765_trimmed_GRCm38_bismark_bt2.deduplicated.bismark.cov.gz	36	124	46.494068	57.505932	43.017876	7.017876
MethRate_lane5_DN549339_Blood15_D08_ATGGATTA_L005_EpiAge8648781_trimmed_GRCm38_bismark_bt2.deduplicated.bismark.cov.gz	36	109	36.93454	67.06546	23.464296	12.535704
MethRate_lane5_DN549339_Blood15_D09_TAAATCGT_L005_EpiAge8648789_trimmed_GRCm38_bismark_bt2.deduplicated.bismark.cov.gz	36	109	26.07144	77.92856	36.065492	0.065491999999999
MethRate_lane5_DN549339_Blood15_D10_GGACTAAC_L005_EpiAge8648797_trimmed_GRCm38_bismark_bt2.deduplicated.bismark.cov.gz	36	70	61.702408	42.297592	69.958364	33.958364
MethRate_lane5_DN549339_Blood15_D11_TCAAGTCC_L005_EpiAge8648805_trimmed_GRCm38_bismark_bt2.deduplicated.bismark.cov.gz	36	41	84.73218	19.26782	65.613124	29.613124
MethRate_lane5_DN549339_Blood15_D12_CGGGAAAT_L005_EpiAge8648813_trimmed_GRCm38_bismark_bt2.deduplicated.bismark.cov.gz	36	133	-42.583352	146.583352	-35.630968	71.630968
MethRate_lane5_DN549339_Blood15_E01_ACCCCCAG_L005_EpiAge8648726_trimmed_GRCm38_bismark_bt2.deduplicated.bismark.cov.gz	36	100	-34.327396	138.327396	12.166672	23.833328
MethRate_lane5_DN549339_Blood15_E02_CGATGACG_L005_EpiAge8648734_trimmed_GRCm38_bismark_bt2.deduplicated.bismark.cov.gz	36	41	21.291676	82.708324	8.69048	27.30952
MethRate_lane5_DN549339_Blood15_E03_CGTCAAGG_L005_EpiAge8648742_trimmed_GRCm38_bismark_bt2.deduplicated.bismark.cov.gz	36	71	97.333376	6.666624	103.416712	67.416712
MethRate_lane5_DN549339_Blood15_E04_CTAAGCTT_L005_EpiAge8648750_trimmed_GRCm38_bismark_bt2.deduplicated.bismark.cov.gz	36	97	31.720252	72.279748	31.285728	4.714272
MethRate_lane5_DN549339_Blood15_E05_AGAAACCA_L005_EpiAge8648758_trimmed_GRCm38_bismark_bt2.deduplicated.bismark.cov.gz	36	81	-30.851204	134.851204	-5.214288	41.214288
MethRate_lane5_DN549339_Blood15_E06_TTGCCGAC_L005_EpiAge8648766_trimmed_GRCm38_bismark_bt2.deduplicated.bismark.cov.gz	36	78	89.946468	14.053532	87.339324	51.339324
MethRate_lane5_DN549339_Blood15_E07_CGAGGCAG_L005_EpiAge8648774_trimmed_GRCm38_bismark_bt2.deduplicated.bismark.cov.gz	36	69	46.928592	57.071408	43.886924	7.886924
MethRate_lane5_DN549339_Blood15_E08_CGAAAAAC_L005_EpiAge8648782_trimmed_GRCm38_bismark_bt2.deduplicated.bismark.cov.gz	36	62	48.232164	55.767836	46.494068	10.494068
MethRate_lane5_DN549339_Blood15_E09_TGATGGAT_L005_EpiAge8648790_trimmed_GRCm38_bismark_bt2.deduplicated.bismark.cov.gz	36	30	56.053596	47.946404	39.10716	3.10716
MethRate_lane5_DN549339_Blood15_E10_TGGAAACG_L005_EpiAge8648798_trimmed_GRCm38_bismark_bt2.deduplicated.bismark.cov.gz	36	37	105.154808	1.154808	102.547664	66.547664
MethRate_lane5_DN549339_Blood15_E11_GGTCCTAG_L005_EpiAge8648806_trimmed_GRCm38_bismark_bt2.deduplicated.bismark.cov.gz	36	30	-8.69048	112.69048	8.255956	27.744044
MethRate_lane5_DN549339_Blood15_E12_AATCGATG_L005_EpiAge8648814_trimmed_GRCm38_bismark_bt2.deduplicated.bismark.cov.gz	36	78	55.619072	48.380928	54.3155	18.3155
MethRate_lane5_DN549339_Blood15_F01_CACCCAAA_L005_EpiAge8648727_trimmed_GRCm38_bismark_bt2.deduplicated.bismark.cov.gz	36	99	65.613124	38.386876	74.303604	38.303604
MethRate_lane5_DN549339_Blood15_F02_AAGAGTGC_L005_EpiAge8648735_trimmed_GRCm38_bismark_bt2.deduplicated.bismark.cov.gz	36	58	53.446452	50.553548	59.529788	23.529788
MethRate_lane5_DN549339_Blood15_F03_GTACAAGA_L005_EpiAge8648743_trimmed_GRCm38_bismark_bt2.deduplicated.bismark.cov.gz	36	43	-9.994052	113.994052	-2.17262	38.17262
MethRate_lane5_DN549339_Blood15_F04_ATCCGCAA_L005_EpiAge8648751_trimmed_GRCm38_bismark_bt2.deduplicated.bismark.cov.gz	36	82	48.232164	55.767836	58.226216	22.226216
MethRate_lane5_DN549339_Blood15_F05_GGCCCAAA_L005_EpiAge8648759_trimmed_GRCm38_bismark_bt2.deduplicated.bismark.cov.gz	36	77	67.35122	36.64878	68.220268	32.220268
MethRate_lane5_DN549339_Blood15_F06_TAGTAGAG_L005_EpiAge8648767_trimmed_GRCm38_bismark_bt2.deduplicated.bismark.cov.gz	36	73	29.113108	74.886892	34.76192	1.23808
MethRate_lane5_DN549339_Blood15_F07_ATTTTGCA_L005_EpiAge8648775_trimmed_GRCm38_bismark_bt2.deduplicated.bismark.cov.gz	36	81	41.714304	62.285696	26.940488	9.059512
MethRate_lane5_DN549339_Blood15_F08_TCGGGAAT_L005_EpiAge8648783_trimmed_GRCm38_bismark_bt2.deduplicated.bismark.cov.gz	36	73	56.053596	47.946404	55.619072	19.619072
MethRate_lane5_DN549339_Blood15_F09_GGCGGAAG_L005_EpiAge8648791_trimmed_GRCm38_bismark_bt2.deduplicated.bismark.cov.gz	36	55	53.011928	50.988072	49.535736	13.535736
MethRate_lane5_DN549339_Blood15_F10_TTAGTCAA_L005_EpiAge8648799_trimmed_GRCm38_bismark_bt2.deduplicated.bismark.cov.gz	36	81	10.8631	93.1369	7.821432	28.178568
MethRate_lane5_DN549339_Blood15_F11_GTTCAAAG_L005_EpiAge8648807_trimmed_GRCm38_bismark_bt2.deduplicated.bismark.cov.gz	36	62	41.714304	62.285696	26.505964	9.494036
MethRate_lane5_DN549339_Blood15_F12_CAGCACGG_L005_EpiAge8648815_trimmed_GRCm38_bismark_bt2.deduplicated.bismark.cov.gz	36	62	59.529788	44.470212	63.875028	27.875028
MethRate_lane5_DN549339_Blood15_G01_TGCAGAGG_L005_EpiAge8648728_trimmed_GRCm38_bismark_bt2.deduplicated.bismark.cov.gz	36	86	42.583352	61.416648	35.630968	0.369031999999997
MethRate_lane5_DN549339_Blood15_G02_TGTCGCAC_L005_EpiAge8648736_trimmed_GRCm38_bismark_bt2.deduplicated.bismark.cov.gz	36	61	-14.339292	118.339292	-12.601196	48.601196
MethRate_lane5_DN549339_Blood15_G03_GACCCAGA_L005_EpiAge8648744_trimmed_GRCm38_bismark_bt2.deduplicated.bismark.cov.gz	36	33	85.601228	18.398772	53.011928	17.011928
MethRate_lane5_DN549339_Blood15_G04_TGCATGCC_L005_EpiAge8648752_trimmed_GRCm38_bismark_bt2.deduplicated.bismark.cov.gz	36	75	48.232164	55.767836	23.464296	12.535704
MethRate_lane5_DN549339_Blood15_G05_AGCTTCCA_L005_EpiAge8648760_trimmed_GRCm38_bismark_bt2.deduplicated.bismark.cov.gz	36	78	54.750024	49.249976	49.535736	13.535736
MethRate_lane5_DN549339_Blood15_G06_ATGATGTC_L005_EpiAge8648768_trimmed_GRCm38_bismark_bt2.deduplicated.bismark.cov.gz	36	45	-15.20834	119.20834	-14.339292	50.339292
MethRate_lane5_DN549339_Blood15_G07_ACAGGGCA_L005_EpiAge8648776_trimmed_GRCm38_bismark_bt2.deduplicated.bismark.cov.gz	36	85	-77.345272	181.345272	46.059544	10.059544
MethRate_lane5_DN549339_Blood15_G08_CAGGTCGT_L005_EpiAge8648784_trimmed_GRCm38_bismark_bt2.deduplicated.bismark.cov.gz	36	47	39.976208	64.023792	60.83336	24.83336
MethRate_lane5_DN549339_Blood15_G09_CCTGCGTT_L005_EpiAge8648792_trimmed_GRCm38_bismark_bt2.deduplicated.bismark.cov.gz	36	49	103.851236	0.148764	66.916696	30.916696
MethRate_lane5_DN549339_Blood15_G10_GGCACTTC_L005_EpiAge8648800_trimmed_GRCm38_bismark_bt2.deduplicated.bismark.cov.gz	36	47	31.720252	72.279748	33.892872	2.107128
MethRate_lane5_DN549339_Blood15_G11_GCTATTGT_L005_EpiAge8648808_trimmed_GRCm38_bismark_bt2.deduplicated.bismark.cov.gz	36	68	26.940488	77.059512	8.69048	27.30952
MethRate_lane5_DN549339_Blood15_G12_TATACTCA_L005_EpiAge8648816_trimmed_GRCm38_bismark_bt2.deduplicated.bismark.cov.gz	36	47	239.857248	135.857248	107.327428	71.327428
MethRate_lane5_DN549339_Blood15_H03_GGACTTGT_L005_EpiAge8648745_trimmed_GRCm38_bismark_bt2.deduplicated.bismark.cov.gz	36	28	3.476192	100.523808	15.642864	20.357136
MethRate_lane5_DN549339_Blood15_H04_TACCTAAG_L005_EpiAge8648753_trimmed_GRCm38_bismark_bt2.deduplicated.bismark.cov.gz	36	79	32.5893	71.4107	33.458348	2.541652
MethRate_lane5_DN549339_Blood15_H05_CTGGCCTG_L005_EpiAge8648761_trimmed_GRCm38_bismark_bt2.deduplicated.bismark.cov.gz	36	85	32.154776	71.845224	22.160724	13.839276
MethRate_lane5_DN549339_Blood15_H06_TTCACCTG_L005_EpiAge8648769_trimmed_GRCm38_bismark_bt2.deduplicated.bismark.cov.gz	36	96	63.00598	40.99402	57.791692	21.791692
MethRate_lane5_DN549339_Blood15_H07_ATTACTGT_L005_EpiAge8648777_trimmed_GRCm38_bismark_bt2.deduplicated.bismark.cov.gz	36	70	54.3155	49.6845	57.791692	21.791692
MethRate_lane5_DN549339_Blood15_H08_TTTCCTCT_L005_EpiAge8648785_trimmed_GRCm38_bismark_bt2.deduplicated.bismark.cov.gz	36	46	53.880976	50.119024	52.14288	16.14288
MethRate_lane5_DN549339_Blood15_H09_GCATATCA_L005_EpiAge8648793_trimmed_GRCm38_bismark_bt2.deduplicated.bismark.cov.gz	36	81	52.577404	51.422596	56.053596	20.053596
MethRate_lane5_DN549339_Blood15_H10_CGCGTACA_L005_EpiAge8648801_trimmed_GRCm38_bismark_bt2.deduplicated.bismark.cov.gz	36	61	48.666688	55.333312	29.982156	6.017844
MethRate_lane5_DN549339_Blood15_H11_CCGAAAGT_L005_EpiAge8648809_trimmed_GRCm38_bismark_bt2.deduplicated.bismark.cov.gz	36	80	-16.077388	120.077388	-1.303572	37.303572
MethRate_lane6_DN549337_Blood22_A03_CAATGCAG_L006_EpiAge8648834_trimmed_GRCm38_bismark_bt2.deduplicated.bismark.cov.gz	77	37	112.97624	8.97624000000002	115.583384	38.583384
MethRate_lane6_DN549337_Blood22_A04_CACTGCTT_L006_EpiAge8648842_trimmed_GRCm38_bismark_bt2.deduplicated.bismark.cov.gz	77	15	-19.988104	123.988104	2.17262	74.82738
MethRate_lane6_DN549337_Blood22_A05_CGTACACA_L006_EpiAge8648850_trimmed_GRCm38_bismark_bt2.deduplicated.bismark.cov.gz	77	27	116.017908	12.017908	116.017908	39.017908
MethRate_lane6_DN549337_Blood22_A06_GCAAAAGC_L006_EpiAge8648858_trimmed_GRCm38_bismark_bt2.deduplicated.bismark.cov.gz	77	78	51.708356	52.291644	47.79764	29.20236
MethRate_lane6_DN549337_Blood22_A07_GCCCCTAC_L006_EpiAge8648866_trimmed_GRCm38_bismark_bt2.deduplicated.bismark.cov.gz	77	39	-56.922644	160.922644	70.827412	6.172588
MethRate_lane6_DN549337_Blood22_A08_AGTACTCC_L006_EpiAge8648874_trimmed_GRCm38_bismark_bt2.deduplicated.bismark.cov.gz	77	45	36.065492	67.934508	24.767868	52.232132
MethRate_lane6_DN549337_Blood22_A09_GTCTAAGA_L006_EpiAge8648882_trimmed_GRCm38_bismark_bt2.deduplicated.bismark.cov.gz	77	10	-5.214288	109.214288	-8.69048	85.69048
MethRate_lane6_DN549337_Blood22_A10_GATGTGTA_L006_EpiAge8648890_trimmed_GRCm38_bismark_bt2.deduplicated.bismark.cov.gz	77	26	63.440504	40.559496	50.839308	26.160692
MethRate_lane6_DN549337_Blood22_A12_AAACGTGG_L006_EpiAge8648906_trimmed_GRCm38_bismark_bt2.deduplicated.bismark.cov.gz	77	29	28.678584	75.321416	46.494068	30.505932
MethRate_lane6_DN549337_Blood22_B03_TGCCCGTA_L006_EpiAge8648835_trimmed_GRCm38_bismark_bt2.deduplicated.bismark.cov.gz	77	29	73.86908	30.13092	51.708356	25.291644
MethRate_lane6_DN549337_Blood22_B04_ATAAGTCA_L006_EpiAge8648843_trimmed_GRCm38_bismark_bt2.deduplicated.bismark.cov.gz	77	21	48.666688	55.333312	56.922644	20.077356
MethRate_lane6_DN549337_Blood22_B05_CCAAAGGA_L006_EpiAge8648851_trimmed_GRCm38_bismark_bt2.deduplicated.bismark.cov.gz	77	39	178.589364	74.589364	138.613156	61.613156
MethRate_lane6_DN549337_Blood22_B06_TTGCTTGG_L006_EpiAge8648859_trimmed_GRCm38_bismark_bt2.deduplicated.bismark.cov.gz	77	21	-17.38096	121.38096	-22.595248	99.595248
MethRate_lane6_DN549337_Blood22_B07_GATGCGTG_L006_EpiAge8648867_trimmed_GRCm38_bismark_bt2.deduplicated.bismark.cov.gz	77	33	59.964312	44.035688	56.48812	20.51188
MethRate_lane6_DN549337_Blood22_B08_ATCAAGCC_L006_EpiAge8648875_trimmed_GRCm38_bismark_bt2.deduplicated.bismark.cov.gz	77	21	29.982156	74.017844	-11.732148	88.732148
MethRate_lane6_DN549337_Blood22_B09_CTCCCAGC_L006_EpiAge8648883_trimmed_GRCm38_bismark_bt2.deduplicated.bismark.cov.gz	77	17	26.940488	77.059512	2.607144	74.392856
MethRate_lane6_DN549337_Blood22_B10_GTAACACC_L006_EpiAge8648891_trimmed_GRCm38_bismark_bt2.deduplicated.bismark.cov.gz	77	48	68.220268	35.779732	83.863132	6.86313199999999
MethRate_lane6_DN549337_Blood22_B12_TCTGATCG_L006_EpiAge8648907_trimmed_GRCm38_bismark_bt2.deduplicated.bismark.cov.gz	77	16	206.833424	102.833424	49.535736	27.464264
MethRate_lane6_DN549337_Blood22_C01_ACCGTCGG_L006_EpiAge8648820_trimmed_GRCm38_bismark_bt2.deduplicated.bismark.cov.gz	77	38	16.077388	87.922612	25.636916	51.363084
MethRate_lane6_DN549337_Blood22_C03_AGACAGCA_L006_EpiAge8648836_trimmed_GRCm38_bismark_bt2.deduplicated.bismark.cov.gz	77	27	112.107192	8.10719200000001	62.136932	14.863068
MethRate_lane6_DN549337_Blood22_C04_TCAATATC_L006_EpiAge8648844_trimmed_GRCm38_bismark_bt2.deduplicated.bismark.cov.gz	77	39	39.541684	64.458316	4.34524	72.65476
MethRate_lane6_DN549337_Blood22_C07_GGATAAAG_L006_EpiAge8648868_trimmed_GRCm38_bismark_bt2.deduplicated.bismark.cov.gz	77	23	-55.619072	159.619072	84.297656	7.297656
MethRate_lane6_DN549337_Blood22_C08_ACTACTAT_L006_EpiAge8648876_trimmed_GRCm38_bismark_bt2.deduplicated.bismark.cov.gz	77	37	74.303604	29.696396	73.434556	3.565444
MethRate_lane6_DN549337_Blood22_C09_TAAGCTAC_L006_EpiAge8648884_trimmed_GRCm38_bismark_bt2.deduplicated.bismark.cov.gz	77	18	33.458348	70.541652	38.238112	38.761888
MethRate_lane6_DN549337_Blood22_C10_AACCCGCA_L006_EpiAge8648892_trimmed_GRCm38_bismark_bt2.deduplicated.bismark.cov.gz	77	37	32.5893	71.4107	10.8631	66.1369
MethRate_lane6_DN549337_Blood22_C11_ACGATCAG_L006_EpiAge8648900_trimmed_GRCm38_bismark_bt2.deduplicated.bismark.cov.gz	77	24	33.892872	70.107128	-9.559528	86.559528
MethRate_lane6_DN549337_Blood22_C12_AATCCCAC_L006_EpiAge8648908_trimmed_GRCm38_bismark_bt2.deduplicated.bismark.cov.gz	77	21	138.178632	34.178632	48.232164	28.767836
MethRate_lane6_DN549337_Blood22_D01_TGTTACTG_L006_EpiAge8648821_trimmed_GRCm38_bismark_bt2.deduplicated.bismark.cov.gz	77	14	-59.095264	163.095264	2.607144	74.392856
MethRate_lane6_DN549337_Blood22_D06_ACCCTTCT_L006_EpiAge8648861_trimmed_GRCm38_bismark_bt2.deduplicated.bismark.cov.gz	77	13	48.232164	55.767836	0.869048	76.130952
MethRate_lane6_DN549337_Blood22_D07_GTGGGCGT_L006_EpiAge8648869_trimmed_GRCm38_bismark_bt2.deduplicated.bismark.cov.gz	77	47	-14.773816	118.773816	11.732148	65.267852
MethRate_lane6_DN549337_Blood22_D08_GTTCCGGT_L006_EpiAge8648877_trimmed_GRCm38_bismark_bt2.deduplicated.bismark.cov.gz	77	37	118.190528	14.190528	89.511944	12.511944
MethRate_lane6_DN549337_Blood22_D09_GTTGGATT_L006_EpiAge8648885_trimmed_GRCm38_bismark_bt2.deduplicated.bismark.cov.gz	77	13	-86.9048	190.9048	-13.03572	90.03572
MethRate_lane6_DN549337_Blood22_D10_GGAGAACA_L006_EpiAge8648893_trimmed_GRCm38_bismark_bt2.deduplicated.bismark.cov.gz	77	18	56.922644	47.077356	53.446452	23.553548
MethRate_lane6_DN549337_Blood22_D11_ATCAGAGT_L006_EpiAge8648901_trimmed_GRCm38_bismark_bt2.deduplicated.bismark.cov.gz	77	11	-86.9048	190.9048	32.154776	44.845224
MethRate_lane6_DN549337_Blood22_E01_CAGTCAAC_L006_EpiAge8648822_trimmed_GRCm38_bismark_bt2.deduplicated.bismark.cov.gz	77	20	19.119056	84.880944	20.857152	56.142848
MethRate_lane6_DN549337_Blood22_E02_CCTGCAAG_L006_EpiAge8648830_trimmed_GRCm38_bismark_bt2.deduplicated.bismark.cov.gz	77	17	260.7144	156.7144	66.482172	10.517828
MethRate_lane6_DN549337_Blood22_E03_TTCTGGTG_L006_EpiAge8648838_trimmed_GRCm38_bismark_bt2.deduplicated.bismark.cov.gz	77	21	-18.250008	122.250008	16.077388	60.922612
MethRate_lane6_DN549337_Blood22_E04_AGGCACGC_L006_EpiAge8648846_trimmed_GRCm38_bismark_bt2.deduplicated.bismark.cov.gz	77	22	31.285728	72.714272	23.029772	53.970228
MethRate_lane6_DN549337_Blood22_E05_ACGGGCAA_L006_EpiAge8648854_trimmed_GRCm38_bismark_bt2.deduplicated.bismark.cov.gz	77	33	-75.172652	179.172652	2.17262	74.82738
MethRate_lane6_DN549337_Blood22_E06_CTCTCGGC_L006_EpiAge8648862_trimmed_GRCm38_bismark_bt2.deduplicated.bismark.cov.gz	77	14	NA	NA	97.7679	20.7679
MethRate_lane6_DN549337_Blood22_E07_ACAGAGTG_L006_EpiAge8648870_trimmed_GRCm38_bismark_bt2.deduplicated.bismark.cov.gz	77	13	35.196444	68.803556	0.869048	76.130952
MethRate_lane6_DN549337_Blood22_E08_CTAACGAA_L006_EpiAge8648878_trimmed_GRCm38_bismark_bt2.deduplicated.bismark.cov.gz	77	36	-49.101212	153.101212	-16.077388	93.077388
MethRate_lane6_DN549337_Blood22_E09_CCGCACTA_L006_EpiAge8648886_trimmed_GRCm38_bismark_bt2.deduplicated.bismark.cov.gz	77	13	62.136932	41.863068	110.369096	33.369096
MethRate_lane6_DN549337_Blood22_E10_CTTATCTG_L006_EpiAge8648894_trimmed_GRCm38_bismark_bt2.deduplicated.bismark.cov.gz	77	10	66.047648	37.952352	33.458348	43.541652
MethRate_lane6_DN549337_Blood22_E11_TCTGAATA_L006_EpiAge8648902_trimmed_GRCm38_bismark_bt2.deduplicated.bismark.cov.gz	77	10	165.11912	61.11912	102.982188	25.982188
MethRate_lane6_DN549337_Blood22_F03_TGAGCGGA_L006_EpiAge8648839_trimmed_GRCm38_bismark_bt2.deduplicated.bismark.cov.gz	77	18	150.345304	46.345304	104.28576	27.28576
MethRate_lane6_DN549337_Blood22_F04_TGATGCGA_L006_EpiAge8648847_trimmed_GRCm38_bismark_bt2.deduplicated.bismark.cov.gz	77	28	67.35122	36.64878	88.208372	11.208372
MethRate_lane6_DN549337_Blood22_F05_TAGCCCCT_L006_EpiAge8648855_trimmed_GRCm38_bismark_bt2.deduplicated.bismark.cov.gz	77	39	57.791692	46.208308	74.303604	2.69639599999999
MethRate_lane6_DN549337_Blood22_F06_CCGAGTTA_L006_EpiAge8648863_trimmed_GRCm38_bismark_bt2.deduplicated.bismark.cov.gz	77	11	260.7144	156.7144	112.107192	35.107192
MethRate_lane6_DN549337_Blood22_F07_CATAGTTG_L006_EpiAge8648871_trimmed_GRCm38_bismark_bt2.deduplicated.bismark.cov.gz	77	27	108.196476	4.196476	107.761952	30.761952
MethRate_lane6_DN549337_Blood22_F08_CTATCCAT_L006_EpiAge8648879_trimmed_GRCm38_bismark_bt2.deduplicated.bismark.cov.gz	77	36	12.166672	91.833328	-11.297624	88.297624
MethRate_lane6_DN549337_Blood22_F09_GTCGGAAA_L006_EpiAge8648887_trimmed_GRCm38_bismark_bt2.deduplicated.bismark.cov.gz	77	24	150.779828	46.779828	59.529788	17.470212
MethRate_lane6_DN549337_Blood22_F10_TGAGTCCC_L006_EpiAge8648895_trimmed_GRCm38_bismark_bt2.deduplicated.bismark.cov.gz	77	18	29.547632	74.452368	32.154776	44.845224
MethRate_lane6_DN549337_Blood22_F11_TCTTACAT_L006_EpiAge8648903_trimmed_GRCm38_bismark_bt2.deduplicated.bismark.cov.gz	77	13	231.166768	127.166768	80.38694	3.38694
MethRate_lane6_DN549337_Blood22_G03_CGCAGTAC_L006_EpiAge8648840_trimmed_GRCm38_bismark_bt2.deduplicated.bismark.cov.gz	77	26	56.922644	47.077356	28.24406	48.75594
MethRate_lane6_DN549337_Blood22_G05_CGGAGCGT_L006_EpiAge8648856_trimmed_GRCm38_bismark_bt2.deduplicated.bismark.cov.gz	77	34	59.529788	44.470212	57.357168	19.642832
MethRate_lane6_DN549337_Blood22_G06_CGCCATAA_L006_EpiAge8648864_trimmed_GRCm38_bismark_bt2.deduplicated.bismark.cov.gz	77	15	-55.184548	159.184548	41.27978	35.72022
MethRate_lane6_DN549337_Blood22_G07_ACCTGAGA_L006_EpiAge8648872_trimmed_GRCm38_bismark_bt2.deduplicated.bismark.cov.gz	77	15	110.369096	6.369096	120.797672	43.797672
MethRate_lane6_DN549337_Blood22_G08_TACCCACC_L006_EpiAge8648880_trimmed_GRCm38_bismark_bt2.deduplicated.bismark.cov.gz	77	29	25.636916	78.363084	30.851204	46.148796
MethRate_lane6_DN549337_Blood22_G09_TTCCATGT_L006_EpiAge8648888_trimmed_GRCm38_bismark_bt2.deduplicated.bismark.cov.gz	77	15	57.791692	46.208308	81.690512	4.690512
MethRate_lane6_DN549337_Blood22_G10_TTGTATTC_L006_EpiAge8648896_trimmed_GRCm38_bismark_bt2.deduplicated.bismark.cov.gz	77	20	85.601228	18.398772	89.946468	12.946468
MethRate_lane6_DN549337_Blood22_G11_GAGGGAGC_L006_EpiAge8648904_trimmed_GRCm38_bismark_bt2.deduplicated.bismark.cov.gz	77	16	162.511976	58.511976	116.886956	39.886956
MethRate_lane6_DN549337_Blood22_H03_GCATGGAC_L006_EpiAge8648841_trimmed_GRCm38_bismark_bt2.deduplicated.bismark.cov.gz	77	27	83.863132	20.136868	114.279812	37.279812
MethRate_lane6_DN549337_Blood22_H04_CTTGCCAC_L006_EpiAge8648849_trimmed_GRCm38_bismark_bt2.deduplicated.bismark.cov.gz	77	20	101.244092	2.75590799999999	100.375044	23.375044
MethRate_lane6_DN549337_Blood22_H05_TCTCTGGT_L006_EpiAge8648857_trimmed_GRCm38_bismark_bt2.deduplicated.bismark.cov.gz	77	34	116.886956	12.886956	91.25004	14.25004
MethRate_lane6_DN549337_Blood22_H06_TGTCGAGG_L006_EpiAge8648865_trimmed_GRCm38_bismark_bt2.deduplicated.bismark.cov.gz	77	27	-0.434524	104.434524	38.238112	38.761888
MethRate_lane6_DN549337_Blood22_H07_CGTCGACA_L006_EpiAge8648873_trimmed_GRCm38_bismark_bt2.deduplicated.bismark.cov.gz	77	36	27.809536	76.190464	38.672636	38.327364
MethRate_lane6_DN549337_Blood22_H08_CTCATCTT_L006_EpiAge8648881_trimmed_GRCm38_bismark_bt2.deduplicated.bismark.cov.gz	77	27	28.24406	75.75594	-7.821432	84.821432
MethRate_lane6_DN549337_Blood22_H09_CTAACGGT_L006_EpiAge8648889_trimmed_GRCm38_bismark_bt2.deduplicated.bismark.cov.gz	77	36	56.053596	47.946404	67.35122	9.64878
MethRate_lane6_DN549337_Blood22_H10_AGGGAGGG_L006_EpiAge8648897_trimmed_GRCm38_bismark_bt2.deduplicated.bismark.cov.gz	77	25	17.815484	86.184516	21.291676	55.708324
MethRate_lane8_DN549335_Blood24_A01_CACAGAAT_L008_EpiAge8649010_trimmed_GRCm38_bismark_bt2.deduplicated.bismark.cov.gz	10	111	-9.994052	113.994052	9.994052	0.00594800000000006
MethRate_lane8_DN549335_Blood24_A02_TTAGCAGT_L008_EpiAge8649018_trimmed_GRCm38_bismark_bt2.deduplicated.bismark.cov.gz	10	100	-82.125036	186.125036	-12.601196	22.601196
MethRate_lane8_DN549335_Blood24_A03_ATCGACCA_L008_EpiAge8649026_trimmed_GRCm38_bismark_bt2.deduplicated.bismark.cov.gz	10	141	18.250008	85.749992	3.476192	6.523808
MethRate_lane8_DN549335_Blood24_A04_CTACCATA_L008_EpiAge8649034_trimmed_GRCm38_bismark_bt2.deduplicated.bismark.cov.gz	10	60	23.89882	80.10118	14.339292	4.339292
MethRate_lane8_DN549335_Blood24_A05_GAACCGAG_L008_EpiAge8649042_trimmed_GRCm38_bismark_bt2.deduplicated.bismark.cov.gz	10	116	-21.7262	125.7262	8.69048	1.30952
MethRate_lane8_DN549335_Blood24_A06_ATAGACTT_L008_EpiAge8649050_trimmed_GRCm38_bismark_bt2.deduplicated.bismark.cov.gz	10	127	32.5893	71.4107	35.196444	25.196444
MethRate_lane8_DN549335_Blood24_A07_CCACGTTT_L008_EpiAge8649058_trimmed_GRCm38_bismark_bt2.deduplicated.bismark.cov.gz	10	99	25.202392	78.797608	16.946436	6.946436
MethRate_lane8_DN549335_Blood24_A08_CTCTTCCC_L008_EpiAge8649066_trimmed_GRCm38_bismark_bt2.deduplicated.bismark.cov.gz	10	55	-6.952384	110.952384	-2.17262	12.17262
MethRate_lane8_DN549335_Blood24_A09_GACTAGCC_L008_EpiAge8649074_trimmed_GRCm38_bismark_bt2.deduplicated.bismark.cov.gz	10	58	-86.9048	190.9048	-4.779764	14.779764
MethRate_lane8_DN549335_Blood24_A10_CTCATCAA_L008_EpiAge8649082_trimmed_GRCm38_bismark_bt2.deduplicated.bismark.cov.gz	10	70	-9.994052	113.994052	-14.773816	24.773816
MethRate_lane8_DN549335_Blood24_A11_ATTCTTAC_L008_EpiAge8649090_trimmed_GRCm38_bismark_bt2.deduplicated.bismark.cov.gz	10	80	58.66074	45.33926	48.666688	38.666688
MethRate_lane8_DN549335_Blood24_A12_GGAGGCGG_L008_EpiAge8649098_trimmed_GRCm38_bismark_bt2.deduplicated.bismark.cov.gz	10	47	15.642864	88.357136	17.38096	7.38096
MethRate_lane8_DN549335_Blood24_B01_ACTCCCCA_L008_EpiAge8649011_trimmed_GRCm38_bismark_bt2.deduplicated.bismark.cov.gz	10	47	-34.327396	138.327396	-31.285728	41.285728
MethRate_lane8_DN549335_Blood24_B02_AGAGGGAG_L008_EpiAge8649019_trimmed_GRCm38_bismark_bt2.deduplicated.bismark.cov.gz	10	143	24.767868	79.232132	28.24406	18.24406
MethRate_lane8_DN549335_Blood24_B03_ACACTTAC_L008_EpiAge8649027_trimmed_GRCm38_bismark_bt2.deduplicated.bismark.cov.gz	10	77	16.511912	87.488088	11.732148	1.732148
MethRate_lane8_DN549335_Blood24_B04_CGGCTCAC_L008_EpiAge8649035_trimmed_GRCm38_bismark_bt2.deduplicated.bismark.cov.gz	10	114	8.255956	95.744044	12.601196	2.601196
MethRate_lane8_DN549335_Blood24_B05_TGCGCAAC_L008_EpiAge8649043_trimmed_GRCm38_bismark_bt2.deduplicated.bismark.cov.gz	10	139	-37.803588	141.803588	-20.857152	30.857152
MethRate_lane8_DN549335_Blood24_B06_CCGCCATT_L008_EpiAge8649051_trimmed_GRCm38_bismark_bt2.deduplicated.bismark.cov.gz	10	129	8.255956	95.744044	5.214288	4.785712
MethRate_lane8_DN549335_Blood24_B07_CCAATCAC_L008_EpiAge8649059_trimmed_GRCm38_bismark_bt2.deduplicated.bismark.cov.gz	10	97	-6.51786	110.51786	-7.386908	17.386908
MethRate_lane8_DN549335_Blood24_B08_GACGTACC_L008_EpiAge8649067_trimmed_GRCm38_bismark_bt2.deduplicated.bismark.cov.gz	10	108	-26.07144	130.07144	7.386908	2.613092
MethRate_lane8_DN549335_Blood24_B09_AATGCGGT_L008_EpiAge8649075_trimmed_GRCm38_bismark_bt2.deduplicated.bismark.cov.gz	10	85	21.291676	82.708324	-3.910716	13.910716
MethRate_lane8_DN549335_Blood24_B10_GTGTTCGA_L008_EpiAge8649083_trimmed_GRCm38_bismark_bt2.deduplicated.bismark.cov.gz	10	50	-32.154776	136.154776	-33.892872	43.892872
MethRate_lane8_DN549335_Blood24_B11_CTTTAAGT_L008_EpiAge8649091_trimmed_GRCm38_bismark_bt2.deduplicated.bismark.cov.gz	10	47	0	104	-27.375012	37.375012
MethRate_lane8_DN549335_Blood24_B12_GATCGCTG_L008_EpiAge8649099_trimmed_GRCm38_bismark_bt2.deduplicated.bismark.cov.gz	10	40	-3.476192	107.476192	-0.869048	10.869048
MethRate_lane8_DN549335_Blood24_C01_TGTGCGCC_L008_EpiAge8649012_trimmed_GRCm38_bismark_bt2.deduplicated.bismark.cov.gz	10	79	-18.684532	122.684532	-7.386908	17.386908
MethRate_lane8_DN549335_Blood24_C02_ATGTCCAT_L008_EpiAge8649020_trimmed_GRCm38_bismark_bt2.deduplicated.bismark.cov.gz	10	87	-6.952384	110.952384	-11.297624	21.297624
MethRate_lane8_DN549335_Blood24_C03_GCAGTGGC_L008_EpiAge8649028_trimmed_GRCm38_bismark_bt2.deduplicated.bismark.cov.gz	10	114	17.38096	86.61904	6.083336	3.916664
MethRate_lane8_DN549335_Blood24_C04_TAGAGATG_L008_EpiAge8649036_trimmed_GRCm38_bismark_bt2.deduplicated.bismark.cov.gz	10	144	4.34524	99.65476	3.041668	6.958332
MethRate_lane8_DN549335_Blood24_C05_CGGGAGTA_L008_EpiAge8649044_trimmed_GRCm38_bismark_bt2.deduplicated.bismark.cov.gz	10	97	21.7262	82.2738	9.559528	0.440472
MethRate_lane8_DN549335_Blood24_C06_CCATCTCC_L008_EpiAge8649052_trimmed_GRCm38_bismark_bt2.deduplicated.bismark.cov.gz	10	108	20.857152	83.142848	20.857152	10.857152
MethRate_lane8_DN549335_Blood24_C07_TGGTATCA_L008_EpiAge8649060_trimmed_GRCm38_bismark_bt2.deduplicated.bismark.cov.gz	10	106	-19.55358	123.55358	-12.166672	22.166672
MethRate_lane8_DN549335_Blood24_C08_TGGTTCTC_L008_EpiAge8649068_trimmed_GRCm38_bismark_bt2.deduplicated.bismark.cov.gz	10	66	-51.708356	155.708356	-6.51786	16.51786
MethRate_lane8_DN549335_Blood24_C09_CAACTCTG_L008_EpiAge8649076_trimmed_GRCm38_bismark_bt2.deduplicated.bismark.cov.gz	10	78	-27.375012	131.375012	-24.767868	34.767868
MethRate_lane8_DN549335_Blood24_C10_TTTACTTG_L008_EpiAge8649084_trimmed_GRCm38_bismark_bt2.deduplicated.bismark.cov.gz	10	93	2.607144	101.392856	-5.214288	15.214288
MethRate_lane8_DN549335_Blood24_C11_TGTGTTTA_L008_EpiAge8649092_trimmed_GRCm38_bismark_bt2.deduplicated.bismark.cov.gz	10	62	49.535736	54.464264	47.79764	37.79764
MethRate_lane8_DN549335_Blood24_C12_CTGTTAAC_L008_EpiAge8649100_trimmed_GRCm38_bismark_bt2.deduplicated.bismark.cov.gz	10	65	-27.375012	131.375012	-35.630968	45.630968
MethRate_lane8_DN549335_Blood24_D01_CACCAACA_L008_EpiAge8649013_trimmed_GRCm38_bismark_bt2.deduplicated.bismark.cov.gz	10	58	-41.714304	145.714304	-4.34524	14.34524
MethRate_lane8_DN549335_Blood24_D02_ACCATAGT_L008_EpiAge8649021_trimmed_GRCm38_bismark_bt2.deduplicated.bismark.cov.gz	10	102	-23.029772	127.029772	-4.779764	14.779764
MethRate_lane8_DN549335_Blood24_D03_AGCAAACC_L008_EpiAge8649029_trimmed_GRCm38_bismark_bt2.deduplicated.bismark.cov.gz	10	70	-86.9048	190.9048	-5.648812	15.648812
MethRate_lane8_DN549335_Blood24_D04_CTAGAGTG_L008_EpiAge8649037_trimmed_GRCm38_bismark_bt2.deduplicated.bismark.cov.gz	10	68	-86.9048	190.9048	-26.505964	36.505964
MethRate_lane8_DN549335_Blood24_D05_AGTGAATA_L008_EpiAge8649045_trimmed_GRCm38_bismark_bt2.deduplicated.bismark.cov.gz	10	127	-35.196444	139.196444	-7.821432	17.821432
MethRate_lane8_DN549335_Blood24_D06_TCAAGAGT_L008_EpiAge8649053_trimmed_GRCm38_bismark_bt2.deduplicated.bismark.cov.gz	10	139	17.38096	86.61904	12.601196	2.601196
MethRate_lane8_DN549335_Blood24_D07_CAGATACC_L008_EpiAge8649061_trimmed_GRCm38_bismark_bt2.deduplicated.bismark.cov.gz	10	74	-9.559528	113.559528	-11.732148	21.732148
MethRate_lane8_DN549335_Blood24_D08_GGATCTAA_L008_EpiAge8649069_trimmed_GRCm38_bismark_bt2.deduplicated.bismark.cov.gz	10	68	-35.630968	139.630968	-2.17262	12.17262
MethRate_lane8_DN549335_Blood24_D09_TGCGAATG_L008_EpiAge8649077_trimmed_GRCm38_bismark_bt2.deduplicated.bismark.cov.gz	10	77	16.511912	87.488088	-6.083336	16.083336
MethRate_lane8_DN549335_Blood24_D10_ATCTGACC_L008_EpiAge8649085_trimmed_GRCm38_bismark_bt2.deduplicated.bismark.cov.gz	10	89	-86.9048	190.9048	13.904768	3.904768
MethRate_lane8_DN549335_Blood24_D11_GGTTTAGC_L008_EpiAge8649093_trimmed_GRCm38_bismark_bt2.deduplicated.bismark.cov.gz	10	70	-14.339292	118.339292	3.910716	6.089284
MethRate_lane8_DN549335_Blood24_D12_CCTTCTAA_L008_EpiAge8649101_trimmed_GRCm38_bismark_bt2.deduplicated.bismark.cov.gz	10	59	0.869048	103.130952	-8.69048	18.69048
MethRate_lane8_DN549335_Blood24_E01_CTGTAGTT_L008_EpiAge8649014_trimmed_GRCm38_bismark_bt2.deduplicated.bismark.cov.gz	10	141	5.648812	98.351188	3.910716	6.089284
MethRate_lane8_DN549335_Blood24_E02_TCCCACTG_L008_EpiAge8649022_trimmed_GRCm38_bismark_bt2.deduplicated.bismark.cov.gz	10	106	12.601196	91.398804	23.89882	13.89882
MethRate_lane8_DN549335_Blood24_E03_AGGCGACA_L008_EpiAge8649030_trimmed_GRCm38_bismark_bt2.deduplicated.bismark.cov.gz	10	49	26.940488	77.059512	18.684532	8.684532
MethRate_lane8_DN549335_Blood24_E04_TTAAGGTA_L008_EpiAge8649038_trimmed_GRCm38_bismark_bt2.deduplicated.bismark.cov.gz	10	18	-66.047648	170.047648	-72.130984	82.130984
MethRate_lane8_DN549335_Blood24_E05_GTAAGTAC_L008_EpiAge8649046_trimmed_GRCm38_bismark_bt2.deduplicated.bismark.cov.gz	10	122	-86.9048	190.9048	-12.166672	22.166672
MethRate_lane8_DN549335_Blood24_E06_TCGTAACA_L008_EpiAge8649054_trimmed_GRCm38_bismark_bt2.deduplicated.bismark.cov.gz	10	143	35.196444	68.803556	24.767868	14.767868
MethRate_lane8_DN549335_Blood24_E07_CATAGCGA_L008_EpiAge8649062_trimmed_GRCm38_bismark_bt2.deduplicated.bismark.cov.gz	10	46	-29.982156	133.982156	13.470244	3.470244
MethRate_lane8_DN549335_Blood24_E08_GGCCTCGC_L008_EpiAge8649070_trimmed_GRCm38_bismark_bt2.deduplicated.bismark.cov.gz	10	97	8.255956	95.744044	3.041668	6.958332
MethRate_lane8_DN549335_Blood24_E09_TGTGGTGC_L008_EpiAge8649078_trimmed_GRCm38_bismark_bt2.deduplicated.bismark.cov.gz	10	80	-5.214288	109.214288	-3.476192	13.476192
MethRate_lane8_DN549335_Blood24_E10_GACGAGTT_L008_EpiAge8649086_trimmed_GRCm38_bismark_bt2.deduplicated.bismark.cov.gz	10	83	-76.910748	180.910748	-29.547632	39.547632
MethRate_lane8_DN549335_Blood24_E11_TGACGAAA_L008_EpiAge8649094_trimmed_GRCm38_bismark_bt2.deduplicated.bismark.cov.gz	10	89	47.363116	56.636884	43.017876	33.017876
MethRate_lane8_DN549335_Blood24_E12_CAAAATGC_L008_EpiAge8649102_trimmed_GRCm38_bismark_bt2.deduplicated.bismark.cov.gz	10	66	-7.386908	111.386908	-10.8631	20.8631
MethRate_lane8_DN549335_Blood24_F02_CGTACTGC_L008_EpiAge8649023_trimmed_GRCm38_bismark_bt2.deduplicated.bismark.cov.gz	10	69	-43.4524	147.4524	-5.648812	15.648812
MethRate_lane8_DN549335_Blood24_F03_CCGGACGA_L008_EpiAge8649031_trimmed_GRCm38_bismark_bt2.deduplicated.bismark.cov.gz	10	118	26.505964	77.494036	16.946436	6.946436
MethRate_lane8_DN549335_Blood24_F04_TAGCTGTA_L008_EpiAge8649039_trimmed_GRCm38_bismark_bt2.deduplicated.bismark.cov.gz	10	100	-8.69048	112.69048	-14.339292	24.339292
MethRate_lane8_DN549335_Blood24_F05_CACTCCCG_L008_EpiAge8649047_trimmed_GRCm38_bismark_bt2.deduplicated.bismark.cov.gz	10	136	18.684532	85.315468	11.297624	1.297624
MethRate_lane8_DN549335_Blood24_F06_GTATTACA_L008_EpiAge8649055_trimmed_GRCm38_bismark_bt2.deduplicated.bismark.cov.gz	10	107	26.07144	77.92856	13.904768	3.904768
MethRate_lane8_DN549335_Blood24_F07_AGATCAAG_L008_EpiAge8649063_trimmed_GRCm38_bismark_bt2.deduplicated.bismark.cov.gz	10	100	-20.857152	124.857152	-20.422628	30.422628
MethRate_lane8_DN549335_Blood24_F08_GGTCCTTC_L008_EpiAge8649071_trimmed_GRCm38_bismark_bt2.deduplicated.bismark.cov.gz	10	51	58.66074	45.33926	61.267884	51.267884
MethRate_lane8_DN549335_Blood24_F09_GTGCACGC_L008_EpiAge8649079_trimmed_GRCm38_bismark_bt2.deduplicated.bismark.cov.gz	10	45	30.851204	73.148796	17.815484	7.815484
MethRate_lane8_DN549335_Blood24_F10_TCATCGGT_L008_EpiAge8649087_trimmed_GRCm38_bismark_bt2.deduplicated.bismark.cov.gz	10	89	6.51786	97.48214	4.779764	5.220236
MethRate_lane8_DN549335_Blood24_F11_AGAGAGTC_L008_EpiAge8649095_trimmed_GRCm38_bismark_bt2.deduplicated.bismark.cov.gz	10	55	-39.541684	143.541684	-39.541684	49.541684
MethRate_lane8_DN549335_Blood24_F12_GGTTAGGG_L008_EpiAge8649103_trimmed_GRCm38_bismark_bt2.deduplicated.bismark.cov.gz	10	47	21.291676	82.708324	26.07144	16.07144
MethRate_lane8_DN549335_Blood24_G01_AATCTACG_L008_EpiAge8649016_trimmed_GRCm38_bismark_bt2.deduplicated.bismark.cov.gz	10	48	29.113108	74.886892	26.940488	16.940488
MethRate_lane8_DN549335_Blood24_G02_AAGAACGT_L008_EpiAge8649024_trimmed_GRCm38_bismark_bt2.deduplicated.bismark.cov.gz	10	53	-65.613124	169.613124	-20.857152	30.857152
MethRate_lane8_DN549335_Blood24_G03_GTCCATGG_L008_EpiAge8649032_trimmed_GRCm38_bismark_bt2.deduplicated.bismark.cov.gz	10	62	20.857152	83.142848	-2.607144	12.607144
MethRate_lane8_DN549335_Blood24_G04_CATGAAGA_L008_EpiAge8649040_trimmed_GRCm38_bismark_bt2.deduplicated.bismark.cov.gz	10	56	-4.34524	108.34524	-4.34524	14.34524
MethRate_lane8_DN549335_Blood24_G05_AGGGTCAT_L008_EpiAge8649048_trimmed_GRCm38_bismark_bt2.deduplicated.bismark.cov.gz	10	93	-3.476192	107.476192	-0.434524	10.434524
MethRate_lane8_DN549335_Blood24_G06_GTGAACCA_L008_EpiAge8649056_trimmed_GRCm38_bismark_bt2.deduplicated.bismark.cov.gz	10	141	-14.773816	118.773816	-13.904768	23.904768
MethRate_lane8_DN549335_Blood24_G07_GGGGTTGC_L008_EpiAge8649064_trimmed_GRCm38_bismark_bt2.deduplicated.bismark.cov.gz	10	63	9.559528	94.440472	-2.17262	12.17262
MethRate_lane8_DN549335_Blood24_G08_GGGTGTGA_L008_EpiAge8649072_trimmed_GRCm38_bismark_bt2.deduplicated.bismark.cov.gz	10	34	35.196444	68.803556	30.851204	20.851204
MethRate_lane8_DN549335_Blood24_G09_AATCATCT_L008_EpiAge8649080_trimmed_GRCm38_bismark_bt2.deduplicated.bismark.cov.gz	10	51	-86.9048	190.9048	-15.20834	25.20834
MethRate_lane8_DN549335_Blood24_G10_AGAATCAA_L008_EpiAge8649088_trimmed_GRCm38_bismark_bt2.deduplicated.bismark.cov.gz	10	71	-20.422628	124.422628	-7.386908	17.386908
MethRate_lane8_DN549335_Blood24_G11_TATATGAG_L008_EpiAge8649096_trimmed_GRCm38_bismark_bt2.deduplicated.bismark.cov.gz	10	61	-17.38096	121.38096	-10.8631	20.8631
MethRate_lane8_DN549335_Blood24_G12_ACTTTAAC_L008_EpiAge8649104_trimmed_GRCm38_bismark_bt2.deduplicated.bismark.cov.gz	10	30	26.505964	77.494036	26.07144	16.07144
MethRate_lane8_DN549335_Blood24_H02_TACATACA_L008_EpiAge8649025_trimmed_GRCm38_bismark_bt2.deduplicated.bismark.cov.gz	10	44	-43.017876	147.017876	10.428576	0.428576
MethRate_lane8_DN549335_Blood24_H03_CACTATGC_L008_EpiAge8649033_trimmed_GRCm38_bismark_bt2.deduplicated.bismark.cov.gz	10	86	-12.166672	116.166672	-23.029772	33.029772
MethRate_lane8_DN549335_Blood24_H04_CAACCAGT_L008_EpiAge8649041_trimmed_GRCm38_bismark_bt2.deduplicated.bismark.cov.gz	10	75	16.946436	87.053564	6.083336	3.916664
MethRate_lane8_DN549335_Blood24_H05_ATTAGCAA_L008_EpiAge8649049_trimmed_GRCm38_bismark_bt2.deduplicated.bismark.cov.gz	10	93	-52.14288	156.14288	-8.255956	18.255956
MethRate_lane8_DN549335_Blood24_H06_GCACTCCA_L008_EpiAge8649057_trimmed_GRCm38_bismark_bt2.deduplicated.bismark.cov.gz	10	124	-18.250008	122.250008	-13.904768	23.904768
MethRate_lane8_DN549335_Blood24_H07_AAAGGTAT_L008_EpiAge8649065_trimmed_GRCm38_bismark_bt2.deduplicated.bismark.cov.gz	10	66	-3.041668	107.041668	-4.34524	14.34524
MethRate_lane8_DN549335_Blood24_H08_TATGGACG_L008_EpiAge8649073_trimmed_GRCm38_bismark_bt2.deduplicated.bismark.cov.gz	10	56	22.160724	81.839276	15.20834	5.20834
MethRate_lane8_DN549335_Blood24_H09_GGACGTTG_L008_EpiAge8649081_trimmed_GRCm38_bismark_bt2.deduplicated.bismark.cov.gz	10	75	3.041668	100.958332	6.083336	3.916664
MethRate_lane8_DN549335_Blood24_H10_TCTATCAA_L008_EpiAge8649089_trimmed_GRCm38_bismark_bt2.deduplicated.bismark.cov.gz	10	82	25.202392	78.797608	8.255956	1.744044
MethRate_lane8_DN549335_Blood24_H11_GGATCCGC_L008_EpiAge8649097_trimmed_GRCm38_bismark_bt2.deduplicated.bismark.cov.gz	10	107	13.470244	90.529756	-6.51786	16.51786
MethRate_Blood14_A02_merged_L001_GRCm38_bismark_bt2.deduplicated.bismark.cov.gz	36	63	63.875028	40.124972	54.3155	18.3155
MethRate_Blood14_A03_merged_L001_GRCm38_bismark_bt2.deduplicated.bismark.cov.gz	36	43	30.851204	73.148796	31.720252	4.279748
MethRate_Blood14_A04_merged_L001_GRCm38_bismark_bt2.deduplicated.bismark.cov.gz	36	107	-13.904768	117.904768	9.994052	26.005948
MethRate_Blood14_A05_merged_L001_GRCm38_bismark_bt2.deduplicated.bismark.cov.gz	36	68	-16.946436	120.946436	-27.375012	63.375012
MethRate_Blood14_A06_merged_L001_GRCm38_bismark_bt2.deduplicated.bismark.cov.gz	36	113	59.529788	44.470212	53.011928	17.011928
MethRate_Blood14_A07_merged_L001_GRCm38_bismark_bt2.deduplicated.bismark.cov.gz	36	70	26.940488	77.059512	24.767868	11.232132
MethRate_Blood14_A08_merged_L001_GRCm38_bismark_bt2.deduplicated.bismark.cov.gz	36	71	42.583352	61.416648	50.839308	14.839308
MethRate_Blood14_A10_merged_L001_GRCm38_bismark_bt2.deduplicated.bismark.cov.gz	36	74	50.404784	53.595216	43.017876	7.017876
MethRate_Blood14_B01_merged_L001_GRCm38_bismark_bt2.deduplicated.bismark.cov.gz	36	46	22.160724	81.839276	1.303572	34.696428
MethRate_Blood14_B02_merged_L001_GRCm38_bismark_bt2.deduplicated.bismark.cov.gz	36	79	62.136932	41.863068	49.535736	13.535736
MethRate_Blood14_B03_merged_L001_GRCm38_bismark_bt2.deduplicated.bismark.cov.gz	36	80	34.327396	69.672604	38.672636	2.672636
MethRate_Blood14_B04_merged_L001_GRCm38_bismark_bt2.deduplicated.bismark.cov.gz	36	51	14.339292	89.660708	13.904768	22.095232
MethRate_Blood14_B05_merged_L001_GRCm38_bismark_bt2.deduplicated.bismark.cov.gz	36	85	40.410732	63.589268	49.97026	13.97026
MethRate_Blood14_B06_merged_L001_GRCm38_bismark_bt2.deduplicated.bismark.cov.gz	36	64	59.529788	44.470212	53.446452	17.446452
MethRate_Blood14_B07_merged_L001_GRCm38_bismark_bt2.deduplicated.bismark.cov.gz	36	160	56.053596	47.946404	53.880976	17.880976
MethRate_Blood14_B08_merged_L001_GRCm38_bismark_bt2.deduplicated.bismark.cov.gz	36	96	15.642864	88.357136	28.24406	7.75594
MethRate_Blood14_B09_merged_L001_GRCm38_bismark_bt2.deduplicated.bismark.cov.gz	36	112	35.630968	68.369032	39.976208	3.976208
MethRate_Blood14_B10_merged_L001_GRCm38_bismark_bt2.deduplicated.bismark.cov.gz	36	54	26.505964	77.494036	1.738096	34.261904
MethRate_Blood14_C01_merged_L001_GRCm38_bismark_bt2.deduplicated.bismark.cov.gz	36	27	99.505996	4.49400399999999	98.202424	62.202424
MethRate_Blood14_C02_merged_L001_GRCm38_bismark_bt2.deduplicated.bismark.cov.gz	36	80	53.880976	50.119024	52.14288	16.14288
MethRate_Blood14_C04_merged_L001_GRCm38_bismark_bt2.deduplicated.bismark.cov.gz	36	105	58.226216	45.773784	58.66074	22.66074
MethRate_Blood14_C05_merged_L001_GRCm38_bismark_bt2.deduplicated.bismark.cov.gz	36	38	-48.232164	152.232164	2.17262	33.82738
MethRate_Blood14_C06_merged_L001_GRCm38_bismark_bt2.deduplicated.bismark.cov.gz	36	80	33.458348	70.541652	26.07144	9.92856
MethRate_Blood14_C07_merged_L001_GRCm38_bismark_bt2.deduplicated.bismark.cov.gz	36	81	-47.363116	151.363116	-13.03572	49.03572
MethRate_Blood14_C08_merged_L001_GRCm38_bismark_bt2.deduplicated.bismark.cov.gz	36	95	16.511912	87.488088	32.5893	3.4107
MethRate_Blood14_C09_merged_L001_GRCm38_bismark_bt2.deduplicated.bismark.cov.gz	36	92	100.809568	3.19043199999999	65.1786	29.1786
MethRate_Blood14_C10_merged_L001_GRCm38_bismark_bt2.deduplicated.bismark.cov.gz	36	50	37.803588	66.196412	11.297624	24.702376
MethRate_Blood14_C11_merged_L001_GRCm38_bismark_bt2.deduplicated.bismark.cov.gz	36	90	66.916696	37.083304	73.000032	37.000032
MethRate_Blood14_C12_merged_L001_GRCm38_bismark_bt2.deduplicated.bismark.cov.gz	36	21	62.571456	41.428544	53.446452	17.446452
MethRate_Blood14_D01_merged_L001_GRCm38_bismark_bt2.deduplicated.bismark.cov.gz	36	29	66.916696	37.083304	64.744076	28.744076
MethRate_Blood14_D04_merged_L001_GRCm38_bismark_bt2.deduplicated.bismark.cov.gz	36	68	27.809536	76.190464	28.678584	7.321416
MethRate_Blood14_D05_merged_L001_GRCm38_bismark_bt2.deduplicated.bismark.cov.gz	36	87	-7.821432	111.821432	13.904768	22.095232
MethRate_Blood14_D06_merged_L001_GRCm38_bismark_bt2.deduplicated.bismark.cov.gz	36	44	43.017876	60.982124	45.190496	9.190496
MethRate_Blood14_D07_merged_L001_GRCm38_bismark_bt2.deduplicated.bismark.cov.gz	36	43	11.732148	92.267852	20.422628	15.577372
MethRate_Blood14_D08_merged_L001_GRCm38_bismark_bt2.deduplicated.bismark.cov.gz	36	77	29.547632	74.452368	16.511912	19.488088
MethRate_Blood14_D09_merged_L001_GRCm38_bismark_bt2.deduplicated.bismark.cov.gz	36	87	43.4524	60.5476	41.714304	5.714304
MethRate_Blood14_D10_merged_L001_GRCm38_bismark_bt2.deduplicated.bismark.cov.gz	36	69	56.48812	47.51188	47.363116	11.363116
MethRate_Blood14_D11_merged_L001_GRCm38_bismark_bt2.deduplicated.bismark.cov.gz	36	88	43.886924	60.113076	20.422628	15.577372
MethRate_Blood14_E01_merged_L001_GRCm38_bismark_bt2.deduplicated.bismark.cov.gz	36	45	-27.375012	131.375012	9.125004	26.874996
MethRate_Blood14_E02_merged_L001_GRCm38_bismark_bt2.deduplicated.bismark.cov.gz	36	88	55.619072	48.380928	44.321448	8.321448
MethRate_Blood14_E04_merged_L001_GRCm38_bismark_bt2.deduplicated.bismark.cov.gz	36	47	23.029772	80.970228	6.952384	29.047616
MethRate_Blood14_E05_merged_L001_GRCm38_bismark_bt2.deduplicated.bismark.cov.gz	36	68	16.511912	87.488088	22.160724	13.839276
MethRate_Blood14_E06_merged_L001_GRCm38_bismark_bt2.deduplicated.bismark.cov.gz	36	44	77.345272	26.654728	71.69646	35.69646
MethRate_Blood14_E07_merged_L001_GRCm38_bismark_bt2.deduplicated.bismark.cov.gz	36	45	33.892872	70.107128	14.773816	21.226184
MethRate_Blood14_E08_merged_L001_GRCm38_bismark_bt2.deduplicated.bismark.cov.gz	36	73	63.440504	40.559496	62.136932	26.136932
MethRate_Blood14_E09_merged_L001_GRCm38_bismark_bt2.deduplicated.bismark.cov.gz	36	64	134.267916	30.267916	70.392888	34.392888
MethRate_Blood14_E10_merged_L001_GRCm38_bismark_bt2.deduplicated.bismark.cov.gz	36	61	82.125036	21.874964	78.648844	42.648844
MethRate_Blood14_E11_merged_L001_GRCm38_bismark_bt2.deduplicated.bismark.cov.gz	36	47	54.3155	49.6845	56.48812	20.48812
MethRate_Blood14_F01_merged_L001_GRCm38_bismark_bt2.deduplicated.bismark.cov.gz	36	57	69.089316	34.910684	70.827412	34.827412
MethRate_Blood14_F02_merged_L001_GRCm38_bismark_bt2.deduplicated.bismark.cov.gz	36	88	62.136932	41.863068	59.964312	23.964312
MethRate_Blood14_F03_merged_L001_GRCm38_bismark_bt2.deduplicated.bismark.cov.gz	36	128	102.547664	1.45233599999999	91.684564	55.684564
MethRate_Blood14_F04_merged_L001_GRCm38_bismark_bt2.deduplicated.bismark.cov.gz	36	79	50.404784	53.595216	56.053596	20.053596
MethRate_Blood14_F05_merged_L001_GRCm38_bismark_bt2.deduplicated.bismark.cov.gz	36	111	6.952384	97.047616	10.8631	25.1369
MethRate_Blood14_F06_merged_L001_GRCm38_bismark_bt2.deduplicated.bismark.cov.gz	36	96	55.619072	48.380928	59.095264	23.095264
MethRate_Blood14_F07_merged_L001_GRCm38_bismark_bt2.deduplicated.bismark.cov.gz	36	105	-86.9048	190.9048	7.821432	28.178568
MethRate_Blood14_F09_merged_L001_GRCm38_bismark_bt2.deduplicated.bismark.cov.gz	36	88	23.464296	80.535704	29.113108	6.886892
MethRate_Blood14_F10_merged_L001_GRCm38_bismark_bt2.deduplicated.bismark.cov.gz	36	41	62.571456	41.428544	66.482172	30.482172
MethRate_Blood14_F11_merged_L001_GRCm38_bismark_bt2.deduplicated.bismark.cov.gz	36	54	81.255988	22.744012	89.07742	53.07742
MethRate_Blood14_F12_merged_L001_GRCm38_bismark_bt2.deduplicated.bismark.cov.gz	36	23	-2.607144	106.607144	12.166672	23.833328
MethRate_Blood14_G02_merged_L001_GRCm38_bismark_bt2.deduplicated.bismark.cov.gz	36	100	19.988104	84.011896	10.428576	25.571424
MethRate_Blood14_G03_merged_L001_GRCm38_bismark_bt2.deduplicated.bismark.cov.gz	36	88	54.750024	49.249976	56.48812	20.48812
MethRate_Blood14_G04_merged_L001_GRCm38_bismark_bt2.deduplicated.bismark.cov.gz	36	68	45.62502	58.37498	49.535736	13.535736
MethRate_Blood14_G05_merged_L001_GRCm38_bismark_bt2.deduplicated.bismark.cov.gz	36	87	-22.160724	126.160724	1.738096	34.261904
MethRate_Blood14_G06_merged_L001_GRCm38_bismark_bt2.deduplicated.bismark.cov.gz	36	85	34.76192	69.23808	25.636916	10.363084
MethRate_Blood14_G07_merged_L001_GRCm38_bismark_bt2.deduplicated.bismark.cov.gz	36	68	135.136964	31.136964	104.28576	68.28576
MethRate_Blood14_G08_merged_L001_GRCm38_bismark_bt2.deduplicated.bismark.cov.gz	36	69	-24.333344	128.333344	-5.648812	41.648812
MethRate_Blood14_G09_merged_L001_GRCm38_bismark_bt2.deduplicated.bismark.cov.gz	36	81	0.434524	103.565476	9.994052	26.005948
MethRate_Blood14_G11_merged_L001_GRCm38_bismark_bt2.deduplicated.bismark.cov.gz	36	13	-86.9048	190.9048	-86.9048	122.9048
MethRate_Blood14_H02_merged_L001_GRCm38_bismark_bt2.deduplicated.bismark.cov.gz	36	52	-33.892872	137.892872	17.38096	18.61904
MethRate_Blood14_H03_merged_L001_GRCm38_bismark_bt2.deduplicated.bismark.cov.gz	36	118	24.333344	79.666656	34.76192	1.23808
MethRate_Blood14_H04_merged_L001_GRCm38_bismark_bt2.deduplicated.bismark.cov.gz	36	45	44.321448	59.678552	64.744076	28.744076
MethRate_Blood14_H05_merged_L001_GRCm38_bismark_bt2.deduplicated.bismark.cov.gz	36	67	62.136932	41.863068	67.35122	31.35122
MethRate_Blood14_H06_merged_L001_GRCm38_bismark_bt2.deduplicated.bismark.cov.gz	36	40	-86.9048	190.9048	13.470244	22.529756
MethRate_Blood14_H07_merged_L001_GRCm38_bismark_bt2.deduplicated.bismark.cov.gz	36	53	66.916696	37.083304	38.672636	2.672636
MethRate_Blood14_H08_merged_L001_GRCm38_bismark_bt2.deduplicated.bismark.cov.gz	36	47	19.55358	84.44642	26.505964	9.494036
MethRate_Blood14_H09_merged_L001_GRCm38_bismark_bt2.deduplicated.bismark.cov.gz	36	45	-24.767868	128.767868	-7.821432	43.821432
MethRate_Blood14_H10_merged_L001_GRCm38_bismark_bt2.deduplicated.bismark.cov.gz	36	90	24.333344	79.666656	48.232164	12.232164
MethRate_Blood21_A02_merged_L001_GRCm38_bismark_bt2.deduplicated.bismark.cov.gz	77	25	157.297688	53.297688	118.625052	41.625052
MethRate_Blood21_A03_merged_L001_GRCm38_bismark_bt2.deduplicated.bismark.cov.gz	77	52	74.303604	29.696396	69.52384	7.47615999999999
MethRate_Blood21_A04_merged_L001_GRCm38_bismark_bt2.deduplicated.bismark.cov.gz	77	46	76.476224	27.523776	100.809568	23.809568
MethRate_Blood21_A05_merged_L001_GRCm38_bismark_bt2.deduplicated.bismark.cov.gz	77	40	213.351284	109.351284	102.982188	25.982188
MethRate_Blood21_A06_merged_L001_GRCm38_bismark_bt2.deduplicated.bismark.cov.gz	77	90	42.583352	61.416648	54.3155	22.6845
MethRate_Blood21_A07_merged_L001_GRCm38_bismark_bt2.deduplicated.bismark.cov.gz	77	60	59.964312	44.035688	61.702408	15.297592
MethRate_Blood21_A08_merged_L001_GRCm38_bismark_bt2.deduplicated.bismark.cov.gz	77	57	80.38694	23.61306	56.053596	20.946404
MethRate_Blood21_A09_merged_L001_GRCm38_bismark_bt2.deduplicated.bismark.cov.gz	77	16	63.00598	40.99402	107.761952	30.761952
MethRate_Blood21_A10_merged_L001_GRCm38_bismark_bt2.deduplicated.bismark.cov.gz	77	37	106.45838	2.45838000000001	91.684564	14.684564
MethRate_Blood21_A12_merged_L001_GRCm38_bismark_bt2.deduplicated.bismark.cov.gz	77	59	-1.738096	105.738096	11.732148	65.267852
MethRate_Blood21_B01_merged_L001_GRCm38_bismark_bt2.deduplicated.bismark.cov.gz	77	34	116.017908	12.017908	118.625052	41.625052
MethRate_Blood21_B02_merged_L001_GRCm38_bismark_bt2.deduplicated.bismark.cov.gz	77	50	53.446452	50.553548	59.529788	17.470212
MethRate_Blood21_B03_merged_L001_GRCm38_bismark_bt2.deduplicated.bismark.cov.gz	77	86	49.97026	54.02974	44.755972	32.244028
MethRate_Blood21_B04_merged_L001_GRCm38_bismark_bt2.deduplicated.bismark.cov.gz	77	48	30.41668	73.58332	54.3155	22.6845
MethRate_Blood21_B05_merged_L001_GRCm38_bismark_bt2.deduplicated.bismark.cov.gz	77	94	92.988136	11.011864	96.464328	19.464328
MethRate_Blood21_B06_merged_L001_GRCm38_bismark_bt2.deduplicated.bismark.cov.gz	77	57	39.976208	64.023792	52.14288	24.85712
MethRate_Blood21_B07_merged_L001_GRCm38_bismark_bt2.deduplicated.bismark.cov.gz	77	94	68.654792	35.345208	72.565508	4.43449200000001
MethRate_Blood21_B08_merged_L001_GRCm38_bismark_bt2.deduplicated.bismark.cov.gz	77	82	-17.38096	121.38096	9.559528	67.440472
MethRate_Blood21_B09_merged_L001_GRCm38_bismark_bt2.deduplicated.bismark.cov.gz	77	65	74.303604	29.696396	71.261936	5.73806399999999
MethRate_Blood21_B10_merged_L001_GRCm38_bismark_bt2.deduplicated.bismark.cov.gz	77	33	66.916696	37.083304	75.607176	1.392824
MethRate_Blood21_B11_merged_L001_GRCm38_bismark_bt2.deduplicated.bismark.cov.gz	77	41	31.720252	72.279748	57.357168	19.642832
MethRate_Blood21_C02_merged_L001_GRCm38_bismark_bt2.deduplicated.bismark.cov.gz	77	42	81.690512	22.309488	77.345272	0.345271999999994
MethRate_Blood21_C03_merged_L001_GRCm38_bismark_bt2.deduplicated.bismark.cov.gz	77	59	57.357168	46.642832	54.3155	22.6845
MethRate_Blood21_C04_merged_L001_GRCm38_bismark_bt2.deduplicated.bismark.cov.gz	77	78	64.744076	39.255924	88.642896	11.642896
MethRate_Blood21_C05_merged_L001_GRCm38_bismark_bt2.deduplicated.bismark.cov.gz	77	36	93.42266	10.57734	74.303604	2.69639599999999
MethRate_Blood21_C06_merged_L001_GRCm38_bismark_bt2.deduplicated.bismark.cov.gz	77	64	42.583352	61.416648	36.500016	40.499984
MethRate_Blood21_C07_merged_L001_GRCm38_bismark_bt2.deduplicated.bismark.cov.gz	77	51	45.62502	58.37498	43.4524	33.5476
MethRate_Blood21_C08_merged_L001_GRCm38_bismark_bt2.deduplicated.bismark.cov.gz	77	51	-11.732148	115.732148	46.059544	30.940456
MethRate_Blood21_C09_merged_L001_GRCm38_bismark_bt2.deduplicated.bismark.cov.gz	77	56	61.267884	42.732116	67.785744	9.21425600000001
MethRate_Blood21_C10_merged_L001_GRCm38_bismark_bt2.deduplicated.bismark.cov.gz	77	36	64.744076	39.255924	74.303604	2.69639599999999
MethRate_Blood21_C11_merged_L001_GRCm38_bismark_bt2.deduplicated.bismark.cov.gz	77	77	80.38694	23.61306	77.779796	0.779796000000005
MethRate_Blood21_D01_merged_L001_GRCm38_bismark_bt2.deduplicated.bismark.cov.gz	77	59	-3.041668	107.041668	17.815484	59.184516
MethRate_Blood21_D02_merged_L001_GRCm38_bismark_bt2.deduplicated.bismark.cov.gz	77	20	28.24406	75.75594	43.4524	33.5476
MethRate_Blood21_D03_merged_L001_GRCm38_bismark_bt2.deduplicated.bismark.cov.gz	77	24	34.327396	69.672604	49.535736	27.464264
MethRate_Blood21_D04_merged_L001_GRCm38_bismark_bt2.deduplicated.bismark.cov.gz	77	55	47.79764	56.20236	54.3155	22.6845
MethRate_Blood21_D05_merged_L001_GRCm38_bismark_bt2.deduplicated.bismark.cov.gz	77	47	64.309552	39.690448	61.267884	15.732116
MethRate_Blood21_D06_merged_L001_GRCm38_bismark_bt2.deduplicated.bismark.cov.gz	77	49	-86.9048	190.9048	0	77
MethRate_Blood21_D07_merged_L001_GRCm38_bismark_bt2.deduplicated.bismark.cov.gz	77	83	74.738128	29.261872	86.035752	9.035752
MethRate_Blood21_D08_merged_L001_GRCm38_bismark_bt2.deduplicated.bismark.cov.gz	77	40	83.863132	20.136868	74.738128	2.261872
MethRate_Blood21_D10_merged_L001_GRCm38_bismark_bt2.deduplicated.bismark.cov.gz	77	13	260.7144	156.7144	142.089348	65.089348
MethRate_Blood21_D11_merged_L001_GRCm38_bismark_bt2.deduplicated.bismark.cov.gz	77	49	56.053596	47.946404	46.928592	30.071408
MethRate_Blood21_D12_merged_L001_GRCm38_bismark_bt2.deduplicated.bismark.cov.gz	77	28	29.982156	74.017844	-3.476192	80.476192
MethRate_Blood21_E01_merged_L001_GRCm38_bismark_bt2.deduplicated.bismark.cov.gz	77	59	65.613124	38.386876	72.130984	4.869016
MethRate_Blood21_E02_merged_L001_GRCm38_bismark_bt2.deduplicated.bismark.cov.gz	77	17	-3.041668	107.041668	73.000032	3.999968
MethRate_Blood21_E03_merged_L001_GRCm38_bismark_bt2.deduplicated.bismark.cov.gz	77	63	49.97026	54.02974	49.97026	27.02974
MethRate_Blood21_E04_merged_L001_GRCm38_bismark_bt2.deduplicated.bismark.cov.gz	77	58	106.45838	2.45838000000001	103.851236	26.851236
MethRate_Blood21_E05_merged_L001_GRCm38_bismark_bt2.deduplicated.bismark.cov.gz	77	58	72.565508	31.434492	80.38694	3.38694
MethRate_Blood21_E06_merged_L001_GRCm38_bismark_bt2.deduplicated.bismark.cov.gz	77	27	78.21432	25.78568	80.38694	3.38694
MethRate_Blood21_E07_merged_L001_GRCm38_bismark_bt2.deduplicated.bismark.cov.gz	77	38	55.184548	48.815452	54.3155	22.6845
MethRate_Blood21_E08_merged_L001_GRCm38_bismark_bt2.deduplicated.bismark.cov.gz	77	45	-51.708356	155.708356	16.946436	60.053564
MethRate_Blood21_E09_merged_L001_GRCm38_bismark_bt2.deduplicated.bismark.cov.gz	77	47	52.577404	51.422596	56.053596	20.946404
MethRate_Blood21_E10_merged_L001_GRCm38_bismark_bt2.deduplicated.bismark.cov.gz	77	58	78.648844	25.351156	95.160756	18.160756
MethRate_Blood21_E11_merged_L001_GRCm38_bismark_bt2.deduplicated.bismark.cov.gz	77	41	39.976208	64.023792	43.886924	33.113076
MethRate_Blood21_F02_merged_L001_GRCm38_bismark_bt2.deduplicated.bismark.cov.gz	77	95	52.577404	51.422596	56.48812	20.51188
MethRate_Blood21_F03_merged_L001_GRCm38_bismark_bt2.deduplicated.bismark.cov.gz	77	64	114.279812	10.279812	105.589332	28.589332
MethRate_Blood21_F04_merged_L001_GRCm38_bismark_bt2.deduplicated.bismark.cov.gz	77	23	162.077452	58.077452	105.589332	28.589332
MethRate_Blood21_F05_merged_L001_GRCm38_bismark_bt2.deduplicated.bismark.cov.gz	77	35	102.11314	1.88685999999998	81.255988	4.255988
MethRate_Blood21_F06_merged_L001_GRCm38_bismark_bt2.deduplicated.bismark.cov.gz	77	36	143.827444	39.827444	81.690512	4.690512
MethRate_Blood21_F07_merged_L001_GRCm38_bismark_bt2.deduplicated.bismark.cov.gz	77	37	98.202424	5.79757599999998	90.815516	13.815516
MethRate_Blood21_F08_merged_L001_GRCm38_bismark_bt2.deduplicated.bismark.cov.gz	77	64	63.440504	40.559496	63.00598	13.99402
MethRate_Blood21_F09_merged_L001_GRCm38_bismark_bt2.deduplicated.bismark.cov.gz	77	46	32.5893	71.4107	29.113108	47.886892
MethRate_Blood21_F10_merged_L001_GRCm38_bismark_bt2.deduplicated.bismark.cov.gz	77	40	78.648844	25.351156	91.684564	14.684564
MethRate_Blood21_F11_merged_L001_GRCm38_bismark_bt2.deduplicated.bismark.cov.gz	77	59	38.672636	65.327364	35.196444	41.803556
MethRate_Blood21_G02_merged_L001_GRCm38_bismark_bt2.deduplicated.bismark.cov.gz	77	75	28.24406	75.75594	36.93454	40.06546
MethRate_Blood21_G03_merged_L001_GRCm38_bismark_bt2.deduplicated.bismark.cov.gz	77	16	26.940488	77.059512	76.476224	0.523775999999998
MethRate_Blood21_G04_merged_L001_GRCm38_bismark_bt2.deduplicated.bismark.cov.gz	77	21	-67.785744	171.785744	-23.89882	100.89882
MethRate_Blood21_G05_merged_L001_GRCm38_bismark_bt2.deduplicated.bismark.cov.gz	77	94	83.428608	20.571392	81.690512	4.690512
MethRate_Blood21_G06_merged_L001_GRCm38_bismark_bt2.deduplicated.bismark.cov.gz	77	61	28.24406	75.75594	45.62502	31.37498
MethRate_Blood21_G07_merged_L001_GRCm38_bismark_bt2.deduplicated.bismark.cov.gz	77	54	161.642928	57.642928	111.672668	34.672668
MethRate_Blood21_G08_merged_L001_GRCm38_bismark_bt2.deduplicated.bismark.cov.gz	77	95	45.62502	58.37498	53.446452	23.553548
MethRate_Blood21_G09_merged_L001_GRCm38_bismark_bt2.deduplicated.bismark.cov.gz	77	43	28.678584	75.321416	29.113108	47.886892
MethRate_Blood21_G10_merged_L001_GRCm38_bismark_bt2.deduplicated.bismark.cov.gz	77	72	148.607208	44.607208	110.369096	33.369096
MethRate_Blood21_G11_merged_L001_GRCm38_bismark_bt2.deduplicated.bismark.cov.gz	77	23	-13.03572	117.03572	34.76192	42.23808
MethRate_Blood21_G12_merged_L001_GRCm38_bismark_bt2.deduplicated.bismark.cov.gz	77	43	75.172652	28.827348	82.55956	5.55956
MethRate_Blood21_H02_merged_L001_GRCm38_bismark_bt2.deduplicated.bismark.cov.gz	77	31	95.160756	8.83924399999999	112.107192	35.107192
MethRate_Blood21_H03_merged_L001_GRCm38_bismark_bt2.deduplicated.bismark.cov.gz	77	37	116.452432	12.452432	78.648844	1.648844
MethRate_Blood21_H04_merged_L001_GRCm38_bismark_bt2.deduplicated.bismark.cov.gz	77	16	47.79764	56.20236	40.845256	36.154744
MethRate_Blood21_H06_merged_L001_GRCm38_bismark_bt2.deduplicated.bismark.cov.gz	77	20	69.52384	34.47616	69.958364	7.041636
MethRate_Blood21_H07_merged_L001_GRCm38_bismark_bt2.deduplicated.bismark.cov.gz	77	25	13.03572	90.96428	22.160724	54.839276
MethRate_Blood21_H08_merged_L001_GRCm38_bismark_bt2.deduplicated.bismark.cov.gz	77	14	-29.113108	133.113108	-7.386908	84.386908
MethRate_Blood21_H10_merged_L001_GRCm38_bismark_bt2.deduplicated.bismark.cov.gz	77	27	76.476224	27.523776	65.613124	11.386876
MethRate_Blood23_A01_merged_L001_GRCm38_bismark_bt2.deduplicated.bismark.cov.gz	77	19	29.982156	74.017844	3.910716	73.089284
MethRate_Blood23_A02_merged_L001_GRCm38_bismark_bt2.deduplicated.bismark.cov.gz	77	54	29.547632	74.452368	43.886924	33.113076
MethRate_Blood23_A03_merged_L001_GRCm38_bismark_bt2.deduplicated.bismark.cov.gz	77	19	52.577404	51.422596	59.529788	17.470212
MethRate_Blood23_A04_merged_L001_GRCm38_bismark_bt2.deduplicated.bismark.cov.gz	77	30	104.28576	0.28576000000001	60.398836	16.601164
MethRate_Blood23_A06_merged_L001_GRCm38_bismark_bt2.deduplicated.bismark.cov.gz	77	42	-31.720252	135.720252	12.601196	64.398804
MethRate_Blood23_A07_merged_L001_GRCm38_bismark_bt2.deduplicated.bismark.cov.gz	77	31	32.154776	71.845224	38.238112	38.761888
MethRate_Blood23_A08_merged_L001_GRCm38_bismark_bt2.deduplicated.bismark.cov.gz	77	25	-2.607144	106.607144	-13.03572	90.03572
MethRate_Blood23_A09_merged_L001_GRCm38_bismark_bt2.deduplicated.bismark.cov.gz	77	18	65.613124	38.386876	59.529788	17.470212
MethRate_Blood23_A10_merged_L001_GRCm38_bismark_bt2.deduplicated.bismark.cov.gz	77	28	33.023824	70.976176	22.160724	54.839276
MethRate_Blood23_A11_merged_L001_GRCm38_bismark_bt2.deduplicated.bismark.cov.gz	77	23	109.065524	5.06552400000001	122.101244	45.101244
MethRate_Blood23_A12_merged_L001_GRCm38_bismark_bt2.deduplicated.bismark.cov.gz	77	11	-86.9048	190.9048	-39.10716	116.10716
MethRate_Blood23_B01_merged_L001_GRCm38_bismark_bt2.deduplicated.bismark.cov.gz	77	13	48.232164	55.767836	46.494068	30.505932
MethRate_Blood23_B02_merged_L001_GRCm38_bismark_bt2.deduplicated.bismark.cov.gz	77	44	47.79764	56.20236	45.190496	31.809504
MethRate_Blood23_B03_merged_L001_GRCm38_bismark_bt2.deduplicated.bismark.cov.gz	77	17	68.654792	35.345208	65.1786	11.8214
MethRate_Blood23_B04_merged_L001_GRCm38_bismark_bt2.deduplicated.bismark.cov.gz	77	27	116.017908	12.017908	106.892904	29.892904
MethRate_Blood23_B05_merged_L001_GRCm38_bismark_bt2.deduplicated.bismark.cov.gz	77	45	98.636948	5.363052	105.154808	28.154808
MethRate_Blood23_B06_merged_L001_GRCm38_bismark_bt2.deduplicated.bismark.cov.gz	77	23	26.07144	77.92856	7.386908	69.613092
MethRate_Blood23_B07_merged_L001_GRCm38_bismark_bt2.deduplicated.bismark.cov.gz	77	23	-13.904768	117.904768	26.505964	50.494036
MethRate_Blood23_B08_merged_L001_GRCm38_bismark_bt2.deduplicated.bismark.cov.gz	77	23	59.964312	44.035688	55.184548	21.815452
MethRate_Blood23_B09_merged_L001_GRCm38_bismark_bt2.deduplicated.bismark.cov.gz	77	23	47.79764	56.20236	66.482172	10.517828
MethRate_Blood23_B10_merged_L001_GRCm38_bismark_bt2.deduplicated.bismark.cov.gz	77	7	-86.9048	190.9048	-3.910716	80.910716
MethRate_Blood23_B11_merged_L001_GRCm38_bismark_bt2.deduplicated.bismark.cov.gz	77	22	29.547632	74.452368	50.404784	26.595216
MethRate_Blood23_B12_merged_L001_GRCm38_bismark_bt2.deduplicated.bismark.cov.gz	77	5	NA	NA	64.309552	12.690448
MethRate_Blood23_C01_merged_L001_GRCm38_bismark_bt2.deduplicated.bismark.cov.gz	77	23	142.089348	38.089348	145.131016	68.131016
MethRate_Blood23_C02_merged_L001_GRCm38_bismark_bt2.deduplicated.bismark.cov.gz	77	48	55.619072	48.380928	63.875028	13.124972
MethRate_Blood23_C03_merged_L001_GRCm38_bismark_bt2.deduplicated.bismark.cov.gz	77	6	260.7144	156.7144	96.464328	19.464328
MethRate_Blood23_C04_merged_L001_GRCm38_bismark_bt2.deduplicated.bismark.cov.gz	77	37	84.73218	19.26782	107.327428	30.327428
MethRate_Blood23_C05_merged_L001_GRCm38_bismark_bt2.deduplicated.bismark.cov.gz	77	25	54.3155	49.6845	65.613124	11.386876
MethRate_Blood23_C06_merged_L001_GRCm38_bismark_bt2.deduplicated.bismark.cov.gz	77	32	43.4524	60.5476	21.291676	55.708324
MethRate_Blood23_C07_merged_L001_GRCm38_bismark_bt2.deduplicated.bismark.cov.gz	77	49	109.500048	5.50004800000001	94.726232	17.726232
MethRate_Blood23_C08_merged_L001_GRCm38_bismark_bt2.deduplicated.bismark.cov.gz	77	14	99.505996	4.49400399999999	141.2203	64.2203
MethRate_Blood23_C09_merged_L001_GRCm38_bismark_bt2.deduplicated.bismark.cov.gz	77	33	9.125004	94.874996	0	77
MethRate_Blood23_C10_merged_L001_GRCm38_bismark_bt2.deduplicated.bismark.cov.gz	77	20	49.97026	54.02974	27.375012	49.624988
MethRate_Blood23_C11_merged_L001_GRCm38_bismark_bt2.deduplicated.bismark.cov.gz	77	13	-33.458348	137.458348	-86.9048	163.9048
MethRate_Blood23_C12_merged_L001_GRCm38_bismark_bt2.deduplicated.bismark.cov.gz	77	9	43.4524	60.5476	-45.62502	122.62502
MethRate_Blood23_D01_merged_L001_GRCm38_bismark_bt2.deduplicated.bismark.cov.gz	77	17	-39.976208	143.976208	30.851204	46.148796
MethRate_Blood23_D02_merged_L001_GRCm38_bismark_bt2.deduplicated.bismark.cov.gz	77	33	96.029804	7.97019599999999	82.125036	5.12503599999999
MethRate_Blood23_D03_merged_L001_GRCm38_bismark_bt2.deduplicated.bismark.cov.gz	77	18	-6.083336	110.083336	-8.69048	85.69048
MethRate_Blood23_D04_merged_L001_GRCm38_bismark_bt2.deduplicated.bismark.cov.gz	77	39	41.714304	62.285696	36.065492	40.934508
MethRate_Blood23_D05_merged_L001_GRCm38_bismark_bt2.deduplicated.bismark.cov.gz	77	38	68.220268	35.779732	62.136932	14.863068
MethRate_Blood23_D06_merged_L001_GRCm38_bismark_bt2.deduplicated.bismark.cov.gz	77	45	87.773848	16.226152	78.648844	1.648844
MethRate_Blood23_D07_merged_L001_GRCm38_bismark_bt2.deduplicated.bismark.cov.gz	77	18	-86.9048	190.9048	-21.291676	98.291676
MethRate_Blood23_D08_merged_L001_GRCm38_bismark_bt2.deduplicated.bismark.cov.gz	77	46	59.095264	44.904736	57.791692	19.208308
MethRate_Blood23_D09_merged_L001_GRCm38_bismark_bt2.deduplicated.bismark.cov.gz	77	39	53.446452	50.553548	56.053596	20.946404
MethRate_Blood23_D10_merged_L001_GRCm38_bismark_bt2.deduplicated.bismark.cov.gz	77	42	59.095264	44.904736	69.958364	7.041636
MethRate_Blood23_D11_merged_L001_GRCm38_bismark_bt2.deduplicated.bismark.cov.gz	77	13	53.880976	50.119024	73.434556	3.565444
MethRate_Blood23_E01_merged_L001_GRCm38_bismark_bt2.deduplicated.bismark.cov.gz	77	5	260.279876	156.279876	69.958364	7.041636
MethRate_Blood23_E02_merged_L001_GRCm38_bismark_bt2.deduplicated.bismark.cov.gz	77	52	66.916696	37.083304	72.565508	4.43449200000001
MethRate_Blood23_E03_merged_L001_GRCm38_bismark_bt2.deduplicated.bismark.cov.gz	77	31	88.208372	15.791628	86.9048	9.90479999999999
MethRate_Blood23_E04_merged_L001_GRCm38_bismark_bt2.deduplicated.bismark.cov.gz	77	29	15.20834	88.79166	23.464296	53.535704
MethRate_Blood23_E05_merged_L001_GRCm38_bismark_bt2.deduplicated.bismark.cov.gz	77	41	45.62502	58.37498	50.839308	26.160692
MethRate_Blood23_E06_merged_L001_GRCm38_bismark_bt2.deduplicated.bismark.cov.gz	77	32	97.333376	6.666624	69.958364	7.041636
MethRate_Blood23_E07_merged_L001_GRCm38_bismark_bt2.deduplicated.bismark.cov.gz	77	22	18.250008	85.749992	-23.89882	100.89882
MethRate_Blood23_E08_merged_L001_GRCm38_bismark_bt2.deduplicated.bismark.cov.gz	77	40	85.601228	18.398772	88.208372	11.208372
MethRate_Blood23_E09_merged_L001_GRCm38_bismark_bt2.deduplicated.bismark.cov.gz	77	47	5.214288	98.785712	-11.297624	88.297624
MethRate_Blood23_E10_merged_L001_GRCm38_bismark_bt2.deduplicated.bismark.cov.gz	77	42	63.00598	40.99402	62.571456	14.428544
MethRate_Blood23_E11_merged_L001_GRCm38_bismark_bt2.deduplicated.bismark.cov.gz	77	22	92.119088	11.880912	112.541716	35.541716
MethRate_Blood23_E12_merged_L001_GRCm38_bismark_bt2.deduplicated.bismark.cov.gz	77	15	19.988104	84.011896	39.10716	37.89284
MethRate_Blood23_F02_merged_L001_GRCm38_bismark_bt2.deduplicated.bismark.cov.gz	77	33	49.101212	54.898788	62.136932	14.863068
MethRate_Blood23_F03_merged_L001_GRCm38_bismark_bt2.deduplicated.bismark.cov.gz	77	21	60.83336	43.16664	66.916696	10.083304
MethRate_Blood23_F04_merged_L001_GRCm38_bismark_bt2.deduplicated.bismark.cov.gz	77	37	-32.154776	136.154776	-44.755972	121.755972
MethRate_Blood23_F06_merged_L001_GRCm38_bismark_bt2.deduplicated.bismark.cov.gz	77	26	64.744076	39.255924	67.35122	9.64878
MethRate_Blood23_F07_merged_L001_GRCm38_bismark_bt2.deduplicated.bismark.cov.gz	77	43	-4.34524	108.34524	3.910716	73.089284
MethRate_Blood23_F08_merged_L001_GRCm38_bismark_bt2.deduplicated.bismark.cov.gz	77	44	162.511976	58.511976	92.119088	15.119088
MethRate_Blood23_F09_merged_L001_GRCm38_bismark_bt2.deduplicated.bismark.cov.gz	77	21	-86.9048	190.9048	-38.238112	115.238112
MethRate_Blood23_F10_merged_L001_GRCm38_bismark_bt2.deduplicated.bismark.cov.gz	77	35	79.952416	24.047584	69.089316	7.910684
MethRate_Blood23_F11_merged_L001_GRCm38_bismark_bt2.deduplicated.bismark.cov.gz	77	24	15.642864	88.357136	8.255956	68.744044
MethRate_Blood23_F12_merged_L001_GRCm38_bismark_bt2.deduplicated.bismark.cov.gz	77	34	79.083368	24.916632	87.773848	10.773848
MethRate_Blood23_G01_merged_L001_GRCm38_bismark_bt2.deduplicated.bismark.cov.gz	77	5	49.535736	54.464264	-8.255956	85.255956
MethRate_Blood23_G02_merged_L001_GRCm38_bismark_bt2.deduplicated.bismark.cov.gz	77	21	64.309552	39.690448	81.255988	4.255988
MethRate_Blood23_G03_merged_L001_GRCm38_bismark_bt2.deduplicated.bismark.cov.gz	77	9	260.7144	156.7144	129.488152	52.488152
MethRate_Blood23_G04_merged_L001_GRCm38_bismark_bt2.deduplicated.bismark.cov.gz	77	36	-20.857152	124.857152	-6.952384	83.952384
MethRate_Blood23_G05_merged_L001_GRCm38_bismark_bt2.deduplicated.bismark.cov.gz	77	49	32.5893	71.4107	30.41668	46.58332
MethRate_Blood23_G06_merged_L001_GRCm38_bismark_bt2.deduplicated.bismark.cov.gz	77	41	61.267884	42.732116	44.321448	32.678552
MethRate_Blood23_G07_merged_L001_GRCm38_bismark_bt2.deduplicated.bismark.cov.gz	77	34	34.327396	69.672604	7.821432	69.178568
MethRate_Blood23_G08_merged_L001_GRCm38_bismark_bt2.deduplicated.bismark.cov.gz	77	63	70.392888	33.607112	60.83336	16.16664
MethRate_Blood23_G09_merged_L001_GRCm38_bismark_bt2.deduplicated.bismark.cov.gz	77	30	46.059544	57.940456	9.559528	67.440472
MethRate_Blood23_G10_merged_L001_GRCm38_bismark_bt2.deduplicated.bismark.cov.gz	77	35	63.00598	40.99402	76.476224	0.523775999999998
MethRate_Blood23_G11_merged_L001_GRCm38_bismark_bt2.deduplicated.bismark.cov.gz	77	13	-14.773816	118.773816	74.303604	2.69639599999999
MethRate_Blood23_G12_merged_L001_GRCm38_bismark_bt2.deduplicated.bismark.cov.gz	77	31	47.363116	56.636884	32.5893	44.4107
MethRate_Blood23_H03_merged_L001_GRCm38_bismark_bt2.deduplicated.bismark.cov.gz	77	24	41.714304	62.285696	23.89882	53.10118
MethRate_Blood23_H05_merged_L001_GRCm38_bismark_bt2.deduplicated.bismark.cov.gz	77	22	79.517892	24.482108	87.339324	10.339324
MethRate_Blood23_H06_merged_L001_GRCm38_bismark_bt2.deduplicated.bismark.cov.gz	77	23	105.589332	1.58933200000001	80.821464	3.82146400000001
MethRate_Blood23_H07_merged_L001_GRCm38_bismark_bt2.deduplicated.bismark.cov.gz	77	52	63.440504	40.559496	70.827412	6.172588
MethRate_Blood23_H08_merged_L001_GRCm38_bismark_bt2.deduplicated.bismark.cov.gz	77	42	66.482172	37.517828	60.83336	16.16664
MethRate_Blood23_H09_merged_L001_GRCm38_bismark_bt2.deduplicated.bismark.cov.gz	77	5	NA	NA	33.023824	43.976176
MethRate_Blood23_H10_merged_L001_GRCm38_bismark_bt2.deduplicated.bismark.cov.gz	77	35	87.339324	16.660676	86.9048	9.90479999999999
MethRate_Blood23_H11_merged_L001_GRCm38_bismark_bt2.deduplicated.bismark.cov.gz	77	10	-55.619072	159.619072	-49.97026	126.97026
MethRate_Blood3_A03_merged_L001_GRCm38_bismark_bt2.deduplicated.bismark.cov.gz	101	10	-31.720252	135.720252	-35.196444	136.196444
MethRate_Blood3_A05_merged_L001_GRCm38_bismark_bt2.deduplicated.bismark.cov.gz	101	5	NA	NA	-19.119056	120.119056
MethRate_Blood3_A06_merged_L001_GRCm38_bismark_bt2.deduplicated.bismark.cov.gz	101	6	237.684628	133.684628	31.720252	69.279748
MethRate_Blood3_A08_merged_L001_GRCm38_bismark_bt2.deduplicated.bismark.cov.gz	101	10	-6.083336	110.083336	3.476192	97.523808
MethRate_Blood3_B08_merged_L001_GRCm38_bismark_bt2.deduplicated.bismark.cov.gz	101	16	232.035816	128.035816	102.11314	1.11314
MethRate_Blood3_C08_merged_L001_GRCm38_bismark_bt2.deduplicated.bismark.cov.gz	101	16	-73.434556	177.434556	27.375012	73.624988
MethRate_Blood3_D01_merged_L001_GRCm38_bismark_bt2.deduplicated.bismark.cov.gz	101	27	11.732148	92.267852	25.202392	75.797608
MethRate_Blood3_D02_merged_L001_GRCm38_bismark_bt2.deduplicated.bismark.cov.gz	101	12	66.047648	37.952352	85.601228	15.398772
MethRate_Blood3_D03_merged_L001_GRCm38_bismark_bt2.deduplicated.bismark.cov.gz	101	11	260.7144	156.7144	102.982188	1.98218799999999
MethRate_Blood3_D05_merged_L001_GRCm38_bismark_bt2.deduplicated.bismark.cov.gz	101	12	36.065492	67.934508	30.851204	70.148796
MethRate_Blood3_D07_merged_L001_GRCm38_bismark_bt2.deduplicated.bismark.cov.gz	101	14	56.922644	47.077356	66.916696	34.083304
MethRate_Blood3_D08_merged_L001_GRCm38_bismark_bt2.deduplicated.bismark.cov.gz	101	14	76.476224	27.523776	68.220268	32.779732
MethRate_Blood3_D11_merged_L001_GRCm38_bismark_bt2.deduplicated.bismark.cov.gz	101	16	18.250008	85.749992	9.994052	91.005948
MethRate_Blood3_E02_merged_L001_GRCm38_bismark_bt2.deduplicated.bismark.cov.gz	101	18	-39.10716	143.10716	62.136932	38.863068
MethRate_Blood3_E04_merged_L001_GRCm38_bismark_bt2.deduplicated.bismark.cov.gz	101	5	237.684628	133.684628	68.220268	32.779732
MethRate_Blood3_E06_merged_L001_GRCm38_bismark_bt2.deduplicated.bismark.cov.gz	101	20	107.327428	3.32742800000001	130.3572	29.3572
MethRate_Blood3_E07_merged_L001_GRCm38_bismark_bt2.deduplicated.bismark.cov.gz	101	20	260.7144	156.7144	82.55956	18.44044
MethRate_Blood3_E08_merged_L001_GRCm38_bismark_bt2.deduplicated.bismark.cov.gz	101	33	29.547632	74.452368	25.202392	75.797608
MethRate_Blood3_E09_merged_L001_GRCm38_bismark_bt2.deduplicated.bismark.cov.gz	101	9	189.452464	85.452464	67.785744	33.214256
MethRate_Blood3_E10_merged_L001_GRCm38_bismark_bt2.deduplicated.bismark.cov.gz	101	19	-2.17262	106.17262	-9.994052	110.994052
MethRate_Blood3_E11_merged_L001_GRCm38_bismark_bt2.deduplicated.bismark.cov.gz	101	16	43.4524	60.5476	80.38694	20.61306
MethRate_Blood3_F01_merged_L001_GRCm38_bismark_bt2.deduplicated.bismark.cov.gz	101	11	57.791692	46.208308	69.958364	31.041636
MethRate_Blood3_F02_merged_L001_GRCm38_bismark_bt2.deduplicated.bismark.cov.gz	101	22	10.428576	93.571424	12.166672	88.833328
MethRate_Blood3_F03_merged_L001_GRCm38_bismark_bt2.deduplicated.bismark.cov.gz	101	23	43.017876	60.982124	43.886924	57.113076
MethRate_Blood3_F05_merged_L001_GRCm38_bismark_bt2.deduplicated.bismark.cov.gz	101	31	66.916696	37.083304	67.35122	33.64878
MethRate_Blood3_F06_merged_L001_GRCm38_bismark_bt2.deduplicated.bismark.cov.gz	101	13	260.7144	156.7144	260.7144	159.7144
MethRate_Blood3_F07_merged_L001_GRCm38_bismark_bt2.deduplicated.bismark.cov.gz	101	29	99.071472	4.92852799999999	100.809568	0.190432000000001
MethRate_Blood3_F09_merged_L001_GRCm38_bismark_bt2.deduplicated.bismark.cov.gz	101	31	121.232196	17.232196	111.238144	10.238144
MethRate_Blood3_F10_merged_L001_GRCm38_bismark_bt2.deduplicated.bismark.cov.gz	101	46	62.571456	41.428544	69.958364	31.041636
MethRate_Blood3_F11_merged_L001_GRCm38_bismark_bt2.deduplicated.bismark.cov.gz	101	11	-86.9048	190.9048	57.791692	43.208308
MethRate_Blood3_G02_merged_L001_GRCm38_bismark_bt2.deduplicated.bismark.cov.gz	101	19	-86.9048	190.9048	51.708356	49.291644
MethRate_Blood3_G03_merged_L001_GRCm38_bismark_bt2.deduplicated.bismark.cov.gz	101	36	71.261936	32.738064	62.136932	38.863068
MethRate_Blood3_G04_merged_L001_GRCm38_bismark_bt2.deduplicated.bismark.cov.gz	101	14	225.95248	121.95248	69.089316	31.910684
MethRate_Blood3_G06_merged_L001_GRCm38_bismark_bt2.deduplicated.bismark.cov.gz	101	40	-86.9048	190.9048	22.595248	78.404752
MethRate_Blood3_G07_merged_L001_GRCm38_bismark_bt2.deduplicated.bismark.cov.gz	101	42	6.51786	97.48214	-31.720252	132.720252
MethRate_Blood3_G09_merged_L001_GRCm38_bismark_bt2.deduplicated.bismark.cov.gz	101	32	60.398836	43.601164	46.928592	54.071408
MethRate_Blood3_G10_merged_L001_GRCm38_bismark_bt2.deduplicated.bismark.cov.gz	101	5	NA	NA	56.053596	44.946404
MethRate_Blood3_H02_merged_L001_GRCm38_bismark_bt2.deduplicated.bismark.cov.gz	101	11	248.982252	144.982252	249.199514	148.199514
MethRate_Blood3_H03_merged_L001_GRCm38_bismark_bt2.deduplicated.bismark.cov.gz	101	65	101.678616	2.32138399999999	94.291708	6.708292
MethRate_Blood3_H04_merged_L001_GRCm38_bismark_bt2.deduplicated.bismark.cov.gz	101	30	83.428608	20.571392	56.053596	44.946404
MethRate_Blood3_H07_merged_L001_GRCm38_bismark_bt2.deduplicated.bismark.cov.gz	101	15	34.76192	69.23808	113.410764	12.410764
MethRate_Blood3_H08_merged_L001_GRCm38_bismark_bt2.deduplicated.bismark.cov.gz	101	13	-77.345272	181.345272	26.505964	74.494036
